# Supplementary material for: The Genomic Architecture of Pregnancy-Associated Plasticity in the Maternal Mouse Hippocampus
Source: eNeuro. 2022 Sep 21;9(5):ENEURO.0117-22.2022. doi: 10.1523/ENEURO.0117-22.2022 (PMC9522463; doi:10.1523/ENEURO.0117-22.2022)
Supplement: Extended Data Figure 3-2 — GO analysis of statistically significant differentially expressed genes in the virgin versus E18 comparison. Each tab of the file contains results of GO analysis by select cell type. Only statistically significant GO pathways are listed. Download Figure 3-2, XLS file. [file enu-eN-NWR-0117-22-s02.xls]

## Sheet: CA1
p_value	term_size	query_size	intersection_size	precision	recall	term_id	source	term_name	effective_domain_size	source_order	foldenrichment
3.83635e-07	1065	710	70	0.0985915	0.0657277	CORUM:0000000	CORUM	CORUM root	22715	1	2.10282
0.000130455	46	710	10	0.0140845	0.217391	CORUM:3047	CORUM	Parvulin-associated pre-rRNP complex	22715	332	6.95499
0.012594	4	710	3	0.00422535	0.75	CORUM:5937	CORUM	B-Ksr1-MEK-MAPK-14-3-3 complex	22715	482	23.9947
0.012594	4	710	3	0.00422535	0.75	CORUM:5909	CORUM	Ksr1 complex (Ksr1, Mek, 14-3-3, Mapk), EGF stimulated	22715	479	23.9947
9.25981e-24	15730	710	614	0.864789	0.0390337	GO:0009987	GO:BP	cellular process	22715	4275	1.2488
9.43734e-20	726	710	81	0.114085	0.11157	GO:0099536	GO:BP	synaptic signaling	22715	22351	3.56946
9.73416e-20	694	710	79	0.111268	0.113833	GO:0099537	GO:BP	trans-synaptic signaling	22715	22352	3.64185
1.98299e-19	487	710	65	0.0915493	0.13347	GO:0050804	GO:BP	modulation of chemical synaptic transmission	22715	15348	4.27011
2.22257e-19	488	710	65	0.0915493	0.133197	GO:0099177	GO:BP	regulation of trans-synaptic signaling	22715	22321	4.26136
2.24249e-19	687	710	78	0.109859	0.113537	GO:0007268	GO:BP	chemical synaptic transmission	22715	3161	3.63239
2.24249e-19	687	710	78	0.109859	0.113537	GO:0098916	GO:BP	anterograde trans-synaptic signaling	22715	22182	3.63239
3.2733e-17	5690	710	290	0.408451	0.0509666	GO:0071840	GO:BP	cellular component organization or biogenesis	22715	19777	1.63057
8.87126e-17	2310	710	155	0.21831	0.0670996	GO:0007399	GO:BP	nervous system development	22715	3278	2.14671
5.23845e-16	5765	710	289	0.407042	0.0501301	GO:0051179	GO:BP	localization	22715	15663	1.60381
1.19594e-15	5520	710	279	0.392958	0.0505435	GO:0016043	GO:BP	cellular component organization	22715	5650	1.61704
9.90051e-15	4230	710	228	0.321127	0.0539007	GO:0006810	GO:BP	transport	22715	2768	1.72444
2.7723e-14	9419	710	407	0.573239	0.0432105	GO:0044237	GO:BP	cellular metabolic process	22715	12696	1.38243
3.79213e-14	2231	710	145	0.204225	0.0649933	GO:0051128	GO:BP	regulation of cellular component organization	22715	15613	2.07933
5.15323e-14	3617	710	202	0.284507	0.0558474	GO:0065008	GO:BP	regulation of biological quality	22715	18629	1.78672
1.13843e-13	4368	710	230	0.323944	0.0526557	GO:0051234	GO:BP	establishment of localization	22715	15707	1.68461
3.26184e-13	5324	710	264	0.371831	0.0495868	GO:0048522	GO:BP	positive regulation of cellular process	22715	14858	1.58643
3.63172e-13	10335	710	432	0.608451	0.0417997	GO:0008152	GO:BP	metabolic process	22715	3533	1.3373
3.63907e-13	1024	710	86	0.121127	0.0839844	GO:0031175	GO:BP	neuron projection development	22715	8222	2.68691
3.70588e-13	2667	710	161	0.226761	0.0603675	GO:0051641	GO:BP	cellular localization	22715	16015	1.93133
4.26377e-13	2695	710	162	0.228169	0.0601113	GO:0032879	GO:BP	regulation of localization	22715	9091	1.92314
4.84542e-13	210	710	36	0.0507042	0.171429	GO:0048167	GO:BP	regulation of synaptic plasticity	22715	14606	5.48451
5.4858e-13	1169	710	93	0.130986	0.0795552	GO:0048666	GO:BP	neuron development	22715	14981	2.54521
2.00704e-12	462	710	53	0.0746479	0.114719	GO:0050808	GO:BP	synapse organization	22715	15352	3.67019
2.46884e-12	1771	710	120	0.169014	0.0677583	GO:0051049	GO:BP	regulation of transport	22715	15555	2.16779
2.65909e-12	10693	710	440	0.619718	0.0411484	GO:0050794	GO:BP	regulation of cellular process	22715	15340	1.31646
3.20418e-12	11191	710	455	0.640845	0.0406577	GO:0050789	GO:BP	regulation of biological process	22715	15336	1.30076
4.22091e-12	5290	710	259	0.364789	0.0489603	GO:0044260	GO:BP	cellular macromolecule metabolic process	22715	12711	1.56638
4.90395e-12	1699	710	116	0.16338	0.0682755	GO:0022008	GO:BP	neurogenesis	22715	7550	2.18433
5.35799e-12	2015	710	130	0.183099	0.0645161	GO:0051649	GO:BP	establishment of localization in cell	22715	16023	2.06406
5.83227e-12	11817	710	473	0.666197	0.0400271	GO:0065007	GO:BP	biological regulation	22715	18628	1.28058
1.11176e-11	5833	710	277	0.390141	0.0474884	GO:0048518	GO:BP	positive regulation of biological process	22715	14854	1.5193
1.26616e-11	1568	710	109	0.153521	0.0695153	GO:0048699	GO:BP	generation of neurons	22715	15013	2.224
1.31268e-11	9943	710	414	0.583099	0.0416373	GO:0071704	GO:BP	organic substance metabolic process	22715	19701	1.3321
2.30089e-11	1495	710	105	0.147887	0.0702341	GO:0030030	GO:BP	cell projection organization	22715	7682	2.247
3.29336e-11	1460	710	103	0.14507	0.0705479	GO:0120036	GO:BP	plasma membrane bounded cell projection organization	22715	22797	2.25704
5.57971e-11	8555	710	367	0.516901	0.0428989	GO:0043170	GO:BP	macromolecule metabolic process	22715	12196	1.37246
7.3601e-11	769	710	68	0.0957746	0.0884265	GO:0032989	GO:BP	cellular component morphogenesis	22715	9185	2.82903
8.26156e-11	1123	710	86	0.121127	0.0765806	GO:0006812	GO:BP	cation transport	22715	2770	2.45004
1.08559e-10	683	710	63	0.0887324	0.0922401	GO:0032990	GO:BP	cell part morphogenesis	22715	9186	2.95103
1.89095e-10	655	710	61	0.0859155	0.0931298	GO:0120039	GO:BP	plasma membrane bounded cell projection morphogenesis	22715	22798	2.9795
1.9396e-10	5454	710	259	0.364789	0.0474881	GO:0048856	GO:BP	anatomical structure development	22715	15160	1.51928
2.29229e-10	4446	710	222	0.312676	0.0499325	GO:0044267	GO:BP	cellular protein metabolic process	22715	12715	1.59749
2.32167e-10	640	710	60	0.084507	0.09375	GO:0048812	GO:BP	neuron projection morphogenesis	22715	15117	2.99934
2.52995e-10	1420	710	99	0.139437	0.0697183	GO:0030182	GO:BP	neuron differentiation	22715	7736	2.23049
2.65827e-10	660	710	61	0.0859155	0.0924242	GO:0048858	GO:BP	cell projection morphogenesis	22715	15162	2.95692
2.94922e-10	8795	710	372	0.523944	0.0422968	GO:0006807	GO:BP	nitrogen compound metabolic process	22715	2765	1.3532
3.6597e-10	9302	710	388	0.546479	0.0417115	GO:0044238	GO:BP	primary metabolic process	22715	12697	1.33447
4.48941e-10	1455	710	100	0.140845	0.0687285	GO:0007267	GO:BP	cell-cell signaling	22715	3160	2.19883
6.87898e-10	5935	710	274	0.385915	0.0461668	GO:0032502	GO:BP	developmental process	22715	8814	1.47701
1.04779e-09	4645	710	227	0.319718	0.0488698	GO:0048731	GO:BP	system development	22715	15045	1.56349
1.0911e-09	4948	710	238	0.335211	0.0481002	GO:0007275	GO:BP	multicellular organism development	22715	3168	1.53887
1.17884e-09	1500	710	101	0.142254	0.0673333	GO:0006811	GO:BP	ion transport	22715	2769	2.15419
1.3935e-09	5097	710	243	0.342254	0.0476751	GO:0048519	GO:BP	negative regulation of biological process	22715	14855	1.52527
2.11527e-09	1065	710	80	0.112676	0.0751174	GO:0051130	GO:BP	positive regulation of cellular component organization	22715	15615	2.40323
2.33412e-09	712	710	62	0.0873239	0.0870787	GO:0034330	GO:BP	cell junction organization	22715	9855	2.7859
3.13391e-09	2146	710	128	0.180282	0.0596459	GO:0048468	GO:BP	cell development	22715	14819	1.90825
5.10072e-09	3099	710	166	0.233803	0.0535657	GO:0023051	GO:BP	regulation of signaling	22715	7653	1.71372
5.95478e-09	1045	710	78	0.109859	0.0746411	GO:0033043	GO:BP	regulation of organelle organization	22715	9215	2.38799
7.24655e-09	847	710	68	0.0957746	0.0802834	GO:0030001	GO:BP	metal ion transport	22715	7671	2.5685
7.64283e-09	4650	710	224	0.315493	0.048172	GO:0048523	GO:BP	negative regulation of cellular process	22715	14859	1.54117
7.98408e-09	3090	710	165	0.232394	0.0533981	GO:0010646	GO:BP	regulation of cell communication	22715	4793	1.70836
8.23371e-09	2813	710	154	0.216901	0.0547458	GO:0065009	GO:BP	regulation of molecular function	22715	18630	1.75148
8.27142e-09	695	710	60	0.084507	0.0863309	GO:0043269	GO:BP	regulation of ion transport	22715	12224	2.76198
8.81329e-09	5887	710	268	0.377465	0.045524	GO:1901564	GO:BP	organonitrogen compound metabolic process	22715	24856	1.45645
1.21572e-08	590	710	54	0.0760563	0.0915254	GO:0048667	GO:BP	cell morphogenesis involved in neuron differentiation	22715	14982	2.92817
1.38778e-08	1495	710	98	0.138028	0.0655518	GO:0016192	GO:BP	vesicle-mediated transport	22715	5747	2.0972
1.46816e-08	1609	710	103	0.14507	0.0640149	GO:0034613	GO:BP	cellular protein localization	22715	9991	2.04803
1.97864e-08	1617	710	103	0.14507	0.0636982	GO:0070727	GO:BP	cellular macromolecule localization	22715	19044	2.03789
3.91928e-08	5057	710	236	0.332394	0.046668	GO:0019538	GO:BP	protein metabolic process	22715	6775	1.49305
4.4594e-08	1025	710	75	0.105634	0.0731707	GO:0000902	GO:BP	cell morphogenesis	22715	306	2.34095
1.4187e-07	183	710	27	0.0380282	0.147541	GO:0050806	GO:BP	positive regulation of synaptic transmission	22715	15350	4.72027
1.51914e-07	19956	710	675	0.950704	0.0338244	GO:0008150	GO:BP	biological_process	22715	3532	1.08214
1.70022e-07	198	710	28	0.0394366	0.141414	GO:0099173	GO:BP	postsynapse organization	22715	22317	4.52426
2.38946e-07	3352	710	170	0.239437	0.050716	GO:0006996	GO:BP	organelle organization	22715	2922	1.62255
2.90767e-07	2792	710	148	0.208451	0.0530086	GO:0044085	GO:BP	cellular component biogenesis	22715	12639	1.6959
3.11367e-07	3363	710	170	0.239437	0.0505501	GO:0006464	GO:BP	cellular protein modification process	22715	2445	1.61725
3.11367e-07	3363	710	170	0.239437	0.0505501	GO:0036211	GO:BP	protein modification process	22715	10948	1.61725
3.11372e-07	739	710	59	0.0830986	0.0798376	GO:0000904	GO:BP	cell morphogenesis involved in differentiation	22715	308	2.55424
3.97012e-07	5653	710	253	0.356338	0.044755	GO:0034641	GO:BP	cellular nitrogen compound metabolic process	22715	10007	1.43184
4.78217e-07	930	710	68	0.0957746	0.0731183	GO:0044087	GO:BP	regulation of cellular component biogenesis	22715	12640	2.33927
7.35356e-07	1420	710	90	0.126761	0.0633803	GO:0046907	GO:BP	intracellular transport	22715	14456	2.02772
1.39229e-06	3533	710	174	0.24507	0.0492499	GO:0043412	GO:BP	macromolecule modification	22715	12313	1.57565
1.63276e-06	691	710	55	0.0774648	0.0795948	GO:0031344	GO:BP	regulation of cell projection organization	22715	8284	2.54647
1.99061e-06	675	710	54	0.0760563	0.08	GO:0120035	GO:BP	regulation of plasma membrane bounded cell projection organization	22715	22796	2.55944
2.85352e-06	2575	710	136	0.191549	0.0528155	GO:0022607	GO:BP	cellular component assembly	22715	7605	1.68973
3.673e-06	6092	710	264	0.371831	0.0433355	GO:0019222	GO:BP	regulation of metabolic process	22715	6480	1.38643
3.69301e-06	589	710	49	0.0690141	0.0831919	GO:0006897	GO:BP	endocytosis	22715	2842	2.66155
5.18767e-06	2122	710	117	0.164789	0.0551367	GO:0050790	GO:BP	regulation of catalytic activity	22715	15337	1.76398
5.23321e-06	2321	710	125	0.176056	0.0538561	GO:0008104	GO:BP	protein localization	22715	3531	1.72302
7.26944e-06	5640	710	247	0.347887	0.0437943	GO:0060255	GO:BP	regulation of macromolecule metabolic process	22715	17047	1.40111
8.65107e-06	490	710	43	0.0605634	0.0877551	GO:0061564	GO:BP	axon development	22715	18272	2.80755
1.02357e-05	2600	710	135	0.190141	0.0519231	GO:0009653	GO:BP	anatomical structure morphogenesis	22715	4023	1.66117
1.06052e-05	236	710	28	0.0394366	0.118644	GO:0099003	GO:BP	vesicle-mediated transport in synapse	22715	22232	3.79577
1.13761e-05	1046	710	70	0.0985915	0.0669216	GO:0034220	GO:BP	ion transmembrane transport	22715	9784	2.14102
1.25446e-05	19	710	9	0.0126761	0.473684	GO:0098974	GO:BP	postsynaptic actin cytoskeleton organization	22715	22218	15.1546
1.30281e-05	5358	710	236	0.332394	0.0440463	GO:0010467	GO:BP	gene expression	22715	4650	1.40917
1.50305e-05	694	710	53	0.0746479	0.0763689	GO:0007610	GO:BP	behavior	22715	3472	2.44327
2.31521e-05	785	710	57	0.0802817	0.0726115	GO:0006518	GO:BP	peptide metabolic process	22715	2494	2.32306
3.05257e-05	812	710	58	0.0816901	0.0714286	GO:0060341	GO:BP	regulation of cellular localization	22715	17131	2.28521
3.11593e-05	4005	710	186	0.261972	0.0464419	GO:0030154	GO:BP	cell differentiation	22715	7722	1.48582
3.31961e-05	1967	710	108	0.152113	0.0549059	GO:0006928	GO:BP	movement of cell or subcellular component	22715	2868	1.7566
3.47422e-05	836	710	59	0.0830986	0.0705742	GO:0098655	GO:BP	cation transmembrane transport	22715	22028	2.25788
3.61173e-05	1371	710	83	0.116901	0.0605398	GO:0034645	GO:BP	cellular macromolecule biosynthetic process	22715	10011	1.93685
3.64615e-05	4068	710	188	0.264789	0.0462144	GO:0048869	GO:BP	cellular developmental process	22715	15172	1.47853
3.77331e-05	21	710	9	0.0126761	0.428571	GO:0099188	GO:BP	postsynaptic cytoskeleton organization	22715	22328	13.7113
4.43463e-05	556	710	45	0.0633803	0.0809353	GO:0034762	GO:BP	regulation of transmembrane transport	22715	10048	2.58936
4.63919e-05	252	710	28	0.0394366	0.111111	GO:0050803	GO:BP	regulation of synapse structure or activity	22715	15347	3.55477
5.36454e-05	5411	710	235	0.330986	0.04343	GO:0031323	GO:BP	regulation of cellular metabolic process	22715	8264	1.38946
5.50358e-05	54	710	13	0.0183099	0.240741	GO:0007215	GO:BP	glutamate receptor signaling pathway	22715	3115	7.70201
6.95567e-05	1298	710	79	0.111268	0.0608629	GO:0007010	GO:BP	cytoskeleton organization	22715	2935	1.94718
7.04977e-05	5141	710	225	0.316901	0.0437658	GO:0044249	GO:BP	cellular biosynthetic process	22715	12704	1.4002
7.88306e-05	242	710	27	0.0380282	0.11157	GO:0006898	GO:BP	receptor-mediated endocytosis	22715	2843	3.56946
8.16039e-05	211	710	25	0.0352113	0.118483	GO:0099504	GO:BP	synaptic vesicle cycle	22715	22336	3.79063
8.38032e-05	1491	710	87	0.122535	0.0583501	GO:1901566	GO:BP	organonitrogen compound biosynthetic process	22715	24858	1.86679
8.86925e-05	1422	710	84	0.11831	0.0590717	GO:0016477	GO:BP	cell migration	22715	5822	1.88988
8.90213e-05	773	710	55	0.0774648	0.0711514	GO:0060322	GO:BP	head development	22715	17112	2.27634
9.83965e-05	101	710	17	0.0239437	0.168317	GO:0060291	GO:BP	long-term synaptic potentiation	22715	17083	5.38495
0.000101508	1762	710	98	0.138028	0.0556186	GO:0040011	GO:BP	locomotion	22715	11470	1.7794
0.000105923	971	710	64	0.0901408	0.0659114	GO:0007417	GO:BP	central nervous system development	22715	3293	2.1087
0.000111912	246	710	27	0.0380282	0.109756	GO:0050807	GO:BP	regulation of synapse organization	22715	15351	3.51142
0.000114344	5198	710	226	0.31831	0.0434783	GO:1901576	GO:BP	organic substance biosynthetic process	22715	24867	1.391
0.00011624	90	710	16	0.0225352	0.177778	GO:0097061	GO:BP	dendritic spine organization	22715	21648	5.68764
0.000122901	440	710	38	0.0535211	0.0863636	GO:0007409	GO:BP	axonogenesis	22715	3286	2.76303
0.000151105	1439	710	84	0.11831	0.0583739	GO:0055085	GO:BP	transmembrane transport	22715	16803	1.86755
0.00015208	352	710	33	0.0464789	0.09375	GO:1902903	GO:BP	regulation of supramolecular fiber organization	22715	26029	2.99934
0.00017305	622	710	47	0.0661972	0.0755627	GO:0051668	GO:BP	localization within membrane	22715	16041	2.41747
0.000176894	2591	710	130	0.183099	0.0501737	GO:0006793	GO:BP	phosphorus metabolic process	22715	2751	1.6052
0.000187391	466	710	39	0.0549296	0.083691	GO:0034765	GO:BP	regulation of ion transmembrane transport	22715	10051	2.67752
0.000188424	769	710	54	0.0760563	0.0702211	GO:0044257	GO:BP	cellular protein catabolic process	22715	12709	2.24658
0.000190835	624	710	47	0.0661972	0.0753205	GO:0043043	GO:BP	peptide biosynthetic process	22715	12114	2.40973
0.000193618	564	710	44	0.0619718	0.0780142	GO:0072657	GO:BP	protein localization to membrane	22715	20389	2.4959
0.000202907	605	710	46	0.0647887	0.0760331	GO:0006412	GO:BP	translation	22715	2404	2.43252
0.000211969	793	710	55	0.0774648	0.0693569	GO:0098660	GO:BP	inorganic ion transmembrane transport	22715	22033	2.21893
0.000213102	375	710	34	0.0478873	0.0906667	GO:0042176	GO:BP	regulation of protein catabolic process	22715	11588	2.90069
0.000216861	2574	710	129	0.18169	0.0501166	GO:0006796	GO:BP	phosphate-containing compound metabolic process	22715	2754	1.60338
0.000217348	5294	710	228	0.321127	0.0430676	GO:0009058	GO:BP	biosynthetic process	22715	3663	1.37786
0.000229724	191	710	23	0.0323944	0.120419	GO:1905475	GO:BP	regulation of protein localization to membrane	22715	28369	3.85256
0.000236513	5070	710	220	0.309859	0.0433925	GO:0051171	GO:BP	regulation of nitrogen compound metabolic process	22715	15655	1.38825
0.000236685	451	710	38	0.0535211	0.0842572	GO:1903829	GO:BP	positive regulation of protein localization	22715	26856	2.69564
0.000253771	510	710	41	0.0577465	0.0803922	GO:0051960	GO:BP	regulation of nervous system development	22715	16236	2.57198
0.000256798	819	710	56	0.0788732	0.0683761	GO:0006886	GO:BP	intracellular protein transport	22715	2831	2.18755
0.000266516	2402	710	122	0.171831	0.050791	GO:0051246	GO:BP	regulation of protein metabolic process	22715	15716	1.62495
0.000269936	397	710	35	0.0492958	0.0881612	GO:0031346	GO:BP	positive regulation of cell projection organization	22715	8286	2.82054
0.000287367	398	710	35	0.0492958	0.0879397	GO:0043254	GO:BP	regulation of protein-containing complex assembly	22715	12219	2.81345
0.000294633	417	710	36	0.0507042	0.0863309	GO:0050767	GO:BP	regulation of neurogenesis	22715	15319	2.76198
0.00029534	716	710	51	0.071831	0.0712291	GO:0051603	GO:BP	proteolysis involved in cellular protein catabolic process	22715	15981	2.27883
0.000320129	846	710	57	0.0802817	0.0673759	GO:0032880	GO:BP	regulation of protein localization	22715	9092	2.15555
0.000332864	5234	710	225	0.316901	0.0429882	GO:0080090	GO:BP	regulation of primary metabolic process	22715	20875	1.37532
0.000348578	26	710	9	0.0126761	0.346154	GO:0035235	GO:BP	ionotropic glutamate receptor signaling pathway	22715	10262	11.0745
0.000348578	26	710	9	0.0126761	0.346154	GO:1990806	GO:BP	ligand-gated ion channel signaling pathway	22715	29138	11.0745
0.000350475	97	710	16	0.0225352	0.164948	GO:0106027	GO:BP	neuron projection organization	22715	22522	5.27719
0.000368819	34	710	10	0.0140845	0.294118	GO:0034314	GO:BP	Arp2/3 complex-mediated actin nucleation	22715	9851	9.40969
0.000394905	917	710	60	0.084507	0.0654308	GO:0030163	GO:BP	protein catabolic process	22715	7726	2.09332
0.000408466	1641	710	91	0.128169	0.055454	GO:0023056	GO:BP	positive regulation of signaling	22715	7658	1.77414
0.000503342	2743	710	134	0.188732	0.0488516	GO:0033036	GO:BP	macromolecule localization	22715	9213	1.56291
0.000521296	729	710	51	0.071831	0.0699588	GO:0098662	GO:BP	inorganic cation transmembrane transport	22715	22035	2.23819
0.000564241	971	710	62	0.0873239	0.0638517	GO:0051050	GO:BP	positive regulation of transport	22715	15556	2.0428
0.000587753	467	710	38	0.0535211	0.0813704	GO:0010498	GO:BP	proteasomal protein catabolic process	22715	4667	2.60328
0.000621724	267	710	27	0.0380282	0.101124	GO:0021537	GO:BP	telencephalon development	22715	7084	3.23524
0.000635717	1487	710	84	0.11831	0.0564896	GO:0043933	GO:BP	protein-containing complex organization	22715	12524	1.80727
0.000637482	4308	710	191	0.269014	0.0443361	GO:0009059	GO:BP	macromolecule biosynthetic process	22715	3664	1.41844
0.000679928	1635	710	90	0.126761	0.0550459	GO:0010647	GO:BP	positive regulation of cell communication	22715	4794	1.76108
0.000702736	736	710	51	0.071831	0.0692935	GO:0043604	GO:BP	amide biosynthetic process	22715	12445	2.2169
0.000851498	416	710	35	0.0492958	0.0841346	GO:0010959	GO:BP	regulation of metal ion transport	22715	5079	2.69172
0.000991726	1032	710	64	0.0901408	0.0620155	GO:0043603	GO:BP	cellular amide metabolic process	22715	12444	1.98406
0.00100447	438	710	36	0.0507042	0.0821918	GO:0042391	GO:BP	regulation of membrane potential	22715	11729	2.62956
0.00101526	1431	710	81	0.114085	0.0566038	GO:0044093	GO:BP	positive regulation of molecular function	22715	12646	1.81092
0.00104173	724	710	50	0.0704225	0.0690608	GO:0007420	GO:BP	brain development	22715	3296	2.20946
0.00109709	105	710	16	0.0225352	0.152381	GO:0099175	GO:BP	regulation of postsynapse organization	22715	22319	4.87512
0.00113585	241	710	25	0.0352113	0.103734	GO:1903362	GO:BP	regulation of cellular protein catabolic process	22715	26432	3.31877
0.00121284	329	710	30	0.0422535	0.0911854	GO:0051962	GO:BP	positive regulation of nervous system development	22715	16238	2.91729
0.00126539	501	710	39	0.0549296	0.0778443	GO:0051493	GO:BP	regulation of cytoskeleton organization	22715	15901	2.49047
0.00143635	564	710	42	0.0591549	0.0744681	GO:0060627	GO:BP	regulation of vesicle-mediated transport	22715	17401	2.38245
0.00151979	820	710	54	0.0760563	0.0658537	GO:0051338	GO:BP	regulation of transferase activity	22715	15793	2.10685
0.00163325	4167	710	184	0.259155	0.0441565	GO:0044271	GO:BP	cellular nitrogen compound biosynthetic process	22715	12718	1.4127
0.00163472	280	710	27	0.0380282	0.0964286	GO:0072659	GO:BP	protein localization to plasma membrane	22715	20391	3.08504
0.00171811	507	710	39	0.0549296	0.0769231	GO:0010975	GO:BP	regulation of neuron projection development	22715	5094	2.461
0.00180504	264	710	26	0.0366197	0.0984848	GO:0045055	GO:BP	regulated exocytosis	22715	13112	3.15082
0.00186416	982	710	61	0.0859155	0.0621181	GO:0040012	GO:BP	regulation of locomotion	22715	11471	1.98734
0.00190429	373	710	32	0.0450704	0.0857909	GO:0006887	GO:BP	exocytosis	22715	2832	2.7447
0.00223687	1905	710	99	0.139437	0.0519685	GO:0071705	GO:BP	nitrogen compound transport	22715	19702	1.66263
0.0022735	2238	710	112	0.157746	0.0500447	GO:0032268	GO:BP	regulation of cellular protein metabolic process	22715	8649	1.60108
0.00260017	2903	710	137	0.192958	0.0471926	GO:0070887	GO:BP	cellular response to chemical stimulus	22715	19132	1.50983
0.00264319	1320	710	75	0.105634	0.0568182	GO:0065003	GO:BP	protein-containing complex assembly	22715	18625	1.81778
0.00296966	343	710	30	0.0422535	0.0874636	GO:1990778	GO:BP	protein localization to cell periphery	22715	29120	2.79822
0.00309727	4916	710	209	0.294366	0.0425142	GO:0006139	GO:BP	nucleobase-containing compound metabolic process	22715	2164	1.36016
0.00310545	686	710	47	0.0661972	0.0685131	GO:0097435	GO:BP	supramolecular fiber organization	22715	21858	2.19194
0.00315548	884	710	56	0.0788732	0.0633484	GO:0030334	GO:BP	regulation of cell migration	22715	7819	2.0267
0.00322354	272	710	26	0.0366197	0.0955882	GO:0050769	GO:BP	positive regulation of neurogenesis	22715	15321	3.05815
0.003289	666	710	46	0.0647887	0.0690691	GO:0030036	GO:BP	actin cytoskeleton organization	22715	7688	2.20972
0.003525	542	710	40	0.056338	0.0738007	GO:0060284	GO:BP	regulation of cell development	22715	17076	2.3611
0.00397195	2898	710	136	0.191549	0.0469289	GO:0051173	GO:BP	positive regulation of nitrogen compound metabolic process	22715	15657	1.50139
0.00403082	76	710	13	0.0183099	0.171053	GO:0036465	GO:BP	synaptic vesicle recycling	22715	11089	5.47248
0.00419125	191	710	21	0.0295775	0.109948	GO:0032271	GO:BP	regulation of protein polymerization	22715	8652	3.51755
0.00445471	145	710	18	0.0253521	0.124138	GO:0060078	GO:BP	regulation of postsynaptic membrane potential	22715	16906	3.97154
0.00464228	2375	710	116	0.16338	0.0488421	GO:0035556	GO:BP	intracellular signal transduction	22715	10475	1.5626
0.00497986	676	710	46	0.0647887	0.0680473	GO:0051129	GO:BP	negative regulation of cellular component organization	22715	15614	2.17704
0.00500914	1587	710	85	0.119718	0.0535602	GO:0051674	GO:BP	localization of cell	22715	16045	1.71355
0.00500914	1587	710	85	0.119718	0.0535602	GO:0048870	GO:BP	cell motility	22715	15173	1.71355
0.00523009	210	710	22	0.0309859	0.104762	GO:1903050	GO:BP	regulation of proteolysis involved in cellular protein catabolic process	22715	26166	3.35164
0.00531312	5038	710	212	0.298592	0.0420802	GO:0046483	GO:BP	heterocycle metabolic process	22715	14174	1.34627
0.00546735	1014	710	61	0.0859155	0.0601578	GO:0051270	GO:BP	regulation of cellular component movement	22715	15734	1.92463
0.00551723	66	710	12	0.0169014	0.181818	GO:0140238	GO:BP	presynaptic endocytosis	22715	23049	5.8169
0.00551723	66	710	12	0.0169014	0.181818	GO:0048488	GO:BP	synaptic vesicle endocytosis	22715	14832	5.8169
0.00561679	1038	710	62	0.0873239	0.0597303	GO:0043085	GO:BP	positive regulation of catalytic activity	22715	12141	1.91095
0.00566631	3106	710	143	0.201408	0.0460399	GO:0031325	GO:BP	positive regulation of cellular metabolic process	22715	8266	1.47295
0.00577506	354	710	30	0.0422535	0.0847458	GO:1904062	GO:BP	regulation of cation transmembrane transport	22715	27063	2.71127
0.00602538	746	710	49	0.0690141	0.0656836	GO:0030029	GO:BP	actin filament-based process	22715	7681	2.10141
0.00656769	414	710	33	0.0464789	0.0797101	GO:0006816	GO:BP	calcium ion transport	22715	2774	2.55016
0.00656769	414	710	33	0.0464789	0.0797101	GO:0007015	GO:BP	actin filament organization	22715	2938	2.55016
0.0066801	3115	710	143	0.201408	0.0459069	GO:0010033	GO:BP	response to organic substance	22715	4309	1.4687
0.00704371	120	710	16	0.0225352	0.133333	GO:0060996	GO:BP	dendritic spine development	22715	17762	4.26573
0.00748088	5119	710	214	0.301408	0.041805	GO:0006725	GO:BP	cellular aromatic compound metabolic process	22715	2694	1.33747
0.00750478	886	710	55	0.0774648	0.0620767	GO:0140352	GO:BP	export from cell	22715	23090	1.98602
0.00780565	5325	710	221	0.311268	0.0415023	GO:1901360	GO:BP	organic cyclic compound metabolic process	22715	24668	1.32778
0.00826568	304	710	27	0.0380282	0.0888158	GO:0007611	GO:BP	learning or memory	22715	3473	2.84148
0.00900387	108	710	15	0.0211268	0.138889	GO:1905477	GO:BP	positive regulation of protein localization to membrane	22715	28371	4.44347
0.00907975	460	710	35	0.0492958	0.076087	GO:0010638	GO:BP	positive regulation of organelle organization	22715	4785	2.43425
0.00937186	1220	710	69	0.0971831	0.0565574	GO:1901565	GO:BP	organonitrogen compound catabolic process	22715	24857	1.80944
0.00941707	252	710	24	0.0338028	0.0952381	GO:0051258	GO:BP	protein polymerization	22715	15728	3.04695
0.0106892	1035	710	61	0.0859155	0.0589372	GO:0044265	GO:BP	cellular macromolecule catabolic process	22715	12714	1.88558
0.011259	237	710	23	0.0323944	0.0970464	GO:0001505	GO:BP	regulation of neurotransmitter levels	22715	426	3.1048
0.0123475	140	710	17	0.0239437	0.121429	GO:0090316	GO:BP	positive regulation of intracellular protein transport	22715	21347	3.88486
0.0123895	48	710	10	0.0140845	0.208333	GO:0045010	GO:BP	actin nucleation	22715	13080	6.6652
0.0127124	3288	710	148	0.208451	0.0450122	GO:0010604	GO:BP	positive regulation of macromolecule metabolic process	22715	4752	1.44007
0.0127914	311	710	27	0.0380282	0.0868167	GO:1904951	GO:BP	positive regulation of establishment of protein localization	22715	27879	2.77752
0.0149538	295	710	26	0.0366197	0.0881356	GO:0051222	GO:BP	positive regulation of protein transport	22715	15698	2.81972
0.0156976	3577	710	158	0.222535	0.0441711	GO:0009893	GO:BP	positive regulation of metabolic process	22715	4215	1.41316
0.0165941	1411	710	76	0.107042	0.0538625	GO:0051247	GO:BP	positive regulation of protein metabolic process	22715	15717	1.72322
0.0185065	280	710	25	0.0352113	0.0892857	GO:0016358	GO:BP	dendrite development	22715	5811	2.85651
0.0191309	937	710	56	0.0788732	0.0597652	GO:2000145	GO:BP	regulation of cell motility	22715	29375	1.91207
0.0203487	62	710	11	0.015493	0.177419	GO:0048168	GO:BP	regulation of neuronal synaptic plasticity	22715	14607	5.67617
0.0216097	1446	710	77	0.108451	0.0532503	GO:0031399	GO:BP	regulation of protein modification process	22715	8306	1.70364
0.0222618	1472	710	78	0.109859	0.0529891	GO:0015031	GO:BP	protein transport	22715	5351	1.69528
0.0226396	782	710	49	0.0690141	0.0626598	GO:0050801	GO:BP	ion homeostasis	22715	15345	2.00467
0.0228085	212	710	21	0.0295775	0.0990566	GO:0045732	GO:BP	positive regulation of protein catabolic process	22715	13471	3.16911
0.0239939	607	710	41	0.0577465	0.0675453	GO:0043632	GO:BP	modification-dependent macromolecule catabolic process	22715	12467	2.16097
0.0249029	400	710	31	0.043662	0.0775	GO:0030900	GO:BP	forebrain development	22715	8052	2.47945
0.0254009	361	710	29	0.0408451	0.0803324	GO:0032535	GO:BP	regulation of cellular component size	22715	8836	2.57007
0.0255145	587	710	40	0.056338	0.0681431	GO:0006511	GO:BP	ubiquitin-dependent protein catabolic process	22715	2488	2.1801
0.0259096	1781	710	90	0.126761	0.0505334	GO:0016310	GO:BP	phosphorylation	22715	5782	1.61671
0.026105	180	710	19	0.0267606	0.105556	GO:0032388	GO:BP	positive regulation of intracellular transport	22715	8743	3.37703
0.026105	180	710	19	0.0267606	0.105556	GO:0008154	GO:BP	actin polymerization or depolymerization	22715	3535	3.37703
0.0265322	1233	710	68	0.0957746	0.05515	GO:0009057	GO:BP	macromolecule catabolic process	22715	3662	1.76441
0.0265418	1504	710	79	0.111268	0.0525266	GO:0006468	GO:BP	protein phosphorylation	22715	2448	1.68048
0.0267725	52	710	10	0.0140845	0.192308	GO:1900271	GO:BP	regulation of long-term synaptic potentiation	22715	23612	6.15249
0.0270301	567	710	39	0.0549296	0.0687831	GO:0051272	GO:BP	positive regulation of cellular component movement	22715	15736	2.20057
0.027408	343	710	28	0.0394366	0.0816327	GO:0010720	GO:BP	positive regulation of cell development	22715	4862	2.61167
0.027519	902	710	54	0.0760563	0.059867	GO:0019725	GO:BP	cellular homeostasis	22715	6941	1.91532
0.0277189	1581	710	82	0.115493	0.0518659	GO:0045184	GO:BP	establishment of protein localization	22715	13173	1.65934
0.0278913	133	710	16	0.0225352	0.120301	GO:0030833	GO:BP	regulation of actin filament polymerization	22715	8014	3.84878
0.030094	77	710	12	0.0169014	0.155844	GO:0060998	GO:BP	regulation of dendritic spine development	22715	17764	4.98592
0.0304411	8745	710	331	0.466197	0.0378502	GO:0050896	GO:BP	response to stimulus	22715	15425	1.21094
0.0307255	182	710	19	0.0267606	0.104396	GO:0021543	GO:BP	pallium development	22715	7090	3.33992
0.0316691	2391	710	113	0.159155	0.0472606	GO:0050793	GO:BP	regulation of developmental process	22715	15339	1.51201
0.031906	571	710	39	0.0549296	0.0683012	GO:0040017	GO:BP	positive regulation of locomotion	22715	11476	2.18516
0.0320268	150	710	17	0.0239437	0.113333	GO:0008064	GO:BP	regulation of actin polymerization or depolymerization	22715	3520	3.62587
0.0367025	4480	710	188	0.264789	0.0419643	GO:0090304	GO:BP	nucleic acid metabolic process	22715	21335	1.34256
0.0367202	4024	710	172	0.242254	0.0427435	GO:0016070	GO:BP	RNA metabolic process	22715	5672	1.36749
0.0373401	136	710	16	0.0225352	0.117647	GO:1904375	GO:BP	regulation of protein localization to cell periphery	22715	27354	3.76388
0.0378471	912	710	54	0.0760563	0.0592105	GO:0022603	GO:BP	regulation of anatomical structure morphogenesis	22715	7601	1.89432
0.0383468	152	710	17	0.0239437	0.111842	GO:0030832	GO:BP	regulation of actin filament length	22715	8013	3.57816
0.0383468	152	710	17	0.0239437	0.111842	GO:0030041	GO:BP	actin filament polymerization	22715	7691	3.57816
0.0383468	152	710	17	0.0239437	0.111842	GO:0035725	GO:BP	sodium ion transmembrane transport	22715	10596	3.57816
0.0385946	2295	710	109	0.153521	0.0474946	GO:0071310	GO:BP	cellular response to organic substance	22715	19359	1.51949
0.0413805	599	710	40	0.056338	0.066778	GO:0019941	GO:BP	modification-dependent protein catabolic process	22715	7032	2.13642
0.0446324	170	710	18	0.0253521	0.105882	GO:0050770	GO:BP	regulation of axonogenesis	22715	15322	3.38749
0.0451749	1526	710	79	0.111268	0.0517693	GO:0007049	GO:BP	cell cycle	22715	2965	1.65625
0.0462839	516	710	36	0.0507042	0.0697674	GO:0051640	GO:BP	organelle localization	22715	16014	2.23207
0.0485342	334	710	27	0.0380282	0.0808383	GO:0032956	GO:BP	regulation of actin cytoskeleton organization	22715	9156	2.58626
1.60745e-46	1432	710	163	0.229577	0.113827	GO:0045202	GO:CC	synapse	22715	2443	3.64166
6.23281e-34	2003	710	174	0.24507	0.0868697	GO:0030054	GO:CC	cell junction	22715	1025	2.77922
3.12733e-32	728	710	98	0.138028	0.134615	GO:0098794	GO:CC	postsynapse	22715	3622	4.30674
2.92052e-28	12911	710	549	0.773239	0.0425219	GO:0005622	GO:CC	intracellular anatomical structure	22715	283	1.3604
7.99858e-26	1512	710	134	0.188732	0.0886243	GO:0043005	GO:CC	neuron projection	22715	2090	2.83535
1.82447e-25	11812	710	511	0.719718	0.0432611	GO:0043226	GO:CC	organelle	22715	2123	1.38405
1.71001e-23	10352	710	462	0.650704	0.0446291	GO:0005737	GO:CC	cytoplasm	22715	384	1.42782
2.1278e-23	11521	710	497	0.7	0.0431386	GO:0043229	GO:CC	intracellular organelle	22715	2126	1.38013
1.18017e-22	1044	710	103	0.14507	0.098659	GO:0036477	GO:CC	somatodendritic compartment	22715	1960	3.15639
3.23756e-21	2282	710	162	0.228169	0.0709904	GO:0120025	GO:CC	plasma membrane bounded cell projection	22715	3858	2.27119
3.83615e-21	2374	710	166	0.233803	0.0699242	GO:0042995	GO:CC	cell projection	22715	2089	2.23708
4.743e-21	417	710	61	0.0859155	0.146283	GO:0098984	GO:CC	neuron to neuron synapse	22715	3700	4.68002
6.46505e-21	461	710	64	0.0901408	0.138829	GO:0098978	GO:CC	glutamatergic synapse	22715	3694	4.44154
6.72454e-21	752	710	83	0.116901	0.110372	GO:0030425	GO:CC	dendrite	22715	1099	3.53114
8.02192e-21	754	710	83	0.116901	0.11008	GO:0097447	GO:CC	dendritic tree	22715	3353	3.52177
9.57697e-20	386	710	57	0.0802817	0.147668	GO:0014069	GO:CC	postsynaptic density	22715	823	4.72435
2.07887e-19	392	710	57	0.0802817	0.145408	GO:0032279	GO:CC	asymmetric synapse	22715	1507	4.65204
1.1684e-18	17201	710	636	0.895775	0.0369746	GO:0110165	GO:CC	cellular anatomical entity	22715	3854	1.18293
1.34306e-18	421	710	58	0.0816901	0.137767	GO:0099572	GO:CC	postsynaptic specialization	22715	3787	4.40758
1.67569e-18	784	710	81	0.114085	0.103316	GO:0044297	GO:CC	cell body	22715	2302	3.30539
2.59371e-18	4941	710	263	0.370423	0.0532281	GO:0032991	GO:CC	protein-containing complex	22715	1568	1.70292
7.96428e-17	747	710	76	0.107042	0.10174	GO:0030424	GO:CC	axon	22715	1098	3.25497
1.109e-16	700	710	73	0.102817	0.104286	GO:0043025	GO:CC	neuronal cell body	22715	2092	3.33641
2.7507e-16	10897	710	457	0.643662	0.0419381	GO:0043227	GO:CC	membrane-bounded organelle	22715	2124	1.34173
7.43044e-15	10502	710	440	0.619718	0.0418968	GO:0043231	GO:CC	intracellular membrane-bounded organelle	22715	2128	1.3404
1.78583e-14	594	710	63	0.0887324	0.106061	GO:0098793	GO:CC	presynapse	22715	3621	3.39319
1.45525e-12	3698	710	198	0.278873	0.0535425	GO:0005829	GO:CC	cytosol	22715	469	1.71298
3.45271e-12	365	710	45	0.0633803	0.123288	GO:0150034	GO:CC	distal axon	22715	3996	3.94434
1.22629e-11	105	710	24	0.0338028	0.228571	GO:0022626	GO:CC	cytosolic ribosome	22715	1014	7.31268
3.09398e-11	4127	710	210	0.295775	0.0508844	GO:0043228	GO:CC	non-membrane-bounded organelle	22715	2125	1.62794
3.09398e-11	4127	710	210	0.295775	0.0508844	GO:0043232	GO:CC	intracellular non-membrane-bounded organelle	22715	2129	1.62794
3.37829e-11	215	710	33	0.0464789	0.153488	GO:0044309	GO:CC	neuron spine	22715	2314	4.91055
1.51684e-10	1283	710	91	0.128169	0.0709275	GO:0098590	GO:CC	plasma membrane region	22715	3579	2.26918
5.87267e-10	210	710	31	0.043662	0.147619	GO:0043197	GO:CC	dendritic spine	22715	2112	4.72277
7.87484e-10	6589	710	293	0.412676	0.0444681	GO:0005634	GO:CC	nucleus	22715	294	1.42266
1.17988e-09	202	710	30	0.0422535	0.148515	GO:0043209	GO:CC	myelin sheath	22715	2117	4.75143
1.38097e-08	208	710	29	0.0408451	0.139423	GO:0030426	GO:CC	growth cone	22715	1100	4.46056
1.6745e-08	429	710	43	0.0605634	0.100233	GO:0031252	GO:CC	cell leading edge	22715	1259	3.20675
3.14676e-08	215	710	29	0.0408451	0.134884	GO:0030427	GO:CC	site of polarized growth	22715	1101	4.31533
3.39071e-08	230	710	30	0.0422535	0.130435	GO:0005840	GO:CC	ribosome	22715	479	4.17299
8.53272e-08	3874	710	188	0.264789	0.0485287	GO:0012505	GO:CC	endomembrane system	22715	816	1.55258
8.75326e-08	434	710	42	0.0591549	0.0967742	GO:0097060	GO:CC	synaptic membrane	22715	3243	3.09609
3.62617e-07	2027	710	114	0.160563	0.0562407	GO:0031982	GO:CC	vesicle	22715	1451	1.79931
1.07679e-06	1894	710	107	0.150704	0.0564942	GO:0031410	GO:CC	cytoplasmic vesicle	22715	1320	1.80742
1.14175e-06	1896	710	107	0.150704	0.0564346	GO:0097708	GO:CC	intracellular vesicle	22715	3493	1.80551
1.8566e-06	194	710	25	0.0352113	0.128866	GO:0030027	GO:CC	lamellipodium	22715	1024	4.1228
2.72627e-06	183	710	24	0.0338028	0.131148	GO:0042734	GO:CC	presynaptic membrane	22715	2078	4.1958
3.02204e-06	104	710	18	0.0253521	0.173077	GO:0098685	GO:CC	Schaffer collateral - CA1 synapse	22715	3606	5.53724
4.21923e-06	187	710	24	0.0338028	0.128342	GO:0044391	GO:CC	ribosomal subunit	22715	2330	4.10605
7.09313e-06	20018	710	670	0.943662	0.0334699	GO:0005575	GO:CC	cellular_component	22715	239	1.0708
1.00211e-05	749	710	54	0.0760563	0.0720961	GO:0048471	GO:CC	perinuclear region of cytoplasm	22715	2538	2.30657
1.16847e-05	6080	710	257	0.361972	0.0422697	GO:0071944	GO:CC	cell periphery	22715	3128	1.35233
2.00006e-05	104	710	17	0.0239437	0.163462	GO:0099056	GO:CC	integral component of presynaptic membrane	22715	3729	5.22962
2.43146e-05	189	710	23	0.0323944	0.121693	GO:0044306	GO:CC	neuron projection terminus	22715	2311	3.89332
2.59243e-05	9000	710	352	0.495775	0.0391111	GO:0016020	GO:CC	membrane	22715	849	1.25128
3.83076e-05	801	710	55	0.0774648	0.0686642	GO:0030659	GO:CC	cytoplasmic vesicle membrane	22715	1117	2.19677
4.14292e-05	210	710	24	0.0338028	0.114286	GO:0099699	GO:CC	integral component of synaptic membrane	22715	3794	3.65634
8.50376e-05	45	710	11	0.015493	0.244444	GO:0022627	GO:CC	cytosolic small ribosomal subunit	22715	1015	7.8205
9.00789e-05	822	710	55	0.0774648	0.06691	GO:0012506	GO:CC	vesicle membrane	22715	817	2.14065
0.000104115	1715	710	93	0.130986	0.0542274	GO:0005783	GO:CC	endoplasmic reticulum	22715	426	1.7349
0.000119307	117	710	17	0.0239437	0.145299	GO:0098889	GO:CC	intrinsic component of presynaptic membrane	22715	3664	4.64855
0.000132353	57	710	12	0.0169014	0.210526	GO:0022625	GO:CC	cytosolic large ribosomal subunit	22715	1013	6.73536
0.000136087	309	710	29	0.0408451	0.0938511	GO:0045211	GO:CC	postsynaptic membrane	22715	2445	3.00258
0.000183223	4299	710	189	0.266197	0.0439637	GO:0070013	GO:CC	intracellular organelle lumen	22715	2716	1.40653
0.000186314	4300	710	189	0.266197	0.0439535	GO:0031974	GO:CC	membrane-enclosed lumen	22715	1444	1.4062
0.000186314	4300	710	189	0.266197	0.0439535	GO:0043233	GO:CC	organelle lumen	22715	2130	1.4062
0.000213299	95	710	15	0.0211268	0.157895	GO:0005901	GO:CC	caveola	22715	529	5.05152
0.000213312	229	710	24	0.0338028	0.104803	GO:0099240	GO:CC	intrinsic component of synaptic membrane	22715	3771	3.35297
0.000217891	371	710	32	0.0450704	0.0862534	GO:0030133	GO:CC	transport vesicle	22715	1072	2.7595
0.00026281	393	710	33	0.0464789	0.0839695	GO:0045121	GO:CC	membrane raft	22715	2433	2.68643
0.000278508	394	710	33	0.0464789	0.0837563	GO:0098857	GO:CC	membrane microdomain	22715	3654	2.67961
0.000316203	11	710	6	0.0084507	0.545455	GO:0098871	GO:CC	postsynaptic actin cytoskeleton	22715	3660	17.4507
0.00044947	3793	710	169	0.238028	0.0445558	GO:0031981	GO:CC	nuclear lumen	22715	1450	1.42547
0.000503133	64	710	12	0.0169014	0.1875	GO:0043198	GO:CC	dendritic shaft	22715	2113	5.99868
0.000704869	5650	710	233	0.328169	0.0412389	GO:0005886	GO:CC	plasma membrane	22715	514	1.31936
0.00116408	521	710	38	0.0535211	0.0729367	GO:0098797	GO:CC	plasma membrane protein complex	22715	3624	2.33346
0.00117079	69	710	12	0.0169014	0.173913	GO:0060076	GO:CC	excitatory synapse	22715	2573	5.56399
0.00127535	1564	710	83	0.116901	0.0530691	GO:0098588	GO:CC	bounding membrane of organelle	22715	3578	1.69784
0.00137328	70	710	12	0.0169014	0.171429	GO:0044304	GO:CC	main axon	22715	2309	5.48451
0.00155086	2930	710	135	0.190141	0.0460751	GO:0031090	GO:CC	organelle membrane	22715	1215	1.47408
0.00156607	171	710	19	0.0267606	0.111111	GO:0043679	GO:CC	axon terminus	22715	2205	3.55477
0.00181666	1091	710	63	0.0887324	0.0577452	GO:0098796	GO:CC	membrane protein complex	22715	3623	1.84744
0.00240576	129	710	16	0.0225352	0.124031	GO:0044853	GO:CC	plasma membrane raft	22715	2419	3.96812
0.00286193	9	710	5	0.00704225	0.555556	GO:0005885	GO:CC	Arp2/3 protein complex	22715	513	17.7739
0.00330391	674	710	44	0.0619718	0.0652819	GO:1990904	GO:CC	ribonucleoprotein complex	22715	4452	2.08856
0.00479282	16	710	6	0.0084507	0.375	GO:0099571	GO:CC	postsynaptic cytoskeleton	22715	3786	11.9974
0.00495658	66	710	11	0.015493	0.166667	GO:0030315	GO:CC	T-tubule	22715	1096	5.33216
0.00504137	185	710	19	0.0267606	0.102703	GO:0030658	GO:CC	transport vesicle membrane	22715	1116	3.28576
0.00658641	2098	710	101	0.142254	0.0481411	GO:0005856	GO:CC	cytoskeleton	22715	491	1.54018
0.0077032	697	710	44	0.0619718	0.0631277	GO:0140535	GO:CC	intracellular protein-containing complex	22715	3964	2.01964
0.00891602	70	710	11	0.015493	0.157143	GO:0032589	GO:CC	neuron projection membrane	22715	1546	5.02746
0.00930395	193	710	19	0.0267606	0.0984456	GO:0043204	GO:CC	perikaryon	22715	2116	3.14957
0.0125112	86	710	12	0.0169014	0.139535	GO:0005798	GO:CC	Golgi-associated vesicle	22715	441	4.46413
0.014106	87	710	12	0.0169014	0.137931	GO:0034705	GO:CC	potassium channel complex	22715	1771	4.41282
0.0173162	167	710	17	0.0239437	0.101796	GO:0042383	GO:CC	sarcolemma	22715	2021	3.25677
0.0192206	1325	710	69	0.0971831	0.0520755	GO:0005887	GO:CC	integral component of plasma membrane	22715	515	1.66605
0.0199145	76	710	11	0.015493	0.144737	GO:0015935	GO:CC	small ribosomal subunit	22715	839	4.63056
0.0199776	3387	710	146	0.205634	0.043106	GO:0005654	GO:CC	nucleoplasm	22715	311	1.37909
0.0200021	90	710	12	0.0169014	0.133333	GO:0031594	GO:CC	neuromuscular junction	22715	1383	4.26573
0.0203226	1428	710	73	0.102817	0.0511204	GO:0005794	GO:CC	Golgi apparatus	22715	437	1.63549
0.0238016	40	710	8	0.0112676	0.2	GO:0032839	GO:CC	dendrite cytoplasm	22715	1560	6.39859
0.0242083	918	710	52	0.0732394	0.0566449	GO:0099081	GO:CC	supramolecular polymer	22715	3747	1.81224
0.024895	301	710	24	0.0338028	0.0797342	GO:0005938	GO:CC	cell cortex	22715	560	2.55093
0.0260638	3	710	3	0.00422535	1	GO:0061825	GO:CC	podosome core	22715	2650	31.993
0.0331255	31	710	7	0.00985915	0.225806	GO:0030140	GO:CC	trans-Golgi network transport vesicle	22715	1078	7.22422
0.0348485	1401	710	71	0.1	0.0506781	GO:0031226	GO:CC	intrinsic component of plasma membrane	22715	1237	1.62134
0.0365793	1302	710	67	0.0943662	0.0514593	GO:1902494	GO:CC	catalytic complex	22715	4012	1.64633
0.0391373	911	710	51	0.071831	0.0559824	GO:0099512	GO:CC	supramolecular fiber	22715	3777	1.79104
0.0399206	196	710	18	0.0253521	0.0918367	GO:0034703	GO:CC	cation channel complex	22715	1769	2.93813
0.0435276	145	710	15	0.0211268	0.103448	GO:0099634	GO:CC	postsynaptic specialization membrane	22715	3793	3.30962
0.0435579	162	710	16	0.0225352	0.0987654	GO:0099055	GO:CC	integral component of postsynaptic membrane	22715	3728	3.1598
0.0462758	893	710	50	0.0704225	0.055991	GO:0005730	GO:CC	nucleolus	22715	377	1.79132
0.046693	1212	710	63	0.0887324	0.0519802	GO:0099080	GO:CC	supramolecular complex	22715	3746	1.663
4.56355e-29	9481	710	450	0.633803	0.0474633	GO:0005515	GO:MF	protein binding	22715	1875	1.51849
3.12338e-28	13451	710	564	0.794366	0.04193	GO:0005488	GO:MF	binding	22715	1858	1.34146
7.08557e-12	2136	710	133	0.187324	0.0622659	GO:0019899	GO:MF	enzyme binding	22715	4609	1.99207
3.38072e-10	165	710	28	0.0394366	0.169697	GO:0003735	GO:MF	structural constituent of ribosome	22715	446	5.42911
3.40395e-10	580	710	55	0.0774648	0.0948276	GO:0005198	GO:MF	structural molecule activity	22715	1690	3.03381
1.47784e-09	1392	710	94	0.132394	0.0675287	GO:0044877	GO:MF	protein-containing complex binding	22715	7116	2.16044
8.02067e-08	19822	710	671	0.94507	0.0338513	GO:0003674	GO:MF	molecular_function	22715	395	1.083
4.18901e-07	1071	710	73	0.102817	0.0681606	GO:0003723	GO:MF	RNA binding	22715	435	2.18066
4.58959e-06	5165	710	228	0.321127	0.0441433	GO:0097159	GO:MF	organic cyclic compound binding	22715	10279	1.41227
4.9462e-06	5084	710	225	0.316901	0.0442565	GO:1901363	GO:MF	heterocyclic compound binding	22715	11974	1.4159
6.32185e-06	942	710	64	0.0901408	0.0679406	GO:0008092	GO:MF	cytoskeletal protein binding	22715	1955	2.17362
8.16897e-06	175	710	23	0.0323944	0.131429	GO:0005516	GO:MF	calmodulin binding	22715	1876	4.20479
5.87153e-05	802	710	55	0.0774648	0.0685786	GO:0019900	GO:MF	kinase binding	22715	4610	2.19403
0.000140784	716	710	50	0.0704225	0.0698324	GO:0019901	GO:MF	protein kinase binding	22715	4611	2.23415
0.000282482	70	710	13	0.0183099	0.185714	GO:0005200	GO:MF	structural constituent of cytoskeleton	22715	1692	5.94155
0.00120295	534	710	39	0.0549296	0.0730337	GO:0022890	GO:MF	inorganic cation transmembrane transporter activity	22715	4703	2.33656
0.00343696	665	710	44	0.0619718	0.0661654	GO:0015318	GO:MF	inorganic molecular entity transmembrane transporter activity	22715	3106	2.11683
0.00365073	395	710	31	0.043662	0.078481	GO:0046873	GO:MF	metal ion transmembrane transporter activity	22715	7317	2.51084
0.00427974	584	710	40	0.056338	0.0684932	GO:0008324	GO:MF	cation transmembrane transporter activity	22715	2094	2.1913
0.00472823	420	710	32	0.0450704	0.0761905	GO:0003779	GO:MF	actin binding	22715	465	2.43756
0.00530256	5446	710	222	0.312676	0.0407639	GO:0043167	GO:MF	ion binding	22715	6761	1.30416
0.00700886	1005	710	58	0.0816901	0.0577114	GO:0046983	GO:MF	protein dimerization activity	22715	7360	1.84636
0.00808022	3139	710	140	0.197183	0.0446002	GO:0003676	GO:MF	nucleic acid binding	22715	396	1.42689
0.00907628	781	710	48	0.0676056	0.0614597	GO:0019904	GO:MF	protein domain specific binding	22715	4614	1.96628
0.00991648	1710	710	86	0.121127	0.0502924	GO:0035639	GO:MF	purine ribonucleoside triphosphate binding	22715	6332	1.609
0.0109904	225	710	21	0.0295775	0.0933333	GO:0008022	GO:MF	protein C-terminus binding	22715	1928	2.98601
0.0114832	788	710	48	0.0676056	0.0609137	GO:0015075	GO:MF	ion transmembrane transporter activity	22715	2901	1.94881
0.0136946	1100	710	61	0.0859155	0.0554545	GO:0030234	GO:MF	enzyme regulator activity	22715	4764	1.77415
0.013959	26	710	7	0.00985915	0.269231	GO:0048027	GO:MF	mRNA 5'-UTR binding	22715	8360	8.61349
0.013959	26	710	7	0.00985915	0.269231	GO:0008066	GO:MF	glutamate receptor activity	22715	1943	8.61349
0.0154836	18	710	6	0.0084507	0.333333	GO:0004970	GO:MF	ionotropic glutamate receptor activity	22715	1501	10.6643
0.0161933	2124	710	101	0.142254	0.0475518	GO:0097367	GO:MF	carbohydrate derivative binding	22715	10312	1.52132
0.0192285	147	710	16	0.0225352	0.108844	GO:0015079	GO:MF	potassium ion transmembrane transporter activity	22715	2904	3.48223
0.0366018	301	710	24	0.0338028	0.0797342	GO:0003729	GO:MF	mRNA binding	22715	440	2.55093
0.0378246	1799	710	87	0.122535	0.0483602	GO:0017076	GO:MF	purine nucleotide binding	22715	3952	1.54719
0.0387445	30	710	7	0.00985915	0.233333	GO:0098918	GO:MF	structural constituent of synapse	22715	10412	7.46502
0.0428616	1753	710	85	0.119718	0.0484883	GO:0098772	GO:MF	molecular function regulator	22715	10400	1.55128
0.0453228	2152	710	100	0.140845	0.0464684	GO:0042802	GO:MF	identical protein binding	22715	6676	1.48666
0.0477105	306	710	24	0.0338028	0.0784314	GO:0046982	GO:MF	protein heterodimerization activity	22715	7359	2.50925
0.0482595	1785	710	86	0.121127	0.0481793	GO:0032555	GO:MF	purine ribonucleotide binding	22715	5398	1.5414
4.11411e-12	1774	710	119	0.167606	0.06708	HP:0002060	HP	Abnormal cerebral morphology	22715	1518	2.14609
4.79166e-12	1800	710	120	0.169014	0.0666667	HP:0100547	HP	Abnormality of forebrain morphology	22715	15045	2.13286
1.39109e-10	2283	710	137	0.192958	0.0600088	HP:0012443	HP	Abnormality of brain morphology	22715	8866	1.91986
1.51382e-10	2405	710	142	0.2	0.0590437	HP:0011446	HP	Abnormality of higher mental function	22715	7883	1.88898
4.26537e-10	2534	710	146	0.205634	0.0576164	HP:0003011	HP	Abnormality of the musculature	22715	2186	1.84332
5.70338e-10	1651	710	108	0.152113	0.0654149	HP:0002977	HP	Aplasia/Hypoplasia involving the central nervous system	22715	2164	2.09282
6.15569e-10	2497	710	144	0.202817	0.0576692	HP:0002011	HP	Morphological central nervous system abnormality	22715	1478	1.84501
1.58984e-09	1723	710	110	0.15493	0.0638421	HP:0001249	HP	Intellectual disability	22715	953	2.0425
1.65781e-09	3205	710	171	0.240845	0.0533541	HP:0012638	HP	Abnormal nervous system physiology	22715	9059	1.70696
2.15304e-09	2636	710	148	0.208451	0.0561457	HP:0012639	HP	Abnormal nervous system morphology	22715	9060	1.79627
2.66904e-09	1401	710	95	0.133803	0.0678087	HP:0007364	HP	Aplasia/Hypoplasia of the cerebrum	22715	4728	2.1694
5.02815e-09	2443	710	139	0.195775	0.0568973	HP:0012759	HP	Neurodevelopmental abnormality	22715	9180	1.82031
6.08659e-09	288	710	36	0.0507042	0.125	HP:0007359	HP	Focal-onset seizure	22715	4723	3.99912
6.96839e-09	2211	710	129	0.18169	0.0583446	HP:0011804	HP	Abnormal muscle physiology	22715	8237	1.86662
8.68705e-09	1430	710	95	0.133803	0.0664336	HP:0000240	HP	Abnormality of skull size	22715	203	2.12541
1.70542e-08	1882	710	114	0.160563	0.0605739	HP:0003808	HP	Abnormal muscle tone	22715	2701	1.93794
2.44492e-08	1434	710	94	0.132394	0.0655509	HP:0002167	HP	Neurological speech impairment	22715	1600	2.09717
2.4871e-08	1024	710	75	0.105634	0.0732422	HP:0004305	HP	Involuntary movements	22715	3018	2.34323
2.69152e-08	2303	710	131	0.184507	0.0568823	HP:0009121	HP	Abnormal axial skeleton morphology	22715	5703	1.81983
2.86177e-08	3418	710	175	0.246479	0.0511995	HP:0000707	HP	Abnormality of the nervous system	22715	551	1.63802
5.15565e-08	22	710	11	0.015493	0.5	HP:0012133	HP	Erythroid hypoplasia	22715	8562	15.9965
6.23341e-08	3319	710	170	0.239437	0.0512202	HP:0033127	HP	Abnormality of the musculoskeletal system	22715	13080	1.63869
7.54564e-08	2711	710	146	0.205634	0.0538547	HP:0011842	HP	Abnormality of skeletal morphology	22715	8274	1.72297
9.00669e-08	466	710	45	0.0633803	0.0965665	HP:0002079	HP	Hypoplasia of the corpus callosum	22715	1536	3.08945
1.09469e-07	1703	710	104	0.146479	0.0610687	HP:0001250	HP	Seizure	22715	954	1.95377
1.29187e-07	2807	710	149	0.209859	0.0530816	HP:0000924	HP	Abnormality of the skeletal system	22715	725	1.69824
1.50245e-07	815	710	63	0.0887324	0.0773006	HP:0001273	HP	Abnormal corpus callosum morphology	22715	973	2.47308
2.5695e-07	1184	710	80	0.112676	0.0675676	HP:0000252	HP	Microcephaly	22715	211	2.16169
2.94342e-07	689	710	56	0.0788732	0.0812772	HP:0002538	HP	Abnormal cerebral cortex morphology	22715	1844	2.6003
4.34875e-07	1197	710	80	0.112676	0.0668338	HP:0040195	HP	Decreased head circumference	22715	14159	2.13821
6.4184e-07	2895	710	150	0.211268	0.0518135	HP:0000152	HP	Abnormality of head or neck	22715	133	1.65767
7.71766e-07	2050	710	116	0.16338	0.0565854	HP:0000929	HP	Abnormal skull morphology	22715	729	1.81033
9.55782e-07	1864	710	108	0.152113	0.0579399	HP:0100022	HP	Abnormality of movement	22715	14533	1.85367
1.01288e-06	279	710	32	0.0450704	0.114695	HP:0011361	HP	Congenital abnormal hair pattern	22715	7800	3.66944
1.12993e-06	714	710	56	0.0788732	0.0784314	HP:0007370	HP	Aplasia/Hypoplasia of the corpus callosum	22715	4733	2.50925
1.20874e-06	2869	710	148	0.208451	0.0515859	HP:0000234	HP	Abnormality of the head	22715	197	1.65039
1.2499e-06	879	710	64	0.0901408	0.07281	HP:0002463	HP	Language impairment	22715	1796	2.32941
1.45756e-06	43	710	13	0.0183099	0.302326	HP:0025065	HP	Abnormal mean corpuscular volume	22715	9551	9.67229
1.62881e-06	103	710	19	0.0267606	0.184466	HP:0000465	HP	Webbed neck	22715	352	5.90161
1.77643e-06	1717	710	101	0.142254	0.0588235	HP:0000708	HP	Behavioral abnormality	22715	552	1.88194
1.88277e-06	1983	710	112	0.157746	0.0564801	HP:0012758	HP	Neurodevelopmental delay	22715	9179	1.80696
2.31837e-06	830	710	61	0.0859155	0.073494	HP:0007367	HP	Atrophy/Degeneration affecting the central nervous system	22715	4731	2.35129
2.78319e-06	37	710	12	0.0169014	0.324324	HP:0012131	HP	Abnormal number of erythroid precursors	22715	8560	10.3761
3.30033e-06	735	710	56	0.0788732	0.0761905	HP:0033725	HP	Thin corpus callosum	22715	13676	2.43756
3.89604e-06	1814	710	104	0.146479	0.0573319	HP:0011442	HP	Abnormal central motor function	22715	7879	1.83422
4.32544e-06	2587	710	135	0.190141	0.052184	HP:0025031	HP	Abnormality of the digestive system	22715	9521	1.66952
4.96423e-06	1017	710	69	0.0971831	0.0678466	HP:0001276	HP	Hypertonia	22715	975	2.17061
6.04451e-06	2626	710	136	0.191549	0.0517898	HP:0000271	HP	Abnormality of the face	22715	224	1.65691
6.87502e-06	1594	710	94	0.132394	0.0589711	HP:0001252	HP	Hypotonia	22715	956	1.88666
7.33249e-06	19	710	9	0.0126761	0.473684	HP:0031640	HP	Abnormal radial artery morphology	22715	11651	15.1546
7.33249e-06	19	710	9	0.0126761	0.473684	HP:0030270	HP	Elevated red cell adenosine deaminase level	22715	10355	15.1546
7.33249e-06	19	710	9	0.0126761	0.473684	HP:0020118	HP	Radial artery aplasia	22715	9393	15.1546
8.55776e-06	407	710	38	0.0535211	0.0933661	HP:0010864	HP	Intellectual disability, severe	22715	7322	2.98706
8.85076e-06	2693	710	138	0.194366	0.051244	HP:0000478	HP	Abnormality of the eye	22715	363	1.63945
8.9442e-06	988	710	67	0.0943662	0.0678138	HP:0000290	HP	Abnormality of the forehead	22715	239	2.16956
9.39563e-06	736	710	55	0.0774648	0.0747283	HP:0008050	HP	Abnormality of the palpebral fissures	22715	5126	2.39078
1.09083e-05	4420	710	202	0.284507	0.0457014	HP:0000118	HP	Phenotypic abnormality	22715	102	1.46212
1.15483e-05	4423	710	202	0.284507	0.0456704	HP:0000001	HP	HP root	22715	1	1.46113
1.29623e-05	20	710	9	0.0126761	0.45	HP:0005532	HP	Macrocytic dyserythropoietic anemia	22715	3755	14.3968
1.36548e-05	955	710	65	0.0915493	0.0680628	HP:0002500	HP	Abnormal cerebral white matter morphology	22715	1817	2.17753
1.41798e-05	1546	710	91	0.128169	0.0588616	HP:0000496	HP	Abnormality of eye movement	22715	379	1.88316
1.42616e-05	1737	710	99	0.139437	0.0569948	HP:0000006	HP	Autosomal dominant inheritance	22715	5	1.82343
1.44111e-05	277	710	30	0.0422535	0.108303	HP:0002465	HP	Poor speech	22715	1798	3.46494
1.47764e-05	1133	710	73	0.102817	0.0644307	HP:0000492	HP	Abnormal eyelid morphology	22715	375	2.06133
1.64414e-05	1047	710	69	0.0971831	0.0659026	HP:0010993	HP	Abnormality of the cerebral subcortex	22715	7445	2.10842
1.6909e-05	27	710	10	0.0140845	0.37037	HP:0001227	HP	Abnormality of the thenar eminence	22715	942	11.8492
1.76534e-05	1939	710	107	0.150704	0.0551831	HP:0000153	HP	Abnormality of the mouth	22715	134	1.76547
2.12071e-05	315	710	32	0.0450704	0.101587	HP:0010720	HP	Abnormal hair pattern	22715	7185	3.25008
2.81851e-05	2205	710	117	0.164789	0.0530612	HP:0012373	HP	Abnormal eye physiology	22715	8797	1.69759
3.4279e-05	223	710	26	0.0366197	0.116592	HP:0009553	HP	Abnormality of the hairline	22715	6103	3.73012
3.56064e-05	849	710	59	0.0830986	0.0694935	HP:0000750	HP	Delayed speech and language development	22715	588	2.2233
3.79356e-05	29	710	10	0.0140845	0.344828	HP:0002669	HP	Osteosarcoma	22715	1944	11.0321
3.84228e-05	256	710	28	0.0394366	0.109375	HP:0000219	HP	Thin upper lip vermilion	22715	185	3.49923
4.15438e-05	1345	710	81	0.114085	0.060223	HP:0000002	HP	Abnormality of body height	22715	2	1.92671
4.23695e-05	307	710	31	0.043662	0.100977	HP:0001344	HP	Absent speech	22715	1021	3.23056
4.30927e-05	488	710	41	0.0577465	0.0840164	HP:0002353	HP	EEG abnormality	22715	1732	2.68793
4.42931e-05	707	710	52	0.0732394	0.0735502	HP:0025270	HP	Abnormal esophagus physiology	22715	9744	2.35309
4.77277e-05	1120	710	71	0.1	0.0633929	HP:0002493	HP	Upper motor neuron dysfunction	22715	1813	2.02813
5.07737e-05	836	710	58	0.0816901	0.069378	HP:0001257	HP	Spasticity	22715	959	2.21961
5.44236e-05	1034	710	67	0.0943662	0.0647969	HP:0001288	HP	Gait disturbance	22715	983	2.07304
5.53075e-05	630	710	48	0.0676056	0.0761905	HP:0200006	HP	Slanting of the palpebral fissure	22715	15428	2.43756
5.53149e-05	30	710	10	0.0140845	0.333333	HP:0030272	HP	Abnormal erythrocyte enzyme level	22715	10357	10.6643
5.53149e-05	30	710	10	0.0140845	0.333333	HP:0001896	HP	Reticulocytopenia	22715	1383	10.6643
5.79696e-05	23	710	9	0.0126761	0.391304	HP:0012410	HP	Pure red cell aplasia	22715	8833	12.519
5.79696e-05	23	710	9	0.0126761	0.391304	HP:0006758	HP	Malignant genitourinary tract tumor	22715	4438	12.519
5.89369e-05	47	710	12	0.0169014	0.255319	HP:0001894	HP	Thrombocytosis	22715	1381	8.16841
7.08078e-05	780	710	55	0.0774648	0.0705128	HP:0000177	HP	Abnormality of upper lip	22715	153	2.25591
7.762e-05	1248	710	76	0.107042	0.0608974	HP:0000504	HP	Abnormality of vision	22715	386	1.94829
7.93763e-05	31	710	10	0.0140845	0.322581	HP:0001895	HP	Normochromic anemia	22715	1382	10.3203
9.01835e-05	24	710	9	0.0126761	0.375	HP:0011904	HP	Persistence of hemoglobin F	22715	8334	11.9974
9.25222e-05	580	710	45	0.0633803	0.0775862	HP:0000729	HP	Autistic behavior	22715	570	2.48221
9.69724e-05	745	710	53	0.0746479	0.0711409	HP:0012444	HP	Brain atrophy	22715	8867	2.27601
9.73646e-05	662	710	49	0.0690141	0.0740181	HP:0002059	HP	Cerebral atrophy	22715	1517	2.36806
9.83884e-05	284	710	29	0.0408451	0.102113	HP:0011182	HP	Interictal epileptiform activity	22715	7625	3.26689
0.000101749	59	710	13	0.0183099	0.220339	HP:0004808	HP	Acute myeloid leukemia	22715	3305	7.0493
0.000104445	159	710	21	0.0295775	0.132075	HP:0000599	HP	Abnormality of the frontal hairline	22715	465	4.22548
0.000114925	286	710	29	0.0408451	0.101399	HP:0025373	HP	Interictal EEG abnormality	22715	9841	3.24404
0.000155434	453	710	38	0.0535211	0.0838852	HP:0000494	HP	Downslanted palpebral fissures	22715	377	2.68374
0.00015654	33	710	10	0.0140845	0.30303	HP:0005518	HP	Increased mean corpuscular volume	22715	3744	9.69484
0.000157158	693	710	50	0.0704225	0.0721501	HP:0000316	HP	Hypertelorism	22715	256	2.30829
0.000159801	2072	710	109	0.153521	0.0526062	HP:0040064	HP	Abnormality of limbs	22715	14043	1.68303
0.000174396	362	710	33	0.0464789	0.0911602	HP:0011339	HP	Abnormality of upper lip vermillion	22715	7780	2.91649
0.000174412	513	710	41	0.0577465	0.079922	HP:0030178	HP	Abnormality of central nervous system electrophysiology	22715	10269	2.55694
0.000174412	513	710	41	0.0577465	0.079922	HP:0001332	HP	Dystonia	22715	1010	2.55694
0.000186904	594	710	45	0.0633803	0.0757576	HP:0001311	HP	Abnormal nervous system electrophysiology	22715	997	2.42371
0.000199387	1207	710	73	0.102817	0.0604805	HP:0004322	HP	Short stature	22715	3030	1.93495
0.000234512	681	710	49	0.0690141	0.071953	HP:0007369	HP	Atrophy/Degeneration affecting the cerebrum	22715	4732	2.30199
0.00025137	1331	710	78	0.109859	0.0586026	HP:0000925	HP	Abnormality of the vertebral column	22715	726	1.87487
0.000251725	986	710	63	0.0887324	0.0638945	HP:0011968	HP	Feeding difficulties	22715	8397	2.04417
0.000275909	1334	710	78	0.109859	0.0584708	HP:0032039	HP	Abnormality of the ocular adnexa	22715	12027	1.87065
0.00028533	388	710	34	0.0478873	0.0876289	HP:0002536	HP	Abnormal cortical gyration	22715	1843	2.80351
0.000297169	27	710	9	0.0126761	0.333333	HP:0040276	HP	Adenocarcinoma of the colon	22715	14238	10.6643
0.000315357	1362	710	79	0.111268	0.0580029	HP:0000315	HP	Abnormality of the orbital region	22715	255	1.85569
0.000328882	1531	710	86	0.121127	0.0561724	HP:0011024	HP	Abnormality of the gastrointestinal tract	22715	7474	1.79712
0.000332822	372	710	33	0.0464789	0.0887097	HP:0000233	HP	Thin vermilion border	22715	196	2.83808
0.000359917	1607	710	89	0.125352	0.0553827	HP:0001263	HP	Global developmental delay	22715	964	1.77186
0.000491009	982	710	62	0.0873239	0.0631365	HP:0000549	HP	Abnormal conjugate eye movement	22715	423	2.01992
0.000491948	1966	710	103	0.14507	0.0523906	HP:0025032	HP	Abnormality of digestive system physiology	22715	9522	1.67613
0.00053113	361	710	32	0.0450704	0.0886427	HP:0001679	HP	Abnormal aortic morphology	22715	1228	2.83594
0.000582156	4138	710	184	0.259155	0.0444659	HP:0000005	HP	Mode of inheritance	22715	4	1.4226
0.000613834	619	710	45	0.0633803	0.0726979	HP:0030962	HP	Abnormal morphology of the great vessels	22715	11003	2.32582
0.000620844	327	710	30	0.0422535	0.0917431	HP:0002197	HP	Generalized-onset seizure	22715	1623	2.93513
0.000620844	327	710	30	0.0422535	0.0917431	HP:0020219	HP	Motor seizure	22715	9491	2.93513
0.000625156	92	710	15	0.0211268	0.163043	HP:0032792	HP	Tonic seizure	22715	12749	5.21624
0.000676556	1316	710	76	0.107042	0.0577508	HP:0030669	HP	Abnormal ocular adnexa morphology	22715	10735	1.84762
0.000716672	461	710	37	0.0521127	0.0802603	HP:0002269	HP	Abnormality of neuronal migration	22715	1677	2.56776
0.000795224	973	710	61	0.0859155	0.0626927	HP:0012719	HP	Functional abnormality of the gastrointestinal tract	22715	9140	2.00572
0.000842008	244	710	25	0.0352113	0.102459	HP:0002126	HP	Polymicrogyria	22715	1568	3.27797
0.00091444	446	710	36	0.0507042	0.0807175	HP:0000736	HP	Short attention span	22715	575	2.58239
0.000921531	1617	710	88	0.123944	0.0544218	HP:0011805	HP	Abnormal skeletal muscle morphology	22715	8238	1.74111
0.000989291	136	710	18	0.0253521	0.132353	HP:0011185	HP	EEG with focal epileptiform discharges	22715	7628	4.23436
0.00104098	913	710	58	0.0816901	0.0635268	HP:0100886	HP	Abnormality of globe location	22715	15350	2.03241
0.00111837	411	710	34	0.0478873	0.0827251	HP:0002020	HP	Gastroesophageal reflux	22715	1486	2.64662
0.00114266	31	710	9	0.0126761	0.290323	HP:0040275	HP	Adenocarcinoma of the large intestine	22715	14237	9.28828
0.00122232	1054	710	64	0.0901408	0.0607211	HP:0000505	HP	Visual impairment	22715	387	1.94265
0.00122897	50	710	11	0.015493	0.22	HP:0009942	HP	Duplication of thumb phalanx	22715	6445	7.03845
0.00138367	744	710	50	0.0704225	0.0672043	HP:0000357	HP	Abnormal location of ears	22715	281	2.15006
0.00146813	1176	710	69	0.0971831	0.0586735	HP:0005105	HP	Abnormal nasal morphology	22715	3479	1.87714
0.00153012	1861	710	97	0.13662	0.0521225	HP:0031816	HP	Abnormal oral morphology	22715	11821	1.66755
0.00153012	1861	710	97	0.13662	0.0521225	HP:0000163	HP	Abnormal oral cavity morphology	22715	143	1.66755
0.00167626	949	710	59	0.0830986	0.0621707	HP:0000486	HP	Strabismus	22715	371	1.98902
0.00168345	236	710	24	0.0338028	0.101695	HP:0100660	HP	Dyskinesia	22715	15150	3.25352
0.00177476	2329	710	115	0.161972	0.0493774	HP:0001507	HP	Growth abnormality	22715	1121	1.57973
0.00229192	1802	710	94	0.132394	0.0521643	HP:0012823	HP	Clinical modifier	22715	9244	1.66889
0.00232747	2134	710	107	0.150704	0.0501406	HP:0012372	HP	Abnormal eye morphology	22715	8796	1.60415
0.00239911	1098	710	65	0.0915493	0.0591985	HP:0000356	HP	Abnormality of the outer ear	22715	280	1.89394
0.00273333	34	710	9	0.0126761	0.264706	HP:0009944	HP	Partial duplication of thumb phalanx	22715	6447	8.46872
0.00343794	317	710	28	0.0394366	0.0883281	HP:0001268	HP	Mental deterioration	22715	968	2.82588
0.00357793	35	710	9	0.0126761	0.257143	HP:0040273	HP	Adenocarcinoma of the intestines	22715	14235	8.22676
0.00384757	247	710	24	0.0338028	0.097166	HP:0011198	HP	EEG with generalized epileptiform discharges	22715	7641	3.10863
0.00432245	476	710	36	0.0507042	0.0756303	HP:0011004	HP	Abnormal systemic arterial morphology	22715	7456	2.41964
0.00439492	93	710	14	0.0197183	0.150538	HP:0002488	HP	Acute leukemia	22715	1809	4.81614
0.00442646	909	710	56	0.0788732	0.0616062	HP:0001290	HP	Generalized hypotonia	22715	985	1.97096
0.00463893	36	710	9	0.0126761	0.25	HP:0009999	HP	Partial duplication of the phalanx of hand	22715	6501	7.99824
0.00501754	94	710	14	0.0197183	0.148936	HP:0000085	HP	Horseshoe kidney	22715	78	4.76491
0.00589782	138	710	17	0.0239437	0.123188	HP:0000980	HP	Pallor	22715	771	3.94116
0.00640105	346	710	29	0.0408451	0.083815	HP:0007018	HP	Attention deficit hyperactivity disorder	22715	4568	2.68149
0.00655679	1619	710	85	0.119718	0.0525015	HP:0001510	HP	Growth delay	22715	1123	1.67968
0.00658103	237	710	23	0.0323944	0.0970464	HP:0000733	HP	Stereotypy	22715	572	3.1048
0.00713106	59	710	11	0.015493	0.186441	HP:0001972	HP	Macrocytic anemia	22715	1445	5.96479
0.00736696	1376	710	75	0.105634	0.0545058	HP:0031703	HP	Abnormal ear morphology	22715	11711	1.7438
0.00837247	98	710	14	0.0197183	0.142857	HP:0200134	HP	Epileptic encephalopathy	22715	15511	4.57042
0.00918831	1658	710	86	0.121127	0.0518697	HP:0011458	HP	Abdominal symptom	22715	7895	1.65947
0.00942444	576	710	40	0.056338	0.0694444	HP:0000464	HP	Abnormality of the neck	22715	351	2.22173
0.0097197	493	710	36	0.0507042	0.0730223	HP:0000752	HP	Hyperactivity	22715	590	2.3362
0.00982098	128	710	16	0.0225352	0.125	HP:0002381	HP	Aphasia	22715	1754	3.99912
0.00992028	620	710	42	0.0591549	0.0677419	HP:0002119	HP	Ventriculomegaly	22715	1564	2.16726
0.0100611	842	710	52	0.0732394	0.0617577	HP:0033353	HP	Abnormal blood vessel morphology	22715	13305	1.97581
0.0100805	86	710	13	0.0183099	0.151163	HP:0010622	HP	Neoplasm of the skeletal system	22715	7095	4.83614
0.0101792	664	710	44	0.0619718	0.0662651	HP:0031466	HP	Impairment in personality functioning	22715	11484	2.12002
0.0104227	958	710	57	0.0802817	0.059499	HP:0002650	HP	Scoliosis	22715	1928	1.90355
0.0105347	114	710	15	0.0211268	0.131579	HP:0001680	HP	Coarctation of aorta	22715	1229	4.2096
0.0105361	298	710	26	0.0366197	0.0872483	HP:0000348	HP	High forehead	22715	277	2.79133
0.0107596	959	710	57	0.0802817	0.0594369	HP:0000159	HP	Abnormal lip morphology	22715	139	1.90156
0.0114661	210	710	21	0.0295775	0.1	HP:0011344	HP	Severe global developmental delay	22715	7785	3.1993
0.0117561	145	710	17	0.0239437	0.117241	HP:0002187	HP	Intellectual disability, profound	22715	1615	3.7509
0.0117705	115	710	15	0.0211268	0.130435	HP:0000294	HP	Low anterior hairline	22715	243	4.17299
0.0118766	712	710	46	0.0647887	0.0646067	HP:0000369	HP	Low-set ears	22715	291	2.06696
0.0118913	177	710	19	0.0267606	0.107345	HP:0100542	HP	Abnormal localization of kidney	22715	15040	3.43427
0.0119275	847	710	52	0.0732394	0.0613932	HP:0025015	HP	Abnormal vascular morphology	22715	9505	1.96415
0.0120757	101	710	14	0.0197183	0.138614	HP:0002384	HP	Focal impaired awareness seizure	22715	1756	4.43467
0.013067	1522	710	80	0.112676	0.0525624	HP:0000366	HP	Abnormality of the nose	22715	289	1.68163
0.0132782	649	710	43	0.0605634	0.0662558	HP:0000508	HP	Ptosis	22715	389	2.11972
0.0142167	266	710	24	0.0338028	0.0902256	HP:0002072	HP	Chorea	22715	1529	2.88658
0.0143863	163	710	18	0.0253521	0.110429	HP:0000104	HP	Renal agenesis	22715	92	3.53296
0.0150193	1603	710	83	0.116901	0.0517779	HP:0011844	HP	Abnormal appendicular skeleton morphology	22715	8276	1.65653
0.0153192	503	710	36	0.0507042	0.0715706	HP:0000286	HP	Epicanthus	22715	235	2.28975
0.0164417	64	710	11	0.015493	0.171875	HP:0001199	HP	Triphalangeal thumb	22715	930	5.49879
0.0167939	287	710	25	0.0352113	0.087108	HP:0002069	HP	Bilateral tonic-clonic seizure	22715	1526	2.78684
0.0175903	77	710	12	0.0169014	0.155844	HP:0010818	HP	Generalized tonic seizure	22715	7278	4.98592
0.0179859	134	710	16	0.0225352	0.119403	HP:0001909	HP	Leukemia	22715	1395	3.82005
0.0193309	703	710	45	0.0633803	0.0640114	HP:0001270	HP	Motor delay	22715	970	2.04791
0.0203202	328	710	27	0.0380282	0.0823171	HP:0100037	HP	Abnormality of the scalp hair	22715	14547	2.63357
0.0217781	92	710	13	0.0183099	0.141304	HP:0002863	HP	Myelodysplasia	22715	2081	4.52074
0.0217968	1029	710	59	0.0830986	0.0573372	HP:0010674	HP	Abnormality of the curvature of the vertebral column	22715	7142	1.83439
0.0221233	2294	710	109	0.153521	0.0475153	HP:0001574	HP	Abnormality of the integument	22715	1158	1.52015
0.0222178	797	710	49	0.0690141	0.0614806	HP:0000765	HP	Abnormal thorax morphology	22715	599	1.96694
0.0228497	43	710	9	0.0126761	0.209302	HP:0001790	HP	Nonimmune hydrops fetalis	22715	1306	6.6962
0.0235344	2034	710	99	0.139437	0.0486726	HP:0000598	HP	Abnormality of the ear	22715	464	1.55718
0.0241875	599	710	40	0.056338	0.066778	HP:0000288	HP	Abnormality of the philtrum	22715	237	2.13642
0.0285042	205	710	20	0.028169	0.097561	HP:0009602	HP	Abnormality of thumb phalanx	22715	6150	3.12126
0.029187	155	710	17	0.0239437	0.109677	HP:0100242	HP	Sarcoma	22715	14750	3.50891
0.0314712	56	710	10	0.0140845	0.178571	HP:0005556	HP	Abnormality of the metopic suture	22715	3768	5.71303
0.0340463	973	710	56	0.0788732	0.057554	HP:0000639	HP	Nystagmus	22715	499	1.84132
0.035251	338	710	27	0.0380282	0.0798817	HP:0001965	HP	Abnormal scalp morphology	22715	1439	2.55565
0.0362663	191	710	19	0.0267606	0.0994764	HP:0011097	HP	Epileptic spasm	22715	7546	3.18255
0.0371085	57	710	10	0.0140845	0.175439	HP:0001087	HP	Developmental glaucoma	22715	854	5.6128
0.0380961	722	710	45	0.0633803	0.0623269	HP:0000377	HP	Abnormality of the pinna	22715	297	1.99402
0.0386976	1593	710	81	0.114085	0.0508475	HP:0004323	HP	Abnormality of body weight	22715	3031	1.62676
0.0403666	70	710	11	0.015493	0.157143	HP:0004312	HP	Abnormal reticulocyte morphology	22715	3024	5.02746
0.0408519	210	710	20	0.028169	0.0952381	HP:0009774	HP	Triangular shaped phalanges of the hand	22715	6302	3.04695
0.0410556	46	710	9	0.0126761	0.195652	HP:0009777	HP	Absent thumb	22715	6305	6.25949
0.0443917	982	710	56	0.0788732	0.0570265	HP:0012547	HP	Abnormal involuntary eye movements	22715	8968	1.82445
0.0450911	11	710	5	0.00704225	0.454545	HP:0011196	HP	EEG with focal sharp waves	22715	7639	14.5423
0.0493826	47	710	9	0.0126761	0.191489	HP:0000912	HP	Sprengel anomaly	22715	713	6.12631
1.18952e-15	110	710	28	0.0394366	0.254545	KEGG:04724	KEGG	Glutamatergic synapse	22715	334	8.14366
1.60186e-13	92	710	24	0.0338028	0.26087	KEGG:04713	KEGG	Circadian entrainment	22715	328	8.34599
9.50446e-13	129	710	27	0.0380282	0.209302	KEGG:03010	KEGG	Ribosome	22715	204	6.6962
1.16477e-12	130	710	27	0.0380282	0.207692	KEGG:04728	KEGG	Dopaminergic synapse	22715	338	6.64469
1.30944e-12	65	710	20	0.028169	0.307692	KEGG:04720	KEGG	Long-term potentiation	22715	330	9.84399
3.70852e-11	224	710	33	0.0464789	0.147321	KEGG:05171	KEGG	Coronavirus disease - COVID-19	22715	431	4.71325
7.2282e-11	108	710	23	0.0323944	0.212963	KEGG:04725	KEGG	Cholinergic synapse	22715	335	6.81332
1.7015e-10	146	710	26	0.0366197	0.178082	KEGG:04921	KEGG	Oxytocin signaling pathway	22715	357	5.69738
1.76862e-09	82	710	19	0.0267606	0.231707	KEGG:04911	KEGG	Insulin secretion	22715	347	7.413
2.05105e-09	73	710	18	0.0253521	0.246575	KEGG:04971	KEGG	Gastric acid secretion	22715	381	7.88867
2.36132e-08	141	710	23	0.0323944	0.163121	KEGG:04723	KEGG	Retrograde endocannabinoid signaling	22715	333	5.21871
3.98119e-08	66	710	16	0.0225352	0.242424	KEGG:05031	KEGG	Amphetamine addiction	22715	398	7.75587
4.16872e-08	76	710	17	0.0239437	0.223684	KEGG:04970	KEGG	Salivary secretion	22715	380	7.15632
6.51048e-08	123	710	21	0.0295775	0.170732	KEGG:04726	KEGG	Serotonergic synapse	22715	336	5.46221
2.17973e-07	95	710	18	0.0253521	0.189474	KEGG:04925	KEGG	Aldosterone synthesis and secretion	22715	361	6.06182
2.44986e-07	245	710	29	0.0408451	0.118367	KEGG:05132	KEGG	Salmonella infection	22715	408	3.78692
2.96464e-07	7942	710	325	0.457746	0.0409217	KEGG:00000	KEGG	KEGG root term	22715	1	1.30921
3.66061e-07	56	710	14	0.0197183	0.25	KEGG:04961	KEGG	Endocrine and other factor-regulated calcium reabsorption	22715	376	7.99824
3.91544e-07	87	710	17	0.0239437	0.195402	KEGG:05032	KEGG	Morphine addiction	22715	399	6.2515
4.98111e-07	67	710	15	0.0211268	0.223881	KEGG:05100	KEGG	Bacterial invasion of epithelial cells	22715	402	7.1626
1.4399e-06	72	710	15	0.0211268	0.208333	KEGG:04918	KEGG	Thyroid hormone synthesis	22715	354	6.6652
1.46794e-06	83	710	16	0.0225352	0.192771	KEGG:04540	KEGG	Gap junction	22715	298	6.16732
2.99396e-06	87	710	16	0.0225352	0.183908	KEGG:04727	KEGG	GABAergic synapse	22715	337	5.88376
4.77191e-06	57	710	13	0.0183099	0.22807	KEGG:04730	KEGG	Long-term depression	22715	339	7.29664
6.83239e-06	158	710	21	0.0295775	0.132911	KEGG:04022	KEGG	cGMP-PKG signaling pathway	22715	232	4.25223
1.7408e-05	98	710	16	0.0225352	0.163265	KEGG:04972	KEGG	Pancreatic secretion	22715	382	5.22334
2.33253e-05	100	710	16	0.0225352	0.16	KEGG:04916	KEGG	Melanogenesis	22715	352	5.11887
3.05661e-05	115	710	17	0.0239437	0.147826	KEGG:04114	KEGG	Oocyte meiosis	22715	249	4.72939
4.432e-05	146	710	19	0.0267606	0.130137	KEGG:04261	KEGG	Adrenergic signaling in cardiomyocytes	22715	277	4.16347
8.3137e-05	450	710	36	0.0507042	0.08	KEGG:05022	KEGG	Pathways of neurodegeneration - multiple diseases	22715	396	2.55944
8.68235e-05	215	710	23	0.0323944	0.106977	KEGG:05170	KEGG	Human immunodeficiency virus 1 infection	22715	430	3.4225
8.99633e-05	232	710	24	0.0338028	0.103448	KEGG:05163	KEGG	Human cytomegalovirus infection	22715	423	3.30962
0.000116115	62	710	12	0.0169014	0.193548	KEGG:04929	KEGG	GnRH secretion	22715	365	6.19219
0.000213718	90	710	14	0.0197183	0.155556	KEGG:04666	KEGG	Fc gamma R-mediated phagocytosis	22715	321	4.97668
0.000333185	232	710	23	0.0323944	0.0991379	KEGG:04020	KEGG	Calcium signaling pathway	22715	231	3.17172
0.000463591	254	710	24	0.0338028	0.0944882	KEGG:04144	KEGG	Endocytosis	22715	261	3.02296
0.00083927	210	710	21	0.0295775	0.1	KEGG:04024	KEGG	cAMP signaling pathway	22715	233	3.1993
0.00109381	89	710	13	0.0183099	0.146067	KEGG:04912	KEGG	GnRH signaling pathway	22715	348	4.67313
0.00319105	58	710	10	0.0140845	0.172414	KEGG:04370	KEGG	VEGF signaling pathway	22715	287	5.51603
0.00319312	342	710	27	0.0380282	0.0789474	KEGG:05014	KEGG	Amyotrophic lateral sclerosis	22715	392	2.52576
0.00320851	211	710	20	0.028169	0.0947867	KEGG:04810	KEGG	Regulation of actin cytoskeleton	22715	345	3.03251
0.00346562	36	710	8	0.0112676	0.222222	KEGG:04960	KEGG	Aldosterone-regulated sodium reabsorption	22715	375	7.10955
0.00394452	130	710	15	0.0211268	0.115385	KEGG:05135	KEGG	Yersinia infection	22715	411	3.6915
0.00403835	100	710	13	0.0183099	0.13	KEGG:04922	KEGG	Glucagon signaling pathway	22715	358	4.15908
0.00443945	198	710	19	0.0267606	0.0959596	KEGG:05205	KEGG	Proteoglycans in cancer	22715	436	3.07003
0.00446354	73	710	11	0.015493	0.150685	KEGG:04924	KEGG	Renin secretion	22715	360	4.82086
0.00607698	119	710	14	0.0197183	0.117647	KEGG:04919	KEGG	Thyroid hormone signaling pathway	22715	355	3.76388
0.0061974	104	710	13	0.0183099	0.125	KEGG:04928	KEGG	Parathyroid hormone synthesis, secretion and action	22715	364	3.99912
0.0106003	125	710	14	0.0197183	0.112	KEGG:04926	KEGG	Relaxin signaling pathway	22715	362	3.58321
0.0114966	159	710	16	0.0225352	0.100629	KEGG:04530	KEGG	Tight junction	22715	297	3.21942
0.0133673	371	710	27	0.0380282	0.0727763	KEGG:05010	KEGG	Alzheimer disease	22715	390	2.32833
0.0138099	128	710	14	0.0197183	0.109375	KEGG:04270	KEGG	Vascular smooth muscle contraction	22715	278	3.49923
0.0165039	114	710	13	0.0183099	0.114035	KEGG:04750	KEGG	Inflammatory mediator regulation of TRP channels	22715	344	3.64832
0.026718	153	710	15	0.0211268	0.0980392	KEGG:05160	KEGG	Hepatitis C	22715	420	3.13656
0.0281154	120	710	13	0.0183099	0.108333	KEGG:04071	KEGG	Sphingolipid signaling pathway	22715	241	3.4659
0.0362016	175	710	16	0.0225352	0.0914286	KEGG:04360	KEGG	Axon guidance	22715	285	2.92507
0.0386929	176	710	16	0.0225352	0.0909091	KEGG:04062	KEGG	Chemokine signaling pathway	22715	236	2.90845
4.0855e-62	6719	710	425	0.598592	0.0632535	MIRNA:000000	MIRNA	MIRNA root	22715	1	2.02367
1.70909e-11	402	710	46	0.0647887	0.114428	MIRNA:mmu-miR-26a-5p	MIRNA	mmu-miR-26a-5p	22715	275	3.66089
3.30708e-11	458	710	49	0.0690141	0.106987	MIRNA:mmu-miR-181a-5p	MIRNA	mmu-miR-181a-5p	22715	116	3.42283
6.3779e-11	369	710	43	0.0605634	0.116531	MIRNA:mmu-miR-301b-3p	MIRNA	mmu-miR-301b-3p	22715	318	3.72818
3.95235e-10	559	710	53	0.0746479	0.0948122	MIRNA:mmu-miR-340-5p	MIRNA	mmu-miR-340-5p	22715	446	3.03332
6.36158e-10	331	710	39	0.0549296	0.117825	MIRNA:mmu-miR-324-3p	MIRNA	mmu-miR-324-3p	22715	423	3.76956
2.54676e-09	428	710	44	0.0619718	0.102804	MIRNA:mmu-miR-7b-5p	MIRNA	mmu-miR-7b-5p	22715	917	3.289
5.32575e-09	387	710	41	0.0577465	0.105943	MIRNA:mmu-miR-17-5p	MIRNA	mmu-miR-17-5p	22715	115	3.38943
1.22385e-07	376	710	38	0.0535211	0.101064	MIRNA:mmu-miR-425-5p	MIRNA	mmu-miR-425-5p	22715	539	3.23333
3.92933e-07	307	710	33	0.0464789	0.107492	MIRNA:mmu-miR-19b-3p	MIRNA	mmu-miR-19b-3p	22715	217	3.43898
1.13191e-06	354	710	35	0.0492958	0.0988701	MIRNA:mmu-miR-24-3p	MIRNA	mmu-miR-24-3p	22715	272	3.16315
1.92265e-06	507	710	43	0.0605634	0.0848126	MIRNA:mmu-miR-9-5p	MIRNA	mmu-miR-9-5p	22715	950	2.71341
3.32366e-06	334	710	33	0.0464789	0.0988024	MIRNA:mmu-miR-297a-5p	MIRNA	mmu-miR-297a-5p	22715	302	3.16098
1.09681e-05	333	710	32	0.0450704	0.0960961	MIRNA:mmu-miR-34b-5p	MIRNA	mmu-miR-34b-5p	22715	477	3.0744
2.74101e-05	243	710	26	0.0366197	0.106996	MIRNA:mmu-miR-758-3p	MIRNA	mmu-miR-758-3p	22715	894	3.42311
2.85575e-05	294	710	29	0.0408451	0.0986395	MIRNA:mmu-miR-223-3p	MIRNA	mmu-miR-223-3p	22715	264	3.15577
3.35206e-05	86	710	15	0.0211268	0.174419	MIRNA:mmu-miR-3097-3p	MIRNA	mmu-miR-3097-3p	22715	386	5.58017
3.60842e-05	263	710	27	0.0380282	0.102662	MIRNA:mmu-miR-362-5p	MIRNA	mmu-miR-362-5p	22715	487	3.28445
4.20959e-05	282	710	28	0.0394366	0.0992908	MIRNA:mmu-miR-541-5p	MIRNA	mmu-miR-541-5p	22715	698	3.17661
7.73528e-05	496	710	39	0.0549296	0.078629	MIRNA:mmu-miR-15a-5p	MIRNA	mmu-miR-15a-5p	22715	110	2.51558
8.47505e-05	92	710	15	0.0211268	0.163043	MIRNA:mmu-miR-717	MIRNA	mmu-miR-717	22715	873	5.21624
0.000192165	85	710	14	0.0197183	0.164706	MIRNA:mmu-miR-3473d	MIRNA	mmu-miR-3473d	22715	471	5.26943
0.000223013	86	710	14	0.0197183	0.162791	MIRNA:mmu-miR-674-5p	MIRNA	mmu-miR-674-5p	22715	776	5.20816
0.000578233	358	710	30	0.0422535	0.0837989	MIRNA:mmu-miR-30e-5p	MIRNA	mmu-miR-30e-5p	22715	398	2.68097
0.00184347	321	710	27	0.0380282	0.0841121	MIRNA:mmu-let-7b-5p	MIRNA	mmu-let-7b-5p	22715	3	2.691
0.00294168	16	710	6	0.0084507	0.375	MIRNA:mmu-miR-328-3p	MIRNA	mmu-miR-328-3p	22715	429	11.9974
0.00472024	141	710	16	0.0225352	0.113475	MIRNA:mmu-miR-344d-3p	MIRNA	mmu-miR-344d-3p	22715	453	3.63041
0.00472024	141	710	16	0.0225352	0.113475	MIRNA:mmu-miR-410-3p	MIRNA	mmu-miR-410-3p	22715	529	3.63041
0.00472024	141	710	16	0.0225352	0.113475	MIRNA:mmu-miR-344e-3p	MIRNA	mmu-miR-344e-3p	22715	454	3.63041
0.00503385	111	710	14	0.0197183	0.126126	MIRNA:mmu-miR-335-3p	MIRNA	mmu-miR-335-3p	22715	437	4.03515
0.00919768	19	710	6	0.0084507	0.315789	MIRNA:mmu-miR-450b-3p	MIRNA	mmu-miR-450b-3p	22715	554	10.103
0.0127929	20	710	6	0.0084507	0.3	MIRNA:mmu-miR-3086-3p	MIRNA	mmu-miR-3086-3p	22715	366	9.59789
0.013979	280	710	23	0.0323944	0.0821429	MIRNA:mmu-miR-136-5p	MIRNA	mmu-miR-136-5p	22715	78	2.62799
0.0161743	30	710	7	0.00985915	0.233333	MIRNA:mmu-miR-148b-3p	MIRNA	mmu-miR-148b-3p	22715	99	7.46502
0.0196257	536	710	35	0.0492958	0.0652985	MIRNA:mmu-miR-362-3p	MIRNA	mmu-miR-362-3p	22715	486	2.08909
0.0201828	408	710	29	0.0408451	0.0710784	MIRNA:mmu-miR-149-5p	MIRNA	mmu-miR-149-5p	22715	100	2.27401
0.0203314	31	710	7	0.00985915	0.225806	MIRNA:mmu-miR-152-3p	MIRNA	mmu-miR-152-3p	22715	104	7.22422
0.0203851	537	710	35	0.0492958	0.0651769	MIRNA:mmu-miR-329-3p	MIRNA	mmu-miR-329-3p	22715	430	2.0852
0.0357999	15	710	5	0.00704225	0.333333	MIRNA:mmu-miR-1949	MIRNA	mmu-miR-1949	22715	185	10.6643
0.0435037	426	710	29	0.0408451	0.0680751	MIRNA:mmu-miR-466f-3p	MIRNA	mmu-miR-466f-3p	22715	581	2.17792
1.78366e-15	107	710	28	0.0394366	0.261682	REAC:R-MMU-156827	REAC	L13a-mediated translational silencing of Ceruloplasmin expression	22715	740	8.37199
2.33803e-15	108	710	28	0.0394366	0.259259	REAC:R-MMU-72706	REAC	GTP hydrolysis and joining of the 60S ribosomal subunit	22715	554	8.29447
4.43344e-15	8195	710	367	0.516901	0.0447834	REAC:0000000	REAC	REACTOME root term	22715	1700	1.43275
1.42635e-14	115	710	28	0.0394366	0.243478	REAC:R-MMU-72613	REAC	Eukaryotic Translation Initiation	22715	446	7.78959
1.42635e-14	115	710	28	0.0394366	0.243478	REAC:R-MMU-72737	REAC	Cap-dependent Translation Initiation	22715	233	7.78959
1.55165e-14	97	710	26	0.0366197	0.268041	REAC:R-MMU-72689	REAC	Formation of a pool of free 40S subunits	22715	500	8.57543
3.36426e-14	109	710	27	0.0380282	0.247706	REAC:R-MMU-927802	REAC	Nonsense-Mediated Decay (NMD)	22715	926	7.92486
3.36426e-14	109	710	27	0.0380282	0.247706	REAC:R-MMU-975957	REAC	Nonsense Mediated Decay (NMD) enhanced by the Exon Junction Complex (EJC)	22715	924	7.92486
1.3159e-13	87	710	24	0.0338028	0.275862	REAC:R-MMU-1799339	REAC	SRP-dependent cotranslational protein targeting to membrane	22715	1312	8.82564
3.09279e-13	90	710	24	0.0338028	0.266667	REAC:R-MMU-975956	REAC	Nonsense Mediated Decay (NMD) independent of the Exon Junction Complex (EJC)	22715	925	8.53146
1.61919e-10	1499	710	101	0.142254	0.0673783	REAC:R-MMU-392499	REAC	Metabolism of proteins	22715	807	2.15563
2.09708e-10	299	710	38	0.0535211	0.12709	REAC:R-MMU-112316	REAC	Neuronal System	22715	910	4.06599
1.16856e-09	188	710	29	0.0408451	0.154255	REAC:R-MMU-112315	REAC	Transmission across Chemical Synapses	22715	1592	4.93508
5.48471e-09	517	710	49	0.0690141	0.0947776	REAC:R-MMU-8953854	REAC	Metabolism of RNA	22715	792	3.03221
1.10223e-08	2006	710	118	0.166197	0.0588235	REAC:R-MMU-162582	REAC	Signal Transduction	22715	1358	1.88194
2.05851e-08	157	710	25	0.0352113	0.159236	REAC:R-MMU-8868773	REAC	rRNA processing in the nucleus and cytosol	22715	1696	5.09442
2.05851e-08	157	710	25	0.0352113	0.159236	REAC:R-MMU-72312	REAC	rRNA processing	22715	1695	5.09442
2.05851e-08	157	710	25	0.0352113	0.159236	REAC:R-MMU-6791226	REAC	Major pathway of rRNA processing in the nucleolus and cytosol	22715	787	5.09442
2.14532e-08	501	710	47	0.0661972	0.0938124	REAC:R-MMU-199991	REAC	Membrane Trafficking	22715	789	3.00134
3.10796e-08	214	710	29	0.0408451	0.135514	REAC:R-MMU-72766	REAC	Translation	22715	1584	4.33549
3.52686e-08	563	710	50	0.0704225	0.0888099	REAC:R-MMU-5653656	REAC	Vesicle-mediated transport	22715	1641	2.84129
8.30684e-08	129	710	22	0.0309859	0.170543	REAC:R-MMU-112314	REAC	Neurotransmitter receptors and postsynaptic signal transmission	22715	913	5.45616
1.43977e-07	567	710	49	0.0690141	0.0864198	REAC:R-MMU-194315	REAC	Signaling by Rho GTPases	22715	1399	2.76482
2.41487e-07	1489	710	92	0.129577	0.0617864	REAC:R-MMU-168256	REAC	Immune System	22715	652	1.97673
3.52378e-07	582	710	49	0.0690141	0.0841924	REAC:R-MMU-9716542	REAC	Signaling by Rho GTPases, Miro GTPases and RHOBTB3	22715	1400	2.69357
1.12558e-06	264	710	30	0.0422535	0.113636	REAC:R-MMU-195258	REAC	RHO GTPase Effectors	22715	1113	3.63556
1.2245e-06	56	710	14	0.0197183	0.25	REAC:R-MMU-72649	REAC	Translation initiation complex formation	22715	1585	7.99824
1.2245e-06	56	710	14	0.0197183	0.25	REAC:R-MMU-72702	REAC	Ribosomal scanning and start codon recognition	22715	1286	7.99824
1.57692e-06	57	710	14	0.0197183	0.245614	REAC:R-MMU-72662	REAC	Activation of the mRNA upon binding of the cap-binding complex and eIFs, and subsequent binding to 43S	22715	70	7.85792
2.52986e-06	33	710	11	0.015493	0.333333	REAC:R-MMU-5663213	REAC	RHO GTPases Activate WASPs and WAVEs	22715	1119	10.6643
1.40813e-05	89	710	16	0.0225352	0.179775	REAC:R-MMU-6807878	REAC	COPI-mediated anterograde transport	22715	212	5.75154
1.73865e-05	115	710	18	0.0253521	0.156522	REAC:R-MMU-8856688	REAC	Golgi-to-ER retrograde transport	22715	596	5.00759
2.40622e-05	49	710	12	0.0169014	0.244898	REAC:R-MMU-72695	REAC	Formation of the ternary complex, and subsequently, the 43S complex	22715	509	7.83501
3.35466e-05	25	710	9	0.0126761	0.36	REAC:R-MMU-399719	REAC	Trafficking of AMPA receptors	22715	1562	11.5175
3.35466e-05	25	710	9	0.0126761	0.36	REAC:R-MMU-399721	REAC	Glutamate binding, activation of AMPA receptors and synaptic plasticity	22715	580	11.5175
5.95725e-05	138	710	19	0.0267606	0.137681	REAC:R-MMU-199977	REAC	ER to Golgi Anterograde Transport	22715	413	4.40483
8.1009e-05	249	710	26	0.0366197	0.104418	REAC:R-MMU-422475	REAC	Axon guidance	22715	142	3.34063
8.77936e-05	250	710	26	0.0366197	0.104	REAC:R-MMU-9675108	REAC	Nervous system development	22715	906	3.32727
0.00025295	166	710	20	0.028169	0.120482	REAC:R-MMU-948021	REAC	Transport to the Golgi and subsequent modification	22715	1612	3.85457
0.000575583	504	710	38	0.0535211	0.0753968	REAC:R-MMU-109582	REAC	Hemostasis	22715	620	2.41217
0.000876039	35	710	9	0.0126761	0.257143	REAC:R-MMU-437239	REAC	Recycling pathway of L1	22715	1202	8.22676
0.000941181	45	710	10	0.0140845	0.222222	REAC:R-MMU-4086398	REAC	Ca2+ pathway	22715	225	7.10955
0.000958818	619	710	43	0.0605634	0.0694669	REAC:R-MMU-382551	REAC	Transport of small molecules	22715	1608	2.22245
0.00110611	166	710	19	0.0267606	0.114458	REAC:R-MMU-6811442	REAC	Intra-Golgi and retrograde Golgi-to-ER traffic	22715	715	3.66184
0.00116917	46	710	10	0.0140845	0.217391	REAC:R-MMU-5578775	REAC	Ion homeostasis	22715	726	6.95499
0.00144387	47	710	10	0.0140845	0.212766	REAC:R-MMU-6811436	REAC	COPI-independent Golgi-to-ER retrograde traffic	22715	211	6.80701
0.00199531	29	710	8	0.0112676	0.275862	REAC:R-MMU-5626467	REAC	RHO GTPases activate IQGAPs	22715	1121	8.82564
0.00207816	60	710	11	0.015493	0.183333	REAC:R-MMU-2682334	REAC	EPH-Ephrin signaling	22715	408	5.86538
0.00210208	14	710	6	0.0084507	0.428571	REAC:R-MMU-416993	REAC	Trafficking of GluR2-containing AMPA receptors	22715	1563	13.7113
0.00216586	49	710	10	0.0140845	0.204082	REAC:R-MMU-936837	REAC	Ion transport by P-type ATPases	22715	728	6.52918
0.00225392	885	710	54	0.0760563	0.0610169	REAC:R-MMU-168249	REAC	Innate Immune System	22715	666	1.95211
0.00318343	229	710	22	0.0309859	0.0960699	REAC:R-MMU-76002	REAC	Platelet activation, signaling and aggregation	22715	1041	3.07356
0.00342963	63	710	11	0.015493	0.174603	REAC:R-MMU-373760	REAC	L1CAM interactions	22715	741	5.58607
0.00450035	32	710	8	0.0112676	0.25	REAC:R-MMU-3928662	REAC	EPHB-mediated forward signaling	22715	411	7.99824
0.00552699	1174	710	65	0.0915493	0.0553663	REAC:R-MMU-597592	REAC	Post-translational protein modification	22715	1053	1.77133
0.00644827	667	710	43	0.0605634	0.0644678	REAC:R-MMU-1280218	REAC	Adaptive Immune System	22715	82	2.06251
0.0073506	34	710	8	0.0112676	0.235294	REAC:R-MMU-5673000	REAC	RAF activation	22715	1108	7.52775
0.00741038	68	710	11	0.015493	0.161765	REAC:R-MMU-111885	REAC	Opioid Signalling	22715	951	5.17533
0.00817018	125	710	15	0.0211268	0.12	REAC:R-MMU-3858494	REAC	Beta-catenin independent WNT signaling	22715	159	3.83915
0.00883734	378	710	29	0.0408451	0.0767196	REAC:R-MMU-9006934	REAC	Signaling by Receptor Tyrosine Kinases	22715	1397	2.45449
0.00956772	83	710	12	0.0169014	0.144578	REAC:R-MMU-6811434	REAC	COPI-dependent Golgi-to-ER retrograde traffic	22715	210	4.62549
0.0099277	127	710	15	0.0211268	0.11811	REAC:R-MMU-8856828	REAC	Clathrin-mediated endocytosis	22715	291	3.7787
0.0108098	98	710	13	0.0183099	0.132653	REAC:R-MMU-5576891	REAC	Cardiac conduction	22715	235	4.24396
0.0111981	113	710	14	0.0197183	0.123894	REAC:R-MMU-2132295	REAC	MHC class II antigen presentation	22715	784	3.96373
0.0156368	87	710	12	0.0169014	0.137931	REAC:R-MMU-2029482	REAC	Regulation of actin dynamics for phagocytic cup formation	22715	1240	4.41282
0.0166118	19	710	6	0.0084507	0.315789	REAC:R-MMU-438066	REAC	Unblocking of NMDA receptors, glutamate binding and activation	22715	1626	10.103
0.0169556	61	710	10	0.0140845	0.163934	REAC:R-MMU-187037	REAC	Signaling by NTRK1 (TRKA)	22715	1388	5.24475
0.0184389	12	710	5	0.00704225	0.416667	REAC:R-MMU-111447	REAC	Activation of BAD and translocation to mitochondria	22715	47	13.3304
0.0281771	107	710	13	0.0183099	0.121495	REAC:R-MMU-2029480	REAC	Fcgamma receptor (FCGR) dependent phagocytosis	22715	490	3.88699
0.0320106	426	710	30	0.0422535	0.0704225	REAC:R-MMU-1266738	REAC	Developmental Biology	22715	371	2.25303
0.033813	247	710	21	0.0295775	0.0850202	REAC:R-MMU-446203	REAC	Asparagine N-linked glycosylation	22715	127	2.72005
0.0360703	80	710	11	0.015493	0.1375	REAC:R-MMU-3371556	REAC	Cellular response to heat stress	22715	260	4.39903
0.0442419	14	710	5	0.00704225	0.357143	REAC:R-MMU-392517	REAC	Rap1 signalling	22715	1189	11.4261
0.0451508	55	710	9	0.0126761	0.163636	REAC:R-MMU-977443	REAC	GABA receptor activation	22715	542	5.23521
0.0457418	32	710	7	0.00985915	0.21875	REAC:R-MMU-442755	REAC	Activation of NMDA receptors and postsynaptic events	22715	59	6.99846
6.28478e-55	11210	710	556	0.783099	0.0495986	TF:M00716_1	TF	Factor: ZF5; motif: GSGCGCGR; match class: 1	22715	3825	1.58681
5.5163e-52	13597	710	613	0.86338	0.0450835	TF:M00716	TF	Factor: ZF5; motif: GSGCGCGR	22715	3824	1.44235
9.79851e-49	14495	710	629	0.885915	0.0433943	TF:M04662	TF	Factor: FOXN4; motif: NNWANNCGWMCGCGTCNNNNMT	22715	1156	1.38831
4.64406e-48	11756	710	559	0.787324	0.0475502	TF:M04662_1	TF	Factor: FOXN4; motif: NNWANNCGWMCGCGTCNNNNMT; match class: 1	22715	1157	1.52127
1.01884e-45	10369	710	515	0.725352	0.0496673	TF:M00333_1	TF	Factor: ZF5; motif: NRNGNGCGCGCWN; match class: 1	22715	3827	1.589
1.25413e-44	8822	710	465	0.65493	0.0527091	TF:M02933	TF	Factor: ZF5; motif: GYCGCGCARNGCNN	22715	3838	1.68632
3.31966e-44	12311	710	567	0.798592	0.0460564	TF:M10276	TF	Factor: Kaiso; motif: SARNYCTCGCGAGAN	22715	3790	1.47348
3.51635e-43	11052	710	530	0.746479	0.0479551	TF:M01240_1	TF	Factor: BEN; motif: CAGCGRNV; match class: 1	22715	279	1.53423
7.28271e-43	9666	710	488	0.687324	0.0504862	TF:M00803	TF	Factor: E2F; motif: GGCGSG	22715	774	1.6152
2.75055e-41	14620	710	620	0.873239	0.0424077	TF:M01240	TF	Factor: BEN; motif: CAGCGRNV	22715	278	1.35675
3.28702e-41	13206	710	585	0.823944	0.044298	TF:M00333	TF	Factor: ZF5; motif: NRNGNGCGCGCWN	22715	3826	1.41723
4.58998e-41	9210	710	470	0.661972	0.0510315	TF:M10276_1	TF	Factor: Kaiso; motif: SARNYCTCGCGAGAN; match class: 1	22715	3791	1.63265
1.06786e-40	12446	710	564	0.794366	0.0453158	TF:M02844	TF	Factor: BCL6B; motif: NNNNCCGCCCCWNNNN	22715	262	1.44979
3.10913e-40	9876	710	489	0.688732	0.049514	TF:M10209_1	TF	Factor: E2F-1; motif: GNGGGCGGGRMN; match class: 1	22715	729	1.5841
3.22027e-40	13046	710	579	0.815493	0.0443814	TF:M10209	TF	Factor: E2F-1; motif: GNGGGCGGGRMN	22715	728	1.41989
2.52641e-38	7107	710	394	0.55493	0.0554383	TF:M01104	TF	Factor: MOVO-B; motif: GNGGGGG	22715	2110	1.77364
7.127e-38	10404	710	500	0.704225	0.0480584	TF:M02089	TF	Factor: E2F-3; motif: GGCGGGN	22715	752	1.53753
2.63146e-36	12956	710	569	0.801408	0.0439179	TF:M08995	TF	Factor: CTCF; motif: NAGGGGGCGCNNKNNNN	22715	612	1.40506
8.64956e-35	6431	710	362	0.509859	0.0562898	TF:M02089_1	TF	Factor: E2F-3; motif: GGCGGGN; match class: 1	22715	753	1.80088
4.62243e-32	8904	710	440	0.619718	0.049416	TF:M12470	TF	Factor: Foxn1; motif: RGAMGC	22715	1154	1.58096
1.35659e-31	6836	710	369	0.519718	0.0539789	TF:M10375_1	TF	Factor: Sp1; motif: GGNGGGGGNGGGGGMGGGGCNGGG; match class: 1	22715	3227	1.72695
3.56589e-31	13891	710	583	0.821127	0.0419696	TF:M07991	TF	Factor: Hes1; motif: NNCACGYGNN	22715	1436	1.34273
3.76965e-31	6529	710	357	0.502817	0.0546791	TF:M00803_1	TF	Factor: E2F; motif: GGCGSG; match class: 1	22715	775	1.74935
1.50315e-30	6993	710	372	0.523944	0.0531961	TF:M02036	TF	Factor: WT1; motif: CGCCCCCNCN	22715	3742	1.7019
2.1173e-30	17494	710	665	0.93662	0.038013	TF:M01822_1	TF	Factor: CPBP; motif: SNCCCNN; match class: 1	22715	543	1.21615
5.68716e-30	8026	710	406	0.571831	0.0505856	TF:M00931	TF	Factor: Sp1; motif: GGGGCGGGGC	22715	3236	1.61838
6.17656e-30	7880	710	401	0.564789	0.0508883	TF:M02844_1	TF	Factor: BCL6B; motif: NNNNCCGCCCCWNNNN; match class: 1	22715	263	1.62807
2.49637e-29	5935	710	331	0.466197	0.0557709	TF:M01199	TF	Factor: RNF96; motif: BCCCGCRGCC	22715	2914	1.78427
2.68391e-29	8166	710	409	0.576056	0.0500857	TF:M00196	TF	Factor: Sp1; motif: NGGGGGCGGGGYN	22715	3234	1.60239
3.42273e-29	12137	710	531	0.747887	0.0437505	TF:M02874	TF	Factor: IRF6; motif: NNNACTCYCGGKNNN	22715	1766	1.39971
8.84379e-29	9851	710	462	0.650704	0.0468988	TF:M10375	TF	Factor: Sp1; motif: GGNGGGGGNGGGGGMGGGGCNGGG	22715	3226	1.50043
9.21533e-29	8327	710	413	0.58169	0.0495977	TF:M07250	TF	Factor: E2F-1; motif: NNNSSCGCSAANN	22715	736	1.58678
1.03392e-28	18298	710	678	0.95493	0.0370532	TF:M01822	TF	Factor: CPBP; motif: SNCCCNN	22715	542	1.18544
1.05651e-28	6196	710	339	0.477465	0.0547127	TF:M03893	TF	Factor: WT1; motif: GNGGGGGCGGGG	22715	3744	1.75042
3.01832e-28	8276	710	410	0.577465	0.0495408	TF:M00932	TF	Factor: Sp1; motif: NNGGGGCGGGGNN	22715	3232	1.58496
1.04171e-27	10164	710	469	0.660563	0.0461433	TF:M03876	TF	Factor: Kaiso; motif: GCMGGGRGCRGS	22715	1818	1.47626
2.29323e-26	8667	710	418	0.588732	0.0482289	TF:M08995_1	TF	Factor: CTCF; motif: NAGGGGGCGCNNKNNNN; match class: 1	22715	613	1.54299
4.64159e-26	18289	710	674	0.949296	0.0368528	TF:M01160_1	TF	Factor: Kid3; motif: CCACN; match class: 1	22715	1821	1.17903
1.12176e-25	18638	710	680	0.957746	0.0364846	TF:M01160	TF	Factor: Kid3; motif: CCACN	22715	1820	1.16725
5.5679e-25	5448	710	302	0.425352	0.0554332	TF:M02933_1	TF	Factor: ZF5; motif: GYCGCGCARNGCNN; match class: 1	22715	3839	1.77347
5.58316e-25	8475	710	408	0.574648	0.0481416	TF:M07395	TF	Factor: Sp1; motif: NGGGGCGGGGN	22715	3230	1.54019
5.69038e-25	13036	710	546	0.769014	0.041884	TF:M02872	TF	Factor: IRF4; motif: NNNAYTCTCGGWNNN	22715	1748	1.33999
6.79763e-25	18753	710	681	0.959155	0.0363142	TF:M03851	TF	Factor: Spi-B; motif: TTCYBC	22715	3288	1.1618
7.21038e-25	5671	710	310	0.43662	0.0546641	TF:M07354	TF	Factor: Egr-1; motif: GCGGGGGCGG	22715	834	1.74887
7.43135e-25	18756	710	681	0.959155	0.0363084	TF:M00000	TF	Transfac	22715	1	1.16161
1.0143e-24	13240	710	551	0.776056	0.0416163	TF:M01981	TF	Factor: ELK-1; motif: ACCGGAWRTN	22715	910	1.33143
1.12318e-24	8683	710	414	0.583099	0.0476794	TF:M02835	TF	Factor: Zic1; motif: NNCCCCCGGGGGGG	22715	4122	1.5254
1.22767e-24	9494	710	440	0.619718	0.0463451	TF:M02090	TF	Factor: E2F-4; motif: GCGGGAAANA	22715	762	1.48272
1.25017e-24	6713	710	347	0.488732	0.0516907	TF:M05494	TF	Factor: Egr-2; motif: GCGTGGGCGG	22715	840	1.65374
2.20563e-24	6199	710	328	0.461972	0.0529118	TF:M01219	TF	Factor: SP1:SP3; motif: CCSCCCCCYCC	22715	3220	1.6928
5.99714e-24	13677	710	561	0.790141	0.0410178	TF:M07289	TF	Factor: GKLF; motif: NNNRGGNGNGGSN	22715	1350	1.31228
6.04883e-24	18719	710	679	0.956338	0.0362733	TF:M03851_1	TF	Factor: Spi-B; motif: TTCYBC; match class: 1	22715	3289	1.16049
9.2805e-24	6441	710	335	0.471831	0.0520106	TF:M00470	TF	Factor: AP-2gamma; motif: GCCYNNGGS	22715	102	1.66397
1.56896e-23	4095	710	246	0.346479	0.0600733	TF:M10213	TF	Factor: Egr-1; motif: NNGCGKGGGCGGGG	22715	832	1.92192
1.64679e-23	11659	710	503	0.708451	0.0431426	TF:M07040	TF	Factor: GKLF; motif: NNRRGRRNGNSNNN	22715	1348	1.38026
1.67459e-23	5391	710	296	0.416901	0.0549063	TF:M08878	TF	Factor: EGR; motif: CGCCCCCGCNN	22715	860	1.75662
1.89789e-23	9979	710	452	0.63662	0.0452951	TF:M07289_1	TF	Factor: GKLF; motif: NNNRGGNGNGGSN; match class: 1	22715	1351	1.44912
3.83227e-23	3079	710	203	0.285915	0.0659305	TF:M01104_1	TF	Factor: MOVO-B; motif: GNGGGGG; match class: 1	22715	2111	2.10931
4.12353e-23	7466	710	369	0.519718	0.0494241	TF:M02872_1	TF	Factor: IRF4; motif: NNNAYTCTCGGWNNN; match class: 1	22715	1749	1.58122
1.14187e-22	6217	710	324	0.456338	0.0521152	TF:M05547	TF	Factor: ZAC; motif: KGGGCCR	22715	3772	1.66732
1.47874e-22	7453	710	367	0.516901	0.0492419	TF:M00189	TF	Factor: AP-2; motif: MKCCCSCNGGCG	22715	118	1.57539
1.50706e-22	6591	710	337	0.474648	0.0511303	TF:M02874_1	TF	Factor: IRF6; motif: NNNACTCYCGGKNNN; match class: 1	22715	1767	1.63581
2.0391e-22	9720	710	441	0.621127	0.0453704	TF:M07380	TF	Factor: E2F-4; motif: NTTTCSCGCC	22715	760	1.45153
2.47434e-22	6608	710	337	0.474648	0.0509988	TF:M03807	TF	Factor: SP2; motif: GNNGGGGGCGGGGSN	22715	3242	1.6316
4.16636e-22	10293	710	458	0.64507	0.0444963	TF:M07991_1	TF	Factor: Hes1; motif: NNCACGYGNN; match class: 1	22715	1437	1.42357
6.19558e-22	3217	710	206	0.290141	0.0640348	TF:M02744	TF	Factor: Egr1; motif: NCCGCCCCCGCANN	22715	824	2.04866
1.14539e-21	4676	710	264	0.371831	0.0564585	TF:M01873	TF	Factor: Egr-1; motif: GCGGGGGCGG	22715	836	1.80627
1.41284e-21	7301	710	359	0.505634	0.0491713	TF:M00428	TF	Factor: E2F-1; motif: NKTSSCGC	22715	730	1.57314
5.95893e-21	6805	710	340	0.478873	0.0499633	TF:M10278	TF	Factor: KLF3; motif: NNNNNNGGGCGGGGCNNGN	22715	1834	1.59847
7.46976e-21	6699	710	336	0.473239	0.0501567	TF:M08867	TF	Factor: AP2; motif: GCCYGSGGSN	22715	116	1.60466
1.59018e-20	4626	710	259	0.364789	0.0559879	TF:M00244	TF	Factor: NGFI-C; motif: WTGCGTGGGYGG	22715	2356	1.79122
1.84733e-20	5973	710	309	0.435211	0.0517328	TF:M03567	TF	Factor: Sp2; motif: NYSGCCCCGCCCCCY	22715	3240	1.65509
2.22024e-20	7025	710	346	0.487324	0.0492527	TF:M07277	TF	Factor: BTEB2; motif: RGGGNGKGGN	22715	332	1.57574
3.41913e-20	16451	710	623	0.877465	0.03787	TF:M00378	TF	Factor: Pax-4; motif: NNNNNYCACCCB	22715	2614	1.21157
4.07514e-20	8107	710	382	0.538028	0.0471198	TF:M00933	TF	Factor: Sp1; motif: CCCCGCCCCN	22715	3228	1.5075
4.62049e-20	5538	710	292	0.411268	0.0527266	TF:M00982	TF	Factor: KROX; motif: CCCGCCCCCRCCCC	22715	1854	1.68688
9.15409e-20	10840	710	468	0.659155	0.0431734	TF:M00144	TF	Factor: Pax-5; motif: RRMSWGANWYCTNRAGCGKRACSRYNSM	22715	2624	1.38125
1.10124e-19	5704	710	297	0.41831	0.0520687	TF:M01857	TF	Factor: AP-2alpha; motif: NGCCYSNNGSN	22715	98	1.66583
2.0921e-19	16608	710	625	0.880282	0.0376325	TF:M02941	TF	Factor: ZIC3; motif: NNNCACAGCAKGNNN	22715	4130	1.20397
2.3184e-19	7433	710	357	0.502817	0.0480291	TF:M07397	TF	Factor: ZBP89; motif: CCCCKCCCCCNN	22715	3778	1.53659
2.97477e-19	5411	710	285	0.401408	0.0526705	TF:M03876_1	TF	Factor: Kaiso; motif: GCMGGGRGCRGS; match class: 1	22715	1819	1.68508
4.73296e-19	2633	710	174	0.24507	0.0660843	TF:M05494_1	TF	Factor: Egr-2; motif: GCGTGGGCGG; match class: 1	22715	841	2.11423
6.81331e-19	7681	710	364	0.512676	0.0473897	TF:M00008	TF	Factor: Sp1; motif: GGGGCGGGGT	22715	3222	1.51614
7.06673e-19	4693	710	257	0.361972	0.0547624	TF:M01858	TF	Factor: AP-2beta; motif: GCNNNGGSCNGVGGGN	22715	100	1.75201
1.18638e-18	4868	710	263	0.370423	0.0540263	TF:M00246	TF	Factor: Egr-2; motif: NTGCGTRGGCGK	22715	838	1.72846
2.5641e-18	6458	710	320	0.450704	0.0495509	TF:M10211	TF	Factor: E2F-4; motif: NGGGGGCGGGRMNN	22715	758	1.58528
2.81893e-18	3862	710	223	0.314085	0.0577421	TF:M01972	TF	Factor: EGR-1; motif: TGCGTGGGCGK	22715	820	1.84734
5.65222e-18	6573	710	323	0.45493	0.0491404	TF:M01303	TF	Factor: SP1; motif: GGGGYGGGGNS	22715	3224	1.57215
6.73284e-18	7713	710	362	0.509859	0.0469337	TF:M07040_1	TF	Factor: GKLF; motif: NNRRGRRNGNSNNN; match class: 1	22715	1349	1.50155
1.01529e-17	5154	710	271	0.38169	0.0525805	TF:M01598	TF	Factor: ZBED6; motif: NRRGCTCGCCNN	22715	3774	1.68221
2.38696e-17	5702	710	290	0.408451	0.0508593	TF:M07329	TF	Factor: Osx; motif: CCNCCCCCNNN	22715	2550	1.62714
3.03593e-17	4036	710	227	0.319718	0.0562438	TF:M12470_1	TF	Factor: Foxn1; motif: RGAMGC; match class: 1	22715	1155	1.79941
3.10107e-17	5574	710	285	0.401408	0.0511302	TF:M00245	TF	Factor: Egr-3; motif: NTGCGTGGGCGK	22715	850	1.63581
4.53451e-17	7495	710	352	0.495775	0.0469646	TF:M10212	TF	Factor: E2F-7; motif: GRGGCGGGAANNN	22715	766	1.50254
5.81408e-17	5378	710	277	0.390141	0.0515061	TF:M08874	TF	Factor: E2F1; motif: NNNNNGCGSSAAAN	22715	738	1.64783
9.31681e-17	12908	710	520	0.732394	0.0402851	TF:M00378_1	TF	Factor: Pax-4; motif: NNNNNYCACCCB; match class: 1	22715	2615	1.28884
1.18086e-16	7801	710	361	0.508451	0.0462761	TF:M04157	TF	Factor: Tfap2a; motif: TGCCCYNRGGGCA	22715	3624	1.48051
1.24505e-16	4946	710	260	0.366197	0.0525677	TF:M05599	TF	Factor: WT1; motif: NGCGGGGGGGTSMMCYN	22715	3734	1.6818
1.64294e-16	4769	710	253	0.356338	0.053051	TF:M08875	TF	Factor: E2F; motif: NNTTTCGCGCN	22715	782	1.69726
1.83984e-16	7084	710	336	0.473239	0.0474308	TF:M07436	TF	Factor: WT1; motif: NNGGGNGGGSGN	22715	3738	1.51745
2.26162e-16	6233	710	306	0.430986	0.0490935	TF:M00800	TF	Factor: AP-2; motif: GSCCSCRGGCNRNRNN	22715	114	1.57065
2.86273e-16	7749	710	358	0.504225	0.0461995	TF:M02913	TF	Factor: SP100; motif: NNCGTCGNNTAAWNN	22715	3218	1.47806
4.48749e-16	4045	710	224	0.315493	0.055377	TF:M00243	TF	Factor: Egr-1; motif: WTGCGTGGGCGK	22715	818	1.77167
6.41221e-16	5825	710	290	0.408451	0.0497854	TF:M05541	TF	Factor: Zfp536; motif: NCGGAKG	22715	3968	1.59278
7.81492e-16	7407	710	345	0.485915	0.0465776	TF:M01118	TF	Factor: WT1; motif: SMCNCCNSC	22715	3740	1.49015
9.2409e-16	2568	710	163	0.229577	0.0634735	TF:M01199_1	TF	Factor: RNF96; motif: BCCCGCRGCC; match class: 1	22715	2915	2.03071
1.03279e-15	3715	710	210	0.295775	0.0565276	TF:M08996	TF	Factor: EGR-1; motif: NGCGKGGGCGKNN	22715	830	1.80848
1.19775e-15	4812	710	252	0.35493	0.0523691	TF:M00938	TF	Factor: E2F-1; motif: TTGGCGCGRAANNGNM	22715	732	1.67544
1.65979e-15	1099	710	94	0.132394	0.0855323	TF:M10213_1	TF	Factor: Egr-1; motif: NNGCGKGGGCGGGG; match class: 1	22715	833	2.73643
3.04929e-15	11505	710	474	0.667606	0.0411995	TF:M00327	TF	Factor: Pax-3; motif: NNNNNNCGTCACGSTYNNNNN	22715	2612	1.31809
3.13352e-15	6451	710	310	0.43662	0.0480546	TF:M00915	TF	Factor: AP-2; motif: SNNNCCNCAGGCN	22715	120	1.53741
3.80686e-15	3060	710	182	0.256338	0.0594771	TF:M00469	TF	Factor: AP-2alpha; motif: GCCNNNRGS	22715	90	1.90285
8.40859e-15	6066	710	295	0.415493	0.0486317	TF:M02835_1	TF	Factor: Zic1; motif: NNCCCCCGGGGGGG; match class: 1	22715	4123	1.55587
1.20129e-14	3845	710	212	0.298592	0.0551365	TF:M07250_1	TF	Factor: E2F-1; motif: NNNSSCGCSAANN; match class: 1	22715	737	1.76398
2.84904e-14	8130	710	364	0.512676	0.0447724	TF:M09692	TF	Factor: GKLF; motif: WGGGYGKGGCCN	22715	1344	1.4324
2.89189e-14	3194	710	185	0.260563	0.0579211	TF:M00470_1	TF	Factor: AP-2gamma; motif: GCCYNNGGS; match class: 1	22715	103	1.85307
4.28511e-14	12647	710	504	0.709859	0.0398513	TF:M02885	TF	Factor: MYF6; motif: NNNRACAGNCNCNCC	22715	2192	1.27496
4.40625e-14	7111	710	329	0.46338	0.0462663	TF:M02820	TF	Factor: Tcfap2b; motif: NYGCCYNARGGCAN	22715	3576	1.4802
7.63048e-14	5987	710	289	0.407042	0.0482713	TF:M01241	TF	Factor: BEN; motif: CWGCGAYA	22715	280	1.54434
8.31088e-14	9596	710	410	0.577465	0.0427261	TF:M00143	TF	Factor: Pax-5; motif: BCNNNRNGCANBGNTGNRTAGCSGCHNB	22715	2622	1.36694
1.49328e-13	1897	710	128	0.180282	0.067475	TF:M07329_1	TF	Factor: Osx; motif: CCNCCCCCNNN; match class: 1	22715	2551	2.15872
1.91962e-13	5969	710	287	0.404225	0.0480818	TF:M04155	TF	Factor: Tfap2a; motif: TGCCCYNRGGCA	22715	3620	1.53828
2.42117e-13	9491	710	405	0.570423	0.042672	TF:M01770	TF	Factor: XBP-1; motif: WNNGMCACGTC	22715	3746	1.3652
2.42463e-13	6692	710	312	0.439437	0.0466228	TF:M05391	TF	Factor: LKLF; motif: NGGGCGG	22715	1916	1.4916
2.42463e-13	6692	710	312	0.439437	0.0466228	TF:M05455	TF	Factor: SP6; motif: WGGGCGG	22715	3264	1.4916
2.42463e-13	6692	710	312	0.439437	0.0466228	TF:M05665	TF	Factor: Sp3; motif: AGGGCGG	22715	3244	1.4916
2.42463e-13	6692	710	312	0.439437	0.0466228	TF:M05301	TF	Factor: CPBP; motif: NGGGCGG	22715	540	1.4916
2.81603e-13	4745	710	242	0.340845	0.0510011	TF:M02820_1	TF	Factor: Tcfap2b; motif: NYGCCYNARGGCAN; match class: 1	22715	3577	1.63167
3.23911e-13	6647	710	310	0.43662	0.0466376	TF:M03944	TF	Factor: Zfp740; motif: NCCCCCCCAC	22715	4050	1.49207
3.54495e-13	6023	710	288	0.405634	0.0478167	TF:M05407	TF	Factor: Klf17; motif: NGGGCGG	22715	1830	1.5298
4.70185e-13	2478	710	152	0.214085	0.0613398	TF:M08867_1	TF	Factor: AP2; motif: GCCYGSGGSN; match class: 1	22715	117	1.96244
6.06724e-13	8333	710	366	0.515493	0.0439218	TF:M07261	TF	Factor: LKLF; motif: GGGGTGGKSN	22715	1918	1.40519
6.18304e-13	7141	710	326	0.459155	0.0456519	TF:M01588	TF	Factor: GKLF; motif: GCCMCRCCCNNN	22715	1342	1.46054
6.47978e-13	8034	710	356	0.501408	0.0443117	TF:M01865	TF	Factor: BTEB3; motif: BNRNGGGAGGNGT	22715	336	1.41766
1.13399e-12	14976	710	565	0.795775	0.037727	TF:M04624	TF	Factor: Pax-4; motif: DTTTTCCACCN	22715	2620	1.207
1.37569e-12	810	710	73	0.102817	0.0901235	TF:M01972_1	TF	Factor: EGR-1; motif: TGCGTGGGCGK; match class: 1	22715	821	2.88332
1.47906e-12	7893	710	350	0.492958	0.0443431	TF:M07980	TF	Factor: Atf-1; motif: RTGACGTA	22715	192	1.41867
1.502e-12	3986	710	211	0.297183	0.0529353	TF:M00196_1	TF	Factor: Sp1; motif: NGGGGGCGGGGYN; match class: 1	22715	3235	1.69356
1.66084e-12	5004	710	249	0.350704	0.0497602	TF:M07380_1	TF	Factor: E2F-4; motif: NTTTCSCGCC; match class: 1	22715	761	1.59198
1.70457e-12	5087	710	252	0.35493	0.049538	TF:M00144_1	TF	Factor: Pax-5; motif: RRMSWGANWYCTNRAGCGKRACSRYNSM; match class: 1	22715	2625	1.58487
1.74154e-12	11423	710	462	0.650704	0.0404447	TF:M00360	TF	Factor: Pax-3; motif: TCGTCACRCTTHM	22715	2610	1.29395
2.27001e-12	13965	710	536	0.75493	0.0383817	TF:M01835	TF	Factor: GKLF; motif: CCTCCYN	22715	1352	1.22794
2.70751e-12	4086	710	214	0.301408	0.052374	TF:M00932_1	TF	Factor: Sp1; motif: NNGGGGCGGGGNN; match class: 1	22715	3233	1.6756
4.0821e-12	3918	710	207	0.291549	0.0528331	TF:M00931_1	TF	Factor: Sp1; motif: GGGGCGGGGC; match class: 1	22715	3237	1.69029
4.61882e-12	5487	710	265	0.373239	0.048296	TF:M00431	TF	Factor: E2F-1; motif: TTTSGCGS	22715	740	1.54513
4.96065e-12	9768	710	409	0.576056	0.0418714	TF:M01113	TF	Factor: CACD; motif: CCACRCCC	22715	346	1.33959
5.94771e-12	7246	710	326	0.459155	0.0449903	TF:M02023	TF	Factor: MAZ; motif: NKGGGAGGGGRGGR	22715	2026	1.43937
8.07616e-12	4259	710	219	0.308451	0.0514205	TF:M07395_1	TF	Factor: Sp1; motif: NGGGGCGGGGN; match class: 1	22715	3231	1.64509
9.45528e-12	12380	710	488	0.687324	0.0394184	TF:M00450	TF	Factor: Zic3; motif: NGGGKGGTC	22715	4126	1.26111
1.1009e-11	11785	710	470	0.661972	0.0398812	TF:M10233	TF	Factor: Pet-1; motif: GCNGGAAGYG	22715	2670	1.27592
1.10757e-11	5413	710	261	0.367606	0.0482173	TF:M12438	TF	Factor: Wt1; motif: NNCCTCCCCCACNN	22715	3736	1.54261
1.19772e-11	9719	710	406	0.571831	0.0417738	TF:M01660	TF	Factor: GABP-alpha; motif: CTTCCK	22715	1232	1.33647
1.30419e-11	6381	710	295	0.415493	0.046231	TF:M00430	TF	Factor: E2F-1; motif: NTTSGCGG	22715	734	1.47907
1.76389e-11	4236	710	217	0.305634	0.0512276	TF:M01118_1	TF	Factor: WT1; motif: SMCNCCNSC; match class: 1	22715	3741	1.63892
1.77354e-11	4557	710	229	0.322535	0.0502524	TF:M01837	TF	Factor: FKLF; motif: BGGGNGGVMD	22715	1062	1.60772
2.05619e-11	8998	710	382	0.538028	0.0424539	TF:M00444	TF	Factor: VDR; motif: GGGKNARNRRGGWSA	22715	3730	1.35823
2.29007e-11	3438	710	186	0.261972	0.0541012	TF:M00189_1	TF	Factor: AP-2; motif: MKCCCSCNGGCG; match class: 1	22715	119	1.73086
2.45732e-11	5587	710	266	0.374648	0.0476105	TF:M00050	TF	Factor: E2F; motif: TTTSGCGC	22715	770	1.5232
2.47504e-11	4436	710	224	0.315493	0.0504959	TF:M00920	TF	Factor: E2F; motif: NKCGCGCSAAAN	22715	784	1.61551
2.94114e-11	2407	710	144	0.202817	0.0598255	TF:M03893_1	TF	Factor: WT1; motif: GNGGGGGCGGGG; match class: 1	22715	3745	1.91399
3.37217e-11	2701	710	156	0.219718	0.0577564	TF:M00428_1	TF	Factor: E2F-1; motif: NKTSSCGC; match class: 1	22715	731	1.8478
3.82634e-11	1080	710	84	0.11831	0.0777778	TF:M00244_1	TF	Factor: NGFI-C; motif: WTGCGTGGGYGG; match class: 1	22715	2357	2.48834
4.84852e-11	5505	710	262	0.369014	0.0475931	TF:M09682	TF	Factor: E2F-4; motif: GNNGGCGGGAAN	22715	756	1.52264
5.01221e-11	4572	710	228	0.321127	0.0498688	TF:M00177	TF	Factor: CREB; motif: NSTGACGTAANN	22715	570	1.59545
5.78573e-11	5653	710	267	0.376056	0.0472316	TF:M07348	TF	Factor: AP-2alpha; motif: NSCCNCRGGSN	22715	96	1.51108
8.26594e-11	1921	710	122	0.171831	0.0635086	TF:M00982_1	TF	Factor: KROX; motif: CCCGCCCCCRCCCC; match class: 1	22715	1855	2.03183
1.10363e-10	8349	710	358	0.504225	0.0428794	TF:M10279	TF	Factor: GKLF; motif: NNNRNWGGGTGKGGC	22715	1346	1.37184
1.12201e-10	3495	710	186	0.261972	0.0532189	TF:M10412	TF	Factor: ZNF151; motif: GGSGGNGGGGGAGGGGMGG	22715	2094	1.70263
1.45434e-10	6494	710	295	0.415493	0.0454265	TF:M03811	TF	Factor: AP-2gamma; motif: GCCYNCRGSN	22715	110	1.45333
1.75656e-10	4354	710	218	0.307042	0.0500689	TF:M07597	TF	Factor: Egr-1; motif: GCGTGGGCGT	22715	828	1.60185
2.66613e-10	4398	710	219	0.308451	0.0497954	TF:M02090_1	TF	Factor: E2F-4; motif: GCGGGAAANA; match class: 1	22715	763	1.5931
2.91407e-10	5001	710	241	0.339437	0.0481904	TF:M00939	TF	Factor: E2F; motif: TTTSGCGSG	22715	780	1.54175
3.06012e-10	880	710	72	0.101408	0.0818182	TF:M08996_1	TF	Factor: EGR-1; motif: NGCGKGGGCGKNN; match class: 1	22715	831	2.61761
3.45098e-10	3305	710	177	0.249296	0.0535552	TF:M02742	TF	Factor: E2F-2; motif: NNNANGGCGCGCNNN	22715	742	1.71339
5.82103e-10	4784	710	232	0.326761	0.048495	TF:M02925	TF	Factor: TCFAP2C; motif: NNGCCCNAGGGCWN	22715	3582	1.5515
7.26458e-10	7484	710	326	0.459155	0.0435596	TF:M01783	TF	Factor: SP2; motif: GGGCGGGAC	22715	3238	1.3936
9.3453e-10	4559	710	223	0.314085	0.0489142	TF:M03814	TF	Factor: BTEB2; motif: GNAGGGGGNGGGSSNN	22715	330	1.56491
9.39297e-10	7557	710	328	0.461972	0.0434035	TF:M00024	TF	Factor: E2F-1; motif: TWSGCGCGAAAAYKR	22715	768	1.38861
9.6589e-10	12603	710	487	0.685915	0.0386416	TF:M02941_1	TF	Factor: ZIC3; motif: NNNCACAGCAKGNNN; match class: 1	22715	4131	1.23626
9.99213e-10	12808	710	493	0.694366	0.0384916	TF:M10219	TF	Factor: Elk-1; motif: NCCGGAAGTGN	22715	912	1.23146
1.09374e-09	5422	710	254	0.357746	0.0468462	TF:M10388	TF	Factor: TAFII250; motif: NAARAWGGCGGMGG	22715	3436	1.49875
1.14693e-09	17191	710	614	0.864789	0.0357164	TF:M01266	TF	Factor: Elf-1; motif: AGGAAG	22715	888	1.14267
1.14693e-09	17191	710	614	0.864789	0.0357164	TF:M02031	TF	Factor: PU.1; motif: AGGAAG	22715	3280	1.14267
1.24088e-09	1495	710	100	0.140845	0.0668896	TF:M00917_1	TF	Factor: CREB; motif: CNNTGACGTMA; match class: 1	22715	579	2.14
1.24484e-09	2945	710	161	0.226761	0.0546689	TF:M02036_1	TF	Factor: WT1; motif: CGCCCCCNCN; match class: 1	22715	3743	1.74902
1.33139e-09	1905	710	118	0.166197	0.0619423	TF:M00469_1	TF	Factor: AP-2alpha; motif: GCCNNNRGS; match class: 1	22715	91	1.98172
1.88294e-09	7296	710	318	0.447887	0.0435855	TF:M00981	TF	Factor: CREB,; motif: NTGACGTNA	22715	558	1.39443
1.99272e-09	2836	710	156	0.219718	0.0550071	TF:M02913_1	TF	Factor: SP100; motif: NNCGTCGNNTAAWNN; match class: 1	22715	3219	1.75984
2.14653e-09	4432	710	217	0.305634	0.0489621	TF:M10376	TF	Factor: Sp5; motif: RNGGRGGNGGRGNNGGGGGAGGRG	22715	3260	1.56644
2.15803e-09	4732	710	228	0.321127	0.0481826	TF:M02834	TF	Factor: Zfp740; motif: NNNCCCCCCCCMNNNN	22715	4046	1.5415
2.20265e-09	4030	710	202	0.284507	0.0501241	TF:M04506	TF	Factor: Egr1; motif: NNMCGCCCMCTCAMWN	22715	826	1.60362
2.20892e-09	5483	710	255	0.359155	0.0465074	TF:M00516	TF	Factor: E2F-1; motif: TTTSGCGCGMNR	22715	772	1.48791
2.38761e-09	3742	710	191	0.269014	0.0510422	TF:M00933_1	TF	Factor: Sp1; motif: CCCCGCCCCN; match class: 1	22715	3229	1.63299
2.58695e-09	2352	710	136	0.191549	0.0578231	TF:M05547_1	TF	Factor: ZAC; motif: KGGGCCR; match class: 1	22715	3773	1.84993
2.78492e-09	4335	710	213	0.3	0.0491349	TF:M04157_1	TF	Factor: Tfap2a; motif: TGCCCYNRGGGCA; match class: 1	22715	3625	1.57197
2.89853e-09	5637	710	260	0.366197	0.0461238	TF:M01861	TF	Factor: ATF-1; motif: TNACGTCAN	22715	198	1.47564
3.04497e-09	2046	710	123	0.173239	0.0601173	TF:M01857_1	TF	Factor: AP-2alpha; motif: NGCCYSNNGSN; match class: 1	22715	99	1.92333
3.08397e-09	7620	710	328	0.461972	0.0430446	TF:M07461	TF	Factor: KLF; motif: GGGNGGGG	22715	1852	1.37712
3.14814e-09	15075	710	556	0.783099	0.0368823	TF:M07322	TF	Factor: HSF4; motif: CTGCMRN	22715	1678	1.17997
3.16725e-09	3912	710	197	0.277465	0.0503579	TF:M07248	TF	Factor: CREB1; motif: NNNNTGACGTNANNN	22715	546	1.6111
3.34461e-09	3598	710	185	0.260563	0.0514175	TF:M07397_1	TF	Factor: ZBP89; motif: CCCCKCCCCCNN; match class: 1	22715	3779	1.645
3.43806e-09	3704	710	189	0.266197	0.0510259	TF:M07436_1	TF	Factor: WT1; motif: NNGGGNGGGSGN; match class: 1	22715	3739	1.63247
3.51563e-09	5618	710	259	0.364789	0.0461018	TF:M00327_1	TF	Factor: Pax-3; motif: NNNNNNCGTCACGSTYNNNNN; match class: 1	22715	2613	1.47493
4.29492e-09	3142	710	167	0.235211	0.0531509	TF:M01219_1	TF	Factor: SP1:SP3; motif: CCSCCCCCYCC; match class: 1	22715	3221	1.70045
4.33834e-09	4085	710	203	0.285915	0.049694	TF:M03944_1	TF	Factor: Zfp740; motif: NCCCCCCCAC; match class: 1	22715	4051	1.58986
5.74846e-09	1738	710	109	0.153521	0.0627158	TF:M08878_1	TF	Factor: EGR; motif: CGCCCCCGCNN; match class: 1	22715	861	2.00646
5.83631e-09	2257	710	131	0.184507	0.0580416	TF:M10211_1	TF	Factor: E2F-4; motif: NGGGGGCGGGRMNN; match class: 1	22715	759	1.85692
5.89688e-09	9493	710	388	0.546479	0.0408722	TF:M01993	TF	Factor: TEL1; motif: CNCGGAANNN	22715	3616	1.30762
6.3364e-09	7629	710	327	0.460563	0.0428628	TF:M00649	TF	Factor: MAZ; motif: GGGGAGGG	22715	2024	1.37131
9.10591e-09	5410	710	250	0.352113	0.0462107	TF:M00179	TF	Factor: ATF2; motif: VGTGACGTMACN	22715	564	1.47842
9.20542e-09	3744	710	189	0.266197	0.0504808	TF:M07312	TF	Factor: ATF-2; motif: NNTGACGTCAN	22715	204	1.61503
1.102e-08	9498	710	387	0.54507	0.0407454	TF:M00257	TF	Factor: RREB-1; motif: CCCCAAACMMCCCC	22715	2934	1.30357
1.12327e-08	2923	710	157	0.221127	0.0537119	TF:M04155_1	TF	Factor: Tfap2a; motif: TGCCCYNRGGCA; match class: 1	22715	3621	1.7184
1.1346e-08	2647	710	146	0.205634	0.0551568	TF:M01072	TF	Factor: HIC1; motif: NSNNNNTGCCCSSNN	22715	1458	1.76463
1.169e-08	5819	710	264	0.371831	0.0453686	TF:M08005_1	TF	Factor: Tcfl5; motif: NNCNCGNGNN; match class: 1	22715	3591	1.45148
1.169e-08	5819	710	264	0.371831	0.0453686	TF:M08005	TF	Factor: Tcfl5; motif: NNCNCGNGNN	22715	3590	1.45148
1.26364e-08	4757	710	226	0.31831	0.0475089	TF:M00919	TF	Factor: E2F; motif: NCSCGCSAAAN	22715	778	1.51995
1.36245e-08	3893	710	194	0.273239	0.049833	TF:M01973	TF	Factor: PLAG1; motif: CCCCCKWNNNGGSCCC	22715	2708	1.59431
1.6797e-08	4197	710	205	0.288732	0.0488444	TF:M10200	TF	Factor: CREB1; motif: NRRTGACGTMA	22715	544	1.56268
1.79398e-08	1541	710	99	0.139437	0.064244	TF:M00245_1	TF	Factor: Egr-3; motif: NTGCGTGGGCGK; match class: 1	22715	851	2.05536
2.17285e-08	2720	710	148	0.208451	0.0544118	TF:M00807	TF	Factor: Egr; motif: GTGGGSGCRRS	22715	862	1.74079
2.21327e-08	1592	710	101	0.142254	0.0634422	TF:M00916_1	TF	Factor: CREB; motif: NNTKACGTCANNNS; match class: 1	22715	573	2.0297
2.46193e-08	3785	710	189	0.266197	0.0499339	TF:M03544	TF	Factor: CREB1; motif: NNNNACGTCANN	22715	548	1.59753
2.80649e-08	2654	710	145	0.204225	0.0546345	TF:M01073	TF	Factor: HIC1; motif: NNNGGKTGCCCSNNNNNN	22715	1460	1.74792
2.81581e-08	2357	710	133	0.187324	0.0564277	TF:M02819	TF	Factor: Tcfap2a; motif: WNNSCCYSRGGSRAN	22715	3574	1.80529
3.25565e-08	2785	710	150	0.211268	0.05386	TF:M03807_1	TF	Factor: SP2; motif: GNNGGGGGCGGGGSN; match class: 1	22715	3243	1.72314
3.38528e-08	2837	710	152	0.214085	0.0535777	TF:M07980_1	TF	Factor: Atf-1; motif: RTGACGTA; match class: 1	22715	193	1.71411
3.39831e-08	3719	710	186	0.261972	0.0500134	TF:M02810	TF	Factor: Sp4; motif: NNNNMCGCCCCCTNNNN	22715	3248	1.60008
3.76398e-08	16691	710	596	0.839437	0.0357079	TF:M02027	TF	Factor: PARP; motif: TTTCYN	22715	2604	1.1424
4.45895e-08	2496	710	138	0.194366	0.0552885	TF:M01253	TF	Factor: CNOT3; motif: GGCCGCGSSS	22715	508	1.76884
4.47392e-08	3493	710	177	0.249296	0.0506728	TF:M02836	TF	Factor: Zic2; motif: NMCCCCCGGGGGGGN	22715	4124	1.62117
4.47517e-08	2226	710	127	0.178873	0.057053	TF:M00800_1	TF	Factor: AP-2; motif: GSCCSCRGGCNRNRNN; match class: 1	22715	115	1.82529
4.78249e-08	5238	710	241	0.339437	0.0460099	TF:M01820	TF	Factor: CREM; motif: TGACGTCASYN	22715	586	1.47199
6.15239e-08	1416	710	92	0.129577	0.0649718	TF:M00039_1	TF	Factor: CREB; motif: TGACGTMA; match class: 1	22715	567	2.07864
6.15251e-08	9070	710	370	0.521127	0.0407938	TF:M01991	TF	Factor: PEA3; motif: RCCGGAAGYN	22715	2656	1.30512
7.45565e-08	3886	710	191	0.269014	0.0491508	TF:M07034	TF	Factor: ATF-1; motif: NNNTGACGTNNN	22715	194	1.57248
7.52571e-08	4869	710	227	0.319718	0.0466215	TF:M00114	TF	Factor: Tax/CREB; motif: GGGGGTTGACGYANA	22715	3458	1.49156
8.13073e-08	15919	710	574	0.808451	0.0360575	TF:M01886	TF	Factor: NFATc3; motif: GGAAAA	22715	2296	1.15359
8.13073e-08	15919	710	574	0.808451	0.0360575	TF:M01281	TF	Factor: NFATc2; motif: GGAAAA	22715	2284	1.15359
8.13073e-08	15919	710	574	0.808451	0.0360575	TF:M03555	TF	Factor: NFATc2; motif: GGAAAA	22715	2280	1.15359
8.32961e-08	3651	710	182	0.256338	0.0498494	TF:M00143_1	TF	Factor: Pax-5; motif: BCNNNRNGCANBGNTGNRTAGCSGCHNB; match class: 1	22715	2623	1.59483
8.486e-08	1117	710	78	0.109859	0.0698299	TF:M00246_1	TF	Factor: Egr-2; motif: NTGCGTRGGCGK; match class: 1	22715	839	2.23407
1.00913e-07	1987	710	116	0.16338	0.0583795	TF:M07354_1	TF	Factor: Egr-1; motif: GCGGGGGCGG; match class: 1	22715	835	1.86773
1.18635e-07	3746	710	185	0.260563	0.049386	TF:M00976	TF	Factor: AhR,; motif: NRCGTGNGN	22715	10	1.58
1.40234e-07	4457	710	211	0.297183	0.0473413	TF:M10408	TF	Factor: YY1; motif: CAARATGGCGGC	22715	3758	1.51459
1.59167e-07	1175	710	80	0.112676	0.0680851	TF:M07248_1	TF	Factor: CREB1; motif: NNNNTGACGTNANNN; match class: 1	22715	547	2.17824
1.74479e-07	8089	710	336	0.473239	0.0415379	TF:M00446	TF	Factor: Spz1; motif: DNNGGRGGGWWNNNN	22715	3292	1.32892
1.91948e-07	1469	710	93	0.130986	0.0633084	TF:M12438_1	TF	Factor: Wt1; motif: NNCCTCCCCCACNN; match class: 1	22715	3737	2.02542
2.38909e-07	1407	710	90	0.126761	0.0639659	TF:M00178_1	TF	Factor: CREB; motif: NSTGACGTMANN; match class: 1	22715	577	2.04646
2.42913e-07	15985	710	574	0.808451	0.0359087	TF:M03803	TF	Factor: Sox-17; motif: TTGTYY	22715	3132	1.14882
2.64809e-07	6329	710	276	0.388732	0.0436088	TF:M02885_1	TF	Factor: MYF6; motif: NNNRACAGNCNCNCC; match class: 1	22715	2193	1.39517
2.68537e-07	4848	710	224	0.315493	0.0462046	TF:M00039	TF	Factor: CREB; motif: TGACGTMA	22715	566	1.47822
2.73685e-07	5298	710	240	0.338028	0.0453001	TF:M00916	TF	Factor: CREB; motif: NNTKACGTCANNNS	22715	572	1.44928
2.8962e-07	1146	710	78	0.109859	0.0680628	TF:M03544_1	TF	Factor: CREB1; motif: NNNNACGTCANN; match class: 1	22715	549	2.17753
3.04758e-07	3050	710	157	0.221127	0.0514754	TF:M02837	TF	Factor: Zic3; motif: NMCCCCCGGGGGGGN	22715	4128	1.64685
3.20513e-07	4690	710	218	0.307042	0.0464819	TF:M00178	TF	Factor: CREB; motif: NSTGACGTMANN	22715	576	1.48709
3.77608e-07	5061	710	231	0.325352	0.0456432	TF:M00917	TF	Factor: CREB; motif: CNNTGACGTMA	22715	578	1.46026
3.87135e-07	7653	710	320	0.450704	0.0418137	TF:M01986	TF	Factor: c-ets-1; motif: ACCGGAWRYN	22715	452	1.33774
4.29898e-07	6502	710	281	0.395775	0.0432175	TF:M00665	TF	Factor: Sp3; motif: ASMCTTGGGSRGGG	22715	3246	1.38265
4.62835e-07	9225	710	371	0.522535	0.0402168	TF:M07602	TF	Factor: CP2; motif: NNNNCCAGNCNN	22715	536	1.28665
4.68106e-07	3807	710	185	0.260563	0.0485947	TF:M02023_1	TF	Factor: MAZ; motif: NKGGGAGGGGRGGR; match class: 1	22715	2027	1.55469
4.72856e-07	7008	710	298	0.419718	0.0425228	TF:M04156	TF	Factor: Tfap2a; motif: NGCCYSAGGCN	22715	3622	1.36043
4.75421e-07	1633	710	99	0.139437	0.0606246	TF:M00179_1	TF	Factor: ATF2; motif: VGTGACGTMACN; match class: 1	22715	565	1.93956
4.80959e-07	8948	710	362	0.509859	0.040456	TF:M00025	TF	Factor: Elk-1; motif: NNNNCCGGAARTNN	22715	904	1.29431
4.9099e-07	1870	710	109	0.153521	0.0582888	TF:M02786	TF	Factor: Plagl1; motif: NNNGGGGSSCCCCNNN	22715	2712	1.86483
5.09444e-07	4081	710	195	0.274648	0.0477824	TF:M01113_1	TF	Factor: CACD; motif: CCACRCCC; match class: 1	22715	347	1.5287
5.27116e-07	1271	710	83	0.116901	0.0653029	TF:M01598_1	TF	Factor: ZBED6; motif: NRRGCTCGCCNN; match class: 1	22715	3775	2.08923
5.388e-07	1707	710	102	0.143662	0.059754	TF:M01861_1	TF	Factor: ATF-1; motif: TNACGTCAN; match class: 1	22715	199	1.91171
5.74901e-07	5995	710	263	0.370423	0.0438699	TF:M10203	TF	Factor: ctcf; motif: YGGCCASCAGRGGGCGCYNN	22715	616	1.40353
6.34613e-07	5342	710	240	0.338028	0.044927	TF:M00237	TF	Factor: AhR:Arnt; motif: GRGKATYGCGTGMCWNSCC	22715	8	1.43735
6.59275e-07	4394	710	206	0.290141	0.0468821	TF:M00918	TF	Factor: E2F; motif: TTTSGCGSG	22715	776	1.4999
6.66072e-07	1832	710	107	0.150704	0.0584061	TF:M06457	TF	Factor: ZN451; motif: CKGGGGGG	22715	4150	1.86858
7.60894e-07	1126	710	76	0.107042	0.0674956	TF:M07312_1	TF	Factor: ATF-2; motif: NNTGACGTCAN; match class: 1	22715	205	2.15938
8.82185e-07	5961	710	261	0.367606	0.0437846	TF:M10257	TF	Factor: HIF-1alpha; motif: GNACGTGM	22715	1470	1.4008
9.21301e-07	3892	710	187	0.26338	0.0480473	TF:M02773	TF	Factor: Klf7; motif: NNNRCCMCGCCCNNNN	22715	1840	1.53717
9.48065e-07	2507	710	134	0.188732	0.0534503	TF:M01593	TF	Factor: Zfx; motif: SNSCAGGCCKCGSCSS	22715	4112	1.71003
1.00567e-06	5566	710	247	0.347887	0.0443766	TF:M01035	TF	Factor: YY1; motif: NYNKCCATNTT	22715	3764	1.41974
1.0243e-06	5567	710	247	0.347887	0.0443686	TF:M02044	TF	Factor: YY1; motif: GCCGCCATTTTG	22715	3756	1.41948
1.07128e-06	1681	710	100	0.140845	0.0594884	TF:M02786_1	TF	Factor: Plagl1; motif: NNNGGGGSSCCCCNNN; match class: 1	22715	2713	1.90321
1.14189e-06	8295	710	339	0.477465	0.040868	TF:M01981_1	TF	Factor: ELK-1; motif: ACCGGAWRTN; match class: 1	22715	911	1.30749
1.56408e-06	3144	710	158	0.222535	0.0502545	TF:M00008_1	TF	Factor: Sp1; motif: GGGGCGGGGT; match class: 1	22715	3223	1.60779
1.64075e-06	4055	710	192	0.270423	0.047349	TF:M01993_1	TF	Factor: TEL1; motif: CNCGGAANNN; match class: 1	22715	3617	1.51483
1.82165e-06	3282	710	163	0.229577	0.0496648	TF:M02011	TF	Factor: HES-1; motif: GSCACGMGMC	22715	1444	1.58893
2.04026e-06	2511	710	133	0.187324	0.0529669	TF:M00981_1	TF	Factor: CREB,; motif: NTGACGTNA; match class: 1	22715	559	1.69457
2.13501e-06	4591	710	211	0.297183	0.0459595	TF:M01299	TF	Factor: MECP2; motif: CCGGNNTTWA	22715	2030	1.47038
2.20727e-06	8245	710	336	0.473239	0.040752	TF:M10220	TF	Factor: SAP-1a; motif: NRRCCGGAAGYRN	22715	2992	1.30378
2.67098e-06	5534	710	244	0.343662	0.0440911	TF:M00084	TF	Factor: MZF-1; motif: KNGNKAGGGGNAA	22715	2224	1.4106
2.88002e-06	1547	710	93	0.130986	0.0601164	TF:M00516_1	TF	Factor: E2F-1; motif: TTTSGCGCGMNR; match class: 1	22715	773	1.9233
2.9052e-06	6938	710	292	0.411268	0.0420871	TF:M01177	TF	Factor: SREBP-2; motif: NNGYCACNNSMN	22715	3306	1.34649
3.72157e-06	1649	710	97	0.13662	0.0588235	TF:M01820_1	TF	Factor: CREM; motif: TGACGTCASYN; match class: 1	22715	587	1.88194
3.79076e-06	1439	710	88	0.123944	0.0611536	TF:M01873_1	TF	Factor: Egr-1; motif: GCGGGGGCGG; match class: 1	22715	837	1.95648
3.93368e-06	1417	710	87	0.122535	0.0613973	TF:M01858_1	TF	Factor: AP-2beta; motif: GCNNNGGSCNGVGGGN; match class: 1	22715	101	1.96428
3.95002e-06	5072	710	227	0.319718	0.0447555	TF:M07475	TF	Factor: Tbx5; motif: SNAGGTGTGRNGGSS	22715	3514	1.43186
4.56118e-06	1847	710	105	0.147887	0.0568489	TF:M03574	TF	Factor: GCMa; motif: CCCGCAT	22715	1314	1.81877
5.11989e-06	15281	710	549	0.773239	0.035927	TF:M03849	TF	Factor: Sox-4; motif: AACAAA	22715	3182	1.14941
5.23654e-06	3489	710	169	0.238028	0.0484379	TF:M02834_1	TF	Factor: Zfp740; motif: NNNCCCCCCCCMNNNN; match class: 1	22715	4047	1.54967
5.45417e-06	1473	710	89	0.125352	0.0604209	TF:M01241_1	TF	Factor: BEN; motif: CWGCGAYA; match class: 1	22715	281	1.93304
5.55621e-06	2885	710	146	0.205634	0.0506066	TF:M02938	TF	Factor: ZFP740; motif: NNNTWCCCCCCGGNRNN	22715	4048	1.61905
7.56294e-06	6553	710	277	0.390141	0.0422707	TF:M00322	TF	Factor: c-Myc:Max; motif: GCCAYGYGSN	22715	2180	1.35237
8.11654e-06	11097	710	424	0.597183	0.0382085	TF:M00646	TF	Factor: LF-A1; motif: GGGSTCWR	22715	1882	1.2224
9.65392e-06	2496	710	130	0.183099	0.0520833	TF:M07617	TF	Factor: Sp4; motif: SCCCCKCCCCCSN	22715	3254	1.6663
9.88986e-06	2962	710	148	0.208451	0.0499662	TF:M01862	TF	Factor: ATF-2; motif: NNNTGACGTNAN	22715	202	1.59857
1.05516e-05	8408	710	338	0.476056	0.0401998	TF:M01835_1	TF	Factor: GKLF; motif: CCTCCYN; match class: 1	22715	1353	1.28611
1.07192e-05	3469	710	167	0.235211	0.0481407	TF:M07261_1	TF	Factor: LKLF; motif: GGGGTGGKSN; match class: 1	22715	1919	1.54016
1.21886e-05	10579	710	407	0.573239	0.0384724	TF:M07041	TF	Factor: HDAC1; motif: KGCARGGTC	22715	1424	1.23085
1.22251e-05	8633	710	345	0.485915	0.0399629	TF:M01752	TF	Factor: ERG; motif: ACCGGAART	22715	950	1.27853
1.22938e-05	9566	710	375	0.528169	0.0392013	TF:M00448	TF	Factor: Zic1; motif: KGGGTGGTC	22715	4120	1.25417
1.27342e-05	3131	710	154	0.216901	0.0491856	TF:M10279_1	TF	Factor: GKLF; motif: NNNRNWGGGTGKGGC; match class: 1	22715	1347	1.57359
1.27816e-05	2254	710	120	0.169014	0.0532387	TF:M00915_1	TF	Factor: AP-2; motif: SNNNCCNCAGGCN; match class: 1	22715	121	1.70326
1.36958e-05	1572	710	92	0.129577	0.0585242	TF:M05599_1	TF	Factor: WT1; motif: NGCGGGGGGGTSMMCYN; match class: 1	22715	3735	1.87236
1.45956e-05	981	710	66	0.0929577	0.0672783	TF:M01862_1	TF	Factor: ATF-2; motif: NNNTGACGTNAN; match class: 1	22715	203	2.15243
1.52252e-05	5778	710	249	0.350704	0.0430945	TF:M01175	TF	Factor: CKROX; motif: SCCCTCCCC	22715	476	1.37872
1.54024e-05	16613	710	584	0.822535	0.0351532	TF:M03848	TF	Factor: Sox-18; motif: CAAWGBB	22715	3136	1.12465
1.6469e-05	2289	710	121	0.170423	0.0528615	TF:M02836_1	TF	Factor: Zic2; motif: NMCCCCCGGGGGGGN; match class: 1	22715	4125	1.6912
1.71919e-05	1140	710	73	0.102817	0.0640351	TF:M07034_1	TF	Factor: ATF-1; motif: NNNTGACGTNNN; match class: 1	22715	195	2.04867
1.86738e-05	4650	710	209	0.294366	0.0449462	TF:M01100	TF	Factor: LRF; motif: GGGGKYNNB	22715	1926	1.43796
1.8915e-05	3017	710	149	0.209859	0.0493868	TF:M07461_1	TF	Factor: KLF; motif: GGGNGGGG; match class: 1	22715	1853	1.58003
1.92e-05	15406	710	550	0.774648	0.0357004	TF:M03823	TF	Factor: FOXO1A; motif: AAACAA	22715	1160	1.14216
1.92e-05	15406	710	550	0.774648	0.0357004	TF:M03854	TF	Factor: SRY; motif: TTGTTT	22715	3340	1.14216
2.20524e-05	6649	710	278	0.391549	0.0418108	TF:M01078	TF	Factor: c-Ets-1; motif: NNNRCCGGAWRYNNNN	22715	450	1.33765
2.27544e-05	4465	710	202	0.284507	0.0452408	TF:M10175	TF	Factor: AP-2alpha; motif: NNNSCCTGRGGC	22715	3626	1.44739
2.31361e-05	5285	710	231	0.325352	0.0437086	TF:M02924	TF	Factor: TCFAP2B; motif: NTWGCCKSMGGCRNN	22715	3578	1.39837
2.79919e-05	2877	710	143	0.201408	0.0497046	TF:M10212_1	TF	Factor: E2F-7; motif: GRGGCGGGAANNN; match class: 1	22715	767	1.5902
2.8852e-05	1454	710	86	0.121127	0.0591472	TF:M00431_1	TF	Factor: E2F-1; motif: TTTSGCGS; match class: 1	22715	741	1.89229
3.22296e-05	562	710	45	0.0633803	0.0800712	TF:M07042_1	TF	Factor: HES-1; motif: NNCKYGTGNNN; match class: 1	22715	1441	2.56171
3.28083e-05	3469	710	165	0.232394	0.0475641	TF:M00444_1	TF	Factor: VDR; motif: GGGKNARNRRGGWSA; match class: 1	22715	3731	1.52172
3.3278e-05	1843	710	102	0.143662	0.0553445	TF:M01863	TF	Factor: ATF-3; motif: RTKRCGTCANN	22715	212	1.77064
3.43453e-05	16123	710	569	0.801408	0.0352912	TF:M03564	TF	Factor: SATB1; motif: NTTTAT	22715	2998	1.12907
3.56309e-05	3527	710	167	0.235211	0.047349	TF:M00491	TF	Factor: MAZR; motif: NSGGGGGGGGMCN	22715	2020	1.51484
3.72793e-05	2195	710	116	0.16338	0.0528474	TF:M01273	TF	Factor: SP4; motif: SCCCCGCCCCS	22715	3256	1.69074
3.84172e-05	13420	710	491	0.691549	0.0365872	TF:M03818	TF	Factor: egr-3; motif: GTGGGY	22715	854	1.17053
3.9644e-05	8222	710	329	0.46338	0.0400146	TF:M00518	TF	Factor: PPARalpha:RXRalpha; motif: NNRGGTCATWGGGGTSANG	22715	2766	1.28019
4.13849e-05	1187	710	74	0.104225	0.062342	TF:M00237_1	TF	Factor: AhR:Arnt; motif: GRGKATYGCGTGMCWNSCC; match class: 1	22715	9	1.99451
4.24646e-05	1165	710	73	0.102817	0.0626609	TF:M00514_1	TF	Factor: ATF4; motif: CVTGACGYMABG; match class: 1	22715	221	2.00471
4.515e-05	5267	710	229	0.322535	0.0434783	TF:M08819	TF	Factor: LKLF; motif: CNCCACCCS	22715	1920	1.391
4.68183e-05	7384	710	301	0.423944	0.0407638	TF:M03846	TF	Factor: SMAD5; motif: GSGGCAGM	22715	3076	1.30415
4.81119e-05	3166	710	153	0.215493	0.048326	TF:M00778	TF	Factor: AhR; motif: NTNGCGTGNNN	22715	14	1.54609
4.9764e-05	2156	710	114	0.160563	0.0528757	TF:M03811_1	TF	Factor: AP-2gamma; motif: GCCYNCRGSN; match class: 1	22715	111	1.69165
5.07722e-05	2334	710	121	0.170423	0.0518423	TF:M03567_1	TF	Factor: Sp2; motif: NYSGCCCCGCCCCCY; match class: 1	22715	3241	1.65859
5.49154e-05	1218	710	75	0.105634	0.0615764	TF:M01973_1	TF	Factor: PLAG1; motif: CCCCCKWNNNGGSCCC; match class: 1	22715	2709	1.97001
5.87447e-05	1596	710	91	0.128169	0.0570175	TF:M05541_1	TF	Factor: Zfp536; motif: NCGGAKG; match class: 1	22715	3969	1.82416
6.69947e-05	8658	710	342	0.48169	0.039501	TF:M10254	TF	Factor: GLI; motif: NSTGGGTGGTCY	22715	1356	1.26376
6.70074e-05	2193	710	115	0.161972	0.0524396	TF:M05301_1	TF	Factor: CPBP; motif: NGGGCGG; match class: 1	22715	541	1.6777
6.70074e-05	2193	710	115	0.161972	0.0524396	TF:M05391_1	TF	Factor: LKLF; motif: NGGGCGG; match class: 1	22715	1917	1.6777
6.70074e-05	2193	710	115	0.161972	0.0524396	TF:M05665_1	TF	Factor: Sp3; motif: AGGGCGG; match class: 1	22715	3245	1.6777
6.70074e-05	2193	710	115	0.161972	0.0524396	TF:M05455_1	TF	Factor: SP6; motif: WGGGCGG; match class: 1	22715	3265	1.6777
6.85821e-05	3723	710	173	0.243662	0.0464679	TF:M07042	TF	Factor: HES-1; motif: NNCKYGTGNNN	22715	1440	1.48665
8.15682e-05	2952	710	144	0.202817	0.0487805	TF:M10278_1	TF	Factor: KLF3; motif: NNNNNNGGGCGGGGCNNGN; match class: 1	22715	1835	1.56063
8.28892e-05	1901	710	103	0.14507	0.054182	TF:M02837_1	TF	Factor: Zic3; motif: NMCCCCCGGGGGGGN; match class: 1	22715	4129	1.73344
0.000100583	812	710	56	0.0788732	0.0689655	TF:M00976_1	TF	Factor: AhR,; motif: NRCGTGNGN; match class: 1	22715	11	2.20641
0.000102884	4888	710	214	0.301408	0.0437807	TF:M00360_1	TF	Factor: Pax-3; motif: TCGTCACRCTTHM; match class: 1	22715	2611	1.40067
0.000104644	4889	710	214	0.301408	0.0437717	TF:M02881	TF	Factor: MAX; motif: NNGNCACGCGACNN	22715	2014	1.40039
0.000110938	4779	710	210	0.295775	0.0439422	TF:M00514	TF	Factor: ATF4; motif: CVTGACGYMABG	22715	220	1.40584
0.000114616	990	710	64	0.0901408	0.0646465	TF:M02044_1	TF	Factor: YY1; motif: GCCGCCATTTTG; match class: 1	22715	3757	2.06823
0.000120335	3643	710	169	0.238028	0.0463903	TF:M02831	TF	Factor: Zfp281; motif: NNCCCCCCCCCCMYC	22715	3872	1.48416
0.000120424	2166	710	113	0.159155	0.0521699	TF:M03871	TF	Factor: GLI; motif: MCVNNGACCACCCAV	22715	1382	1.66907
0.000125368	4280	710	192	0.270423	0.0448598	TF:M10363	TF	Factor: DRRS; motif: GNNGGGWGGG	22715	710	1.4352
0.000128944	1083	710	68	0.0957746	0.0627886	TF:M10412_1	TF	Factor: ZNF151; motif: GGSGGNGGGGGAGGGGMGG; match class: 1	22715	2095	2.00879
0.0001303	7213	710	293	0.412676	0.0406211	TF:M01989	TF	Factor: Ets2; motif: ACCGGAWRYN	22715	456	1.29959
0.000158589	1273	710	76	0.107042	0.0597015	TF:M01864_1	TF	Factor: ATF-4; motif: KACGTCAKS; match class: 1	22715	225	1.91003
0.000177527	4188	710	188	0.264789	0.0448902	TF:M00113	TF	Factor: CREB; motif: NNGNTGACGTNN	22715	568	1.43617
0.000213063	1788	710	97	0.13662	0.0542506	TF:M07052	TF	Factor: NRF-1; motif: GCGCMTGCGCN	22715	2440	1.73564
0.000223224	2552	710	127	0.178873	0.0497649	TF:M07996	TF	Factor: Mitf; motif: NRTCACGNGN	22715	2086	1.59213
0.000255028	2558	710	127	0.178873	0.0496482	TF:M01303_1	TF	Factor: SP1; motif: GGGGYGGGGNS; match class: 1	22715	3225	1.58839
0.000266235	1846	710	99	0.139437	0.0536295	TF:M02102	TF	Factor: NRF-1; motif: YGCGCMTGCGC	22715	2444	1.71577
0.000280274	6579	710	270	0.380282	0.0410397	TF:M00040	TF	Factor: ATF-2; motif: TTACGTAA	22715	562	1.31298
0.000333492	798	710	54	0.0760563	0.0676692	TF:M00243_1	TF	Factor: Egr-1; motif: WTGCGTGGGCGK; match class: 1	22715	819	2.16494
0.000333835	1805	710	97	0.13662	0.0537396	TF:M10376_1	TF	Factor: Sp5; motif: RNGGRGGNGGRGNNGGGGGAGGRG; match class: 1	22715	3261	1.71929
0.000352326	4706	710	205	0.288732	0.0435614	TF:M09681	TF	Factor: ctcf; motif: YGGCCASYAGGGGGCGCYNN	22715	614	1.39366
0.0003856	8662	710	338	0.476056	0.039021	TF:M00733	TF	Factor: SMAD4; motif: GKSRKKCAGMCANCY	22715	3070	1.2484
0.000520765	6950	710	281	0.395775	0.0404317	TF:M01977	TF	Factor: ESE-1; motif: NSMGGAARYN	22715	984	1.29353
0.000523105	2802	710	135	0.190141	0.0481799	TF:M00649_1	TF	Factor: MAZ; motif: GGGGAGGG; match class: 1	22715	2025	1.54142
0.000540631	10541	710	397	0.559155	0.0376625	TF:M00979	TF	Factor: Pax-6; motif: CTGACCTGGAACTM	22715	2632	1.20493
0.000549902	7921	710	313	0.440845	0.0395152	TF:M01165	TF	Factor: Elk-1; motif: RACCGGAAGTR	22715	908	1.26421
0.000634022	1223	710	72	0.101408	0.0588716	TF:M00177_1	TF	Factor: CREB; motif: NSTGACGTAANN; match class: 1	22715	571	1.88348
0.000661418	6047	710	250	0.352113	0.0413428	TF:M00040_1	TF	Factor: ATF-2; motif: TTACGTAA; match class: 1	22715	563	1.32268
0.000687161	6463	710	264	0.371831	0.0408479	TF:M07611	TF	Factor: p54NRB; motif: GRNNNMGGATGRMNNCGGA	22715	2592	1.30685
0.000712595	2897	710	138	0.194366	0.0476355	TF:M07277_1	TF	Factor: BTEB2; motif: RGGGNGKGGN; match class: 1	22715	333	1.524
0.000751192	13579	710	489	0.688732	0.0360115	TF:M01266_1	TF	Factor: Elf-1; motif: AGGAAG; match class: 1	22715	889	1.15211
0.000751192	13579	710	489	0.688732	0.0360115	TF:M02031_1	TF	Factor: PU.1; motif: AGGAAG; match class: 1	22715	3281	1.15211
0.000836471	4306	710	189	0.266197	0.0438922	TF:M01660_1	TF	Factor: GABP-alpha; motif: CTTCCK; match class: 1	22715	1233	1.40424
0.000839613	2772	710	133	0.187324	0.0479798	TF:M10280	TF	Factor: BTEB2; motif: NGGGSWGGGNGGGGC	22715	328	1.53502
0.000848517	1692	710	91	0.128169	0.0537825	TF:M00430_1	TF	Factor: E2F-1; motif: NTTSGCGG; match class: 1	22715	735	1.72066
0.000878449	1868	710	98	0.138028	0.0524625	TF:M00634	TF	Factor: GCM; motif: CNNRCCCGCATD	22715	1318	1.67843
0.000945106	1307	710	75	0.105634	0.0573833	TF:M03824	TF	Factor: GCMb; motif: RCCCKCAT	22715	1316	1.83586
0.00097947	7236	710	289	0.407042	0.0399392	TF:M00004	TF	Factor: c-Myb; motif: NCNRNNGRCNGTTGGKGG	22715	492	1.27777
0.00108242	1264	710	73	0.102817	0.0577532	TF:M00041_1	TF	Factor: ATF2:c-Jun; motif: TGACGTYA; match class: 1	22715	561	1.84769
0.0011979	14634	710	519	0.730986	0.0354654	TF:M02086	TF	Factor: Cdx-1; motif: TTTATK	22715	374	1.13464
0.00120179	3852	710	172	0.242254	0.0446521	TF:M03558	TF	Factor: P73; motif: GNNNRRRCNTGCMNNTSASN	22715	2600	1.42855
0.00125885	6180	710	253	0.356338	0.0409385	TF:M00450_1	TF	Factor: Zic3; motif: NGGGKGGTC; match class: 1	22715	4127	1.30974
0.00131842	5509	710	230	0.323944	0.0417499	TF:M10233_1	TF	Factor: Pet-1; motif: GCNGGAAGYG; match class: 1	22715	2671	1.3357
0.00134633	639	710	45	0.0633803	0.0704225	TF:M02744_1	TF	Factor: Egr1; motif: NCCGCCCCCGCANN; match class: 1	22715	825	2.25303
0.00142828	6012	710	247	0.347887	0.0410845	TF:M00075	TF	Factor: GATA-1; motif: SNNGATNNNN	22715	1240	1.31441
0.00144999	1250	710	72	0.101408	0.0576	TF:M10200_1	TF	Factor: CREB1; motif: NRRTGACGTMA; match class: 1	22715	545	1.84279
0.00148592	6966	710	279	0.392958	0.0400517	TF:M03852	TF	Factor: SREBP-2; motif: NTCACCYNNNN	22715	3308	1.28137
0.00149023	1689	710	90	0.126761	0.053286	TF:M02743	TF	Factor: E2F-3; motif: NNNANGGCGCGCSNW	22715	746	1.70478
0.00163206	4375	710	190	0.267606	0.0434286	TF:M00793	TF	Factor: YY1; motif: GCCATNTTN	22715	3762	1.38941
0.00165628	2098	710	106	0.149296	0.0505243	TF:M06840	TF	Factor: Zfp516; motif: NCGGAKG	22715	3958	1.61642
0.00175142	5441	710	227	0.319718	0.0417203	TF:M07370	TF	Factor: YY1; motif: NNNNAARATGGNNNN	22715	3760	1.33475
0.00191684	7589	710	299	0.421127	0.0393991	TF:M01855	TF	Factor: AHR; motif: CACGCN	22715	16	1.26049
0.00203518	3633	710	163	0.229577	0.0448665	TF:M02865	TF	Factor: GMEB1; motif: NGNNCRACGTYGTYNN	22715	1394	1.43541
0.00219214	1169	710	68	0.0957746	0.0581694	TF:M00939_1	TF	Factor: E2F; motif: TTTSGCGSG; match class: 1	22715	781	1.86101
0.00249155	4572	710	196	0.276056	0.0428696	TF:M04617	TF	Factor: LRF; motif: NGNAGNGGGTYN	22715	1930	1.37153
0.00263014	4547	710	195	0.274648	0.0428854	TF:M01864	TF	Factor: ATF-4; motif: KACGTCAKS	22715	224	1.37203
0.00264933	11766	710	431	0.607042	0.036631	TF:M02101	TF	Factor: myogenin; motif: CAGCTG	22715	2216	1.17193
0.00264933	11766	710	431	0.607042	0.036631	TF:M02101_1	TF	Factor: myogenin; motif: CAGCTG; match class: 1	22715	2217	1.17193
0.00288424	2996	710	139	0.195775	0.0463952	TF:M10277	TF	Factor: Klf15; motif: RGGGMGGRGNNGGGGGNGG	22715	1826	1.48432
0.00316267	10017	710	376	0.529577	0.0375362	TF:M07322_1	TF	Factor: HSF4; motif: CTGCMRN; match class: 1	22715	1679	1.20089
0.00333211	11623	710	426	0.6	0.0366515	TF:M01227	TF	Factor: MafB; motif: GNTGAC	22715	1962	1.17259
0.00348671	1090	710	64	0.0901408	0.0587156	TF:M08803	TF	Factor: CREM; motif: NNTGACGT	22715	588	1.87849
0.00410307	5500	710	227	0.319718	0.0412727	TF:M01984	TF	Factor: ERF; motif: ACCGGAARTN	22715	948	1.32044
0.00531523	6166	710	249	0.350704	0.0403827	TF:M07290	TF	Factor: GLI; motif: NGACCMCCCAN	22715	1360	1.29196
0.00536902	326	710	28	0.0394366	0.0858896	TF:M01073_1	TF	Factor: HIC1; motif: NNNGGKTGCCCSNNNNNN; match class: 1	22715	1461	2.74786
0.00589788	5643	710	231	0.325352	0.0409357	TF:M02039	TF	Factor: GABPalpha; motif: ACCGGAARYN	22715	1228	1.30965
0.00643772	3341	710	150	0.211268	0.0448967	TF:M09692_1	TF	Factor: GKLF; motif: WGGGYGKGGCCN; match class: 1	22715	1345	1.43638
0.00661885	1826	710	93	0.130986	0.050931	TF:M01175_1	TF	Factor: CKROX; motif: SCCCTCCCC; match class: 1	22715	477	1.62943
0.00734348	2297	710	111	0.156338	0.0483239	TF:M01714	TF	Factor: KLF15; motif: GAGNNGGGGNGTDG	22715	1828	1.54602
0.00738065	5047	710	210	0.295775	0.0416089	TF:M04156_1	TF	Factor: Tfap2a; motif: NGCCYSAGGCN; match class: 1	22715	3623	1.33119
0.00770204	6851	710	271	0.38169	0.0395563	TF:M01652	TF	Factor: p53; motif: RGRCWWGYCYNGRCWWGYYY	22715	2584	1.26552
0.00788103	2834	710	131	0.184507	0.0462244	TF:M01865_1	TF	Factor: BTEB3; motif: BNRNGGGAGGNGT; match class: 1	22715	337	1.47886
0.00804189	5082	710	211	0.297183	0.0415191	TF:M07249	TF	Factor: ctcf; motif: CCNCNAGRKGGCRSTN	22715	618	1.32832
0.00838447	3164	710	143	0.201408	0.045196	TF:M00139	TF	Factor: AhR; motif: CCYCNRRSTNGCGTGASA	22715	12	1.44595
0.00872171	7770	710	301	0.423944	0.0387387	TF:M00749	TF	Factor: SREBP-1; motif: CACSCCA	22715	3302	1.23937
0.00906149	4201	710	180	0.253521	0.0428469	TF:M08905	TF	Factor: TIEG1; motif: GGSGGKGNNN	22715	3656	1.3708
0.00935066	1267	710	70	0.0985915	0.0552486	TF:M03834	TF	Factor: N-Myc; motif: GSSCACGYGS	22715	2418	1.76757
0.00939258	2204	710	107	0.150704	0.0485481	TF:M00322_1	TF	Factor: c-Myc:Max; motif: GCCAYGYGSN; match class: 1	22715	2181	1.5532
0.00975455	9232	710	348	0.490141	0.037695	TF:M01733	TF	Factor: MZF-1; motif: TGGGGAR	22715	2226	1.20597
0.0100036	2739	710	127	0.178873	0.0463673	TF:M00261	TF	Factor: Olf-1; motif: NNCDABTCCCYAGRGARBNKGN	22715	2528	1.48343
0.0101177	1541	710	81	0.114085	0.0525633	TF:M09682_1	TF	Factor: E2F-4; motif: GNNGGCGGGAAN; match class: 1	22715	757	1.68165
0.0108519	802	710	50	0.0704225	0.0623441	TF:M04617_1	TF	Factor: LRF; motif: NGNAGNGGGTYN; match class: 1	22715	1931	1.99457
0.0114393	1546	710	81	0.114085	0.0523933	TF:M07348_1	TF	Factor: AP-2alpha; motif: NSCCNCRGGSN; match class: 1	22715	97	1.67622
0.012095	10673	710	393	0.553521	0.0368219	TF:M00056	TF	Factor: myogenin; motif: CRSCTGTTBNNTTTGGCACGSNGCCARCH	22715	2218	1.17804
0.0126484	2644	710	123	0.173239	0.0465204	TF:M00235	TF	Factor: AhR:Arnt; motif: KNNKNNTYGCGTGCMS	22715	6	1.48833
0.0139666	1380	710	74	0.104225	0.0536232	TF:M00938_1	TF	Factor: E2F-1; motif: TTGGCGCGRAANNGNM; match class: 1	22715	733	1.71556
0.0142054	14704	710	515	0.725352	0.0350245	TF:M02895	TF	Factor: RXR-ALPHA; motif: KCNCRWAGKTYRNNNN	22715	2950	1.12054
0.0142299	16117	710	556	0.783099	0.0344977	TF:M02188	TF	Factor: Prrx2; motif: AATTA	22715	2806	1.10368
0.0144091	4460	710	188	0.264789	0.0421525	TF:M00691	TF	Factor: ATF-1; motif: CYYTGACGTCA	22715	196	1.34858
0.0147201	1759	710	89	0.125352	0.0505969	TF:M00004_1	TF	Factor: c-Myb; motif: NCNRNNGRCNGTTGGKGG; match class: 1	22715	493	1.61875
0.0160237	768	710	48	0.0676056	0.0625	TF:M04506_1	TF	Factor: Egr1; motif: NNMCGCCCMCTCAMWN; match class: 1	22715	827	1.99956
0.0170697	1613	710	83	0.116901	0.0514569	TF:M00665_1	TF	Factor: Sp3; motif: ASMCTTGGGSRGGG; match class: 1	22715	3247	1.64626
0.018229	2772	710	127	0.178873	0.0458153	TF:M01588_1	TF	Factor: GKLF; motif: GCCMCRCCCNNN; match class: 1	22715	1343	1.46577
0.0183629	15136	710	527	0.742254	0.0348177	TF:M02116	TF	Factor: Sox-10; motif: NACAAWG	22715	3106	1.11392
0.0187751	1293	710	70	0.0985915	0.0541377	TF:M02887	TF	Factor: NR2F2; motif: NNNNCSGGGTCANNNN	22715	2432	1.73202
0.0193243	428	710	32	0.0450704	0.0747664	TF:M01072_1	TF	Factor: HIC1; motif: NSNNNNTGCCCSSNN; match class: 1	22715	1459	2.392
0.0196136	4424	710	186	0.261972	0.0420434	TF:M07041_1	TF	Factor: HDAC1; motif: KGCARGGTC; match class: 1	22715	1425	1.34509
0.0200406	6567	710	259	0.364789	0.0394396	TF:M01721	TF	Factor: PUR1; motif: GGGNCAGNN	22715	2824	1.26179
0.022554	1959	710	96	0.135211	0.0490046	TF:M01177_1	TF	Factor: SREBP-2; motif: NNGYCACNNSMN; match class: 1	22715	3307	1.5678
0.0230212	5745	710	231	0.325352	0.0402089	TF:M02842	TF	Factor: ATF1; motif: NNATGACGANYANN	22715	190	1.2864
0.0237292	1302	710	70	0.0985915	0.0537634	TF:M10416	TF	Factor: Zfp57; motif: CTGCGGCARN	22715	3984	1.72005
0.0240138	2357	710	111	0.156338	0.0470938	TF:M10210	TF	Factor: E2F-3; motif: GGGCGGGARN	22715	750	1.50667
0.0247828	3506	710	153	0.215493	0.0436395	TF:M01770_1	TF	Factor: XBP-1; motif: WNNGMCACGTC; match class: 1	22715	3747	1.39616
0.026733	945	710	55	0.0774648	0.0582011	TF:M10328	TF	Factor: NRF-1; motif: CNSTGCGCATGCGCNNS	22715	2438	1.86202
0.0274177	4620	710	192	0.270423	0.0415584	TF:M00706	TF	Factor: TFII-I; motif: RGAGGKAGG	22715	3642	1.32958
0.0281835	8454	710	320	0.450704	0.0378519	TF:M00115	TF	Factor: Tax/CREB; motif: RTGACGCATAYCCCC	22715	3460	1.21099
0.0287002	3099	710	138	0.194366	0.0445305	TF:M07086	TF	Factor: Egr-2; motif: NNNMCRCCCACRCNN	22715	842	1.42466
0.0293026	6508	710	256	0.360563	0.0393362	TF:M01047	TF	Factor: AP-2alphaA; motif: ANMGCCTNAGGCKNT	22715	94	1.25848
0.0293026	6508	710	256	0.360563	0.0393362	TF:M01047_1	TF	Factor: AP-2alphaA; motif: ANMGCCTNAGGCKNT; match class: 1	22715	95	1.25848
0.0293624	4481	710	187	0.26338	0.0417318	TF:M02914	TF	Factor: SP4; motif: NNWAGGCGTGNCNNN	22715	3250	1.33512
0.0306839	1613	710	82	0.115493	0.0508369	TF:M05407_1	TF	Factor: Klf17; motif: NGGGCGG; match class: 1	22715	1831	1.62642
0.032971	1047	710	59	0.0830986	0.0563515	TF:M02742_1	TF	Factor: E2F-2; motif: NNNANGGCGCGCNNN; match class: 1	22715	743	1.80285
0.0332832	1796	710	89	0.125352	0.0495546	TF:M08819_1	TF	Factor: LKLF; motif: CNCCACCCS; match class: 1	22715	1921	1.5854
0.0347761	7004	710	272	0.383099	0.038835	TF:M01214	TF	Factor: ESE-1; motif: NSMGGAARTN	22715	988	1.24244
0.0348333	2350	710	110	0.15493	0.0468085	TF:M00483	TF	Factor: ATF6; motif: TGACGTGG	22715	228	1.49754
0.0368758	4325	710	181	0.25493	0.0418497	TF:M01288	TF	Factor: NeuroD; motif: NNSCWGCTGNSY	22715	2252	1.3389
0.0388028	11100	710	403	0.567606	0.0363063	TF:M02262	TF	Factor: PPARgamma:RXR-alpha; motif: NTRGGNCARAGGKCA	22715	2772	1.16155
0.040123	6564	710	257	0.361972	0.039153	TF:M01979	TF	Factor: ELF4; motif: CCCGGAARTN	22715	892	1.25262
0.0434681	914	710	53	0.0746479	0.0579869	TF:M01837_1	TF	Factor: FKLF; motif: BGGGNGGVMD; match class: 1	22715	1063	1.85517
0.0467561	6999	710	271	0.38169	0.0387198	TF:M08870	TF	Factor: DEC1; motif: NCNCACRTGNSC	22715	644	1.23876
4.86033e-15	4342	710	228	0.321127	0.0525104	WP:000000	WP	WIKIPATHWAYS	22715	1	1.67996
1.53346e-13	77	710	22	0.0309859	0.285714	WP:WP163	WP	Cytoplasmic ribosomal proteins	22715	173	9.14085
6.98567e-13	142	710	28	0.0394366	0.197183	WP:WP553	WP	Calcium regulation in cardiac cells	22715	155	6.30847
3.06224e-08	148	710	23	0.0323944	0.155405	WP:WP385	WP	Myometrial relaxation and contraction pathways	22715	64	4.97188
1.10541e-07	30	710	11	0.015493	0.366667	WP:WP1246	WP	Hypothetical network for drug addiction	22715	162	11.7308
1.42318e-06	87	710	16	0.0225352	0.183908	WP:WP232	WP	G protein signaling pathways	22715	4	5.88376
0.00187368	427	710	31	0.043662	0.0725995	WP:WP310	WP	mRNA processing	22715	104	2.32267
0.0114036	169	710	16	0.0225352	0.0946746	WP:WP2292	WP	Chemokine signaling pathway	22715	189	3.02892
0.0118564	73	710	10	0.0140845	0.136986	WP:WP2075	WP	Alzheimer's disease	22715	122	4.3826
0.034017	41	710	7	0.00985915	0.170732	WP:WP1983	WP	Splicing factor NOVA regulated synaptic proteins	22715	113	5.46221
0.0462374	172	710	15	0.0211268	0.0872093	WP:WP572	WP	EGFR1 signaling pathway	22715	63	2.79008

## Sheet: Astro
p_value	term_size	query_size	intersection_size	precision	recall	term_id	source	term_name	effective_domain_size	source_order	foldenrichment
0.0083612	2	19	1	0.0526316	0.5	CORUM:6829	CORUM	Klotho-Kdr-Trpc1 complex	22715	599	597.763
0.0083612	2	19	1	0.0526316	0.5	CORUM:6541	CORUM	Spg33-Rtn1 complex	22715	542	597.763
0.0125368	3	19	1	0.0526316	0.333333	CORUM:1022	CORUM	Fgr-Pyk2-p190RhoGap complex	22715	151	398.509
0.0125368	3	19	1	0.0526316	0.333333	CORUM:6383	CORUM	Nphp1-Ptk2b-Bcar1-tensin complex	22715	525	398.509
0.00546082	11817	19	19	1	0.00160785	GO:0065007	GO:BP	biological regulation	22715	18628	1.92223
0.00592131	3617	19	12	0.631579	0.00331767	GO:0065008	GO:BP	regulation of biological quality	22715	18629	3.96636
0.00777652	145	19	4	0.210526	0.0275862	GO:0060078	GO:BP	regulation of postsynaptic membrane potential	22715	16906	32.98
0.0196858	687	19	6	0.315789	0.00873362	GO:0007268	GO:BP	chemical synaptic transmission	22715	3161	10.4413
0.0196858	687	19	6	0.315789	0.00873362	GO:0098916	GO:BP	anterograde trans-synaptic signaling	22715	22182	10.4413
0.0208518	694	19	6	0.315789	0.00864553	GO:0099537	GO:BP	trans-synaptic signaling	22715	22352	10.336
0.023081	191	19	4	0.210526	0.0209424	GO:0019722	GO:BP	calcium-mediated signaling	22715	6939	25.0372
0.0269194	726	19	6	0.315789	0.00826446	GO:0099536	GO:BP	synaptic signaling	22715	22351	9.88038
0.0467423	1699	19	8	0.421053	0.00470865	GO:0022008	GO:BP	neurogenesis	22715	7550	5.62932
0.00147596	5	19	2	0.105263	0.4	GO:0005955	GO:CC	calcineurin complex	22715	576	478.211
0.00449314	728	19	6	0.315789	0.00824176	GO:0098794	GO:CC	postsynapse	22715	3622	9.85324
0.00690556	461	19	5	0.263158	0.010846	GO:0098978	GO:CC	glutamatergic synapse	22715	3694	12.9667
0.018559	103	19	3	0.157895	0.0291262	GO:0099060	GO:CC	integral component of postsynaptic specialization membrane	22715	3733	34.8212
0.0213679	108	19	3	0.157895	0.0277778	GO:0098948	GO:CC	intrinsic component of postsynaptic specialization membrane	22715	3683	33.2091
0.0403521	24	19	2	0.105263	0.0833333	GO:0005963	GO:CC	magnesium-dependent protein serine/threonine phosphatase complex	22715	582	99.6272
0.00304739	57	19	3	0.157895	0.0526316	GO:0022824	GO:MF	transmitter-gated ion channel activity	22715	4655	62.9224
0.00304739	57	19	3	0.157895	0.0526316	GO:0022835	GO:MF	transmitter-gated channel activity	22715	4662	62.9224
0.00566206	70	19	3	0.157895	0.0428571	GO:0005230	GO:MF	extracellular ligand-gated ion channel activity	22715	1718	51.2368
0.0129513	14	19	2	0.105263	0.142857	GO:0016018	GO:MF	cyclosporin A binding	22715	3397	170.789
0.0190347	105	19	3	0.157895	0.0285714	GO:0030594	GO:MF	neurotransmitter receptor activity	22715	4896	34.1579
0.0217319	18	19	2	0.105263	0.111111	GO:0004970	GO:MF	ionotropic glutamate receptor activity	22715	1501	132.836
0.0365544	345	19	4	0.210526	0.0115942	GO:0042578	GO:MF	phosphoric ester hydrolase activity	22715	6651	13.8612
0.037504	132	19	3	0.157895	0.0227273	GO:0015276	GO:MF	ligand-gated ion channel activity	22715	3071	27.1711
0.0392067	134	19	3	0.157895	0.0223881	GO:0022834	GO:MF	ligand-gated channel activity	22715	4661	26.7655
0.0459787	26	19	2	0.105263	0.0769231	GO:0008066	GO:MF	glutamate receptor activity	22715	1943	91.9636
0.00165681	65	19	3	0.157895	0.0461538	KEGG:04720	KEGG	Long-term potentiation	22715	330	55.1781
0.00173479	66	19	3	0.157895	0.0454545	KEGG:05031	KEGG	Amphetamine addiction	22715	398	54.3421
0.00287819	232	19	4	0.210526	0.0172414	KEGG:04020	KEGG	Calcium signaling pathway	22715	231	20.6125
0.00756979	108	19	3	0.157895	0.0277778	KEGG:04650	KEGG	Natural killer cell mediated cytotoxicity	22715	314	33.2091
0.00799382	110	19	3	0.157895	0.0272727	KEGG:04724	KEGG	Glutamatergic synapse	22715	334	32.6053
0.0232904	158	19	3	0.157895	0.0189873	KEGG:04022	KEGG	cGMP-PKG signaling pathway	22715	232	22.6999
0.0303825	173	19	3	0.157895	0.017341	KEGG:04218	KEGG	Cellular senescence	22715	275	20.7317
0.0361579	38	19	2	0.105263	0.0526316	KEGG:05033	KEGG	Nicotine addiction	22715	400	62.9224
0.0367474	450	19	4	0.210526	0.00888889	KEGG:05022	KEGG	Pathways of neurodegeneration - multiple diseases	22715	396	10.6269
0.0400783	40	19	2	0.105263	0.05	KEGG:04216	KEGG	Ferroptosis	22715	273	59.7763
4.0892e-05	6719	19	16	0.842105	0.00238131	MIRNA:000000	MIRNA	MIRNA root	22715	1	2.84691
0.00643477	358	19	4	0.210526	0.0111732	MIRNA:mmu-miR-30e-5p	MIRNA	mmu-miR-30e-5p	22715	398	13.3578
0.0240315	507	19	4	0.210526	0.00788955	MIRNA:mmu-miR-9-5p	MIRNA	mmu-miR-9-5p	22715	950	9.43216
0.00148573	7	19	2	0.105263	0.285714	REAC:R-MMU-5607763	REAC	CLEC7A (Dectin-1) induces NFAT activation	22715	207	341.579
0.00197998	8	19	2	0.105263	0.25	REAC:R-MMU-2025928	REAC	Calcineurin activates NFAT	22715	228	298.882
0.0173584	129	19	3	0.157895	0.0232558	REAC:R-MMU-112314	REAC	Neurotransmitter receptors and postsynaptic signal transmission	22715	913	27.8029
0.032677	4342	19	10	0.526316	0.00230309	WP:000000	WP	WIKIPATHWAYS	22715	1	2.7534

## Sheet: CA3
p_value	term_size	query_size	intersection_size	precision	recall	term_id	source	term_name	effective_domain_size	source_order	foldenrichment
0.00294859	1065	291	30	0.103093	0.028169	CORUM:0000000	CORUM	CORUM root	22715	1	2.19883
0.0068891	8	291	3	0.0103093	0.375	CORUM:2835	CORUM	Profilin 2 complex	22715	281	29.2719
2.04001e-13	5520	291	136	0.467354	0.0246377	GO:0016043	GO:BP	cellular component organization	22715	5650	1.92318
1.06874e-12	5690	291	137	0.47079	0.0240773	GO:0071840	GO:BP	cellular component organization or biogenesis	22715	19777	1.87944
5.96021e-11	1568	291	60	0.206186	0.0382653	GO:0048699	GO:BP	generation of neurons	22715	15013	2.98693
8.3196e-11	2310	291	75	0.257732	0.0324675	GO:0007399	GO:BP	nervous system development	22715	3278	2.53436
1.68579e-10	1699	291	62	0.213058	0.0364921	GO:0022008	GO:BP	neurogenesis	22715	7550	2.84851
5.73146e-10	1420	291	55	0.189003	0.0387324	GO:0030182	GO:BP	neuron differentiation	22715	7736	3.02339
8.5919e-10	1169	291	49	0.168385	0.0419162	GO:0048666	GO:BP	neuron development	22715	14981	3.27191
1.36995e-09	2231	291	71	0.243986	0.0318243	GO:0051128	GO:BP	regulation of cellular component organization	22715	15613	2.48415
4.53819e-09	1495	291	55	0.189003	0.0367893	GO:0030030	GO:BP	cell projection organization	22715	7682	2.87171
4.65079e-09	769	291	38	0.130584	0.0494148	GO:0032989	GO:BP	cellular component morphogenesis	22715	9185	3.85724
6.165e-09	1460	291	54	0.185567	0.0369863	GO:0120036	GO:BP	plasma membrane bounded cell projection organization	22715	22797	2.88709
7.14922e-09	2575	291	76	0.261168	0.0295146	GO:0022607	GO:BP	cellular component assembly	22715	7605	2.30386
7.54578e-09	1024	291	44	0.151203	0.0429688	GO:0031175	GO:BP	neuron projection development	22715	8222	3.35407
1.422e-08	683	291	35	0.120275	0.0512445	GO:0032990	GO:BP	cell part morphogenesis	22715	9186	4.00007
2.0899e-08	655	291	34	0.116838	0.0519084	GO:0120039	GO:BP	plasma membrane bounded cell projection morphogenesis	22715	22798	4.05189
2.57523e-08	660	291	34	0.116838	0.0515152	GO:0048858	GO:BP	cell projection morphogenesis	22715	15162	4.02119
5.27046e-08	640	291	33	0.113402	0.0515625	GO:0048812	GO:BP	neuron projection morphogenesis	22715	15117	4.02489
5.27742e-08	2792	291	78	0.268041	0.027937	GO:0044085	GO:BP	cellular component biogenesis	22715	12639	2.18072
4.59915e-07	10693	291	191	0.656357	0.0178622	GO:0050794	GO:BP	regulation of cellular process	22715	15340	1.39429
1.15977e-06	11191	291	196	0.67354	0.0175141	GO:0050789	GO:BP	regulation of biological process	22715	15336	1.36712
1.22777e-06	2146	291	63	0.216495	0.0293569	GO:0048468	GO:BP	cell development	22715	14819	2.29156
1.54112e-06	1025	291	40	0.137457	0.0390244	GO:0000902	GO:BP	cell morphogenesis	22715	306	3.04618
1.71534e-06	4645	291	105	0.360825	0.022605	GO:0048731	GO:BP	system development	22715	15045	1.76451
1.84012e-06	5765	291	122	0.419244	0.0211622	GO:0051179	GO:BP	localization	22715	15663	1.65189
2.21665e-06	739	291	33	0.113402	0.0446549	GO:0000904	GO:BP	cell morphogenesis involved in differentiation	22715	308	3.48569
2.40168e-06	5454	291	117	0.402062	0.0214521	GO:0048856	GO:BP	anatomical structure development	22715	15160	1.67452
2.54309e-06	1320	291	46	0.158076	0.0348485	GO:0065003	GO:BP	protein-containing complex assembly	22715	18625	2.72022
3.02019e-06	4948	291	109	0.37457	0.0220291	GO:0007275	GO:BP	multicellular organism development	22715	3168	1.71956
3.04242e-06	590	291	29	0.0996564	0.0491525	GO:0048667	GO:BP	cell morphogenesis involved in neuron differentiation	22715	14982	3.83677
4.21515e-06	1487	291	49	0.168385	0.0329523	GO:0043933	GO:BP	protein-containing complex organization	22715	12524	2.5722
4.96198e-06	352	291	22	0.0756014	0.0625	GO:1902903	GO:BP	regulation of supramolecular fiber organization	22715	26029	4.87865
5.90453e-06	3617	291	87	0.298969	0.0240531	GO:0065008	GO:BP	regulation of biological quality	22715	18629	1.87755
8.71254e-06	11817	291	201	0.690722	0.0170094	GO:0065007	GO:BP	biological regulation	22715	18628	1.32773
1.14908e-05	5324	291	113	0.388316	0.0212246	GO:0048522	GO:BP	positive regulation of cellular process	22715	14858	1.65676
1.25568e-05	2667	291	70	0.24055	0.0262467	GO:0051641	GO:BP	cellular localization	22715	16015	2.04878
1.58531e-05	191	291	16	0.0549828	0.0837696	GO:0032271	GO:BP	regulation of protein polymerization	22715	8652	6.53893
1.71668e-05	4005	291	92	0.316151	0.0229713	GO:0030154	GO:BP	cell differentiation	22715	7722	1.7931
1.72745e-05	4068	291	93	0.319588	0.0228614	GO:0048869	GO:BP	cellular developmental process	22715	15172	1.78452
1.75677e-05	5097	291	109	0.37457	0.0213851	GO:0048519	GO:BP	negative regulation of biological process	22715	14855	1.66929
2.39408e-05	687	291	30	0.103093	0.0436681	GO:0007268	GO:BP	chemical synaptic transmission	22715	3161	3.40866
2.39408e-05	687	291	30	0.103093	0.0436681	GO:0098916	GO:BP	anterograde trans-synaptic signaling	22715	22182	3.40866
2.56695e-05	5935	291	121	0.415808	0.0203875	GO:0032502	GO:BP	developmental process	22715	8814	1.59142
3.01587e-05	694	291	30	0.103093	0.0432277	GO:0099537	GO:BP	trans-synaptic signaling	22715	22352	3.37428
5.85866e-05	4230	291	94	0.323024	0.0222222	GO:0006810	GO:BP	transport	22715	2768	1.73463
8.32804e-05	726	291	30	0.103093	0.0413223	GO:0099536	GO:BP	synaptic signaling	22715	22351	3.22555
0.000104207	691	291	29	0.0996564	0.0419682	GO:0031344	GO:BP	regulation of cell projection organization	22715	8284	3.27597
0.000121174	1495	291	46	0.158076	0.0307692	GO:0016192	GO:BP	vesicle-mediated transport	22715	5747	2.4018
0.000132446	252	291	17	0.0584192	0.0674603	GO:0051258	GO:BP	protein polymerization	22715	15728	5.26585
0.000139986	4368	291	95	0.32646	0.0217491	GO:0051234	GO:BP	establishment of localization	22715	15707	1.6977
0.000150423	2600	291	66	0.226804	0.0253846	GO:0009653	GO:BP	anatomical structure morphogenesis	22715	4023	1.98148
0.000215739	361	291	20	0.0687285	0.0554017	GO:0032535	GO:BP	regulation of cellular component size	22715	8836	4.32457
0.000235184	675	291	28	0.0962199	0.0414815	GO:0120035	GO:BP	regulation of plasma membrane bounded cell projection organization	22715	22796	3.23798
0.000255049	3352	291	78	0.268041	0.0232697	GO:0006996	GO:BP	organelle organization	22715	2922	1.8164
0.000261139	2015	291	55	0.189003	0.0272953	GO:0051649	GO:BP	establishment of localization in cell	22715	16023	2.13063
0.000299035	5833	291	116	0.398625	0.0198869	GO:0048518	GO:BP	positive regulation of biological process	22715	14854	1.55234
0.000309148	1045	291	36	0.123711	0.0344498	GO:0033043	GO:BP	regulation of organelle organization	22715	9215	2.68909
0.000371874	4650	291	98	0.33677	0.0210753	GO:0048523	GO:BP	negative regulation of cellular process	22715	14859	1.6451
0.000489497	3099	291	73	0.250859	0.023556	GO:0023051	GO:BP	regulation of signaling	22715	7653	1.83874
0.00049308	1065	291	36	0.123711	0.0338028	GO:0051130	GO:BP	positive regulation of cellular component organization	22715	15615	2.63859
0.000651434	501	291	23	0.0790378	0.0459082	GO:0051493	GO:BP	regulation of cytoskeleton organization	22715	15901	3.58352
0.000699333	250	291	16	0.0549828	0.064	GO:0110053	GO:BP	regulation of actin filament organization	22715	22693	4.99574
0.000804564	507	291	23	0.0790378	0.0453649	GO:0010975	GO:BP	regulation of neuron projection development	22715	5094	3.54111
0.00104476	398	291	20	0.0687285	0.0502513	GO:0043254	GO:BP	regulation of protein-containing complex assembly	22715	12219	3.92253
0.00160913	487	291	22	0.0756014	0.0451745	GO:0050804	GO:BP	modulation of chemical synaptic transmission	22715	15348	3.52625
0.00166587	488	291	22	0.0756014	0.045082	GO:0099177	GO:BP	regulation of trans-synaptic signaling	22715	22321	3.51903
0.00182058	6092	291	117	0.402062	0.0192055	GO:0019222	GO:BP	regulation of metabolic process	22715	6480	1.49915
0.00202467	3090	291	71	0.243986	0.0229773	GO:0010646	GO:BP	regulation of cell communication	22715	4793	1.79358
0.00240858	150	291	12	0.0412371	0.08	GO:0008064	GO:BP	regulation of actin polymerization or depolymerization	22715	3520	6.24467
0.00241118	5640	291	110	0.378007	0.0195035	GO:0060255	GO:BP	regulation of macromolecule metabolic process	22715	17047	1.52242
0.00277702	152	291	12	0.0412371	0.0789474	GO:0030832	GO:BP	regulation of actin filament length	22715	8013	6.16251
0.00277702	152	291	12	0.0412371	0.0789474	GO:0030041	GO:BP	actin filament polymerization	22715	7691	6.16251
0.00399652	686	291	26	0.0893471	0.0379009	GO:0097435	GO:BP	supramolecular fiber organization	22715	21858	2.95848
0.00437152	397	291	19	0.0652921	0.0478589	GO:0031346	GO:BP	positive regulation of cell projection organization	22715	8286	3.73579
0.00502875	440	291	20	0.0687285	0.0454545	GO:0007409	GO:BP	axonogenesis	22715	3286	3.54811
0.00515563	133	291	11	0.0378007	0.0827068	GO:0030833	GO:BP	regulation of actin filament polymerization	22715	8014	6.45596
0.00538296	930	291	31	0.106529	0.0333333	GO:0044087	GO:BP	regulation of cellular component biogenesis	22715	12640	2.60195
0.00641556	15730	291	237	0.814433	0.0150668	GO:0009987	GO:BP	cellular process	22715	4275	1.17609
0.00692119	490	291	21	0.0721649	0.0428571	GO:0061564	GO:BP	axon development	22715	18272	3.34536
0.00738957	1455	291	41	0.140893	0.0281787	GO:0007267	GO:BP	cell-cell signaling	22715	3160	2.19958
0.0076671	264	291	15	0.0515464	0.0568182	GO:0045055	GO:BP	regulated exocytosis	22715	13112	4.43514
0.0102839	236	291	14	0.04811	0.059322	GO:0099003	GO:BP	vesicle-mediated transport in synapse	22715	22232	4.63058
0.0105869	462	291	20	0.0687285	0.04329	GO:0050808	GO:BP	synapse organization	22715	15352	3.37915
0.0124933	5411	291	104	0.357388	0.0192201	GO:0031323	GO:BP	regulation of cellular metabolic process	22715	8264	1.50029
0.0140593	209	291	13	0.0446735	0.062201	GO:0007163	GO:BP	establishment or maintenance of cell polarity	22715	3065	4.85531
0.0165026	180	291	12	0.0412371	0.0666667	GO:0008154	GO:BP	actin polymerization or depolymerization	22715	3535	5.20389
0.0248674	10335	291	170	0.584192	0.016449	GO:0008152	GO:BP	metabolic process	22715	3533	1.28398
0.0311878	373	291	17	0.0584192	0.0455764	GO:0006887	GO:BP	exocytosis	22715	2832	3.55762
0.0312203	334	291	16	0.0549828	0.0479042	GO:0032956	GO:BP	regulation of actin cytoskeleton organization	22715	9156	3.73933
0.0320353	414	291	18	0.0618557	0.0434783	GO:0007015	GO:BP	actin filament organization	22715	2938	3.39384
0.0331508	161	291	11	0.0378007	0.068323	GO:1902904	GO:BP	negative regulation of supramolecular fiber organization	22715	26030	5.33318
0.033465	1771	291	45	0.154639	0.0254094	GO:0051049	GO:BP	regulation of transport	22715	15555	1.98342
0.0371182	378	291	17	0.0584192	0.0449735	GO:0032970	GO:BP	regulation of actin filament-based process	22715	9169	3.51056
0.0372983	682	291	24	0.0824742	0.0351906	GO:0043408	GO:BP	regulation of MAPK cascade	22715	12310	2.74692
0.0410063	5070	291	97	0.333333	0.0191321	GO:0051171	GO:BP	regulation of nitrogen compound metabolic process	22715	15655	1.49343
0.0449722	833	291	27	0.0927835	0.032413	GO:0032940	GO:BP	secretion by cell	22715	9142	2.5301
0.0469314	167	291	11	0.0378007	0.0658683	GO:0048813	GO:BP	dendrite morphogenesis	22715	15118	5.14157
0.047174	511	291	20	0.0687285	0.0391389	GO:0090066	GO:BP	regulation of anatomical structure size	22715	21110	3.05512
0.0478684	1298	291	36	0.123711	0.027735	GO:0007010	GO:BP	cytoskeleton organization	22715	2935	2.16495
0.048797	886	291	28	0.0962199	0.0316027	GO:0140352	GO:BP	export from cell	22715	23090	2.46686
5.60533e-13	1432	291	59	0.202749	0.0412011	GO:0045202	GO:CC	synapse	22715	2443	3.21609
8.89108e-13	2003	291	71	0.243986	0.0354468	GO:0030054	GO:CC	cell junction	22715	1025	2.76692
1.88259e-11	11812	291	214	0.735395	0.0181172	GO:0043226	GO:CC	organelle	22715	2123	1.4142
9.4299e-11	12911	291	225	0.773196	0.017427	GO:0005622	GO:CC	intracellular anatomical structure	22715	283	1.36032
1.91949e-10	2282	291	72	0.247423	0.0315513	GO:0120025	GO:CC	plasma membrane bounded cell projection	22715	3858	2.46284
4.44605e-10	2374	291	73	0.250859	0.0307498	GO:0042995	GO:CC	cell projection	22715	2089	2.40028
4.96803e-10	11521	291	207	0.71134	0.0179672	GO:0043229	GO:CC	intracellular organelle	22715	2126	1.40249
2.69549e-09	728	291	36	0.123711	0.0494505	GO:0098794	GO:CC	postsynapse	22715	3622	3.86003
1.11944e-08	1512	291	53	0.182131	0.0350529	GO:0043005	GO:CC	neuron projection	22715	2090	2.73617
2.43694e-08	747	291	35	0.120275	0.0468541	GO:0030424	GO:CC	axon	22715	1098	3.65736
2.41998e-07	10352	291	185	0.635739	0.0178709	GO:0005737	GO:CC	cytoplasm	22715	384	1.39498
9.6691e-07	10897	291	190	0.652921	0.017436	GO:0043227	GO:CC	membrane-bounded organelle	22715	2124	1.36103
1.40491e-06	2098	291	60	0.206186	0.0285987	GO:0005856	GO:CC	cytoskeleton	22715	491	2.23237
3.83682e-06	421	291	23	0.0790378	0.0546318	GO:0099572	GO:CC	postsynaptic specialization	22715	3787	4.26447
4.53565e-06	461	291	24	0.0824742	0.0520607	GO:0098978	GO:CC	glutamatergic synapse	22715	3694	4.06378
5.13359e-06	4127	291	93	0.319588	0.0225345	GO:0043232	GO:CC	intracellular non-membrane-bounded organelle	22715	2129	1.75901
5.13359e-06	4127	291	93	0.319588	0.0225345	GO:0043228	GO:CC	non-membrane-bounded organelle	22715	2125	1.75901
5.46027e-06	429	291	23	0.0790378	0.0536131	GO:0031252	GO:CC	cell leading edge	22715	1259	4.18495
8.99973e-06	594	291	27	0.0927835	0.0454545	GO:0098793	GO:CC	presynapse	22715	3621	3.54811
1.73139e-05	4941	291	104	0.357388	0.0210484	GO:0032991	GO:CC	protein-containing complex	22715	1568	1.643
4.28897e-05	1044	291	36	0.123711	0.0344828	GO:0036477	GO:CC	somatodendritic compartment	22715	1960	2.69167
6.03218e-05	10502	291	179	0.61512	0.0170444	GO:0043231	GO:CC	intracellular membrane-bounded organelle	22715	2128	1.33046
7.09312e-05	700	291	28	0.0962199	0.04	GO:0043025	GO:CC	neuronal cell body	22715	2092	3.12234
7.10797e-05	417	291	21	0.0721649	0.0503597	GO:0098984	GO:CC	neuron to neuron synapse	22715	3700	3.931
9.09352e-05	386	291	20	0.0687285	0.0518135	GO:0014069	GO:CC	postsynaptic density	22715	823	4.04448
0.000116462	392	291	20	0.0687285	0.0510204	GO:0032279	GO:CC	asymmetric synapse	22715	1507	3.98257
0.000174656	365	291	19	0.0652921	0.0520548	GO:0150034	GO:CC	distal axon	22715	3996	4.06331
0.00021378	784	291	29	0.0996564	0.0369898	GO:0044297	GO:CC	cell body	22715	2302	2.88736
0.000484182	215	291	14	0.04811	0.0651163	GO:0030427	GO:CC	site of polarized growth	22715	1101	5.08287
0.00100206	3698	291	79	0.271478	0.0213629	GO:0005829	GO:CC	cytosol	22715	469	1.66755
0.00137037	202	291	13	0.0446735	0.0643564	GO:0043209	GO:CC	myelin sheath	22715	2117	5.02356
0.00189449	208	291	13	0.0446735	0.0625	GO:0030426	GO:CC	growth cone	22715	1100	4.87865
0.00412893	371	291	17	0.0584192	0.0458221	GO:0030133	GO:CC	transport vesicle	22715	1072	3.5768
0.00505201	194	291	12	0.0412371	0.0618557	GO:0030027	GO:CC	lamellipodium	22715	1024	4.82836
0.00707518	17201	291	250	0.859107	0.014534	GO:0110165	GO:CC	cellular anatomical entity	22715	3854	1.1345
0.00902435	6589	291	118	0.405498	0.0179086	GO:0005634	GO:CC	nucleus	22715	294	1.39792
0.0125162	5	291	3	0.0103093	0.6	GO:0005955	GO:CC	calcineurin complex	22715	576	46.8351
0.0145036	2027	291	48	0.164948	0.0236803	GO:0031982	GO:CC	vesicle	22715	1451	1.84845
0.0194715	336	291	15	0.0515464	0.0446429	GO:1902495	GO:CC	transmembrane transporter complex	22715	4013	3.48475
0.0211248	189	291	11	0.0378007	0.0582011	GO:0044306	GO:CC	neuron projection terminus	22715	2311	4.54308
0.0228905	301	291	14	0.04811	0.0465116	GO:0005938	GO:CC	cell cortex	22715	560	3.63062
0.0250296	1894	291	45	0.154639	0.0237592	GO:0031410	GO:CC	cytoplasmic vesicle	22715	1320	1.85461
0.0256708	1896	291	45	0.154639	0.0237342	GO:0097708	GO:CC	intracellular vesicle	22715	3493	1.85265
0.0257096	752	291	24	0.0824742	0.0319149	GO:0030425	GO:CC	dendrite	22715	1099	2.49123
0.026806	754	291	24	0.0824742	0.0318302	GO:0097447	GO:CC	dendritic tree	22715	3353	2.48462
0.0283569	307	291	14	0.04811	0.0456026	GO:0019898	GO:CC	extrinsic component of membrane	22715	983	3.55967
0.0303846	1283	291	34	0.116838	0.0265004	GO:0098590	GO:CC	plasma membrane region	22715	3579	2.06858
0.0305078	434	291	17	0.0584192	0.0391705	GO:0097060	GO:CC	synaptic membrane	22715	3243	3.05759
0.0310158	350	291	15	0.0515464	0.0428571	GO:1990351	GO:CC	transporter complex	22715	4267	3.34536
0.0359222	104	291	8	0.0274914	0.0769231	GO:0098685	GO:CC	Schaffer collateral - CA1 synapse	22715	3606	6.00449
0.0450395	1091	291	30	0.103093	0.0274977	GO:0098796	GO:CC	membrane protein complex	22715	3623	2.14643
0.0499229	1428	291	36	0.123711	0.0252101	GO:0005794	GO:CC	Golgi apparatus	22715	437	1.96786
3.69108e-10	9481	291	182	0.62543	0.0191963	GO:0005515	GO:MF	protein binding	22715	1875	1.49843
7.70914e-10	13451	291	229	0.786942	0.0170248	GO:0005488	GO:MF	binding	22715	1858	1.32893
3.60731e-06	942	291	36	0.123711	0.0382166	GO:0008092	GO:MF	cytoskeletal protein binding	22715	1955	2.98312
0.000656929	2136	291	54	0.185567	0.0252809	GO:0019899	GO:MF	enzyme binding	22715	4609	1.97339
0.00100951	1392	291	40	0.137457	0.0287356	GO:0044877	GO:MF	protein-containing complex binding	22715	7116	2.24306
0.00135119	30	291	6	0.0206186	0.2	GO:0098918	GO:MF	structural constituent of synapse	22715	10412	15.6117
0.00633807	420	291	18	0.0618557	0.0428571	GO:0003779	GO:MF	actin binding	22715	465	3.34536
0.00651803	23	291	5	0.0171821	0.217391	GO:0017075	GO:MF	syntaxin-1 binding	22715	3951	16.9692
0.0221506	19822	291	275	0.945017	0.0138735	GO:0003674	GO:MF	molecular_function	22715	395	1.08294
4.65882e-07	1703	291	55	0.189003	0.0322959	HP:0001250	HP	Seizure	22715	954	2.52097
6.82982e-07	2405	291	68	0.233677	0.0282744	HP:0011446	HP	Abnormality of higher mental function	22715	7883	2.20706
7.18252e-07	1723	291	55	0.189003	0.0319211	HP:0001249	HP	Intellectual disability	22715	953	2.49171
7.63457e-07	3205	291	82	0.281787	0.025585	HP:0012638	HP	Abnormal nervous system physiology	22715	9059	1.99713
4.46732e-06	1607	291	51	0.175258	0.0317362	HP:0001263	HP	Global developmental delay	22715	964	2.47727
6.65395e-06	1047	291	39	0.134021	0.0372493	HP:0010993	HP	Abnormality of the cerebral subcortex	22715	7445	2.90762
7.28772e-06	3418	291	83	0.285223	0.0242832	HP:0000707	HP	Abnormality of the nervous system	22715	551	1.89551
1.04895e-05	247	291	18	0.0618557	0.0728745	HP:0011198	HP	EEG with generalized epileptiform discharges	22715	7641	5.68847
1.57046e-05	284	291	19	0.0652921	0.0669014	HP:0011182	HP	Interictal epileptiform activity	22715	7625	5.22222
1.76148e-05	286	291	19	0.0652921	0.0664336	HP:0025373	HP	Interictal EEG abnormality	22715	9841	5.1857
2.11408e-05	2497	291	66	0.226804	0.0264317	HP:0002011	HP	Morphological central nervous system abnormality	22715	1478	2.06322
2.19729e-05	2443	291	65	0.223368	0.0266066	HP:0012759	HP	Neurodevelopmental abnormality	22715	9180	2.07687
2.49176e-05	2283	291	62	0.213058	0.0271572	HP:0012443	HP	Abnormality of brain morphology	22715	8866	2.11985
3.12398e-05	2636	291	68	0.233677	0.0257967	HP:0012639	HP	Abnormal nervous system morphology	22715	9060	2.01365
3.98393e-05	1024	291	37	0.127148	0.0361328	HP:0004305	HP	Involuntary movements	22715	3018	2.82047
5.10289e-05	3319	291	79	0.271478	0.0238024	HP:0033127	HP	Abnormality of the musculoskeletal system	22715	13080	1.85797
0.000106868	580	291	26	0.0893471	0.0448276	HP:0000729	HP	Autistic behavior	22715	570	3.49917
0.000229705	178	291	14	0.04811	0.0786517	HP:0002521	HP	Hypsarrhythmia	22715	1834	6.13943
0.000231663	955	291	34	0.116838	0.0356021	HP:0002500	HP	Abnormal cerebral white matter morphology	22715	1817	2.77904
0.000260149	1983	291	54	0.185567	0.0272315	HP:0012758	HP	Neurodevelopmental delay	22715	9179	2.12565
0.000483643	317	291	18	0.0618557	0.0567823	HP:0001268	HP	Mental deterioration	22715	968	4.43234
0.000496524	2711	291	66	0.226804	0.0243453	HP:0011842	HP	Abnormality of skeletal morphology	22715	8274	1.90035
0.000510589	1434	291	43	0.147766	0.0299861	HP:0002167	HP	Neurological speech impairment	22715	1600	2.34066
0.000705303	815	291	30	0.103093	0.0368098	HP:0001273	HP	Abnormal corpus callosum morphology	22715	973	2.87332
0.000720505	1717	291	48	0.164948	0.0279557	HP:0000708	HP	Behavioral abnormality	22715	552	2.18218
0.000756757	1774	291	49	0.168385	0.0276212	HP:0002060	HP	Abnormal cerebral morphology	22715	1518	2.15607
0.00103704	830	291	30	0.103093	0.0361446	HP:0007367	HP	Atrophy/Degeneration affecting the central nervous system	22715	4731	2.82139
0.00112056	2303	291	58	0.199313	0.0251845	HP:0009121	HP	Abnormal axial skeleton morphology	22715	5703	1.96587
0.00116434	1800	291	49	0.168385	0.0272222	HP:0100547	HP	Abnormality of forebrain morphology	22715	15045	2.12492
0.00116963	1966	291	52	0.178694	0.0264496	HP:0025032	HP	Abnormality of digestive system physiology	22715	9522	2.06462
0.00118488	411	291	20	0.0687285	0.0486618	HP:0002020	HP	Gastroesophageal reflux	22715	1486	3.79846
0.00134719	1864	291	50	0.171821	0.026824	HP:0100022	HP	Abnormality of movement	22715	14533	2.09384
0.00146182	1814	291	49	0.168385	0.0270121	HP:0011442	HP	Abnormal central motor function	22715	7879	2.10852
0.00176483	2807	291	66	0.226804	0.0235126	HP:0000924	HP	Abnormality of the skeletal system	22715	725	1.83536
0.00224393	2587	291	62	0.213058	0.023966	HP:0025031	HP	Abnormality of the digestive system	22715	9521	1.87075
0.00238418	594	291	24	0.0824742	0.040404	HP:0001311	HP	Abnormal nervous system electrophysiology	22715	997	3.15388
0.00243336	2534	291	61	0.209622	0.0240726	HP:0003011	HP	Abnormality of the musculature	22715	2186	1.87907
0.00259219	129	291	11	0.0378007	0.0852713	HP:0001433	HP	Hepatosplenomegaly	22715	1076	6.65614
0.00293072	601	291	24	0.0824742	0.0399334	HP:0100543	HP	Cognitive impairment	22715	15041	3.11714
0.00317454	519	291	22	0.0756014	0.0423892	HP:0012447	HP	Abnormal myelination	22715	8869	3.30883
0.00324589	2205	291	55	0.189003	0.0249433	HP:0012373	HP	Abnormal eye physiology	22715	8797	1.94704
0.00325902	973	291	32	0.109966	0.032888	HP:0012719	HP	Functional abnormality of the gastrointestinal tract	22715	9140	2.56718
0.00340908	879	291	30	0.103093	0.0341297	HP:0002463	HP	Language impairment	22715	1796	2.66411
0.00356276	256	291	15	0.0515464	0.0585938	HP:0000546	HP	Retinal degeneration	22715	421	4.57374
0.00372275	2626	291	62	0.213058	0.0236101	HP:0000271	HP	Abnormality of the face	22715	224	1.84296
0.00382896	2869	291	66	0.226804	0.0230045	HP:0000234	HP	Abnormality of the head	22715	197	1.7957
0.00395775	44	291	7	0.024055	0.159091	HP:0010844	HP	EEG with multifocal slow activity	22715	7302	12.4184
0.00396677	982	291	32	0.109966	0.0325866	HP:0012547	HP	Abnormal involuntary eye movements	22715	8968	2.54366
0.00407649	2693	291	63	0.216495	0.023394	HP:0000478	HP	Abnormality of the eye	22715	363	1.8261
0.00421954	1034	291	33	0.113402	0.0319149	HP:0001288	HP	Gait disturbance	22715	983	2.49123
0.00431818	4138	291	86	0.295533	0.020783	HP:0000005	HP	Mode of inheritance	22715	4	1.62229
0.00448306	332	291	17	0.0584192	0.0512048	HP:0001336	HP	Myoclonus	22715	1013	3.99697
0.00475686	707	291	26	0.0893471	0.0367751	HP:0025270	HP	Abnormal esophagus physiology	22715	9744	2.87061
0.00511162	849	291	29	0.0996564	0.0341578	HP:0000750	HP	Delayed speech and language development	22715	588	2.66631
0.00522571	264	291	15	0.0515464	0.0568182	HP:0002355	HP	Difficulty walking	22715	1734	4.43514
0.00524587	2895	291	66	0.226804	0.0227979	HP:0000152	HP	Abnormality of head or neck	22715	133	1.77957
0.00593892	1737	291	46	0.158076	0.0264824	HP:0000006	HP	Autosomal dominant inheritance	22715	5	2.06718
0.00665284	630	291	24	0.0824742	0.0380952	HP:0200006	HP	Slanting of the palpebral fissure	22715	15428	2.97365
0.00670332	342	291	17	0.0584192	0.0497076	HP:0002376	HP	Developmental regression	22715	1751	3.8801
0.00700927	236	291	14	0.04811	0.059322	HP:0100660	HP	Dyskinesia	22715	15150	4.63058
0.00783673	2211	291	54	0.185567	0.0244233	HP:0011804	HP	Abnormal muscle physiology	22715	8237	1.90645
0.00791025	174	291	12	0.0412371	0.0689655	HP:0002063	HP	Rigidity	22715	1521	5.38334
0.00818812	1430	291	40	0.137457	0.027972	HP:0000240	HP	Abnormality of skull size	22715	203	2.18345
0.00892232	388	291	18	0.0618557	0.0463918	HP:0002536	HP	Abnormal cortical gyration	22715	1843	3.62127
0.00931431	973	291	31	0.106529	0.0318602	HP:0000639	HP	Nystagmus	22715	499	2.48696
0.00931516	2050	291	51	0.175258	0.024878	HP:0000929	HP	Abnormal skull morphology	22715	729	1.94194
0.0096814	513	291	21	0.0721649	0.0409357	HP:0030178	HP	Abnormality of central nervous system electrophysiology	22715	10269	3.19537
0.00974821	1882	291	48	0.164948	0.0255048	HP:0003808	HP	Abnormal muscle tone	22715	2701	1.99086
0.00988052	736	291	26	0.0893471	0.0353261	HP:0008050	HP	Abnormality of the palpebral fissures	22715	5126	2.7575
0.0100381	4420	291	89	0.305842	0.0201357	HP:0000118	HP	Phenotypic abnormality	22715	102	1.57176
0.0103295	4423	291	89	0.305842	0.0201221	HP:0000001	HP	HP root	22715	1	1.5707
0.0113067	836	291	28	0.0962199	0.0334928	HP:0001257	HP	Spasticity	22715	959	2.6144
0.0121895	986	291	31	0.106529	0.0314402	HP:0011968	HP	Feeding difficulties	22715	8397	2.45417
0.0126982	988	291	31	0.106529	0.0313765	HP:0000290	HP	Abnormality of the forehead	22715	239	2.4492
0.0140325	98	291	9	0.0309278	0.0918367	HP:0200134	HP	Epileptic encephalopathy	22715	15511	7.16863
0.016369	488	291	20	0.0687285	0.0409836	HP:0002353	HP	EEG abnormality	22715	1732	3.19912
0.0168607	1207	291	35	0.120275	0.0289975	HP:0004322	HP	Short stature	22715	3030	2.2635
0.017622	1531	291	41	0.140893	0.0267799	HP:0011024	HP	Abnormality of the gastrointestinal tract	22715	7474	2.0904
0.0177936	1210	291	35	0.120275	0.0289256	HP:0004329	HP	Abnormal posterior eye segment morphology	22715	3037	2.25789
0.0203134	453	291	19	0.0652921	0.0419426	HP:0000494	HP	Downslanted palpebral fissures	22715	377	3.27397
0.0226416	1017	291	31	0.106529	0.0304818	HP:0001276	HP	Hypertonia	22715	975	2.37936
0.0228597	298	291	15	0.0515464	0.0503356	HP:0000348	HP	High forehead	22715	277	3.92912
0.0234233	262	291	14	0.04811	0.0534351	HP:0001298	HP	Encephalopathy	22715	989	4.17106
0.0291957	1345	291	37	0.127148	0.0275093	HP:0000002	HP	Abnormality of body height	22715	2	2.14733
0.0319129	884	291	28	0.0962199	0.0316742	HP:0000479	HP	Abnormal retinal morphology	22715	364	2.47244
0.034027	513	291	20	0.0687285	0.0389864	HP:0001332	HP	Dystonia	22715	1010	3.04321
0.035506	388	291	17	0.0584192	0.0438144	HP:0001256	HP	Intellectual disability, mild	22715	958	3.42009
0.0369415	745	291	25	0.0859107	0.033557	HP:0012444	HP	Brain atrophy	22715	8867	2.61941
0.0384199	474	291	19	0.0652921	0.0400844	HP:0009127	HP	Abnormality of the musculature of the limbs	22715	5709	3.12892
0.0431863	1208	291	34	0.116838	0.0281457	HP:0001098	HP	Abnormal fundus morphology	22715	864	2.19701
0.00374327	245	291	13	0.0446735	0.0530612	KEGG:05132	KEGG	Salmonella infection	22715	408	4.14188
0.00805274	342	291	15	0.0515464	0.0438596	KEGG:05014	KEGG	Amyotrophic lateral sclerosis	22715	392	3.42361
0.0192959	211	291	11	0.0378007	0.0521327	KEGG:04810	KEGG	Regulation of actin cytoskeleton	22715	345	4.0694
0.0201056	371	291	15	0.0515464	0.0404313	KEGG:05010	KEGG	Alzheimer disease	22715	390	3.156
0.0246784	115	291	8	0.0274914	0.0695652	KEGG:04114	KEGG	Oocyte meiosis	22715	249	5.43015
0.0303348	7942	291	132	0.453608	0.0166205	KEGG:00000	KEGG	KEGG root term	22715	1	1.29737
3.30533e-22	6719	291	170	0.584192	0.0253014	MIRNA:000000	MIRNA	MIRNA root	22715	1	1.97499
8.17531e-09	376	291	25	0.0859107	0.0664894	MIRNA:mmu-miR-425-5p	MIRNA	mmu-miR-425-5p	22715	539	5.19005
3.37978e-07	85	291	12	0.0412371	0.141176	MIRNA:mmu-miR-3473d	MIRNA	mmu-miR-3473d	22715	471	11.02
3.8834e-07	86	291	12	0.0412371	0.139535	MIRNA:mmu-miR-674-5p	MIRNA	mmu-miR-674-5p	22715	776	10.8919
4.99788e-06	86	291	11	0.0378007	0.127907	MIRNA:mmu-miR-3097-3p	MIRNA	mmu-miR-3097-3p	22715	386	9.98422
1.02595e-05	92	291	11	0.0378007	0.119565	MIRNA:mmu-miR-717	MIRNA	mmu-miR-717	22715	873	9.33307
1.71627e-05	507	291	24	0.0824742	0.0473373	MIRNA:mmu-miR-9-5p	MIRNA	mmu-miR-9-5p	22715	950	3.69507
4.95178e-05	458	291	22	0.0756014	0.0480349	MIRNA:mmu-miR-181a-5p	MIRNA	mmu-miR-181a-5p	22715	116	3.74953
0.00167596	152	291	11	0.0378007	0.0723684	MIRNA:mmu-miR-290a-5p	MIRNA	mmu-miR-290a-5p	22715	286	5.64896
0.00167596	152	291	11	0.0378007	0.0723684	MIRNA:mmu-miR-292a-5p	MIRNA	mmu-miR-292a-5p	22715	293	5.64896
0.00245035	536	291	21	0.0721649	0.0391791	MIRNA:mmu-miR-362-3p	MIRNA	mmu-miR-362-3p	22715	486	3.05826
0.00252096	537	291	21	0.0721649	0.0391061	MIRNA:mmu-miR-329-3p	MIRNA	mmu-miR-329-3p	22715	430	3.05256
0.00291174	161	291	11	0.0378007	0.068323	MIRNA:mmu-miR-3087-3p	MIRNA	mmu-miR-3087-3p	22715	368	5.33318
0.00423485	40	291	6	0.0206186	0.15	MIRNA:mmu-miR-509-5p	MIRNA	mmu-miR-509-5p	22715	651	11.7088
0.00739341	146	291	10	0.0343643	0.0684932	MIRNA:mmu-miR-129-1-3p	MIRNA	mmu-miR-129-1-3p	22715	60	5.34647
0.00739341	146	291	10	0.0343643	0.0684932	MIRNA:mmu-miR-129-2-3p	MIRNA	mmu-miR-129-2-3p	22715	61	5.34647
0.0108581	333	291	15	0.0515464	0.045045	MIRNA:mmu-miR-34b-5p	MIRNA	mmu-miR-34b-5p	22715	477	3.51615
0.0122115	15	291	4	0.0137457	0.266667	MIRNA:mmu-miR-1949	MIRNA	mmu-miR-1949	22715	185	20.8156
0.0247386	358	291	15	0.0515464	0.0418994	MIRNA:mmu-miR-30e-5p	MIRNA	mmu-miR-30e-5p	22715	398	3.2706
0.0346725	369	291	15	0.0515464	0.0406504	MIRNA:mmu-miR-301b-3p	MIRNA	mmu-miR-301b-3p	22715	318	3.17311
0.0448586	38	291	5	0.0171821	0.131579	MIRNA:mmu-miR-200a-3p	MIRNA	mmu-miR-200a-3p	22715	221	10.2708
0.0453893	559	291	19	0.0652921	0.0339893	MIRNA:mmu-miR-340-5p	MIRNA	mmu-miR-340-5p	22715	446	2.65315
0.0480002	116	291	8	0.0274914	0.0689655	MIRNA:mmu-miR-692	MIRNA	mmu-miR-692	22715	798	5.38334
0.0489116	61	291	6	0.0206186	0.0983607	MIRNA:mmu-miR-302b-3p	MIRNA	mmu-miR-302b-3p	22715	320	7.67788
0.000100018	33	291	7	0.024055	0.212121	REAC:R-MMU-5663213	REAC	RHO GTPases Activate WASPs and WAVEs	22715	1119	16.5578
0.000108879	1489	291	44	0.151203	0.02955	REAC:R-MMU-168256	REAC	Immune System	22715	652	2.30663
0.000144996	12	291	5	0.0171821	0.416667	REAC:R-MMU-111447	REAC	Activation of BAD and translocation to mitochondria	22715	47	32.5243
0.000765421	567	291	23	0.0790378	0.0405644	REAC:R-MMU-194315	REAC	Signaling by Rho GTPases	22715	1399	3.16639
0.00104831	8	291	4	0.0137457	0.5	REAC:R-MMU-2025928	REAC	Calcineurin activates NFAT	22715	228	39.0292
0.00105012	264	291	15	0.0515464	0.0568182	REAC:R-MMU-195258	REAC	RHO GTPase Effectors	22715	1113	4.43514
0.00118865	582	291	23	0.0790378	0.0395189	REAC:R-MMU-9716542	REAC	Signaling by Rho GTPases, Miro GTPases and RHOBTB3	22715	1400	3.08478
0.00147262	18	291	5	0.0171821	0.277778	REAC:R-MMU-114452	REAC	Activation of BH3-only proteins	22715	48	21.6829
0.00507941	80	291	8	0.0274914	0.1	REAC:R-MMU-380320	REAC	Recruitment of NuMA to mitotic centrosomes	22715	1198	7.80584
0.00672921	60	291	7	0.024055	0.116667	REAC:R-MMU-380284	REAC	Loss of proteins required for interphase microtubule organization from the centrosome	22715	758	9.10682
0.00672921	60	291	7	0.024055	0.116667	REAC:R-MMU-380259	REAC	Loss of Nlp from mitotic centrosomes	22715	757	9.10682
0.00711841	12	291	4	0.0137457	0.333333	REAC:R-MMU-75035	REAC	Chk1/Chk2(Cds1) mediated inactivation of Cyclin B:Cdk1 complex	22715	269	26.0195
0.00730881	84	291	8	0.0274914	0.0952381	REAC:R-MMU-5620912	REAC	Anchoring of the basal body to the plasma membrane	22715	107	7.43414
0.00732697	202	291	12	0.0412371	0.0594059	REAC:R-MMU-1852241	REAC	Organelle biogenesis and maintenance	22715	955	4.63713
0.00932952	63	291	7	0.024055	0.111111	REAC:R-MMU-8854518	REAC	AURKA Activation by TPX2	22715	25	8.67316
0.00998275	175	291	11	0.0378007	0.0628571	REAC:R-MMU-5617833	REAC	Cilium Assembly	22715	282	4.90653
0.0170403	69	291	7	0.024055	0.101449	REAC:R-MMU-380287	REAC	Centrosome maturation	22715	265	7.91897
0.0170403	69	291	7	0.024055	0.101449	REAC:R-MMU-380270	REAC	Recruitment of mitotic centrosome proteins and complexes	22715	1199	7.91897
0.0171358	47	291	6	0.0206186	0.12766	REAC:R-MMU-6811436	REAC	COPI-independent Golgi-to-ER retrograde traffic	22715	211	9.9649
0.0187284	70	291	7	0.024055	0.1	REAC:R-MMU-5628897	REAC	TP53 Regulates Metabolic Genes	22715	1495	7.80584
0.0224637	2006	291	47	0.161512	0.0234297	REAC:R-MMU-162582	REAC	Signal Transduction	22715	1358	1.82889
0.0298823	32	291	5	0.0171821	0.15625	REAC:R-MMU-3928662	REAC	EPHB-mediated forward signaling	22715	411	12.1966
0.0348115	77	291	7	0.024055	0.0909091	REAC:R-MMU-2565942	REAC	Regulation of PLK1 Activity at G2/M Transition	22715	1222	7.09622
0.041436	7	291	3	0.0103093	0.428571	REAC:R-MMU-5607763	REAC	CLEC7A (Dectin-1) induces NFAT activation	22715	207	33.4536
0.046709	885	291	26	0.0893471	0.0293785	REAC:R-MMU-168249	REAC	Innate Immune System	22715	666	2.29324
9.64917e-10	8822	291	174	0.597938	0.0197234	TF:M02933	TF	Factor: ZF5; motif: GYCGCGCARNGCNN	22715	3838	1.53958
2.40926e-09	6529	291	141	0.484536	0.021596	TF:M00803_1	TF	Factor: E2F; motif: GGCGSG; match class: 1	22715	775	1.68575
3.26201e-09	11210	291	203	0.697595	0.0181088	TF:M00716_1	TF	Factor: ZF5; motif: GSGCGCGR; match class: 1	22715	3825	1.41355
1.6399e-08	13597	291	229	0.786942	0.016842	TF:M00716	TF	Factor: ZF5; motif: GSGCGCGR	22715	3824	1.31466
1.63536e-07	11756	291	205	0.704467	0.0174379	TF:M04662_1	TF	Factor: FOXN4; motif: NNWANNCGWMCGCGTCNNNNMT; match class: 1	22715	1157	1.36118
3.26376e-07	9666	291	178	0.611684	0.0184151	TF:M00803	TF	Factor: E2F; motif: GGCGSG	22715	774	1.43745
3.26881e-07	10369	291	187	0.642612	0.0180345	TF:M00333_1	TF	Factor: ZF5; motif: NRNGNGCGCGCWN; match class: 1	22715	3827	1.40775
3.86442e-07	13206	291	221	0.75945	0.0167348	TF:M00333	TF	Factor: ZF5; motif: NRNGNGCGCGCWN	22715	3826	1.30629
5.48901e-07	14495	291	235	0.80756	0.0162125	TF:M04662	TF	Factor: FOXN4; motif: NNWANNCGWMCGCGTCNNNNMT	22715	1156	1.26552
7.2672e-07	9210	291	171	0.587629	0.0185668	TF:M10276_1	TF	Factor: Kaiso; motif: SARNYCTCGCGAGAN; match class: 1	22715	3791	1.44929
2.32477e-06	11052	291	193	0.66323	0.0174629	TF:M01240_1	TF	Factor: BEN; motif: CAGCGRNV; match class: 1	22715	279	1.36313
2.54087e-06	9876	291	178	0.611684	0.0180235	TF:M10209_1	TF	Factor: E2F-1; motif: GNGGGCGGGRMN; match class: 1	22715	729	1.40689
4.17364e-06	9851	291	177	0.608247	0.0179677	TF:M10375	TF	Factor: Sp1; motif: GGNGGGGGNGGGGGMGGGGCNGGG	22715	3226	1.40253
4.71875e-06	12446	291	209	0.718213	0.0167925	TF:M02844	TF	Factor: BCL6B; motif: NNNNCCGCCCCWNNNN	22715	262	1.3108
6.01179e-06	13240	291	218	0.749141	0.0164653	TF:M01981	TF	Factor: ELK-1; motif: ACCGGAWRTN	22715	910	1.28525
6.34784e-06	12311	291	207	0.71134	0.0168142	TF:M10276	TF	Factor: Kaiso; motif: SARNYCTCGCGAGAN	22715	3790	1.31249
9.87912e-06	6699	291	133	0.457045	0.0198537	TF:M08867	TF	Factor: AP2; motif: GCCYGSGGSN	22715	116	1.54975
1.2228e-05	6441	291	129	0.443299	0.0200279	TF:M00470	TF	Factor: AP-2gamma; motif: GCCYNNGGS	22715	102	1.56335
1.23467e-05	5825	291	120	0.412371	0.0206009	TF:M05541	TF	Factor: Zfp536; motif: NCGGAKG	22715	3968	1.60807
1.73606e-05	7107	291	138	0.474227	0.0194175	TF:M01104	TF	Factor: MOVO-B; motif: GNGGGGG	22715	2110	1.5157
2.99272e-05	9070	291	164	0.563574	0.0180816	TF:M01991	TF	Factor: PEA3; motif: RCCGGAAGYN	22715	2656	1.41142
3.80609e-05	6692	291	131	0.450172	0.0195756	TF:M05301	TF	Factor: CPBP; motif: NGGGCGG	22715	540	1.52804
3.80609e-05	6692	291	131	0.450172	0.0195756	TF:M05455	TF	Factor: SP6; motif: WGGGCGG	22715	3264	1.52804
3.80609e-05	6692	291	131	0.450172	0.0195756	TF:M05391	TF	Factor: LKLF; motif: NGGGCGG	22715	1916	1.52804
3.80609e-05	6692	291	131	0.450172	0.0195756	TF:M05665	TF	Factor: Sp3; motif: AGGGCGG	22715	3244	1.52804
4.76754e-05	14620	291	231	0.793814	0.0158003	TF:M01240	TF	Factor: BEN; motif: CAGCGRNV	22715	278	1.23334
6.1353e-05	8327	291	153	0.525773	0.018374	TF:M07250	TF	Factor: E2F-1; motif: NNNSSCGCSAANN	22715	736	1.43424
6.20538e-05	7453	291	141	0.484536	0.0189186	TF:M00189	TF	Factor: AP-2; motif: MKCCCSCNGGCG	22715	118	1.47675
9.07874e-05	6993	291	134	0.460481	0.019162	TF:M02036	TF	Factor: WT1; motif: CGCCCCCNCN	22715	3742	1.49576
9.22001e-05	12956	291	211	0.725086	0.0162859	TF:M08995	TF	Factor: CTCF; motif: NAGGGGGCGCNNKNNNN	22715	612	1.27125
0.000130877	17494	291	260	0.893471	0.0148622	TF:M01822_1	TF	Factor: CPBP; motif: SNCCCNN; match class: 1	22715	543	1.16012
0.00014635	8276	291	151	0.5189	0.0182455	TF:M00932	TF	Factor: Sp1; motif: NNGGGGCGGGGNN	22715	3232	1.42422
0.000161886	9720	291	170	0.584192	0.0174897	TF:M07380	TF	Factor: E2F-4; motif: NTTTCSCGCC	22715	760	1.36522
0.000208206	12137	291	200	0.687285	0.0164785	TF:M02874	TF	Factor: IRF6; motif: NNNACTCYCGGKNNN	22715	1766	1.28629
0.000261311	18298	291	267	0.917526	0.0145918	TF:M01822	TF	Factor: CPBP; motif: SNCCCNN	22715	542	1.13901
0.000273336	10404	291	178	0.611684	0.0171088	TF:M02089	TF	Factor: E2F-3; motif: GGCGGGN	22715	752	1.33549
0.000330957	8667	291	155	0.532646	0.0178839	TF:M08995_1	TF	Factor: CTCF; motif: NAGGGGGCGCNNKNNNN; match class: 1	22715	613	1.39599
0.00034457	5671	291	113	0.388316	0.0199259	TF:M07354	TF	Factor: Egr-1; motif: GCGGGGGCGG	22715	834	1.55539
0.000371534	4676	291	98	0.33677	0.0209581	TF:M01873	TF	Factor: Egr-1; motif: GCGGGGGCGG	22715	836	1.63595
0.000383948	13046	291	210	0.721649	0.0160969	TF:M10209	TF	Factor: E2F-1; motif: GNGGGCGGGRMN	22715	728	1.2565
0.000429602	12808	291	207	0.71134	0.0161618	TF:M10219	TF	Factor: Elk-1; motif: NCCGGAAGTGN	22715	912	1.26156
0.000467214	8633	291	154	0.52921	0.0178385	TF:M01752	TF	Factor: ERG; motif: ACCGGAART	22715	950	1.39245
0.000476115	5704	291	113	0.388316	0.0198107	TF:M01857	TF	Factor: AP-2alpha; motif: NGCCYSNNGSN	22715	98	1.54639
0.000524251	6196	291	120	0.412371	0.0193673	TF:M03893	TF	Factor: WT1; motif: GNGGGGGCGGGG	22715	3744	1.51178
0.000585029	9491	291	165	0.56701	0.0173849	TF:M01770	TF	Factor: XBP-1; motif: WNNGMCACGTC	22715	3746	1.35704
0.000607358	5935	291	116	0.398625	0.0195451	TF:M01199	TF	Factor: RNF96; motif: BCCCGCRGCC	22715	2914	1.52566
0.000617282	5391	291	108	0.371134	0.0200334	TF:M08878	TF	Factor: EGR; motif: CGCCCCCGCNN	22715	860	1.56377
0.000642385	18289	291	266	0.914089	0.0145443	TF:M01160_1	TF	Factor: Kid3; motif: CCACN; match class: 1	22715	1821	1.1353
0.000686664	8904	291	157	0.539519	0.0176325	TF:M12470	TF	Factor: Foxn1; motif: RGAMGC	22715	1154	1.37637
0.000796078	6591	291	125	0.429553	0.0189653	TF:M02874_1	TF	Factor: IRF6; motif: NNNACTCYCGGKNNN; match class: 1	22715	1767	1.4804
0.00125763	6431	291	122	0.419244	0.0189706	TF:M02089_1	TF	Factor: E2F-3; motif: GGCGGGN; match class: 1	22715	753	1.48082
0.00137461	10293	291	174	0.597938	0.0169047	TF:M07991_1	TF	Factor: Hes1; motif: NNCACGYGNN; match class: 1	22715	1437	1.31955
0.00142597	8026	291	144	0.494845	0.0179417	TF:M00931	TF	Factor: Sp1; motif: GGGGCGGGGC	22715	3236	1.4005
0.00150544	6381	291	121	0.415808	0.0189625	TF:M00430	TF	Factor: E2F-1; motif: NTTSGCGG	22715	734	1.48019
0.00192819	6199	291	118	0.405498	0.0190353	TF:M01219	TF	Factor: SP1:SP3; motif: CCSCCCCCYCC	22715	3220	1.48587
0.00198282	6836	291	127	0.436426	0.0185781	TF:M10375_1	TF	Factor: Sp1; motif: GGNGGGGGNGGGGGMGGGGCNGGG; match class: 1	22715	3227	1.45018
0.00205144	5448	291	107	0.367698	0.0196402	TF:M02933_1	TF	Factor: ZF5; motif: GYCGCGCARNGCNN; match class: 1	22715	3839	1.53309
0.00220428	11785	291	192	0.659794	0.0162919	TF:M10233	TF	Factor: Pet-1; motif: GCNGGAAGYG	22715	2670	1.27172
0.00224512	18638	291	268	0.920962	0.0143792	TF:M01160	TF	Factor: Kid3; motif: CCACN	22715	1820	1.12242
0.00233902	7213	291	132	0.453608	0.0183003	TF:M01989	TF	Factor: Ets2; motif: ACCGGAWRYN	22715	456	1.42849
0.00242903	18753	291	269	0.924399	0.0143444	TF:M03851	TF	Factor: Spi-B; motif: TTCYBC	22715	3288	1.1197
0.00247631	6649	291	124	0.426117	0.0186494	TF:M01078	TF	Factor: c-Ets-1; motif: NNNRCCGGAWRYNNNN	22715	450	1.45574
0.00249589	18756	291	269	0.924399	0.0143421	TF:M00000	TF	Transfac	22715	1	1.11952
0.00306983	4095	291	86	0.295533	0.0210012	TF:M10213	TF	Factor: Egr-1; motif: NNGCGKGGGCGGGG	22715	832	1.63932
0.00326161	8948	291	155	0.532646	0.0173223	TF:M00025	TF	Factor: Elk-1; motif: NNNNCCGGAARTNN	22715	904	1.35215
0.00335469	3217	291	72	0.247423	0.0223811	TF:M02744	TF	Factor: Egr1; motif: NCCGCCCCCGCANN	22715	824	1.74703
0.00347852	5505	291	107	0.367698	0.0194369	TF:M09682	TF	Factor: E2F-4; motif: GNNGGCGGGAAN	22715	756	1.51721
0.00417508	6217	291	117	0.402062	0.0188194	TF:M05547	TF	Factor: ZAC; motif: KGGGCCR	22715	3772	1.46901
0.00426959	6713	291	124	0.426117	0.0184716	TF:M05494	TF	Factor: Egr-2; motif: GCGTGGGCGG	22715	840	1.44187
0.00462295	18719	291	268	0.920962	0.014317	TF:M03851_1	TF	Factor: Spi-B; motif: TTCYBC; match class: 1	22715	3289	1.11756
0.00495782	8107	291	143	0.491409	0.0176391	TF:M00933	TF	Factor: Sp1; motif: CCCCGCCCCN	22715	3228	1.37688
0.0053299	7749	291	138	0.474227	0.0178087	TF:M02913	TF	Factor: SP100; motif: NNCGTCGNNTAAWNN	22715	3218	1.39012
0.00586996	6047	291	114	0.391753	0.0188523	TF:M00040_1	TF	Factor: ATF-2; motif: TTACGTAA; match class: 1	22715	563	1.47158
0.00598056	7111	291	129	0.443299	0.0181409	TF:M02820	TF	Factor: Tcfap2b; motif: NYGCCYNARGGCAN	22715	3576	1.41605
0.0062892	4559	291	92	0.316151	0.0201799	TF:M03814	TF	Factor: BTEB2; motif: GNAGGGGGNGGGSSNN	22715	330	1.57521
0.00654778	7629	291	136	0.467354	0.0178267	TF:M00649	TF	Factor: MAZ; motif: GGGGAGGG	22715	2024	1.39153
0.0076904	2496	291	59	0.202749	0.0236378	TF:M01253	TF	Factor: CNOT3; motif: GGCCGCGSSS	22715	508	1.84513
0.00783915	8166	291	143	0.491409	0.0175116	TF:M00196	TF	Factor: Sp1; motif: NGGGGGCGGGGYN	22715	3234	1.36693
0.00820476	17191	291	252	0.865979	0.0146588	TF:M02031	TF	Factor: PU.1; motif: AGGAAG	22715	3280	1.14425
0.00820476	17191	291	252	0.865979	0.0146588	TF:M01266	TF	Factor: Elf-1; motif: AGGAAG	22715	888	1.14425
0.00838081	7880	291	139	0.477663	0.0176396	TF:M02844_1	TF	Factor: BCL6B; motif: NNNNCCGCCCCWNNNN; match class: 1	22715	263	1.37692
0.00863668	7301	291	131	0.450172	0.0179427	TF:M00428	TF	Factor: E2F-1; motif: NKTSSCGC	22715	730	1.40058
0.00932973	13891	291	215	0.738832	0.0154776	TF:M07991	TF	Factor: Hes1; motif: NNCACGYGNN	22715	1436	1.20816
0.00991312	5969	291	112	0.38488	0.0187636	TF:M04155	TF	Factor: Tfap2a; motif: TGCCCYNRGGCA	22715	3620	1.46466
0.0119128	4693	291	93	0.319588	0.0198167	TF:M01858	TF	Factor: AP-2beta; motif: GCNNNGGSCNGVGGGN	22715	100	1.54686
0.0139117	7653	291	135	0.463918	0.0176401	TF:M01986	TF	Factor: c-ets-1; motif: ACCGGAWRYN	22715	452	1.37696
0.0145908	16608	291	245	0.841924	0.0147519	TF:M02941	TF	Factor: ZIC3; motif: NNNCACAGCAKGNNN	22715	4130	1.15151
0.0149741	3862	291	80	0.274914	0.0207147	TF:M01972	TF	Factor: EGR-1; motif: TGCGTGGGCGK	22715	820	1.61695
0.0155393	9232	291	156	0.536082	0.0168977	TF:M01733	TF	Factor: MZF-1; motif: TGGGGAR	22715	2226	1.31901
0.0177774	8349	291	144	0.494845	0.0172476	TF:M10279	TF	Factor: GKLF; motif: NNNRNWGGGTGKGGC	22715	1346	1.34632
0.0179901	3495	291	74	0.254296	0.0211731	TF:M10412	TF	Factor: ZNF151; motif: GGSGGNGGGGGAGGGGMGG	22715	2094	1.65274
0.0183482	5973	291	111	0.381443	0.0185836	TF:M03567	TF	Factor: Sp2; motif: NYSGCCCCGCCCCCY	22715	3240	1.45061
0.0184439	6608	291	120	0.412371	0.0181598	TF:M03807	TF	Factor: SP2; motif: GNNGGGGGCGGGGSN	22715	3242	1.41753
0.0228435	6564	291	119	0.408935	0.0181292	TF:M01979	TF	Factor: ELF4; motif: CCCGGAARTN	22715	892	1.41514
0.0235538	3079	291	67	0.230241	0.0217603	TF:M01104_1	TF	Factor: MOVO-B; motif: GNGGGGG; match class: 1	22715	2111	1.69858
0.0241885	3144	291	68	0.233677	0.0216285	TF:M00008_1	TF	Factor: Sp1; motif: GGGGCGGGGT; match class: 1	22715	3223	1.68829
0.0269142	13036	291	203	0.697595	0.0155723	TF:M02872	TF	Factor: IRF4; motif: NNNAYTCTCGGWNNN	22715	1748	1.21555
0.0275164	3282	291	70	0.24055	0.0213285	TF:M02011	TF	Factor: HES-1; motif: GSCACGMGMC	22715	1444	1.66487
0.0376654	3060	291	66	0.226804	0.0215686	TF:M00469	TF	Factor: AP-2alpha; motif: GCCNNNRGS	22715	90	1.68361
0.0382441	4354	291	86	0.295533	0.019752	TF:M07597	TF	Factor: Egr-1; motif: GCGTGGGCGT	22715	828	1.54181
0.0398709	9979	291	164	0.563574	0.0164345	TF:M07289_1	TF	Factor: GKLF; motif: NNNRGGNGNGGSN; match class: 1	22715	1351	1.28285
0.0439919	8475	291	144	0.494845	0.0169912	TF:M07395	TF	Factor: Sp1; motif: NGGGGCGGGGN	22715	3230	1.3263
0.0442609	945	291	29	0.0996564	0.0306878	TF:M10328	TF	Factor: NRF-1; motif: CNSTGCGCATGCGCNNS	22715	2438	2.39544
0.0465476	4045	291	81	0.278351	0.0200247	TF:M00243	TF	Factor: Egr-1; motif: WTGCGTGGGCGK	22715	818	1.5631
0.0485096	6805	291	121	0.415808	0.017781	TF:M10278	TF	Factor: KLF3; motif: NNNNNNGGGCGGGGCNNGN	22715	1834	1.38796
0.0494893	2836	291	62	0.213058	0.0218618	TF:M02913_1	TF	Factor: SP100; motif: NNCGTCGNNTAAWNN; match class: 1	22715	3219	1.7065
0.0496208	6451	291	116	0.398625	0.0179817	TF:M00915	TF	Factor: AP-2; motif: SNNNCCNCAGGCN	22715	120	1.40362
0.00325151	73	291	7	0.024055	0.0958904	WP:WP2075	WP	Alzheimer's disease	22715	122	7.48505
0.00723717	142	291	9	0.0309278	0.0633803	WP:WP553	WP	Calcium regulation in cardiac cells	22715	155	4.94736
0.00805717	144	291	9	0.0309278	0.0625	WP:WP523	WP	Regulation of actin cytoskeleton	22715	114	4.87865
0.00993216	148	291	9	0.0309278	0.0608108	WP:WP385	WP	Myometrial relaxation and contraction pathways	22715	64	4.7468
0.0381135	4342	291	79	0.271478	0.0181944	WP:000000	WP	WIKIPATHWAYS	22715	1	1.42022

## Sheet: DG
p_value	term_size	query_size	intersection_size	precision	recall	term_id	source	term_name	effective_domain_size	source_order	foldenrichment
6.11702e-37	1065	1981	229	0.115598	0.215023	CORUM:0000000	CORUM	CORUM root	22715	1	2.46555
8.71008e-07	46	1981	19	0.00959112	0.413043	CORUM:3047	CORUM	Parvulin-associated pre-rRNP complex	22715	332	4.73613
1.01415e-06	8	1981	8	0.00403836	1	CORUM:2835	CORUM	Profilin 2 complex	22715	281	11.4664
0.00857937	6	1981	5	0.00252398	0.833333	CORUM:2836	CORUM	Profilin 1 complex	22715	282	9.55536
0.0177102	4	1981	4	0.00201918	1	CORUM:5882	CORUM	Raf1-PP2A holoenzyme complex (Ppp2r1a, Ppp2r2b, Ppp2ca), PDGF stimulated	22715	476	11.4664
5.35214e-104	15730	1981	1769	0.892983	0.11246	GO:0009987	GO:BP	cellular process	22715	4275	1.28952
3.10311e-101	5690	1981	922	0.465422	0.162039	GO:0071840	GO:BP	cellular component organization or biogenesis	22715	19777	1.85801
1.97087e-98	5520	1981	898	0.453306	0.162681	GO:0016043	GO:BP	cellular component organization	22715	5650	1.86537
1.35941e-78	2667	1981	528	0.266532	0.197975	GO:0051641	GO:BP	cellular localization	22715	16015	2.27007
2.02808e-72	5765	1981	863	0.435639	0.149696	GO:0051179	GO:BP	localization	22715	15663	1.71648
1.92133e-66	2310	1981	458	0.231196	0.198268	GO:0007399	GO:BP	nervous system development	22715	3278	2.27343
7.1465e-65	4368	1981	696	0.351338	0.159341	GO:0051234	GO:BP	establishment of localization	22715	15707	1.82707
1.57471e-64	4230	1981	680	0.343261	0.160757	GO:0006810	GO:BP	transport	22715	2768	1.8433
3.96863e-62	9419	1981	1184	0.597678	0.125703	GO:0044237	GO:BP	cellular metabolic process	22715	12696	1.44137
2.81299e-61	3352	1981	573	0.289248	0.170943	GO:0006996	GO:BP	organelle organization	22715	2922	1.9601
7.04094e-60	3617	1981	600	0.302877	0.165883	GO:0065008	GO:BP	regulation of biological quality	22715	18629	1.90209
2.1715e-59	11817	1981	1382	0.697627	0.11695	GO:0065007	GO:BP	biological regulation	22715	18628	1.341
2.3542e-58	2231	1981	431	0.217567	0.193187	GO:0051128	GO:BP	regulation of cellular component organization	22715	15613	2.21516
3.33225e-58	2015	1981	403	0.203433	0.2	GO:0051649	GO:BP	establishment of localization in cell	22715	16023	2.29329
9.29595e-58	10335	1981	1252	0.632004	0.121142	GO:0008152	GO:BP	metabolic process	22715	3533	1.38906
9.81273e-56	1420	1981	318	0.160525	0.223944	GO:0030182	GO:BP	neuron differentiation	22715	7736	2.56783
1.8231e-55	1568	1981	338	0.170621	0.215561	GO:0048699	GO:BP	generation of neurons	22715	15013	2.47172
2.04048e-55	10693	1981	1276	0.644119	0.11933	GO:0050794	GO:BP	regulation of cellular process	22715	15340	1.36829
2.77388e-55	2792	1981	493	0.248864	0.176576	GO:0044085	GO:BP	cellular component biogenesis	22715	12639	2.0247
4.46011e-55	1024	1981	259	0.130742	0.25293	GO:0031175	GO:BP	neuron projection development	22715	8222	2.9002
1.16146e-54	1169	1981	280	0.141343	0.239521	GO:0048666	GO:BP	neuron development	22715	14981	2.74645
1.78858e-54	2575	1981	465	0.23473	0.180583	GO:0022607	GO:BP	cellular component assembly	22715	7605	2.07064
2.86096e-54	11191	1981	1315	0.663806	0.117505	GO:0050789	GO:BP	regulation of biological process	22715	15336	1.34736
4.10351e-53	5324	1981	766	0.386673	0.143877	GO:0048522	GO:BP	positive regulation of cellular process	22715	14858	1.64975
4.16469e-53	1699	1981	351	0.177183	0.206592	GO:0022008	GO:BP	neurogenesis	22715	7550	2.36887
2.46529e-52	2321	1981	429	0.216557	0.184834	GO:0008104	GO:BP	protein localization	22715	3531	2.11939
9.02001e-50	5833	1981	808	0.407875	0.138522	GO:0048518	GO:BP	positive regulation of biological process	22715	14854	1.58836
1.04776e-48	1609	1981	330	0.166583	0.205096	GO:0034613	GO:BP	cellular protein localization	22715	9991	2.35172
1.12536e-48	1617	1981	331	0.167087	0.2047	GO:0070727	GO:BP	cellular macromolecule localization	22715	19044	2.34718
2.60615e-48	9943	1981	1189	0.600202	0.119582	GO:0071704	GO:BP	organic substance metabolic process	22715	19701	1.37117
9.28971e-48	694	1981	195	0.0984351	0.28098	GO:0099537	GO:BP	trans-synaptic signaling	22715	22352	3.22184
9.36192e-48	640	1981	186	0.093892	0.290625	GO:0048812	GO:BP	neuron projection morphogenesis	22715	15117	3.33243
1.31322e-47	726	1981	200	0.100959	0.275482	GO:0099536	GO:BP	synaptic signaling	22715	22351	3.1588
2.06359e-47	655	1981	188	0.0949016	0.287023	GO:0120039	GO:BP	plasma membrane bounded cell projection morphogenesis	22715	22798	3.29113
2.35966e-47	2743	1981	468	0.236244	0.170616	GO:0033036	GO:BP	macromolecule localization	22715	9213	1.95636
3.05101e-47	1460	1981	307	0.154972	0.210274	GO:0120036	GO:BP	plasma membrane bounded cell projection organization	22715	22797	2.41109
5.46034e-47	683	1981	192	0.0969207	0.281113	GO:0032990	GO:BP	cell part morphogenesis	22715	9186	3.22336
6.94852e-47	1495	1981	311	0.156991	0.208027	GO:0030030	GO:BP	cell projection organization	22715	7682	2.38532
7.28614e-47	660	1981	188	0.0949016	0.284848	GO:0048858	GO:BP	cell projection morphogenesis	22715	15162	3.2662
2.06923e-46	769	1981	205	0.103483	0.26658	GO:0032989	GO:BP	cellular component morphogenesis	22715	9185	3.05672
8.31508e-46	5290	1981	741	0.374054	0.140076	GO:0044260	GO:BP	cellular macromolecule metabolic process	22715	12711	1.60617
2.77287e-45	687	1981	190	0.0959112	0.276565	GO:0098916	GO:BP	anterograde trans-synaptic signaling	22715	22182	3.17121
2.77287e-45	687	1981	190	0.0959112	0.276565	GO:0007268	GO:BP	chemical synaptic transmission	22715	3161	3.17121
1.69958e-44	1420	1981	296	0.149419	0.208451	GO:0046907	GO:BP	intracellular transport	22715	14456	2.39019
6.57388e-43	462	1981	148	0.0747097	0.320346	GO:0050808	GO:BP	synapse organization	22715	15352	3.67323
1.83744e-42	8795	1981	1067	0.538617	0.121319	GO:0006807	GO:BP	nitrogen compound metabolic process	22715	2765	1.3911
3.12936e-42	9302	1981	1112	0.561333	0.119544	GO:0044238	GO:BP	primary metabolic process	22715	12697	1.37075
4.90395e-42	4446	1981	642	0.324079	0.144399	GO:0044267	GO:BP	cellular protein metabolic process	22715	12715	1.65575
3.46115e-41	1487	1981	298	0.150429	0.200403	GO:0043933	GO:BP	protein-containing complex organization	22715	12524	2.29791
4.73577e-41	2146	1981	381	0.192327	0.17754	GO:0048468	GO:BP	cell development	22715	14819	2.03575
9.11852e-41	590	1981	167	0.0843009	0.283051	GO:0048667	GO:BP	cell morphogenesis involved in neuron differentiation	22715	14982	3.24558
1.1028e-40	8555	1981	1039	0.524483	0.121449	GO:0043170	GO:BP	macromolecule metabolic process	22715	12196	1.39259
4.24843e-40	5887	1981	783	0.395255	0.133005	GO:1901564	GO:BP	organonitrogen compound metabolic process	22715	24856	1.52509
7.30581e-40	1025	1981	232	0.117113	0.226341	GO:0000902	GO:BP	cell morphogenesis	22715	306	2.59533
4.41697e-39	2695	1981	441	0.222615	0.163636	GO:0032879	GO:BP	regulation of localization	22715	9091	1.87633
5.198e-39	739	1981	188	0.0949016	0.254398	GO:0000904	GO:BP	cell morphogenesis involved in differentiation	22715	308	2.91704
2.24067e-38	5935	1981	782	0.39475	0.131761	GO:0032502	GO:BP	developmental process	22715	8814	1.51083
2.70524e-38	488	1981	146	0.0737002	0.29918	GO:0099177	GO:BP	regulation of trans-synaptic signaling	22715	22321	3.43053
9.81773e-38	487	1981	145	0.0731954	0.297741	GO:0050804	GO:BP	modulation of chemical synaptic transmission	22715	15348	3.41403
1.8294e-37	5454	1981	731	0.369006	0.13403	GO:0048856	GO:BP	anatomical structure development	22715	15160	1.53685
3.00812e-37	4948	1981	679	0.342756	0.137227	GO:0007275	GO:BP	multicellular organism development	22715	3168	1.57351
4.60785e-37	1320	1981	267	0.13478	0.202273	GO:0065003	GO:BP	protein-containing complex assembly	22715	18625	2.31935
5.14745e-37	1771	1981	325	0.164059	0.183512	GO:0051049	GO:BP	regulation of transport	22715	15555	2.10423
5.80965e-37	3099	1981	481	0.242807	0.155211	GO:0023051	GO:BP	regulation of signaling	22715	7653	1.77972
1.87182e-36	1065	1981	231	0.116608	0.216901	GO:0051130	GO:BP	positive regulation of cellular component organization	22715	15615	2.48709
2.84997e-36	3090	1981	478	0.241292	0.154693	GO:0010646	GO:BP	regulation of cell communication	22715	4793	1.77377
3.38518e-36	712	1981	179	0.0903584	0.251404	GO:0034330	GO:BP	cell junction organization	22715	9855	2.88271
1.52087e-35	1905	1981	338	0.170621	0.177428	GO:0071705	GO:BP	nitrogen compound transport	22715	19702	2.03446
4.07948e-35	5057	1981	683	0.344775	0.13506	GO:0019538	GO:BP	protein metabolic process	22715	6775	1.54866
1.0451e-34	4650	1981	640	0.323069	0.137634	GO:0048523	GO:BP	negative regulation of cellular process	22715	14859	1.57818
2.90912e-34	4645	1981	638	0.32206	0.137352	GO:0048731	GO:BP	system development	22715	15045	1.57494
3.21163e-34	5097	1981	684	0.34528	0.134197	GO:0048519	GO:BP	negative regulation of biological process	22715	14855	1.53876
4.66695e-34	1455	1981	278	0.140333	0.191065	GO:0007267	GO:BP	cell-cell signaling	22715	3160	2.19084
5.66844e-34	19956	1981	1899	0.958607	0.0951594	GO:0008150	GO:BP	biological_process	22715	3532	1.09114
3.48779e-33	1581	1981	292	0.1474	0.184693	GO:0045184	GO:BP	establishment of protein localization	22715	13173	2.11777
1.13559e-32	622	1981	159	0.0802625	0.255627	GO:0051668	GO:BP	localization within membrane	22715	16041	2.93113
1.47132e-31	564	1981	148	0.0747097	0.262411	GO:0072657	GO:BP	protein localization to membrane	22715	20389	3.00892
1.79759e-31	6092	1981	773	0.390207	0.126888	GO:0019222	GO:BP	regulation of metabolic process	22715	6480	1.45495
1.86992e-31	1495	1981	277	0.139828	0.185284	GO:0016192	GO:BP	vesicle-mediated transport	22715	5747	2.12455
1.89435e-31	675	1981	165	0.0832913	0.244444	GO:0120035	GO:BP	regulation of plasma membrane bounded cell projection organization	22715	22796	2.80291
3.21612e-31	691	1981	167	0.0843009	0.241679	GO:0031344	GO:BP	regulation of cell projection organization	22715	8284	2.77119
5.86417e-31	5411	1981	704	0.355376	0.130105	GO:0031323	GO:BP	regulation of cellular metabolic process	22715	8264	1.49184
7.9068e-30	198	1981	80	0.0403836	0.40404	GO:0099173	GO:BP	postsynapse organization	22715	22317	4.6329
2.39076e-29	1472	1981	269	0.13579	0.182745	GO:0015031	GO:BP	protein transport	22715	5351	2.09543
3.29554e-29	507	1981	135	0.0681474	0.266272	GO:0010975	GO:BP	regulation of neuron projection development	22715	5094	3.05319
8.16552e-29	5653	1981	720	0.363453	0.127366	GO:0034641	GO:BP	cellular nitrogen compound metabolic process	22715	10007	1.46043
2.88042e-28	694	1981	162	0.0817769	0.233429	GO:0007610	GO:BP	behavior	22715	3472	2.6766
9.65948e-28	1045	1981	210	0.106007	0.200957	GO:0033043	GO:BP	regulation of organelle organization	22715	9215	2.30426
1.39541e-27	5640	1981	714	0.360424	0.126596	GO:0060255	GO:BP	regulation of macromolecule metabolic process	22715	17047	1.4516
4.53406e-27	930	1981	193	0.0974255	0.207527	GO:0044087	GO:BP	regulation of cellular component biogenesis	22715	12640	2.37959
7.52074e-27	2308	1981	362	0.182736	0.156846	GO:0071702	GO:BP	organic substance transport	22715	19699	1.79846
1.01637e-26	236	1981	84	0.0424028	0.355932	GO:0099003	GO:BP	vesicle-mediated transport in synapse	22715	22232	4.08127
1.14766e-26	440	1981	120	0.0605755	0.272727	GO:0007409	GO:BP	axonogenesis	22715	3286	3.12721
3.64481e-26	785	1981	171	0.08632	0.217834	GO:0006518	GO:BP	peptide metabolic process	22715	2494	2.49778
3.92523e-26	3363	1981	476	0.240283	0.14154	GO:0006464	GO:BP	cellular protein modification process	22715	2445	1.62296
3.92523e-26	3363	1981	476	0.240283	0.14154	GO:0036211	GO:BP	protein modification process	22715	10948	1.62296
4.72921e-26	490	1981	127	0.064109	0.259184	GO:0061564	GO:BP	axon development	22715	18272	2.97191
5.12926e-26	2813	1981	416	0.209995	0.147885	GO:0065009	GO:BP	regulation of molecular function	22715	18630	1.69571
6.77027e-26	211	1981	78	0.0393741	0.369668	GO:0099504	GO:BP	synaptic vesicle cycle	22715	22336	4.23878
1.23867e-25	5070	1981	650	0.328117	0.128205	GO:0051171	GO:BP	regulation of nitrogen compound metabolic process	22715	15655	1.47006
2.02392e-25	4005	1981	541	0.273094	0.135081	GO:0030154	GO:BP	cell differentiation	22715	7722	1.5489
2.67757e-25	5234	1981	665	0.335689	0.127054	GO:0080090	GO:BP	regulation of primary metabolic process	22715	20875	1.45685
2.96543e-25	210	1981	77	0.0388693	0.366667	GO:0048167	GO:BP	regulation of synaptic plasticity	22715	14606	4.20436
3.06572e-25	246	1981	84	0.0424028	0.341463	GO:0050807	GO:BP	regulation of synapse organization	22715	15351	3.91537
5.23931e-25	4068	1981	546	0.275618	0.134218	GO:0048869	GO:BP	cellular developmental process	22715	15172	1.539
2.13707e-24	252	1981	84	0.0424028	0.333333	GO:0050803	GO:BP	regulation of synapse structure or activity	22715	15347	3.82214
2.7563e-24	280	1981	89	0.0449268	0.317857	GO:0016358	GO:BP	dendrite development	22715	5811	3.64469
3.3572e-24	624	1981	144	0.0726906	0.230769	GO:0043043	GO:BP	peptide biosynthetic process	22715	12114	2.6461
4.73234e-24	1298	1981	234	0.118122	0.180277	GO:0007010	GO:BP	cytoskeleton organization	22715	2935	2.06714
1.05527e-23	2600	1981	385	0.194346	0.148077	GO:0009653	GO:BP	anatomical structure morphogenesis	22715	4023	1.69791
1.44501e-23	605	1981	140	0.0706714	0.231405	GO:0006412	GO:BP	translation	22715	2404	2.65339
2.1168e-23	812	1981	169	0.0853104	0.208128	GO:0060341	GO:BP	regulation of cellular localization	22715	17131	2.38649
2.72038e-23	3533	1981	484	0.244321	0.136994	GO:0043412	GO:BP	macromolecule modification	22715	12313	1.57083
3.20159e-23	1032	1981	198	0.0999495	0.19186	GO:0043603	GO:BP	cellular amide metabolic process	22715	12444	2.19995
5.45025e-23	397	1981	107	0.0540131	0.269521	GO:0031346	GO:BP	positive regulation of cell projection organization	22715	8286	3.09045
1.06535e-22	736	1981	157	0.0792529	0.213315	GO:0043604	GO:BP	amide biosynthetic process	22715	12445	2.44596
1.70499e-22	819	1981	168	0.0848057	0.205128	GO:0006886	GO:BP	intracellular protein transport	22715	2831	2.35209
1.64879e-21	3577	1981	482	0.243311	0.13475	GO:0009893	GO:BP	positive regulation of metabolic process	22715	4215	1.5451
1.6622e-21	971	1981	186	0.093892	0.191555	GO:0051050	GO:BP	positive regulation of transport	22715	15556	2.19645
2.20837e-21	1035	1981	194	0.0979303	0.18744	GO:0044265	GO:BP	cellular macromolecule catabolic process	22715	12714	2.14926
2.32034e-21	1233	1981	219	0.11055	0.177616	GO:0009057	GO:BP	macromolecule catabolic process	22715	3662	2.03662
3.01878e-21	2402	1981	355	0.179202	0.147794	GO:0051246	GO:BP	regulation of protein metabolic process	22715	15716	1.69466
4.72143e-21	2903	1981	409	0.206461	0.140889	GO:0070887	GO:BP	cellular response to chemical stimulus	22715	19132	1.61549
7.39131e-21	3106	1981	430	0.217062	0.138442	GO:0031325	GO:BP	positive regulation of cellular metabolic process	22715	8266	1.58743
1.33661e-20	1967	1981	304	0.153458	0.15455	GO:0006928	GO:BP	movement of cell or subcellular component	22715	2868	1.77214
1.78317e-20	5141	1981	636	0.32105	0.123711	GO:0044249	GO:BP	cellular biosynthetic process	22715	12704	1.41853
2.25877e-20	438	1981	109	0.0550227	0.248858	GO:0042391	GO:BP	regulation of membrane potential	22715	11729	2.85352
2.99276e-20	971	1981	183	0.0923776	0.188465	GO:0007417	GO:BP	central nervous system development	22715	3293	2.16103
3.53731e-20	5358	1981	656	0.331146	0.122434	GO:0010467	GO:BP	gene expression	22715	4650	1.40388
3.73429e-20	167	1981	62	0.0312973	0.371257	GO:0048813	GO:BP	dendrite morphogenesis	22715	15118	4.257
4.00166e-20	769	1981	156	0.0787481	0.202861	GO:0044257	GO:BP	cellular protein catabolic process	22715	12709	2.32609
7.38013e-20	2692	1981	382	0.192832	0.141902	GO:0009966	GO:BP	regulation of signal transduction	22715	4268	1.62711
8.22698e-20	2898	1981	404	0.203937	0.139406	GO:0051173	GO:BP	positive regulation of nitrogen compound metabolic process	22715	15657	1.59849
8.83666e-20	5294	1981	648	0.327108	0.122403	GO:0009058	GO:BP	biosynthetic process	22715	3663	1.40352
1.14838e-19	105	1981	48	0.0242302	0.457143	GO:0099175	GO:BP	regulation of postsynapse organization	22715	22319	5.2418
1.75747e-19	2007	1981	305	0.153963	0.151968	GO:0008219	GO:BP	cell death	22715	3562	1.74253
1.93841e-19	516	1981	119	0.0600707	0.23062	GO:0051640	GO:BP	organelle localization	22715	16014	2.64439
2.04041e-19	5198	1981	637	0.321555	0.122547	GO:1901576	GO:BP	organic substance biosynthetic process	22715	24867	1.40518
2.50982e-19	1123	1981	200	0.100959	0.178094	GO:0006812	GO:BP	cation transport	22715	2770	2.04211
3.15467e-19	829	1981	162	0.0817769	0.195416	GO:0033365	GO:BP	protein localization to organelle	22715	9410	2.24073
3.29276e-19	343	1981	92	0.0464412	0.268222	GO:1990778	GO:BP	protein localization to cell periphery	22715	29120	3.07554
4.91176e-19	1500	1981	245	0.123675	0.163333	GO:0006811	GO:BP	ion transport	22715	2769	1.87285
5.24951e-19	917	1981	173	0.0873296	0.188659	GO:0030163	GO:BP	protein catabolic process	22715	7726	2.16324
6.08515e-19	3288	1981	442	0.22312	0.134428	GO:0010604	GO:BP	positive regulation of macromolecule metabolic process	22715	4752	1.54141
1.27914e-18	2238	1981	328	0.165573	0.146559	GO:0032268	GO:BP	regulation of cellular protein metabolic process	22715	8649	1.68051
1.36853e-18	2375	1981	343	0.173145	0.144421	GO:0035556	GO:BP	intracellular signal transduction	22715	10475	1.65599
1.78369e-18	599	1981	129	0.0651186	0.215359	GO:0019941	GO:BP	modification-dependent protein catabolic process	22715	7032	2.4694
2.0183e-18	148	1981	56	0.0282686	0.378378	GO:0010970	GO:BP	transport along microtubule	22715	5089	4.33865
2.0464e-18	607	1981	130	0.0656234	0.214168	GO:0043632	GO:BP	modification-dependent macromolecule catabolic process	22715	12467	2.45574
2.09196e-18	716	1981	145	0.0731954	0.202514	GO:0051603	GO:BP	proteolysis involved in cellular protein catabolic process	22715	15981	2.32211
2.2714e-18	2291	1981	333	0.168097	0.145351	GO:0009056	GO:BP	catabolic process	22715	3661	1.66666
3.48272e-18	335	1981	89	0.0449268	0.265672	GO:0050890	GO:BP	cognition	22715	15420	3.04631
3.62678e-18	1974	1981	297	0.149924	0.150456	GO:0044248	GO:BP	cellular catabolic process	22715	12703	1.72519
3.75894e-18	8745	1981	964	0.486623	0.110234	GO:0050896	GO:BP	response to stimulus	22715	15425	1.264
5.33565e-18	4916	1981	603	0.304392	0.122661	GO:0006139	GO:BP	nucleobase-containing compound metabolic process	22715	2164	1.40648
5.36377e-18	501	1981	114	0.0575467	0.227545	GO:0051493	GO:BP	regulation of cytoskeleton organization	22715	15901	2.60913
6.57123e-18	4167	1981	528	0.266532	0.12671	GO:0044271	GO:BP	cellular nitrogen compound biosynthetic process	22715	12718	1.45291
7.3951e-18	846	1981	161	0.0812721	0.190307	GO:0032880	GO:BP	regulation of protein localization	22715	9092	2.18215
7.66867e-18	396	1981	98	0.04947	0.247475	GO:0034248	GO:BP	regulation of cellular amide metabolic process	22715	9805	2.83765
1.13544e-17	398	1981	98	0.04947	0.246231	GO:0043254	GO:BP	regulation of protein-containing complex assembly	22715	12219	2.82339
1.16792e-17	3549	1981	464	0.234225	0.130741	GO:0048583	GO:BP	regulation of response to stimulus	22715	14909	1.49913
1.20745e-17	97	1981	44	0.022211	0.453608	GO:0106027	GO:BP	neuron projection organization	22715	22522	5.20127
1.43878e-17	329	1981	87	0.0439172	0.264438	GO:0051962	GO:BP	positive regulation of nervous system development	22715	16238	3.03216
1.98094e-17	1371	1981	225	0.113579	0.164114	GO:0034645	GO:BP	cellular macromolecule biosynthetic process	22715	10011	1.8818
2.17094e-17	1431	1981	232	0.117113	0.162124	GO:0044093	GO:BP	positive regulation of molecular function	22715	12646	1.85899
2.27505e-17	587	1981	125	0.0630994	0.212947	GO:0006511	GO:BP	ubiquitin-dependent protein catabolic process	22715	2488	2.44174
2.28342e-17	1491	1981	239	0.120646	0.160295	GO:1901566	GO:BP	organonitrogen compound biosynthetic process	22715	24858	1.83801
2.43801e-17	5038	1981	612	0.308935	0.121477	GO:0046483	GO:BP	heterocycle metabolic process	22715	14174	1.39291
2.68827e-17	2574	1981	360	0.181726	0.13986	GO:0006796	GO:BP	phosphate-containing compound metabolic process	22715	2754	1.6037
2.86624e-17	1046	1981	185	0.0933872	0.176864	GO:0034220	GO:BP	ion transmembrane transport	22715	9784	2.028
3.14794e-17	176	1981	60	0.0302877	0.340909	GO:0030705	GO:BP	cytoskeleton-dependent intracellular transport	22715	7956	3.90901
3.79478e-17	1617	1981	253	0.127713	0.156463	GO:0010941	GO:BP	regulation of cell death	22715	5064	1.79407
4.50529e-17	2591	1981	361	0.182231	0.139328	GO:0006793	GO:BP	phosphorus metabolic process	22715	2751	1.5976
4.50534e-17	1439	1981	232	0.117113	0.161223	GO:0055085	GO:BP	transmembrane transport	22715	16803	1.84865
7.77174e-17	773	1981	149	0.0752145	0.192755	GO:0060322	GO:BP	head development	22715	17112	2.21022
9.31772e-17	1706	1981	262	0.132256	0.153576	GO:0033554	GO:BP	cellular response to stress	22715	9528	1.76096
1.24621e-16	815	1981	154	0.0777385	0.188957	GO:0007017	GO:BP	microtubule-based process	22715	2940	2.16666
1.415e-16	793	1981	151	0.0762241	0.190416	GO:0098660	GO:BP	inorganic ion transmembrane transport	22715	22033	2.18339
1.71114e-16	5119	1981	616	0.310954	0.120336	GO:0006725	GO:BP	cellular aromatic compound metabolic process	22715	2694	1.37982
1.72451e-16	1908	1981	284	0.143362	0.148847	GO:1901575	GO:BP	organic substance catabolic process	22715	24866	1.70674
1.74023e-16	6464	1981	745	0.376073	0.115254	GO:0007154	GO:BP	cell communication	22715	3056	1.32155
1.75474e-16	1846	1981	277	0.139828	0.150054	GO:0012501	GO:BP	programmed cell death	22715	5118	1.72059
2.15557e-16	304	1981	81	0.0408884	0.266447	GO:0007611	GO:BP	learning or memory	22715	3473	3.0552
2.36423e-16	90	1981	41	0.0206966	0.455556	GO:0097061	GO:BP	dendritic spine organization	22715	21648	5.2236
3.99397e-16	695	1981	137	0.069157	0.197122	GO:0043269	GO:BP	regulation of ion transport	22715	12224	2.26029
4.68969e-16	564	1981	119	0.0600707	0.210993	GO:0060627	GO:BP	regulation of vesicle-mediated transport	22715	17401	2.41934
4.70473e-16	4308	1981	534	0.269561	0.123955	GO:0009059	GO:BP	macromolecule biosynthetic process	22715	3664	1.42133
6.55267e-16	1792	1981	269	0.13579	0.150112	GO:0006915	GO:BP	apoptotic process	22715	2857	1.72124
7.40931e-16	5325	1981	633	0.319536	0.118873	GO:1901360	GO:BP	organic cyclic compound metabolic process	22715	24668	1.36305
8.22348e-16	4480	1981	550	0.277638	0.122768	GO:0090304	GO:BP	nucleic acid metabolic process	22715	21335	1.40771
9.20924e-16	724	1981	140	0.0706714	0.19337	GO:0007420	GO:BP	brain development	22715	3296	2.21727
9.51575e-16	7403	1981	829	0.418476	0.111982	GO:0051716	GO:BP	cellular response to stimulus	22715	16079	1.28403
1.59074e-15	907	1981	163	0.0822817	0.179713	GO:0070647	GO:BP	protein modification by small protein conjugation or removal	22715	18999	2.06067
1.73975e-15	178	1981	58	0.0292781	0.325843	GO:0099111	GO:BP	microtubule-based transport	22715	22279	3.73625
1.93666e-15	229	1981	67	0.0338213	0.292576	GO:0007626	GO:BP	locomotory behavior	22715	3488	3.35481
2.00431e-15	603	1981	123	0.0620899	0.20398	GO:2000112	GO:BP	regulation of cellular macromolecule biosynthetic process	22715	29342	2.33892
2.22543e-15	510	1981	110	0.0555275	0.215686	GO:0051960	GO:BP	regulation of nervous system development	22715	16236	2.47315
2.67353e-15	476	1981	105	0.0530035	0.220588	GO:0010608	GO:BP	posttranscriptional regulation of gene expression	22715	4756	2.52936
2.8782e-15	6402	1981	733	0.370015	0.114495	GO:0023052	GO:BP	signaling	22715	7654	1.31285
3.34031e-15	3115	1981	409	0.206461	0.1313	GO:0010033	GO:BP	response to organic substance	22715	4309	1.50554
3.86735e-15	836	1981	153	0.0772337	0.183014	GO:0098655	GO:BP	cation transmembrane transport	22715	22028	2.09852
3.98067e-15	203	1981	62	0.0312973	0.305419	GO:0010976	GO:BP	positive regulation of neuron projection development	22715	5095	3.50206
5.86447e-15	7665	1981	849	0.428571	0.110763	GO:0032501	GO:BP	multicellular organismal process	22715	8813	1.27006
6.07088e-15	352	1981	86	0.0434124	0.244318	GO:1902903	GO:BP	regulation of supramolecular fiber organization	22715	26029	2.80146
6.56256e-15	2295	1981	321	0.162039	0.139869	GO:0071310	GO:BP	cellular response to organic substance	22715	19359	1.6038
6.94627e-15	489	1981	106	0.0535083	0.216769	GO:0044089	GO:BP	positive regulation of cellular component biogenesis	22715	12642	2.48557
7.32762e-15	2122	1981	302	0.152448	0.142319	GO:0050790	GO:BP	regulation of catalytic activity	22715	15337	1.63189
7.431e-15	340	1981	84	0.0424028	0.247059	GO:0006417	GO:BP	regulation of translation	22715	2408	2.83288
8.4499e-15	2834	1981	378	0.190813	0.13338	GO:0009892	GO:BP	negative regulation of metabolic process	22715	4214	1.5294
9.5894e-15	76	1981	36	0.0181726	0.473684	GO:0036465	GO:BP	synaptic vesicle recycling	22715	11089	5.43147
9.80773e-15	852	1981	154	0.0777385	0.180751	GO:0009894	GO:BP	regulation of catabolic process	22715	4216	2.07257
1.06004e-14	1220	1981	199	0.100454	0.163115	GO:1901565	GO:BP	organonitrogen compound catabolic process	22715	24857	1.87034
1.12067e-14	608	1981	122	0.0615851	0.200658	GO:0016071	GO:BP	mRNA metabolic process	22715	5673	2.30083
1.17211e-14	2378	1981	329	0.166078	0.138352	GO:0031324	GO:BP	negative regulation of cellular metabolic process	22715	8265	1.5864
1.22348e-14	676	1981	131	0.0661282	0.193787	GO:0051129	GO:BP	negative regulation of cellular component organization	22715	15614	2.22205
1.43311e-14	746	1981	140	0.0706714	0.187668	GO:0030029	GO:BP	actin filament-based process	22715	7681	2.15188
1.48803e-14	2391	1981	330	0.166583	0.138018	GO:0050793	GO:BP	regulation of developmental process	22715	15339	1.58257
1.66769e-14	686	1981	132	0.066633	0.19242	GO:0097435	GO:BP	supramolecular fiber organization	22715	21858	2.20637
2.10859e-14	843	1981	152	0.0767289	0.180308	GO:0006396	GO:BP	RNA processing	22715	2389	2.06749
3.01214e-14	729	1981	137	0.069157	0.187929	GO:0098662	GO:BP	inorganic cation transmembrane transport	22715	22035	2.15487
4.03196e-14	120	1981	45	0.0227158	0.375	GO:0060996	GO:BP	dendritic spine development	22715	17762	4.29991
4.10615e-14	451	1981	99	0.0499748	0.219512	GO:1903829	GO:BP	positive regulation of protein localization	22715	26856	2.51702
6.83295e-14	1464	1981	225	0.113579	0.153689	GO:0043067	GO:BP	regulation of programmed cell death	22715	12136	1.76226
6.87394e-14	3728	1981	466	0.235235	0.125	GO:0009889	GO:BP	regulation of biosynthetic process	22715	4211	1.4333
7.76068e-14	434	1981	96	0.0484604	0.221198	GO:0006397	GO:BP	mRNA processing	22715	2390	2.53635
8.16289e-14	556	1981	113	0.0570419	0.203237	GO:0034762	GO:BP	regulation of transmembrane transport	22715	10048	2.33041
8.36101e-14	800	1981	145	0.0731954	0.18125	GO:0032446	GO:BP	protein modification by small protein conjugation	22715	8770	2.07829
9.24547e-14	1101	1981	182	0.0918728	0.165304	GO:1901698	GO:BP	response to nitrogen compound	22715	24967	1.89545
9.45995e-14	1635	1981	244	0.12317	0.149235	GO:0010647	GO:BP	positive regulation of cell communication	22715	4794	1.7112
1.30095e-13	1030	1981	173	0.0873296	0.167961	GO:0060548	GO:BP	negative regulation of cell death	22715	17329	1.92592
1.47232e-13	3486	1981	440	0.22211	0.126219	GO:0010556	GO:BP	regulation of macromolecule biosynthetic process	22715	4709	1.44728
1.49279e-13	1641	1981	244	0.12317	0.14869	GO:0023056	GO:BP	positive regulation of signaling	22715	7658	1.70494
1.58941e-13	4024	1981	494	0.249369	0.122763	GO:0016070	GO:BP	RNA metabolic process	22715	5672	1.40766
1.86273e-13	183	1981	56	0.0282686	0.306011	GO:0050806	GO:BP	positive regulation of synaptic transmission	22715	15350	3.50885
2.22759e-13	3494	1981	440	0.22211	0.12593	GO:0019219	GO:BP	regulation of nucleobase-containing compound metabolic process	22715	6477	1.44397
3.02528e-13	1695	1981	249	0.125694	0.146903	GO:1901700	GO:BP	response to oxygen-containing compound	22715	24969	1.68445
3.04274e-13	4340	1981	524	0.264513	0.120737	GO:0010468	GO:BP	regulation of gene expression	22715	4651	1.38443
3.73558e-13	361	1981	84	0.0424028	0.232687	GO:0032535	GO:BP	regulation of cellular component size	22715	8836	2.66809
3.81398e-13	1433	1981	219	0.11055	0.152826	GO:0042981	GO:BP	regulation of apoptotic process	22715	12076	1.75237
4.46577e-13	3656	1981	455	0.229682	0.124453	GO:0031326	GO:BP	regulation of cellular biosynthetic process	22715	8267	1.42703
4.5004e-13	1118	1981	182	0.0918728	0.162791	GO:0009628	GO:BP	response to abiotic stimulus	22715	3998	1.86663
4.95945e-13	467	1981	99	0.0499748	0.211991	GO:0010498	GO:BP	proteasomal protein catabolic process	22715	4667	2.43079
5.0861e-13	753	1981	137	0.069157	0.181939	GO:0016567	GO:BP	protein ubiquitination	22715	5850	2.08619
5.47787e-13	343	1981	81	0.0408884	0.236152	GO:0010720	GO:BP	positive regulation of cell development	22715	4862	2.70782
6.12981e-13	272	1981	70	0.0353357	0.257353	GO:0050769	GO:BP	positive regulation of neurogenesis	22715	15321	2.95092
6.64611e-13	1519	1981	228	0.115093	0.150099	GO:1902531	GO:BP	regulation of intracellular signal transduction	22715	25714	1.7211
6.75274e-13	80	1981	35	0.0176678	0.4375	GO:0035418	GO:BP	protein localization to synapse	22715	10385	5.01656
6.95395e-13	542	1981	109	0.0550227	0.201107	GO:0060284	GO:BP	regulation of cell development	22715	17076	2.30598
8.37604e-13	1781	1981	257	0.129732	0.144301	GO:0016310	GO:BP	phosphorylation	22715	5782	1.65462
8.62084e-13	280	1981	71	0.0358405	0.253571	GO:0072659	GO:BP	protein localization to plasma membrane	22715	20391	2.90756
9.62447e-13	172	1981	53	0.0267542	0.30814	GO:0031503	GO:BP	protein-containing complex localization	22715	8344	3.53326
1.07043e-12	1411	1981	215	0.108531	0.152374	GO:0051247	GO:BP	positive regulation of protein metabolic process	22715	15717	1.74719
1.10267e-12	114	1981	42	0.0212014	0.368421	GO:0021549	GO:BP	cerebellum development	22715	7096	4.22447
1.34556e-12	2229	1981	305	0.153963	0.136833	GO:0051172	GO:BP	negative regulation of nitrogen compound metabolic process	22715	15656	1.56898
1.38836e-12	417	1981	91	0.0459364	0.218225	GO:0050767	GO:BP	regulation of neurogenesis	22715	15319	2.50227
1.39256e-12	707	1981	130	0.0656234	0.183876	GO:0031329	GO:BP	regulation of cellular catabolic process	22715	8270	2.1084
1.48759e-12	460	1981	97	0.0489652	0.21087	GO:0010638	GO:BP	positive regulation of organelle organization	22715	4785	2.41792
1.61245e-12	239	1981	64	0.0323069	0.267782	GO:0090150	GO:BP	establishment of protein localization to membrane	22715	21188	3.07051
1.713e-12	748	1981	135	0.0681474	0.180481	GO:0061024	GO:BP	membrane organization	22715	17783	2.06948
1.83344e-12	252	1981	66	0.0333165	0.261905	GO:0051258	GO:BP	protein polymerization	22715	15728	3.00311
2.10381e-12	448	1981	95	0.0479556	0.212054	GO:0010256	GO:BP	endomembrane system organization	22715	4510	2.4315
2.39352e-12	1019	1981	168	0.0848057	0.164868	GO:0010243	GO:BP	response to organonitrogen compound	22715	4498	1.89044
2.64174e-12	260	1981	67	0.0338213	0.257692	GO:1903311	GO:BP	regulation of mRNA metabolic process	22715	26382	2.95481
2.7549e-12	784	1981	139	0.0701666	0.177296	GO:0070925	GO:BP	organelle assembly	22715	19155	2.03295
3.26799e-12	1540	1981	228	0.115093	0.148052	GO:0009719	GO:BP	response to endogenous stimulus	22715	4069	1.69763
3.29575e-12	66	1981	31	0.0156487	0.469697	GO:0048488	GO:BP	synaptic vesicle endocytosis	22715	14832	5.38575
3.29575e-12	66	1981	31	0.0156487	0.469697	GO:0140238	GO:BP	presynaptic endocytosis	22715	23049	5.38575
3.44785e-12	79	1981	34	0.017163	0.43038	GO:0072384	GO:BP	organelle transport along microtubule	22715	20254	4.93492
4.05066e-12	368	1981	83	0.041898	0.225543	GO:0008380	GO:BP	RNA splicing	22715	3610	2.58618
4.08145e-12	237	1981	63	0.0318021	0.265823	GO:0001505	GO:BP	regulation of neurotransmitter levels	22715	426	3.04804
4.26711e-12	144	1981	47	0.0237254	0.326389	GO:0043484	GO:BP	regulation of RNA splicing	22715	12371	3.74252
4.73589e-12	108	1981	40	0.0201918	0.37037	GO:1902414	GO:BP	protein localization to cell junction	22715	25633	4.24683
4.76396e-12	886	1981	151	0.0762241	0.170429	GO:0140352	GO:BP	export from cell	22715	23090	1.95421
6.76232e-12	413	1981	89	0.0449268	0.215496	GO:0034329	GO:BP	cell junction assembly	22715	9854	2.47097
7.02867e-12	191	1981	55	0.0277638	0.287958	GO:0032271	GO:BP	regulation of protein polymerization	22715	8652	3.30185
8.36808e-12	1526	1981	225	0.113579	0.147444	GO:0007049	GO:BP	cell cycle	22715	2965	1.69066
8.62119e-12	253	1981	65	0.0328117	0.256917	GO:0048588	GO:BP	developmental cell growth	22715	14914	2.94592
8.7381e-12	125	1981	43	0.0217062	0.344	GO:0022037	GO:BP	metencephalon development	22715	7579	3.94445
1.02997e-11	466	1981	96	0.0484604	0.206009	GO:0034765	GO:BP	regulation of ion transmembrane transport	22715	10051	2.36218
1.29763e-11	389	1981	85	0.0429076	0.218509	GO:0051656	GO:BP	establishment of organelle localization	22715	16030	2.50552
1.38955e-11	101	1981	38	0.0191822	0.376238	GO:0060291	GO:BP	long-term synaptic potentiation	22715	17083	4.3141
1.65927e-11	666	1981	122	0.0615851	0.183183	GO:0030036	GO:BP	actin cytoskeleton organization	22715	7688	2.10046
1.65927e-11	666	1981	122	0.0615851	0.183183	GO:1901699	GO:BP	cellular response to nitrogen compound	22715	24968	2.10046
1.77893e-11	3275	1981	409	0.206461	0.124885	GO:0051252	GO:BP	regulation of RNA metabolic process	22715	15722	1.43199
2.21468e-11	264	1981	66	0.0333165	0.25	GO:0045055	GO:BP	regulated exocytosis	22715	13112	2.86661
2.51604e-11	487	1981	98	0.04947	0.201232	GO:0016049	GO:BP	cell growth	22715	5654	2.30741
2.59837e-11	2630	1981	342	0.17264	0.130038	GO:0010605	GO:BP	negative regulation of macromolecule metabolic process	22715	4753	1.49107
3.03912e-11	191	1981	54	0.027259	0.282723	GO:1905475	GO:BP	regulation of protein localization to membrane	22715	28369	3.24182
3.16881e-11	556	1981	107	0.0540131	0.192446	GO:0010035	GO:BP	response to inorganic substance	22715	4311	2.20667
3.65034e-11	1351	1981	203	0.102473	0.150259	GO:0051094	GO:BP	positive regulation of developmental process	22715	15586	1.72294
3.87744e-11	354	1981	79	0.0398788	0.223164	GO:1904062	GO:BP	regulation of cation transmembrane transport	22715	27063	2.55889
4.00212e-11	1256	1981	192	0.0969207	0.152866	GO:0071495	GO:BP	cellular response to endogenous stimulus	22715	19534	1.75283
5.3505e-11	391	1981	84	0.0424028	0.214834	GO:0043161	GO:BP	proteasome-mediated ubiquitin-dependent protein catabolic process	22715	12191	2.46338
5.94876e-11	1331	1981	200	0.100959	0.150263	GO:0032270	GO:BP	positive regulation of cellular protein metabolic process	22715	8651	1.72298
6.36138e-11	378	1981	82	0.0413932	0.216931	GO:0032970	GO:BP	regulation of actin filament-based process	22715	9169	2.48743
8.5449e-11	77	1981	32	0.0161535	0.415584	GO:0008088	GO:BP	axo-dendritic transport	22715	3527	4.76527
1.29031e-10	228	1981	59	0.0297829	0.258772	GO:0006836	GO:BP	neurotransmitter transport	22715	2787	2.96719
1.29114e-10	1038	1981	165	0.0832913	0.15896	GO:0043085	GO:BP	positive regulation of catalytic activity	22715	12141	1.8227
1.34035e-10	69	1981	30	0.0151439	0.434783	GO:0060997	GO:BP	dendritic spine morphogenesis	22715	17763	4.9854
1.57757e-10	174	1981	50	0.0252398	0.287356	GO:0007269	GO:BP	neurotransmitter secretion	22715	3162	3.29495
1.57757e-10	174	1981	50	0.0252398	0.287356	GO:0099643	GO:BP	signal release from synapse	22715	22419	3.29495
1.6268e-10	186	1981	52	0.0262494	0.27957	GO:0007416	GO:BP	synapse assembly	22715	3292	3.20567
1.69602e-10	129	1981	42	0.0212014	0.325581	GO:0016079	GO:BP	synaptic vesicle exocytosis	22715	5681	3.73326
1.79405e-10	93	1981	35	0.0176678	0.376344	GO:0008344	GO:BP	adult locomotory behavior	22715	3591	4.31532
2.41012e-10	902	1981	148	0.0747097	0.16408	GO:0019725	GO:BP	cellular homeostasis	22715	6941	1.88141
2.52746e-10	170	1981	49	0.024735	0.288235	GO:0050770	GO:BP	regulation of axonogenesis	22715	15322	3.30503
2.62027e-10	182	1981	51	0.0257446	0.28022	GO:0071826	GO:BP	ribonucleoprotein complex subunit organization	22715	19764	3.21312
2.62305e-10	373	1981	80	0.0403836	0.214477	GO:0006887	GO:BP	exocytosis	22715	2832	2.45929
2.73586e-10	589	1981	109	0.0550227	0.185059	GO:0006897	GO:BP	endocytosis	22715	2842	2.12197
2.92581e-10	1168	1981	179	0.0903584	0.153253	GO:1901701	GO:BP	cellular response to oxygen-containing compound	22715	24970	1.75727
3.30798e-10	189	1981	52	0.0262494	0.275132	GO:1990138	GO:BP	neuron projection extension	22715	28864	3.15479
3.99191e-10	121	1981	40	0.0201918	0.330579	GO:0050773	GO:BP	regulation of dendrite development	22715	15325	3.79056
4.12225e-10	1181	1981	180	0.0908632	0.152413	GO:0048878	GO:BP	chemical homeostasis	22715	15181	1.74764
5.61539e-10	706	1981	123	0.0620899	0.174221	GO:0048589	GO:BP	developmental growth	22715	14915	1.99769
5.73875e-10	611	1981	111	0.0560323	0.181669	GO:0080135	GO:BP	regulation of cellular response to stress	22715	20895	2.0831
6.1872e-10	393	1981	82	0.0413932	0.208651	GO:0022613	GO:BP	ribonucleoprotein complex biogenesis	22715	7611	2.39249
7.00758e-10	847	1981	140	0.0706714	0.165289	GO:0030001	GO:BP	metal ion transport	22715	7671	1.89528
7.64384e-10	87	1981	33	0.0166583	0.37931	GO:0099072	GO:BP	regulation of postsynaptic membrane neurotransmitter receptor levels	22715	22264	4.34934
7.90878e-10	606	1981	110	0.0555275	0.181518	GO:0071417	GO:BP	cellular response to organonitrogen compound	22715	19464	2.08137
9.14607e-10	311	1981	70	0.0353357	0.22508	GO:1904951	GO:BP	positive regulation of establishment of protein localization	22715	27879	2.58087
9.41932e-10	917	1981	148	0.0747097	0.161396	GO:0043069	GO:BP	negative regulation of programmed cell death	22715	12138	1.85063
9.57225e-10	264	1981	63	0.0318021	0.238636	GO:0022898	GO:BP	regulation of transmembrane transporter activity	22715	7620	2.73631
1.02222e-09	1504	1981	215	0.108531	0.142952	GO:0006468	GO:BP	protein phosphorylation	22715	2448	1.63915
1.09745e-09	176	1981	49	0.024735	0.278409	GO:0022618	GO:BP	ribonucleoprotein complex assembly	22715	7616	3.19236
1.25262e-09	895	1981	145	0.0731954	0.162011	GO:0043066	GO:BP	negative regulation of apoptotic process	22715	12135	1.85769
1.31446e-09	136	1981	42	0.0212014	0.308824	GO:0050684	GO:BP	regulation of mRNA processing	22715	15281	3.5411
1.93589e-09	833	1981	137	0.069157	0.164466	GO:0032940	GO:BP	secretion by cell	22715	9142	1.88584
2.05871e-09	416	1981	84	0.0424028	0.201923	GO:0010959	GO:BP	regulation of metal ion transport	22715	5079	2.31534
2.06192e-09	1734	1981	239	0.120646	0.137832	GO:0042592	GO:BP	homeostatic process	22715	11844	1.58044
2.09794e-09	1762	1981	242	0.122161	0.137344	GO:0040011	GO:BP	locomotion	22715	11470	1.57484
2.23663e-09	49	1981	24	0.0121151	0.489796	GO:0099084	GO:BP	postsynaptic specialization organization	22715	22270	5.61621
2.28992e-09	2628	1981	333	0.168097	0.126712	GO:0051239	GO:BP	regulation of multicellular organismal process	22715	15712	1.45294
2.60775e-09	71	1981	29	0.0146391	0.408451	GO:0097120	GO:BP	receptor localization to synapse	22715	21690	4.68347
2.70636e-09	820	1981	135	0.0681474	0.164634	GO:0055082	GO:BP	cellular chemical homeostasis	22715	16801	1.88777
2.74657e-09	3482	1981	419	0.211509	0.120333	GO:0006950	GO:BP	response to stress	22715	2886	1.37979
2.83913e-09	174	1981	48	0.0242302	0.275862	GO:0007612	GO:BP	learning	22715	3474	3.16315
2.97499e-09	277	1981	64	0.0323069	0.231047	GO:0032409	GO:BP	regulation of transporter activity	22715	8748	2.64928
3.22232e-09	264	1981	62	0.0312973	0.234848	GO:0006605	GO:BP	protein targeting	22715	2579	2.69287
3.23427e-09	145	1981	43	0.0217062	0.296552	GO:0060078	GO:BP	regulation of postsynaptic membrane potential	22715	16906	3.40039
3.57839e-09	398	1981	81	0.0408884	0.203518	GO:0070997	GO:BP	neuron death	22715	19208	2.33362
3.62726e-09	54	1981	25	0.0126199	0.462963	GO:0061001	GO:BP	regulation of dendritic spine morphogenesis	22715	17767	5.30853
3.85198e-09	511	1981	96	0.0484604	0.187867	GO:0090066	GO:BP	regulation of anatomical structure size	22715	21110	2.15416
3.9433e-09	334	1981	72	0.0363453	0.215569	GO:0032956	GO:BP	regulation of actin cytoskeleton organization	22715	9156	2.47181
4.31213e-09	977	1981	153	0.0772337	0.156602	GO:0040007	GO:BP	growth	22715	11466	1.79566
4.4662e-09	293	1981	66	0.0333165	0.225256	GO:0031647	GO:BP	regulation of protein stability	22715	8420	2.58288
4.48422e-09	77	1981	30	0.0151439	0.38961	GO:0060998	GO:BP	regulation of dendritic spine development	22715	17764	4.46744
4.94368e-09	364	1981	76	0.0383645	0.208791	GO:0010038	GO:BP	response to metal ion	22715	4314	2.39409
5.07672e-09	357	1981	75	0.0378597	0.210084	GO:1901214	GO:BP	regulation of neuron death	22715	24536	2.40891
5.44422e-09	147	1981	43	0.0217062	0.292517	GO:0070507	GO:BP	regulation of microtubule cytoskeleton organization	22715	18922	3.35413
5.79011e-09	171	1981	47	0.0237254	0.274854	GO:0034249	GO:BP	negative regulation of cellular amide metabolic process	22715	9806	3.15159
6.23079e-09	295	1981	66	0.0333165	0.223729	GO:0051222	GO:BP	positive regulation of protein transport	22715	15698	2.56537
6.63333e-09	531	1981	98	0.04947	0.184557	GO:0023061	GO:BP	signal release	22715	7663	2.11622
7.08314e-09	255	1981	60	0.0302877	0.235294	GO:0032412	GO:BP	regulation of ion transmembrane transporter activity	22715	8751	2.69798
7.57158e-09	1839	1981	248	0.125189	0.134856	GO:0045935	GO:BP	positive regulation of nucleobase-containing compound metabolic process	22715	13657	1.54632
8.08978e-09	782	1981	129	0.0651186	0.164962	GO:0050801	GO:BP	ion homeostasis	22715	15345	1.89152
9.15172e-09	1446	1981	205	0.103483	0.14177	GO:0031399	GO:BP	regulation of protein modification process	22715	8306	1.6256
9.91736e-09	1520	1981	213	0.107521	0.140132	GO:0045595	GO:BP	regulation of cell differentiation	22715	13339	1.60681
1.02501e-08	319	1981	69	0.0348309	0.216301	GO:0032386	GO:BP	regulation of intracellular transport	22715	8741	2.4802
1.15395e-08	174	1981	47	0.0237254	0.270115	GO:0051648	GO:BP	vesicle localization	22715	16022	3.09725
1.24317e-08	820	1981	133	0.0671378	0.162195	GO:0051338	GO:BP	regulation of transferase activity	22715	15793	1.8598
1.27554e-08	100	1981	34	0.017163	0.34	GO:0048024	GO:BP	regulation of mRNA splicing, via spliceosome	22715	14514	3.89859
1.30223e-08	44	1981	22	0.0111055	0.5	GO:0097106	GO:BP	postsynaptic density organization	22715	21679	5.73322
1.44381e-08	259	1981	60	0.0302877	0.23166	GO:0000377	GO:BP	RNA splicing, via transesterification reactions with bulged adenosine as nucleophile	22715	156	2.65632
1.44381e-08	259	1981	60	0.0302877	0.23166	GO:0000375	GO:BP	RNA splicing, via transesterification reactions	22715	154	2.65632
1.44381e-08	259	1981	60	0.0302877	0.23166	GO:0000398	GO:BP	mRNA splicing, via spliceosome	22715	168	2.65632
1.62309e-08	287	1981	64	0.0323069	0.222997	GO:0051402	GO:BP	neuron apoptotic process	22715	15838	2.55697
1.65979e-08	1528	1981	213	0.107521	0.139398	GO:0009890	GO:BP	negative regulation of biosynthetic process	22715	4212	1.5984
1.80821e-08	176	1981	47	0.0237254	0.267045	GO:0030902	GO:BP	hindbrain development	22715	8054	3.06206
1.83205e-08	214	1981	53	0.0267542	0.247664	GO:0071241	GO:BP	cellular response to inorganic substance	22715	19294	2.83982
1.91152e-08	463	1981	88	0.044422	0.190065	GO:0009896	GO:BP	positive regulation of catabolic process	22715	4218	2.17936
2.37544e-08	375	1981	76	0.0383645	0.202667	GO:0042176	GO:BP	regulation of protein catabolic process	22715	11588	2.32386
2.39453e-08	147	1981	42	0.0212014	0.285714	GO:0031333	GO:BP	negative regulation of protein-containing complex assembly	22715	8273	3.27612
2.40122e-08	165	1981	45	0.0227158	0.272727	GO:0030534	GO:BP	adult behavior	22715	7899	3.12721
2.59611e-08	896	1981	141	0.0711762	0.157366	GO:0045597	GO:BP	positive regulation of cell differentiation	22715	13341	1.80443
2.7854e-08	256	1981	59	0.0297829	0.230469	GO:0043523	GO:BP	regulation of neuron apoptotic process	22715	12395	2.64265
3.17815e-08	250	1981	58	0.0292781	0.232	GO:0110053	GO:BP	regulation of actin filament organization	22715	22693	2.66021
3.22653e-08	54	1981	24	0.0121151	0.444444	GO:0007215	GO:BP	glutamate receptor signaling pathway	22715	3115	5.09619
4.15309e-08	563	1981	100	0.0504796	0.17762	GO:0000226	GO:BP	microtubule cytoskeleton organization	22715	103	2.03667
4.41174e-08	532	1981	96	0.0484604	0.180451	GO:0070201	GO:BP	regulation of establishment of protein localization	22715	18729	2.06913
4.83254e-08	912	1981	142	0.071681	0.155702	GO:0022603	GO:BP	regulation of anatomical structure morphogenesis	22715	7601	1.78534
5.92487e-08	169	1981	45	0.0227158	0.266272	GO:1902905	GO:BP	positive regulation of supramolecular fiber organization	22715	26031	3.05319
6.32579e-08	993	1981	151	0.0762241	0.152064	GO:0046903	GO:BP	secretion	22715	14455	1.74364
6.36808e-08	254	1981	58	0.0292781	0.228346	GO:0060560	GO:BP	developmental growth involved in morphogenesis	22715	17338	2.61832
7.38576e-08	170	1981	45	0.0227158	0.264706	GO:0050905	GO:BP	neuromuscular process	22715	15433	3.03523
7.56551e-08	43	1981	21	0.0106007	0.488372	GO:0000245	GO:BP	spliceosomal complex assembly	22715	111	5.59988
8.3656e-08	1049	1981	157	0.0792529	0.149666	GO:0022402	GO:BP	cell cycle process	22715	7583	1.71614
8.36607e-08	90	1981	31	0.0156487	0.344444	GO:0010770	GO:BP	positive regulation of cell morphogenesis involved in differentiation	22715	4909	3.94955
1.02923e-07	52	1981	23	0.0116103	0.442308	GO:1903539	GO:BP	protein localization to postsynaptic membrane	22715	26597	5.07169
1.0484e-07	210	1981	51	0.0257446	0.242857	GO:1903050	GO:BP	regulation of proteolysis involved in cellular protein catabolic process	22715	26166	2.7847
1.16484e-07	1802	1981	239	0.120646	0.13263	GO:0010557	GO:BP	positive regulation of macromolecule biosynthetic process	22715	4710	1.5208
1.25104e-07	967	1981	147	0.0742049	0.152017	GO:0014070	GO:BP	response to organic cyclic compound	22715	5187	1.74309
1.27718e-07	198	1981	49	0.024735	0.247475	GO:0008361	GO:BP	regulation of cell size	22715	3602	2.83765
1.27766e-07	410	1981	79	0.0398788	0.192683	GO:0001558	GO:BP	regulation of cell growth	22715	456	2.20939
1.28723e-07	231	1981	54	0.027259	0.233766	GO:0006813	GO:BP	potassium ion transport	22715	2771	2.68046
1.33649e-07	57	1981	24	0.0121151	0.421053	GO:0060999	GO:BP	positive regulation of dendritic spine development	22715	17765	4.82797
1.59374e-07	62	1981	25	0.0126199	0.403226	GO:0098930	GO:BP	axonal transport	22715	22192	4.62356
1.64242e-07	740	1981	120	0.0605755	0.162162	GO:0098771	GO:BP	inorganic ion homeostasis	22715	22108	1.85942
1.66852e-07	53	1981	23	0.0116103	0.433962	GO:0062237	GO:BP	protein localization to postsynapse	22715	18621	4.976
1.71304e-07	360	1981	72	0.0363453	0.2	GO:0007018	GO:BP	microtubule-based movement	22715	2941	2.29329
2.10937e-07	414	1981	79	0.0398788	0.190821	GO:0007015	GO:BP	actin filament organization	22715	2938	2.18804
2.26905e-07	188	1981	47	0.0237254	0.25	GO:0051495	GO:BP	positive regulation of cytoskeleton organization	22715	15903	2.86661
2.26907e-07	241	1981	55	0.0277638	0.228216	GO:1903362	GO:BP	regulation of cellular protein catabolic process	22715	26432	2.61682
2.6096e-07	1189	1981	171	0.08632	0.143818	GO:0018193	GO:BP	peptidyl-amino acid modification	22715	6079	1.64908
2.69122e-07	242	1981	55	0.0277638	0.227273	GO:0006898	GO:BP	receptor-mediated endocytosis	22715	2843	2.60601
2.76814e-07	189	1981	47	0.0237254	0.248677	GO:0071248	GO:BP	cellular response to metal ion	22715	19301	2.85144
2.96431e-07	857	1981	133	0.0671378	0.155193	GO:0051276	GO:BP	chromosome organization	22715	15740	1.7795
3.6054e-07	100	1981	32	0.0161535	0.32	GO:0002181	GO:BP	cytoplasmic translation	22715	850	3.66926
4.04815e-07	725	1981	117	0.0590611	0.161379	GO:0055080	GO:BP	cation homeostasis	22715	16799	1.85044
4.57988e-07	259	1981	57	0.0287733	0.220077	GO:0016050	GO:BP	vesicle organization	22715	5655	2.5235
5.98928e-07	180	1981	45	0.0227158	0.25	GO:0032388	GO:BP	positive regulation of intracellular transport	22715	8743	2.86661
5.98928e-07	180	1981	45	0.0227158	0.25	GO:0043112	GO:BP	receptor metabolic process	22715	12161	2.86661
5.98928e-07	180	1981	45	0.0227158	0.25	GO:0050821	GO:BP	protein stabilization	22715	15361	2.86661
6.25586e-07	400	1981	76	0.0383645	0.19	GO:0031331	GO:BP	positive regulation of cellular catabolic process	22715	8272	2.17862
7.00938e-07	207	1981	49	0.024735	0.236715	GO:1901888	GO:BP	regulation of cell junction assembly	22715	25155	2.71428
7.11151e-07	1959	1981	252	0.127208	0.128637	GO:0009891	GO:BP	positive regulation of biosynthetic process	22715	4213	1.47501
7.70161e-07	567	1981	97	0.0489652	0.171076	GO:0071407	GO:BP	cellular response to organic cyclic compound	22715	19454	1.96163
8.03623e-07	66	1981	25	0.0126199	0.378788	GO:0017156	GO:BP	calcium-ion regulated exocytosis	22715	5898	4.34335
8.19652e-07	592	1981	100	0.0504796	0.168919	GO:0044057	GO:BP	regulation of system process	22715	12612	1.9369
8.22975e-07	1914	1981	247	0.124685	0.129049	GO:0031328	GO:BP	positive regulation of cellular biosynthetic process	22715	8269	1.47973
8.63917e-07	263	1981	57	0.0287733	0.21673	GO:0048193	GO:BP	Golgi vesicle transport	22715	14615	2.48512
8.7075e-07	132	1981	37	0.0186774	0.280303	GO:0048675	GO:BP	axon extension	22715	14990	3.21408
9.65475e-07	505	1981	89	0.0449268	0.176238	GO:0051223	GO:BP	regulation of protein transport	22715	15699	2.02082
9.79571e-07	157	1981	41	0.0206966	0.261146	GO:2000058	GO:BP	regulation of ubiquitin-dependent protein catabolic process	22715	29289	2.99442
1.03053e-06	1429	1981	195	0.0984351	0.136459	GO:0010558	GO:BP	negative regulation of macromolecule biosynthetic process	22715	4711	1.5647
1.12057e-06	62	1981	24	0.0121151	0.387097	GO:0048168	GO:BP	regulation of neuronal synaptic plasticity	22715	14607	4.43862
1.23917e-06	1497	1981	202	0.101969	0.134937	GO:0051240	GO:BP	positive regulation of multicellular organismal process	22715	15713	1.54724
1.26089e-06	1488	1981	201	0.101464	0.135081	GO:0031327	GO:BP	negative regulation of cellular biosynthetic process	22715	8268	1.54889
1.28594e-06	1685	1981	222	0.112065	0.131751	GO:0051254	GO:BP	positive regulation of RNA metabolic process	22715	15724	1.51071
1.32285e-06	1341	1981	185	0.0933872	0.137957	GO:0019220	GO:BP	regulation of phosphate metabolic process	22715	6478	1.58187
1.33677e-06	146	1981	39	0.019687	0.267123	GO:0016482	GO:BP	cytosolic transport	22715	5825	3.06295
1.40709e-06	1342	1981	185	0.0933872	0.137854	GO:0051174	GO:BP	regulation of phosphorus metabolic process	22715	15658	1.58069
1.50306e-06	105	1981	32	0.0161535	0.304762	GO:0043266	GO:BP	regulation of potassium ion transport	22715	12221	3.49453
1.58546e-06	232	1981	52	0.0262494	0.224138	GO:0007411	GO:BP	axon guidance	22715	3287	2.57006
1.60257e-06	267	1981	57	0.0287733	0.213483	GO:0021537	GO:BP	telencephalon development	22715	7084	2.44789
1.67176e-06	340	1981	67	0.0338213	0.197059	GO:0140694	GO:BP	non-membrane-bounded organelle assembly	22715	23211	2.25956
1.87061e-06	233	1981	52	0.0262494	0.223176	GO:0097485	GO:BP	neuron projection guidance	22715	21874	2.55903
2.04896e-06	1703	1981	223	0.112569	0.130945	GO:0006508	GO:BP	proteolysis	22715	2485	1.50148
2.22634e-06	241	1981	53	0.0267542	0.219917	GO:1901215	GO:BP	negative regulation of neuron death	22715	24537	2.52166
2.69955e-06	467	1981	83	0.041898	0.17773	GO:0006325	GO:BP	chromatin organization	22715	2334	2.03793
2.99841e-06	156	1981	40	0.0201918	0.25641	GO:0051650	GO:BP	establishment of vesicle localization	22715	16024	2.94011
3.15617e-06	202	1981	47	0.0237254	0.232673	GO:0071805	GO:BP	potassium ion transmembrane transport	22715	19753	2.66793
3.36376e-06	189	1981	45	0.0227158	0.238095	GO:0031334	GO:BP	positive regulation of protein-containing complex assembly	22715	8274	2.7301
3.36639e-06	108	1981	32	0.0161535	0.296296	GO:1905477	GO:BP	positive regulation of protein localization to membrane	22715	28371	3.39746
3.46128e-06	26	1981	15	0.00757193	0.576923	GO:0035235	GO:BP	ionotropic glutamate receptor signaling pathway	22715	10262	6.61525
3.46128e-06	26	1981	15	0.00757193	0.576923	GO:1990806	GO:BP	ligand-gated ion channel signaling pathway	22715	29138	6.61525
3.46128e-06	26	1981	15	0.00757193	0.576923	GO:0006376	GO:BP	mRNA splice site selection	22715	2372	6.61525
3.46158e-06	176	1981	43	0.0217062	0.244318	GO:0030307	GO:BP	positive regulation of cell growth	22715	7799	2.80146
3.53478e-06	1422	1981	192	0.0969207	0.135021	GO:0016477	GO:BP	cell migration	22715	5822	1.54821
3.94077e-06	400	1981	74	0.0373549	0.185	GO:0030900	GO:BP	forebrain development	22715	8052	2.12129
4.00017e-06	1014	1981	147	0.0742049	0.14497	GO:0051270	GO:BP	regulation of cellular component movement	22715	15734	1.66229
4.10287e-06	659	1981	106	0.0535083	0.16085	GO:0006873	GO:BP	cellular ion homeostasis	22715	2818	1.84437
4.27643e-06	865	1981	130	0.0656234	0.150289	GO:0009725	GO:BP	response to hormone	22715	4075	1.72328
4.38174e-06	643	1981	104	0.0524987	0.161742	GO:0030003	GO:BP	cellular cation homeostasis	22715	7673	1.8546
4.45387e-06	536	1981	91	0.0459364	0.169776	GO:0051347	GO:BP	positive regulation of transferase activity	22715	15802	1.94673
4.63426e-06	652	1981	105	0.0530035	0.161043	GO:0040008	GO:BP	regulation of growth	22715	11467	1.84659
4.89736e-06	1008	1981	146	0.0737002	0.144841	GO:0051248	GO:BP	negative regulation of protein metabolic process	22715	15718	1.66081
4.95969e-06	356	1981	68	0.0343261	0.191011	GO:0048638	GO:BP	regulation of developmental growth	22715	14953	2.19022
5.01875e-06	23	1981	14	0.00706714	0.608696	GO:0008090	GO:BP	retrograde axonal transport	22715	3529	6.97957
5.0534e-06	61	1981	23	0.0116103	0.377049	GO:0021695	GO:BP	cerebellar cortex development	22715	7241	4.32341
5.45984e-06	140	1981	37	0.0186774	0.264286	GO:0090316	GO:BP	positive regulation of intracellular protein transport	22715	21347	3.03041
5.79404e-06	82	1981	27	0.0136295	0.329268	GO:0048814	GO:BP	regulation of dendrite morphogenesis	22715	15119	3.77553
5.8234e-06	116	1981	33	0.0166583	0.284483	GO:0051963	GO:BP	regulation of synapse assembly	22715	16239	3.262
6.44307e-06	77	1981	26	0.0131247	0.337662	GO:0140029	GO:BP	exocytic process	22715	22977	3.87178
6.56286e-06	3481	1981	400	0.201918	0.11491	GO:0034654	GO:BP	nucleobase-containing compound biosynthetic process	22715	10016	1.3176
6.58254e-06	1202	1981	167	0.0843009	0.138935	GO:0042325	GO:BP	regulation of phosphorylation	22715	11680	1.59309
6.66422e-06	248	1981	53	0.0267542	0.21371	GO:0046034	GO:BP	ATP metabolic process	22715	13748	2.45049
6.9685e-06	105	1981	31	0.0156487	0.295238	GO:0030516	GO:BP	regulation of axon extension	22715	7893	3.38533
8.07142e-06	1427	1981	191	0.096416	0.133847	GO:0009967	GO:BP	positive regulation of signal transduction	22715	4269	1.53475
8.85293e-06	136	1981	36	0.0181726	0.264706	GO:1904375	GO:BP	regulation of protein localization to cell periphery	22715	27354	3.03523
9.03271e-06	106	1981	31	0.0156487	0.292453	GO:0010769	GO:BP	regulation of cell morphogenesis involved in differentiation	22715	4908	3.35339
9.46932e-06	118	1981	33	0.0166583	0.279661	GO:0061387	GO:BP	regulation of extent of cell growth	22715	18131	3.20671
9.54986e-06	369	1981	69	0.0348309	0.186992	GO:0022411	GO:BP	cellular component disassembly	22715	7592	2.14413
9.65544e-06	1199	1981	166	0.0837961	0.138449	GO:0080134	GO:BP	regulation of response to stress	22715	20894	1.58751
1.01423e-05	619	1981	100	0.0504796	0.161551	GO:1903530	GO:BP	regulation of secretion by cell	22715	26588	1.85241
1.02617e-05	95	1981	29	0.0146391	0.305263	GO:2000060	GO:BP	positive regulation of ubiquitin-dependent protein catabolic process	22715	29291	3.50028
1.03728e-05	68	1981	24	0.0121151	0.352941	GO:0043954	GO:BP	cellular component maintenance	22715	12545	4.04698
1.08667e-05	3546	1981	405	0.204442	0.114213	GO:0018130	GO:BP	heterocycle biosynthetic process	22715	6020	1.30962
1.19516e-05	150	1981	38	0.0191822	0.253333	GO:0017148	GO:BP	negative regulation of translation	22715	5897	2.90483
1.26793e-05	231	1981	50	0.0252398	0.21645	GO:0017157	GO:BP	regulation of exocytosis	22715	5899	2.48191
1.43543e-05	132	1981	35	0.0176678	0.265152	GO:1902600	GO:BP	proton transmembrane transport	22715	25764	3.04034
1.43584e-05	177	1981	42	0.0212014	0.237288	GO:0061136	GO:BP	regulation of proteasomal protein catabolic process	22715	17891	2.72085
1.45869e-05	54	1981	21	0.0106007	0.388889	GO:0051932	GO:BP	synaptic transmission, GABAergic	22715	16209	4.45917
1.56268e-05	1299	1981	176	0.088844	0.135489	GO:0010648	GO:BP	negative regulation of cell communication	22715	4795	1.55357
1.56436e-05	420	1981	75	0.0378597	0.178571	GO:0006091	GO:BP	generation of precursor metabolites and energy	22715	2122	2.04758
1.60124e-05	936	1981	136	0.0686522	0.145299	GO:0051726	GO:BP	regulation of cell cycle	22715	16081	1.66606
1.61251e-05	658	1981	104	0.0524987	0.158055	GO:0055065	GO:BP	metal ion homeostasis	22715	16785	1.81232
1.72504e-05	212	1981	47	0.0237254	0.221698	GO:0045732	GO:BP	positive regulation of protein catabolic process	22715	13471	2.54209
1.75709e-05	1301	1981	176	0.088844	0.135281	GO:0023057	GO:BP	negative regulation of signaling	22715	7659	1.55119
1.91492e-05	86	1981	27	0.0136295	0.313953	GO:1901379	GO:BP	regulation of potassium ion transmembrane transport	22715	24684	3.59993
1.91492e-05	86	1981	27	0.0136295	0.313953	GO:0032273	GO:BP	positive regulation of protein polymerization	22715	8654	3.59993
1.93833e-05	172	1981	41	0.0206966	0.238372	GO:0043524	GO:BP	negative regulation of neuron apoptotic process	22715	12396	2.73328
1.96236e-05	18	1981	12	0.00605755	0.666667	GO:0048268	GO:BP	clathrin coat assembly	22715	14666	7.64429
1.97001e-05	635	1981	101	0.0509844	0.159055	GO:0010942	GO:BP	positive regulation of cell death	22715	5065	1.82379
2.22014e-05	60	1981	22	0.0111055	0.366667	GO:0099172	GO:BP	presynapse organization	22715	22316	4.20436
2.41554e-05	3558	1981	404	0.203937	0.113547	GO:0019438	GO:BP	aromatic compound biosynthetic process	22715	6680	1.30198
2.455e-05	1400	1981	186	0.093892	0.132857	GO:0045934	GO:BP	negative regulation of nucleobase-containing compound metabolic process	22715	13656	1.5234
2.4911e-05	301	1981	59	0.0297829	0.196013	GO:0043270	GO:BP	positive regulation of ion transport	22715	12225	2.24757
2.68799e-05	465	1981	80	0.0403836	0.172043	GO:0051051	GO:BP	negative regulation of transport	22715	15557	1.97272
2.9602e-05	1310	1981	176	0.088844	0.134351	GO:0051253	GO:BP	negative regulation of RNA metabolic process	22715	15723	1.54053
3.00254e-05	963	1981	138	0.0696618	0.143302	GO:0031401	GO:BP	positive regulation of protein modification process	22715	8308	1.64316
3.20431e-05	3024	1981	351	0.177183	0.116071	GO:2001141	GO:BP	regulation of RNA biosynthetic process	22715	30322	1.33093
3.51065e-05	182	1981	42	0.0212014	0.230769	GO:0021543	GO:BP	pallium development	22715	7090	2.6461
3.58564e-05	245	1981	51	0.0257446	0.208163	GO:0032886	GO:BP	regulation of microtubule-based process	22715	9098	2.38689
3.66065e-05	94	1981	28	0.0141343	0.297872	GO:0006906	GO:BP	vesicle fusion	22715	2849	3.41553
3.73904e-05	196	1981	44	0.022211	0.22449	GO:0032984	GO:BP	protein-containing complex disassembly	22715	9180	2.5741
3.74525e-05	711	1981	109	0.0550227	0.153305	GO:0043549	GO:BP	regulation of kinase activity	22715	12408	1.75786
3.74729e-05	373	1981	68	0.0343261	0.182306	GO:2001233	GO:BP	regulation of apoptotic signaling pathway	22715	30403	2.09039
3.77348e-05	124	1981	33	0.0166583	0.266129	GO:0048284	GO:BP	organelle fusion	22715	14675	3.05155
3.8535e-05	100	1981	29	0.0146391	0.29	GO:0035249	GO:BP	synaptic transmission, glutamatergic	22715	10268	3.32527
4.00918e-05	335	1981	63	0.0318021	0.18806	GO:0048511	GO:BP	rhythmic process	22715	14847	2.15637
4.0411e-05	3020	1981	350	0.176678	0.115894	GO:1903506	GO:BP	regulation of nucleic acid-templated transcription	22715	26564	1.32889
4.3905e-05	1373	1981	182	0.0918728	0.132556	GO:2000026	GO:BP	regulation of multicellular organismal development	22715	29257	1.51995
4.65855e-05	78	1981	25	0.0126199	0.320513	GO:0046785	GO:BP	microtubule polymerization	22715	14374	3.67514
4.95862e-05	101	1981	29	0.0146391	0.287129	GO:0006413	GO:BP	translational initiation	22715	2405	3.29234
4.95964e-05	30	1981	15	0.00757193	0.5	GO:0099645	GO:BP	neurotransmitter receptor localization to postsynaptic specialization membrane	22715	22421	5.73322
4.95964e-05	30	1981	15	0.00757193	0.5	GO:0099633	GO:BP	protein localization to postsynaptic specialization membrane	22715	22411	5.73322
5.1078e-05	562	1981	91	0.0459364	0.161922	GO:0032870	GO:BP	cellular response to hormone stimulus	22715	9082	1.85666
5.20182e-05	198	1981	44	0.022211	0.222222	GO:0016197	GO:BP	endosomal transport	22715	5748	2.5481
5.23044e-05	698	1981	107	0.0540131	0.153295	GO:0051046	GO:BP	regulation of secretion	22715	15552	1.75775
5.39818e-05	4922	1981	532	0.268551	0.108086	GO:0042221	GO:BP	response to chemical	22715	11633	1.23936
5.69328e-05	3019	1981	349	0.176174	0.115601	GO:0006355	GO:BP	regulation of transcription, DNA-templated	22715	2355	1.32553
7.18029e-05	214	1981	46	0.0232206	0.214953	GO:0033157	GO:BP	regulation of intracellular protein transport	22715	9290	2.46475
7.5208e-05	395	1981	70	0.0353357	0.177215	GO:0072594	GO:BP	establishment of protein localization to organelle	22715	20369	2.03203
7.95336e-05	97	1981	28	0.0141343	0.28866	GO:0090174	GO:BP	organelle membrane fusion	22715	21211	3.3099
8.02149e-05	180	1981	41	0.0206966	0.227778	GO:0008154	GO:BP	actin polymerization or depolymerization	22715	3535	2.6118
8.07736e-05	229	1981	48	0.0242302	0.209607	GO:2000113	GO:BP	negative regulation of cellular macromolecule biosynthetic process	22715	29343	2.40344
8.2676e-05	44	1981	18	0.00908632	0.409091	GO:0047496	GO:BP	vesicle transport along microtubule	22715	14495	4.69081
8.45744e-05	412	1981	72	0.0363453	0.174757	GO:0007264	GO:BP	small GTPase mediated signal transduction	22715	3157	2.00384
8.78369e-05	167	1981	39	0.019687	0.233533	GO:0007033	GO:BP	vacuole organization	22715	2953	2.67779
8.80373e-05	27	1981	14	0.00706714	0.518519	GO:0061003	GO:BP	positive regulation of dendritic spine morphogenesis	22715	17769	5.94556
8.80373e-05	27	1981	14	0.00706714	0.518519	GO:0098698	GO:BP	postsynaptic specialization assembly	22715	22050	5.94556
8.86004e-05	3699	1981	414	0.208985	0.111922	GO:1901362	GO:BP	organic cyclic compound biosynthetic process	22715	24670	1.28335
9.1296e-05	577	1981	92	0.0464412	0.159445	GO:0097190	GO:BP	apoptotic signaling pathway	22715	21714	1.82827
9.25584e-05	49	1981	19	0.00959112	0.387755	GO:0016601	GO:BP	Rac protein signal transduction	22715	5866	4.44617
9.63449e-05	54	1981	20	0.0100959	0.37037	GO:0031113	GO:BP	regulation of microtubule polymerization	22715	8169	4.24683
9.91943e-05	116	1981	31	0.0156487	0.267241	GO:1901890	GO:BP	positive regulation of cell junction assembly	22715	25157	3.0643
0.000102151	98	1981	28	0.0141343	0.285714	GO:0007041	GO:BP	lysosomal transport	22715	2960	3.27612
0.000104884	168	1981	39	0.019687	0.232143	GO:2001257	GO:BP	regulation of cation channel activity	22715	30427	2.66185
0.000111163	224	1981	47	0.0237254	0.209821	GO:0030100	GO:BP	regulation of endocytosis	22715	7709	2.4059
0.00011283	313	1981	59	0.0297829	0.188498	GO:0022604	GO:BP	regulation of cell morphogenesis	22715	7602	2.1614
0.000115055	210	1981	45	0.0227158	0.214286	GO:0016236	GO:BP	macroautophagy	22715	5758	2.45709
0.000115593	298	1981	57	0.0287733	0.191275	GO:0015980	GO:BP	energy derivation by oxidation of organic compounds	22715	5627	2.19324
0.000132559	322	1981	60	0.0302877	0.186335	GO:0018209	GO:BP	peptidyl-serine modification	22715	6095	2.1366
0.000134498	789	1981	116	0.0585563	0.147022	GO:0000278	GO:BP	mitotic cell cycle	22715	118	1.68581
0.000148117	300	1981	57	0.0287733	0.19	GO:0018105	GO:BP	peptidyl-serine phosphorylation	22715	6004	2.17862
0.000150684	150	1981	36	0.0181726	0.24	GO:0008064	GO:BP	regulation of actin polymerization or depolymerization	22715	3520	2.75194
0.000151301	17	1981	11	0.00555275	0.647059	GO:0097062	GO:BP	dendritic spine maintenance	22715	21649	7.41946
0.000152393	137	1981	34	0.017163	0.248175	GO:0007034	GO:BP	vacuolar transport	22715	2954	2.84568
0.000160494	278	1981	54	0.027259	0.194245	GO:0045927	GO:BP	positive regulation of growth	22715	13649	2.22729
0.000174342	77	1981	24	0.0121151	0.311688	GO:0000380	GO:BP	alternative mRNA splicing, via spliceosome	22715	159	3.57395
0.000200684	51	1981	19	0.00959112	0.372549	GO:0050775	GO:BP	positive regulation of dendrite morphogenesis	22715	15327	4.27181
0.000202868	145	1981	35	0.0176678	0.241379	GO:0051592	GO:BP	response to calcium ion	22715	15970	2.76776
0.000217125	200	1981	43	0.0217062	0.215	GO:0031345	GO:BP	negative regulation of cell projection organization	22715	8285	2.46528
0.00021801	152	1981	36	0.0181726	0.236842	GO:0030832	GO:BP	regulation of actin filament length	22715	8013	2.71573
0.000225146	139	1981	34	0.017163	0.244604	GO:1903364	GO:BP	positive regulation of cellular protein catabolic process	22715	26434	2.80474
0.000227264	5970	1981	625	0.315497	0.10469	GO:0007165	GO:BP	signal transduction	22715	3067	1.20042
0.000247782	133	1981	33	0.0166583	0.24812	GO:0030833	GO:BP	regulation of actin filament polymerization	22715	8014	2.84505
0.000249869	1069	1981	146	0.0737002	0.136576	GO:0001932	GO:BP	regulation of protein phosphorylation	22715	662	1.56604
0.000251747	1587	1981	201	0.101464	0.126654	GO:0048870	GO:BP	cell motility	22715	15173	1.45227
0.000251747	1587	1981	201	0.101464	0.126654	GO:0051674	GO:BP	localization of cell	22715	16045	1.45227
0.000257581	33	1981	15	0.00757193	0.454545	GO:0051647	GO:BP	nucleus localization	22715	16021	5.21201
0.000260509	62	1981	21	0.0106007	0.33871	GO:0050885	GO:BP	neuromuscular process controlling balance	22715	15415	3.88379
0.000270119	127	1981	32	0.0161535	0.251969	GO:0007030	GO:BP	Golgi organization	22715	2950	2.88918
0.000273444	3134	1981	356	0.179707	0.113593	GO:0097659	GO:BP	nucleic acid-templated transcription	22715	21927	1.3025
0.000281999	925	1981	130	0.0656234	0.140541	GO:1902533	GO:BP	positive regulation of intracellular signal transduction	22715	25716	1.6115
0.000288881	416	1981	71	0.0358405	0.170673	GO:0006914	GO:BP	autophagy	22715	2856	1.95701
0.000288881	416	1981	71	0.0358405	0.170673	GO:0061919	GO:BP	process utilizing autophagic mechanism	22715	18455	1.95701
0.000290436	52	1981	19	0.00959112	0.365385	GO:0099054	GO:BP	presynapse assembly	22715	22261	4.18966
0.000293098	174	1981	39	0.019687	0.224138	GO:1903305	GO:BP	regulation of regulated secretory pathway	22715	26379	2.57006
0.000295163	557	1981	88	0.044422	0.157989	GO:0043065	GO:BP	positive regulation of apoptotic process	22715	12134	1.81157
0.00030083	3147	1981	357	0.180212	0.113441	GO:0032774	GO:BP	RNA biosynthetic process	22715	9027	1.30077
0.000304365	231	1981	47	0.0237254	0.203463	GO:1903320	GO:BP	regulation of protein modification by small protein conjugation or removal	22715	26391	2.333
0.000312882	154	1981	36	0.0181726	0.233766	GO:0034250	GO:BP	positive regulation of cellular amide metabolic process	22715	9807	2.68046
0.000330342	128	1981	32	0.0161535	0.25	GO:0032434	GO:BP	regulation of proteasomal ubiquitin-dependent protein catabolic process	22715	8764	2.86661
0.000358222	18	1981	11	0.00555275	0.611111	GO:0099150	GO:BP	regulation of postsynaptic specialization assembly	22715	22302	7.00726
0.000360569	947	1981	132	0.066633	0.139388	GO:0032269	GO:BP	negative regulation of cellular protein metabolic process	22715	8650	1.59828
0.000376968	3133	1981	355	0.179202	0.11331	GO:0006351	GO:BP	transcription, DNA-templated	22715	2351	1.29926
0.000389273	162	1981	37	0.0186774	0.228395	GO:0006457	GO:BP	protein folding	22715	2439	2.61888
0.000389273	162	1981	37	0.0186774	0.228395	GO:0009060	GO:BP	aerobic respiration	22715	3665	2.61888
0.000393607	43	1981	17	0.00858152	0.395349	GO:0017158	GO:BP	regulation of calcium ion-dependent exocytosis	22715	5900	4.53324
0.00039949	80	1981	24	0.0121151	0.3	GO:1903312	GO:BP	negative regulation of mRNA metabolic process	22715	26383	3.43993
0.000417972	48	1981	18	0.00908632	0.375	GO:0045773	GO:BP	positive regulation of axon extension	22715	13511	4.29991
0.000423735	34	1981	15	0.00757193	0.441176	GO:0035640	GO:BP	exploration behavior	22715	10532	5.05872
0.000429623	1171	1981	156	0.0787481	0.133219	GO:0009968	GO:BP	negative regulation of signal transduction	22715	4270	1.52755
0.000432648	92	1981	26	0.0131247	0.282609	GO:0050772	GO:BP	positive regulation of axonogenesis	22715	15324	3.24051
0.000459246	12	1981	9	0.00454316	0.75	GO:0099159	GO:BP	regulation of modification of postsynaptic structure	22715	22310	8.59982
0.000480673	184	1981	40	0.0201918	0.217391	GO:0021953	GO:BP	central nervous system neuron differentiation	22715	7495	2.4927
0.000482213	75	1981	23	0.0116103	0.306667	GO:0051965	GO:BP	positive regulation of synapse assembly	22715	16241	3.51637
0.000496295	30	1981	14	0.00706714	0.466667	GO:0099563	GO:BP	modification of synaptic structure	22715	22377	5.351
0.000504279	111	1981	29	0.0146391	0.261261	GO:0099565	GO:BP	chemical synaptic transmission, postsynaptic	22715	22379	2.99573
0.000504279	111	1981	29	0.0146391	0.261261	GO:0045666	GO:BP	positive regulation of neuron differentiation	22715	13410	2.99573
0.000521046	81	1981	24	0.0121151	0.296296	GO:0032436	GO:BP	positive regulation of proteasomal ubiquitin-dependent protein catabolic process	22715	8766	3.39746
0.000530133	157	1981	36	0.0181726	0.229299	GO:0007613	GO:BP	memory	22715	3475	2.62925
0.000543627	87	1981	25	0.0126199	0.287356	GO:0031110	GO:BP	regulation of microtubule polymerization or depolymerization	22715	8166	3.29495
0.000543627	87	1981	25	0.0126199	0.287356	GO:0021954	GO:BP	central nervous system neuron development	22715	7496	3.29495
0.000570417	582	1981	90	0.0454316	0.154639	GO:0006875	GO:BP	cellular metal ion homeostasis	22715	2820	1.77316
0.000582697	118	1981	30	0.0151439	0.254237	GO:0031109	GO:BP	microtubule polymerization or depolymerization	22715	8165	2.91519
0.000582697	118	1981	30	0.0151439	0.254237	GO:0042752	GO:BP	regulation of circadian rhythm	22715	11941	2.91519
0.000624281	112	1981	29	0.0146391	0.258929	GO:0006612	GO:BP	protein targeting to membrane	22715	2586	2.96899
0.000664776	732	1981	107	0.0540131	0.146175	GO:0030162	GO:BP	regulation of proteolysis	22715	7725	1.6761
0.00066505	65	1981	21	0.0106007	0.323077	GO:0099518	GO:BP	vesicle cytoskeletal trafficking	22715	22343	3.70454
0.000675903	567	1981	88	0.044422	0.155203	GO:0043068	GO:BP	positive regulation of programmed cell death	22715	12137	1.77962
0.000721478	152	1981	35	0.0176678	0.230263	GO:0030041	GO:BP	actin filament polymerization	22715	7691	2.6403
0.000721478	152	1981	35	0.0176678	0.230263	GO:0010977	GO:BP	negative regulation of neuron projection development	22715	5096	2.6403
0.000737605	201	1981	42	0.0212014	0.208955	GO:0031396	GO:BP	regulation of protein ubiquitination	22715	8303	2.39597
0.000750345	3484	1981	387	0.195356	0.111079	GO:0048513	GO:BP	animal organ development	22715	14849	1.27368
0.000772011	314	1981	57	0.0287733	0.181529	GO:0043087	GO:BP	regulation of GTPase activity	22715	12143	2.08149
0.000783385	19	1981	11	0.00555275	0.578947	GO:0035641	GO:BP	locomotory exploration behavior	22715	10533	6.63846
0.000826871	55	1981	19	0.00959112	0.345455	GO:0097479	GO:BP	synaptic vesicle localization	22715	21871	3.96113
0.000832267	31	1981	14	0.00706714	0.451613	GO:0006099	GO:BP	tricarboxylic acid cycle	22715	2127	5.17839
0.00087586	224	1981	45	0.0227158	0.200893	GO:0007623	GO:BP	circadian rhythm	22715	3485	2.30352
0.000892332	1575	1981	197	0.0994447	0.125079	GO:1902680	GO:BP	positive regulation of RNA biosynthetic process	22715	25833	1.43421
0.000916193	217	1981	44	0.022211	0.202765	GO:0045664	GO:BP	regulation of neuron differentiation	22715	13408	2.32499
0.000943335	23	1981	12	0.00605755	0.521739	GO:0099010	GO:BP	modification of postsynaptic structure	22715	22237	5.98249
0.000983165	945	1981	130	0.0656234	0.137566	GO:0051336	GO:BP	regulation of hydrolase activity	22715	15791	1.57739
0.0010023	982	1981	134	0.0676426	0.136456	GO:0040012	GO:BP	regulation of locomotion	22715	11471	1.56467
0.00102952	61	1981	20	0.0100959	0.327869	GO:0000381	GO:BP	regulation of alternative mRNA splicing, via spliceosome	22715	160	3.75949
0.0011325	16	1981	10	0.00504796	0.625	GO:1905244	GO:BP	regulation of modification of synaptic structure	22715	28151	7.16652
0.00115813	302	1981	55	0.0277638	0.182119	GO:0021700	GO:BP	developmental maturation	22715	7246	2.08826
0.00115832	414	1981	69	0.0348309	0.166667	GO:0006816	GO:BP	calcium ion transport	22715	2774	1.91107
0.00117141	128	1981	31	0.0156487	0.242188	GO:0045727	GO:BP	positive regulation of translation	22715	13467	2.77703
0.00122034	41	1981	16	0.00807673	0.390244	GO:0072583	GO:BP	clathrin-dependent endocytosis	22715	20365	4.4747
0.00123693	51	1981	18	0.00908632	0.352941	GO:0098815	GO:BP	modulation of excitatory postsynaptic potential	22715	22131	4.04698
0.00124223	234	1981	46	0.0232206	0.196581	GO:0034764	GO:BP	positive regulation of transmembrane transport	22715	10050	2.25408
0.00124301	342	1981	60	0.0302877	0.175439	GO:1901653	GO:BP	cellular response to peptide	22715	24932	2.01165
0.00126079	135	1981	32	0.0161535	0.237037	GO:0001508	GO:BP	action potential	22715	429	2.71797
0.00127438	1573	1981	196	0.0989399	0.124603	GO:0045893	GO:BP	positive regulation of transcription, DNA-templated	22715	13617	1.42875
0.00127438	1573	1981	196	0.0989399	0.124603	GO:1903508	GO:BP	positive regulation of nucleic acid-templated transcription	22715	26566	1.42875
0.00128637	627	1981	94	0.0474508	0.14992	GO:0061061	GO:BP	muscle structure development	22715	17819	1.71905
0.00136071	32	1981	14	0.00706714	0.4375	GO:0099068	GO:BP	postsynapse assembly	22715	22262	5.01656
0.00142892	611	1981	92	0.0464412	0.150573	GO:0045859	GO:BP	regulation of protein kinase activity	22715	13587	1.72653
0.00145435	170	1981	37	0.0186774	0.217647	GO:0001764	GO:BP	neuron migration	22715	542	2.49564
0.00146637	1203	1981	157	0.0792529	0.130507	GO:0045944	GO:BP	positive regulation of transcription by RNA polymerase II	22715	13665	1.49645
0.00160702	880	1981	122	0.0615851	0.138636	GO:0010562	GO:BP	positive regulation of phosphorus metabolic process	22715	4715	1.58966
0.00160702	880	1981	122	0.0615851	0.138636	GO:0045937	GO:BP	positive regulation of phosphate metabolic process	22715	13659	1.58966
0.00161363	28	1981	13	0.00656234	0.464286	GO:1904861	GO:BP	excitatory synapse assembly	22715	27794	5.3237
0.00165134	104	1981	27	0.0136295	0.259615	GO:0060079	GO:BP	excitatory postsynaptic potential	22715	16907	2.97686
0.00165757	799	1981	113	0.0570419	0.141427	GO:0042327	GO:BP	positive regulation of phosphorylation	22715	11682	1.62166
0.00170129	164	1981	36	0.0181726	0.219512	GO:0006403	GO:BP	RNA localization	22715	2396	2.51702
0.00171234	229	1981	45	0.0227158	0.196507	GO:0000209	GO:BP	protein polyubiquitination	22715	100	2.25323
0.00173647	24	1981	12	0.00605755	0.5	GO:0047497	GO:BP	mitochondrion transport along microtubule	22715	14496	5.73322
0.00173647	24	1981	12	0.00605755	0.5	GO:0034643	GO:BP	establishment of mitochondrion localization, microtubule-mediated	22715	10009	5.73322
0.00173647	24	1981	12	0.00605755	0.5	GO:1902473	GO:BP	regulation of protein localization to synapse	22715	25677	5.73322
0.00173801	52	1981	18	0.00908632	0.346154	GO:1900271	GO:BP	regulation of long-term synaptic potentiation	22715	23612	3.96915
0.00177848	298	1981	54	0.027259	0.181208	GO:0034504	GO:BP	protein localization to nucleus	22715	9969	2.07781
0.00180723	1993	1981	238	0.120141	0.119418	GO:0048584	GO:BP	positive regulation of response to stimulus	22715	14910	1.3693
0.0018731	193	1981	40	0.0201918	0.207254	GO:0015931	GO:BP	nucleobase-containing compound transport	22715	5583	2.37646
0.00187801	63	1981	20	0.0100959	0.31746	GO:0046847	GO:BP	filopodium assembly	22715	14415	3.64014
0.00190497	124	1981	30	0.0151439	0.241935	GO:0098876	GO:BP	vesicle-mediated transport to the plasma membrane	22715	22157	2.77414
0.0019886	172	1981	37	0.0186774	0.215116	GO:0031644	GO:BP	regulation of nervous system process	22715	8417	2.46662
0.00205036	371	1981	63	0.0318021	0.169811	GO:0051098	GO:BP	regulation of binding	22715	15590	1.94713
0.00205557	884	1981	122	0.0615851	0.138009	GO:0030334	GO:BP	regulation of cell migration	22715	7819	1.58247
0.00211113	118	1981	29	0.0146391	0.245763	GO:0021987	GO:BP	cerebral cortex development	22715	7529	2.81802
0.00217354	33	1981	14	0.00706714	0.424242	GO:1902745	GO:BP	positive regulation of lamellipodium organization	22715	25883	4.86455
0.00218393	216	1981	43	0.0217062	0.199074	GO:0045333	GO:BP	cellular respiration	22715	13237	2.28267
0.00226251	93	1981	25	0.0126199	0.268817	GO:0000045	GO:BP	autophagosome assembly	22715	20	3.08237
0.00229503	209	1981	42	0.0212014	0.200957	GO:0007163	GO:BP	establishment or maintenance of cell polarity	22715	3065	2.30426
0.00229955	125	1981	30	0.0151439	0.24	GO:0031623	GO:BP	receptor internalization	22715	8403	2.75194
0.00232447	480	1981	76	0.0383645	0.158333	GO:0007005	GO:BP	mitochondrion organization	22715	2930	1.81552
0.00248429	301	1981	54	0.027259	0.179402	GO:0070588	GO:BP	calcium ion transmembrane transport	22715	18960	2.0571
0.0025342	17	1981	10	0.00504796	0.588235	GO:0097091	GO:BP	synaptic vesicle clustering	22715	21667	6.74496
0.00256108	119	1981	29	0.0146391	0.243697	GO:1903052	GO:BP	positive regulation of proteolysis involved in cellular protein catabolic process	22715	26168	2.79434
0.00256202	349	1981	60	0.0302877	0.17192	GO:0045862	GO:BP	positive regulation of proteolysis	22715	13590	1.97131
0.00259869	48	1981	17	0.00858152	0.354167	GO:0051489	GO:BP	regulation of filopodium assembly	22715	15897	4.06103
0.00259869	48	1981	17	0.00858152	0.354167	GO:0008089	GO:BP	anterograde axonal transport	22715	3528	4.06103
0.00264956	507	1981	79	0.0398788	0.155819	GO:0051345	GO:BP	positive regulation of hydrolase activity	22715	15800	1.78668
0.00267144	925	1981	126	0.0636042	0.136216	GO:0010629	GO:BP	negative regulation of gene expression	22715	4776	1.56191
0.00269028	225	1981	44	0.022211	0.195556	GO:2001234	GO:BP	negative regulation of apoptotic signaling pathway	22715	30404	2.24232
0.00269084	29	1981	13	0.00656234	0.448276	GO:0007214	GO:BP	gamma-aminobutyric acid signaling pathway	22715	3114	5.14012
0.00269084	29	1981	13	0.00656234	0.448276	GO:0060074	GO:BP	synapse maturation	22715	16904	5.14012
0.00292282	88	1981	24	0.0121151	0.272727	GO:0045685	GO:BP	regulation of glial cell differentiation	22715	13426	3.12721
0.00307366	25	1981	12	0.00605755	0.48	GO:0031338	GO:BP	regulation of vesicle fusion	22715	8278	5.50389
0.00310006	21	1981	11	0.00555275	0.52381	GO:0099188	GO:BP	postsynaptic cytoskeleton organization	22715	22328	6.00623
0.00310006	21	1981	11	0.00555275	0.52381	GO:0097107	GO:BP	postsynaptic density assembly	22715	21680	6.00623
0.00320879	161	1981	35	0.0176678	0.217391	GO:1902904	GO:BP	negative regulation of supramolecular fiber organization	22715	26030	2.4927
0.00332073	101	1981	26	0.0131247	0.257426	GO:0051952	GO:BP	regulation of amine transport	22715	16229	2.95175
0.00332822	65	1981	20	0.0100959	0.307692	GO:0070936	GO:BP	protein K48-linked ubiquitination	22715	19165	3.52813
0.00339841	34	1981	14	0.00706714	0.411765	GO:0034314	GO:BP	Arp2/3 complex-mediated actin nucleation	22715	9851	4.72147
0.00365681	49	1981	17	0.00858152	0.346939	GO:0051646	GO:BP	mitochondrion localization	22715	16020	3.97815
0.00377044	39	1981	15	0.00757193	0.384615	GO:0010765	GO:BP	positive regulation of sodium ion transport	22715	4904	4.41017
0.00380208	198	1981	40	0.0201918	0.20202	GO:1902115	GO:BP	regulation of organelle assembly	22715	25368	2.31645
0.00398563	128	1981	30	0.0151439	0.234375	GO:0001101	GO:BP	response to acid chemical	22715	358	2.68744
0.00436356	199	1981	40	0.0201918	0.201005	GO:0048639	GO:BP	positive regulation of developmental growth	22715	14954	2.30481
0.00436902	30	1981	13	0.00656234	0.433333	GO:0099558	GO:BP	maintenance of synapse structure	22715	22372	4.96879
0.00437329	96	1981	25	0.0126199	0.260417	GO:0030004	GO:BP	cellular monovalent inorganic cation homeostasis	22715	7674	2.98605
0.00455125	55	1981	18	0.00908632	0.327273	GO:0006446	GO:BP	regulation of translational initiation	22715	2432	3.75265
0.00481373	523	1981	80	0.0403836	0.152964	GO:0072507	GO:BP	divalent inorganic cation homeostasis	22715	20327	1.75395
0.00509183	50	1981	17	0.00858152	0.34	GO:1990089	GO:BP	response to nerve growth factor	22715	28843	3.89859
0.00509183	50	1981	17	0.00858152	0.34	GO:0045687	GO:BP	positive regulation of glial cell differentiation	22715	13428	3.89859
0.00520954	35	1981	14	0.00706714	0.4	GO:0021680	GO:BP	cerebellar Purkinje cell layer development	22715	7226	4.58657
0.00524278	340	1981	58	0.0292781	0.170588	GO:0010639	GO:BP	negative regulation of organelle organization	22715	4786	1.95604
0.00531764	456	1981	72	0.0363453	0.157895	GO:0033674	GO:BP	positive regulation of kinase activity	22715	9612	1.81049
0.00554695	40	1981	15	0.00757193	0.375	GO:0014059	GO:BP	regulation of dopamine secretion	22715	5177	4.29991
0.00554695	40	1981	15	0.00757193	0.375	GO:0014046	GO:BP	dopamine secretion	22715	5164	4.29991
0.00559588	110	1981	27	0.0136295	0.245455	GO:1903076	GO:BP	regulation of protein localization to plasma membrane	22715	26192	2.81449
0.00559588	110	1981	27	0.0136295	0.245455	GO:0043200	GO:BP	response to amino acid	22715	12205	2.81449
0.00559834	398	1981	65	0.0328117	0.163317	GO:0003012	GO:BP	muscle system process	22715	1588	1.87266
0.00560155	1106	1981	144	0.0726906	0.130199	GO:0010628	GO:BP	positive regulation of gene expression	22715	4775	1.49292
0.00570298	728	1981	103	0.0519939	0.141484	GO:0001934	GO:BP	positive regulation of protein phosphorylation	22715	664	1.62231
0.00666375	98	1981	25	0.0126199	0.255102	GO:1905037	GO:BP	autophagosome organization	22715	27963	2.92511
0.00701928	51	1981	17	0.00858152	0.333333	GO:0002209	GO:BP	behavioral defense response	22715	870	3.82214
0.00712077	92	1981	24	0.0121151	0.26087	GO:0021766	GO:BP	hippocampus development	22715	7309	2.99124
0.00718224	327	1981	56	0.0282686	0.171254	GO:0042063	GO:BP	gliogenesis	22715	11525	1.96367
0.0076863	80	1981	22	0.0111055	0.275	GO:0032272	GO:BP	negative regulation of protein polymerization	22715	8653	3.15327
0.00770071	241	1981	45	0.0227158	0.186722	GO:0034976	GO:BP	response to endoplasmic reticulum stress	22715	10072	2.14103
0.00784099	36	1981	14	0.00706714	0.388889	GO:0032228	GO:BP	regulation of synaptic transmission, GABAergic	22715	8611	4.45917
0.00819136	15	1981	9	0.00454316	0.6	GO:0098885	GO:BP	modification of postsynaptic actin cytoskeleton	22715	22163	6.87986
0.00819136	15	1981	9	0.00454316	0.6	GO:0099151	GO:BP	regulation of postsynaptic density assembly	22715	22303	6.87986
0.00870602	27	1981	12	0.00605755	0.444444	GO:0010592	GO:BP	positive regulation of lamellipodium assembly	22715	4741	5.09619
0.00870602	27	1981	12	0.00605755	0.444444	GO:0051654	GO:BP	establishment of mitochondrion localization	22715	16028	5.09619
0.00896588	420	1981	67	0.0338213	0.159524	GO:0006979	GO:BP	response to oxidative stress	22715	2910	1.82917
0.00953533	379	1981	62	0.0312973	0.163588	GO:0042692	GO:BP	muscle cell differentiation	22715	11896	1.87578
0.00989515	113	1981	27	0.0136295	0.238938	GO:0051261	GO:BP	protein depolymerization	22715	15731	2.73977
0.0102217	19	1981	10	0.00504796	0.526316	GO:1905874	GO:BP	regulation of postsynaptic density organization	22715	28729	6.03496
0.0102217	19	1981	10	0.00504796	0.526316	GO:0098974	GO:BP	postsynaptic actin cytoskeleton organization	22715	22218	6.03496
0.01051	120	1981	28	0.0141343	0.233333	GO:0046928	GO:BP	regulation of neurotransmitter secretion	22715	14465	2.6755
0.01051	120	1981	28	0.0141343	0.233333	GO:0021761	GO:BP	limbic system development	22715	7304	2.6755
0.0105289	1523	1981	186	0.093892	0.122127	GO:0048585	GO:BP	negative regulation of response to stimulus	22715	14911	1.40037
0.010841	9	1981	7	0.00353357	0.777778	GO:1902950	GO:BP	regulation of dendritic spine maintenance	22715	26069	8.91834
0.010841	9	1981	7	0.00353357	0.777778	GO:0099545	GO:BP	trans-synaptic signaling by trans-synaptic complex	22715	22359	8.91834
0.0110522	107	1981	26	0.0131247	0.242991	GO:0008306	GO:BP	associative learning	22715	3581	2.78624
0.0129276	230	1981	43	0.0217062	0.186957	GO:0090257	GO:BP	regulation of muscle system process	22715	21289	2.14372
0.0129679	484	1981	74	0.0373549	0.152893	GO:1901652	GO:BP	response to peptide	22715	24931	1.75313
0.0132674	135	1981	30	0.0151439	0.222222	GO:0051588	GO:BP	regulation of neurotransmitter transport	22715	15966	2.5481
0.0133927	285	1981	50	0.0252398	0.175439	GO:0009895	GO:BP	negative regulation of catabolic process	22715	4217	2.01165
0.0134138	238	1981	44	0.022211	0.184874	GO:0010001	GO:BP	glial cell differentiation	22715	4287	2.11984
0.0148046	48	1981	16	0.00807673	0.333333	GO:1990090	GO:BP	cellular response to nerve growth factor stimulus	22715	28844	3.82214
0.0148046	48	1981	16	0.00807673	0.333333	GO:0045010	GO:BP	actin nucleation	22715	13080	3.82214
0.014833	164	1981	34	0.017163	0.207317	GO:1903169	GO:BP	regulation of calcium ion transmembrane transport	22715	26255	2.37719
0.014833	164	1981	34	0.017163	0.207317	GO:0007051	GO:BP	spindle organization	22715	2966	2.37719
0.014833	164	1981	34	0.017163	0.207317	GO:0043271	GO:BP	negative regulation of ion transport	22715	12226	2.37719
0.0151451	937	1981	124	0.0625946	0.132337	GO:2000145	GO:BP	regulation of cell motility	22715	29375	1.51744
0.0155381	65	1981	19	0.00959112	0.292308	GO:0043113	GO:BP	receptor clustering	22715	12162	3.35173
0.0156534	143	1981	31	0.0156487	0.216783	GO:0051236	GO:BP	establishment of RNA localization	22715	15709	2.48573
0.0161046	109	1981	26	0.0131247	0.238532	GO:0015837	GO:BP	amine transport	22715	5505	2.73511
0.0162472	43	1981	15	0.00757193	0.348837	GO:0007616	GO:BP	long-term memory	22715	3478	3.99992
0.0168986	38	1981	14	0.00706714	0.368421	GO:0072599	GO:BP	establishment of protein localization to endoplasmic reticulum	22715	20374	4.22447
0.0173288	202	1981	39	0.019687	0.193069	GO:0032869	GO:BP	cellular response to insulin stimulus	22715	9081	2.21382
0.018008	103	1981	25	0.0126199	0.242718	GO:1901800	GO:BP	positive regulation of proteasomal protein catabolic process	22715	25067	2.78311
0.0181767	130	1981	29	0.0146391	0.223077	GO:0043488	GO:BP	regulation of mRNA stability	22715	12375	2.5579
0.0188404	20	1981	10	0.00504796	0.5	GO:1902992	GO:BP	negative regulation of amyloid precursor protein catabolic process	22715	26110	5.73322
0.0191401	60	1981	18	0.00908632	0.3	GO:0042220	GO:BP	response to cocaine	22715	11632	3.43993
0.0200465	66	1981	19	0.00959112	0.287879	GO:0050771	GO:BP	negative regulation of axonogenesis	22715	15323	3.30094
0.0202141	72	1981	20	0.0100959	0.277778	GO:0042982	GO:BP	amyloid precursor protein metabolic process	22715	12077	3.18512
0.0236375	160	1981	33	0.0166583	0.20625	GO:0051494	GO:BP	negative regulation of cytoskeleton organization	22715	15902	2.36495
0.0242412	118	1981	27	0.0136295	0.228814	GO:0048259	GO:BP	regulation of receptor-mediated endocytosis	22715	14658	2.62367
0.0242715	34	1981	13	0.00656234	0.382353	GO:2000463	GO:BP	positive regulation of excitatory postsynaptic potential	22715	29688	4.38422
0.0245206	307	1981	52	0.0262494	0.169381	GO:0071214	GO:BP	cellular response to abiotic stimulus	22715	19267	1.9422
0.0245206	307	1981	52	0.0262494	0.169381	GO:0104004	GO:BP	cellular response to environmental stimulus	22715	22505	1.9422
0.0249514	61	1981	18	0.00908632	0.295082	GO:1902305	GO:BP	regulation of sodium ion transmembrane transport	22715	25538	3.38354
0.0262736	7	1981	6	0.00302877	0.857143	GO:0021578	GO:BP	hindbrain maturation	22715	7125	9.82837
0.0273237	50	1981	16	0.00807673	0.32	GO:0001662	GO:BP	behavioral fear response	22715	486	3.66926
0.0282839	2616	1981	292	0.1474	0.111621	GO:0009605	GO:BP	response to external stimulus	22715	3979	1.27989
0.0293982	140	1981	30	0.0151439	0.214286	GO:0050658	GO:BP	RNA transport	22715	15264	2.45709
0.0293982	140	1981	30	0.0151439	0.214286	GO:0050657	GO:BP	nucleic acid transport	22715	15263	2.45709
0.0294171	1216	1981	152	0.0767289	0.125	GO:1903507	GO:BP	negative regulation of nucleic acid-templated transcription	22715	26565	1.4333
0.0295176	350	1981	57	0.0287733	0.162857	GO:0009150	GO:BP	purine ribonucleotide metabolic process	22715	3751	1.86739
0.0306933	269	1981	47	0.0237254	0.174721	GO:0051924	GO:BP	regulation of calcium ion transport	22715	16201	2.00343
0.0308078	1217	1981	152	0.0767289	0.124897	GO:1902679	GO:BP	negative regulation of RNA biosynthetic process	22715	25832	1.43213
0.0308217	80	1981	21	0.0106007	0.2625	GO:0071277	GO:BP	cellular response to calcium ion	22715	19326	3.00994
0.0321462	376	1981	60	0.0302877	0.159574	GO:0051047	GO:BP	positive regulation of secretion	22715	15553	1.82975
0.0331498	21	1981	10	0.00504796	0.47619	GO:1902307	GO:BP	positive regulation of sodium ion transmembrane transport	22715	25540	5.46021
0.0331498	21	1981	10	0.00504796	0.47619	GO:0099500	GO:BP	vesicle fusion to plasma membrane	22715	22334	5.46021
0.0331498	21	1981	10	0.00504796	0.47619	GO:0031629	GO:BP	synaptic vesicle fusion to presynaptic active zone membrane	22715	8405	5.46021
0.0337975	30	1981	12	0.00605755	0.4	GO:1903421	GO:BP	regulation of synaptic vesicle recycling	22715	26486	4.58657
0.0338415	17	1981	9	0.00454316	0.529412	GO:0032252	GO:BP	secretory granule localization	22715	8635	6.07046
0.0338415	17	1981	9	0.00454316	0.529412	GO:0006613	GO:BP	cotranslational protein targeting to membrane	22715	2587	6.07046
0.0338415	17	1981	9	0.00454316	0.529412	GO:1902430	GO:BP	negative regulation of amyloid-beta formation	22715	25646	6.07046
0.0341794	488	1981	73	0.0368501	0.14959	GO:0055074	GO:BP	calcium ion homeostasis	22715	16794	1.71527
0.0355354	35	1981	13	0.00656234	0.371429	GO:0090313	GO:BP	regulation of protein targeting to membrane	22715	21344	4.25896
0.0362597	369	1981	59	0.0297829	0.159892	GO:0009259	GO:BP	ribonucleotide metabolic process	22715	3858	1.83339
0.0381378	842	1981	112	0.0565371	0.133017	GO:0048609	GO:BP	multicellular organismal reproductive process	22715	14925	1.52523
0.038187	328	1981	54	0.027259	0.164634	GO:1903532	GO:BP	positive regulation of secretion by cell	22715	26590	1.88777
0.0415694	63	1981	18	0.00908632	0.285714	GO:0070972	GO:BP	protein localization to endoplasmic reticulum	22715	19193	3.27612
0.0415694	63	1981	18	0.00908632	0.285714	GO:1901016	GO:BP	regulation of potassium ion transmembrane transporter activity	22715	24344	3.27612
0.0415694	63	1981	18	0.00908632	0.285714	GO:0042274	GO:BP	ribosomal small subunit biogenesis	22715	11658	3.27612
0.0417325	280	1981	48	0.0242302	0.171429	GO:0097193	GO:BP	intrinsic apoptotic signaling pathway	22715	21717	1.96567
0.0417828	1214	1981	151	0.0762241	0.124382	GO:0045892	GO:BP	negative regulation of transcription, DNA-templated	22715	13616	1.42622
0.0426755	46	1981	15	0.00757193	0.326087	GO:0008038	GO:BP	neuron recognition	22715	3506	3.73905
0.0434936	500	1981	74	0.0373549	0.148	GO:0072503	GO:BP	cellular divalent inorganic cation homeostasis	22715	20323	1.69703
0.0435711	388	1981	61	0.0307925	0.157216	GO:0045860	GO:BP	positive regulation of protein kinase activity	22715	13588	1.80271
0.0499927	1007	1981	129	0.0651186	0.128103	GO:0044092	GO:BP	negative regulation of molecular function	22715	12645	1.46889
1.25125e-167	12911	1981	1680	0.848057	0.130122	GO:0005622	GO:CC	intracellular anatomical structure	22715	283	1.49203
2.39054e-154	11812	1981	1579	0.797072	0.133678	GO:0043226	GO:CC	organelle	22715	2123	1.53281
5.6606e-152	10352	1981	1459	0.736497	0.140939	GO:0005737	GO:CC	cytoplasm	22715	384	1.61607
1.03759e-145	11521	1981	1542	0.778395	0.133843	GO:0043229	GO:CC	intracellular organelle	22715	2126	1.5347
1.7526e-140	1432	1981	448	0.226148	0.312849	GO:0045202	GO:CC	synapse	22715	2443	3.58726
3.27083e-127	10502	1981	1426	0.719838	0.135784	GO:0043231	GO:CC	intracellular membrane-bounded organelle	22715	2128	1.55695
3.02091e-122	10897	1981	1449	0.731449	0.132972	GO:0043227	GO:CC	membrane-bounded organelle	22715	2124	1.52472
2.43517e-109	2003	1981	492	0.248359	0.245632	GO:0030054	GO:CC	cell junction	22715	1025	2.81652
7.66358e-102	1512	1981	407	0.205452	0.26918	GO:0043005	GO:CC	neuron projection	22715	2090	3.08653
3.46827e-96	17201	1981	1844	0.930843	0.107203	GO:0110165	GO:CC	cellular anatomical entity	22715	3854	1.22924
3.26631e-95	728	1981	264	0.133266	0.362637	GO:0098794	GO:CC	postsynapse	22715	3622	4.15816
4.65135e-87	1044	1981	310	0.156487	0.296935	GO:0036477	GO:CC	somatodendritic compartment	22715	1960	3.40478
1.14766e-85	2282	1981	490	0.24735	0.214724	GO:0120025	GO:CC	plasma membrane bounded cell projection	22715	3858	2.46212
5.75226e-84	2374	1981	499	0.251893	0.210194	GO:0042995	GO:CC	cell projection	22715	2089	2.41017
9.92719e-80	4941	1981	792	0.399798	0.160291	GO:0032991	GO:CC	protein-containing complex	22715	1568	1.83797
3.28981e-72	752	1981	239	0.120646	0.317819	GO:0030425	GO:CC	dendrite	22715	1099	3.64425
5.98656e-72	754	1981	239	0.120646	0.316976	GO:0097447	GO:CC	dendritic tree	22715	3353	3.63458
1.73749e-68	747	1981	233	0.117617	0.311914	GO:0030424	GO:CC	axon	22715	1098	3.57654
1.81146e-66	3698	1981	623	0.314488	0.168469	GO:0005829	GO:CC	cytosol	22715	469	1.93174
2.70136e-63	784	1981	232	0.117113	0.295918	GO:0044297	GO:CC	cell body	22715	2302	3.39313
1.61012e-62	417	1981	163	0.0822817	0.390887	GO:0098984	GO:CC	neuron to neuron synapse	22715	3700	4.48208
1.00165e-61	461	1981	171	0.08632	0.370933	GO:0098978	GO:CC	glutamatergic synapse	22715	3694	4.25327
5.31349e-58	700	1981	210	0.106007	0.3	GO:0043025	GO:CC	neuronal cell body	22715	2092	3.43993
9.94783e-58	594	1981	191	0.096416	0.321549	GO:0098793	GO:CC	presynapse	22715	3621	3.68702
1.3304e-57	421	1981	158	0.0797577	0.375297	GO:0099572	GO:CC	postsynaptic specialization	22715	3787	4.30332
4.67241e-57	6589	1981	902	0.455326	0.136895	GO:0005634	GO:CC	nucleus	22715	294	1.5697
7.02172e-57	386	1981	150	0.0757193	0.388601	GO:0014069	GO:CC	postsynaptic density	22715	823	4.45587
4.64543e-56	3874	1981	617	0.311459	0.159267	GO:0012505	GO:CC	endomembrane system	22715	816	1.82622
7.80788e-56	392	1981	150	0.0757193	0.382653	GO:0032279	GO:CC	asymmetric synapse	22715	1507	4.38766
5.5614e-52	202	1981	103	0.0519939	0.509901	GO:0043209	GO:CC	myelin sheath	22715	2117	5.84674
1.50289e-50	4127	1981	630	0.318021	0.152653	GO:0043232	GO:CC	intracellular non-membrane-bounded organelle	22715	2129	1.75039
1.50289e-50	4127	1981	630	0.318021	0.152653	GO:0043228	GO:CC	non-membrane-bounded organelle	22715	2125	1.75039
4.09006e-47	2930	1981	487	0.245835	0.166212	GO:0031090	GO:CC	organelle membrane	22715	1215	1.90585
4.91147e-40	365	1981	125	0.0630994	0.342466	GO:0150034	GO:CC	distal axon	22715	3996	3.92686
1.75082e-39	4299	1981	616	0.310954	0.143289	GO:0070013	GO:CC	intracellular organelle lumen	22715	2716	1.64302
1.89267e-39	4300	1981	616	0.310954	0.143256	GO:0031974	GO:CC	membrane-enclosed lumen	22715	1444	1.64263
1.89267e-39	4300	1981	616	0.310954	0.143256	GO:0043233	GO:CC	organelle lumen	22715	2130	1.64263
1.65043e-38	20018	1981	1909	0.963655	0.0953642	GO:0005575	GO:CC	cellular_component	22715	239	1.09349
1.7883e-38	3793	1981	559	0.282181	0.147377	GO:0031981	GO:CC	nuclear lumen	22715	1450	1.68989
2.35653e-35	1894	1981	334	0.168602	0.176346	GO:0031410	GO:CC	cytoplasmic vesicle	22715	1320	2.02206
2.94751e-35	1896	1981	334	0.168602	0.17616	GO:0097708	GO:CC	intracellular vesicle	22715	3493	2.01993
6.48286e-35	2027	1981	349	0.176174	0.172176	GO:0031982	GO:CC	vesicle	22715	1451	1.97424
3.18777e-34	3387	1981	502	0.253407	0.148214	GO:0005654	GO:CC	nucleoplasm	22715	311	1.69948
4.06542e-34	1564	1981	290	0.146391	0.185422	GO:0098588	GO:CC	bounding membrane of organelle	22715	3578	2.12613
1.08276e-30	434	1981	124	0.0625946	0.285714	GO:0097060	GO:CC	synaptic membrane	22715	3243	3.27612
1.86692e-29	1091	1981	218	0.110045	0.199817	GO:0098796	GO:CC	membrane protein complex	22715	3623	2.29118
5.31231e-28	9000	1981	1028	0.51893	0.114222	GO:0016020	GO:CC	membrane	22715	849	1.30972
1.43426e-26	371	1981	107	0.0540131	0.28841	GO:0030133	GO:CC	transport vesicle	22715	1072	3.30703
1.12112e-25	1283	1981	234	0.118122	0.182385	GO:0098590	GO:CC	plasma membrane region	22715	3579	2.09131
7.43632e-25	208	1981	75	0.0378597	0.360577	GO:0030426	GO:CC	growth cone	22715	1100	4.13453
9.23109e-25	245	1981	82	0.0413932	0.334694	GO:0070382	GO:CC	exocytic vesicle	22715	2793	3.83774
1.45916e-24	215	1981	76	0.0383645	0.353488	GO:0044309	GO:CC	neuron spine	22715	2314	4.05325
1.45916e-24	215	1981	76	0.0383645	0.353488	GO:0030427	GO:CC	site of polarized growth	22715	1101	4.05325
1.82663e-24	226	1981	78	0.0393741	0.345133	GO:0008021	GO:CC	synaptic vesicle	22715	596	3.95744
9.06813e-24	210	1981	74	0.0373549	0.352381	GO:0043197	GO:CC	dendritic spine	22715	2112	4.04055
2.31749e-23	1428	1981	246	0.12418	0.172269	GO:0005794	GO:CC	Golgi apparatus	22715	437	1.97531
2.75289e-23	229	1981	77	0.0388693	0.336245	GO:0099240	GO:CC	intrinsic component of synaptic membrane	22715	3771	3.85552
1.0255e-22	749	1981	157	0.0792529	0.209613	GO:0048471	GO:CC	perinuclear region of cytoplasm	22715	2538	2.40351
2.64974e-22	189	1981	68	0.0343261	0.359788	GO:0044306	GO:CC	neuron projection terminus	22715	2311	4.12549
3.34867e-22	801	1981	163	0.0822817	0.203496	GO:0030659	GO:CC	cytoplasmic vesicle membrane	22715	1117	2.33337
5.65219e-22	674	1981	145	0.0731954	0.215134	GO:1990904	GO:CC	ribonucleoprotein complex	22715	4452	2.46681
7.95645e-22	822	1981	165	0.0832913	0.20073	GO:0012506	GO:CC	vesicle membrane	22715	817	2.30166
2.35178e-21	185	1981	66	0.0333165	0.356757	GO:0030658	GO:CC	transport vesicle membrane	22715	1116	4.09073
2.80121e-21	1302	1981	225	0.113579	0.172811	GO:1902494	GO:CC	catalytic complex	22715	4012	1.98153
3.59478e-21	1715	1981	274	0.138314	0.159767	GO:0005783	GO:CC	endoplasmic reticulum	22715	426	1.83195
6.67571e-21	429	1981	107	0.0540131	0.249417	GO:0031252	GO:CC	cell leading edge	22715	1259	2.85993
6.88074e-21	2098	1981	317	0.16002	0.151096	GO:0005856	GO:CC	cytoskeleton	22715	491	1.73254
1.89989e-20	309	1981	87	0.0439172	0.281553	GO:0045211	GO:CC	postsynaptic membrane	22715	2445	3.22841
5.04115e-20	210	1981	69	0.0348309	0.328571	GO:0099699	GO:CC	integral component of synaptic membrane	22715	3794	3.76754
1.53397e-19	123	1981	51	0.0257446	0.414634	GO:0099501	GO:CC	exocytic vesicle membrane	22715	3775	4.75437
1.53397e-19	123	1981	51	0.0257446	0.414634	GO:0030672	GO:CC	synaptic vesicle membrane	22715	1129	4.75437
1.17144e-18	105	1981	46	0.0232206	0.438095	GO:0022626	GO:CC	cytosolic ribosome	22715	1014	5.02339
4.55519e-18	171	1981	59	0.0297829	0.345029	GO:0043679	GO:CC	axon terminus	22715	2205	3.95625
4.55519e-18	171	1981	59	0.0297829	0.345029	GO:0098936	GO:CC	intrinsic component of postsynaptic membrane	22715	3677	3.95625
5.45483e-18	1212	1981	205	0.103483	0.169142	GO:0099080	GO:CC	supramolecular complex	22715	3746	1.93945
6.01137e-18	104	1981	45	0.0227158	0.432692	GO:0098685	GO:CC	Schaffer collateral - CA1 synapse	22715	3606	4.96144
1.61444e-17	1108	1981	191	0.096416	0.172383	GO:0031975	GO:CC	envelope	22715	1445	1.97661
1.61444e-17	1108	1981	191	0.096416	0.172383	GO:0031967	GO:CC	organelle envelope	22715	1438	1.97661
3.04574e-17	103	1981	44	0.022211	0.427184	GO:0120111	GO:CC	neuron projection cytoplasm	22715	3877	4.89828
3.91942e-17	183	1981	60	0.0302877	0.327869	GO:0042734	GO:CC	presynaptic membrane	22715	2078	3.75949
7.66063e-16	863	1981	156	0.0787481	0.180765	GO:0005768	GO:CC	endosome	22715	412	2.07273
3.64094e-15	1205	1981	196	0.0989399	0.162656	GO:0015630	GO:CC	microtubule cytoskeleton	22715	837	1.86508
4.35409e-15	70	1981	34	0.017163	0.485714	GO:0044304	GO:CC	main axon	22715	2309	5.56941
6.87036e-15	162	1981	53	0.0267542	0.32716	GO:0099055	GO:CC	integral component of postsynaptic membrane	22715	3728	3.75136
4.45332e-14	1233	1981	196	0.0989399	0.158962	GO:0031984	GO:CC	organelle subcompartment	22715	1453	1.82273
7.76243e-14	350	1981	82	0.0413932	0.234286	GO:1990351	GO:CC	transporter complex	22715	4267	2.68642
1.12189e-13	230	1981	63	0.0318021	0.273913	GO:0005840	GO:CC	ribosome	22715	479	3.14081
1.3785e-13	237	1981	64	0.0323069	0.270042	GO:0035770	GO:CC	ribonucleoprotein granule	22715	1874	3.09642
1.62708e-13	606	1981	117	0.0590611	0.193069	GO:0099503	GO:CC	secretory vesicle	22715	3776	2.21382
2.33083e-13	336	1981	79	0.0398788	0.235119	GO:1902495	GO:CC	transmembrane transporter complex	22715	4013	2.69598
4.38714e-13	117	1981	42	0.0212014	0.358974	GO:0098889	GO:CC	intrinsic component of presynaptic membrane	22715	3664	4.11615
5.76443e-13	256	1981	66	0.0333165	0.257812	GO:0099568	GO:CC	cytoplasmic region	22715	3784	2.95619
6.18726e-13	749	1981	134	0.0676426	0.178905	GO:0016604	GO:CC	nuclear body	22715	898	2.0514
7.76132e-13	145	1981	47	0.0237254	0.324138	GO:0099634	GO:CC	postsynaptic specialization membrane	22715	3793	3.71671
1.5105e-12	187	1981	54	0.027259	0.28877	GO:0044391	GO:CC	ribosomal subunit	22715	2330	3.31116
1.55195e-12	193	1981	55	0.0277638	0.284974	GO:0043204	GO:CC	perikaryon	22715	2116	3.26764
1.9923e-12	45	1981	25	0.0126199	0.555556	GO:0022627	GO:CC	cytosolic small ribosomal subunit	22715	1015	6.37024
2.13296e-12	1751	1981	249	0.125694	0.142204	GO:0005739	GO:CC	mitochondrion	22715	385	1.63058
3.03302e-12	220	1981	59	0.0297829	0.268182	GO:0036464	GO:CC	cytoplasmic ribonucleoprotein granule	22715	1959	3.07509
3.84827e-12	98	1981	37	0.0186774	0.377551	GO:0098982	GO:CC	GABA-ergic synapse	22715	3698	4.32916
8.53247e-12	59	1981	28	0.0141343	0.474576	GO:0098563	GO:CC	intrinsic component of synaptic vesicle membrane	22715	3558	5.4417
1.50637e-11	403	1981	85	0.0429076	0.210918	GO:0005874	GO:CC	microtubule	22715	504	2.41848
1.55256e-11	215	1981	57	0.0287733	0.265116	GO:0032838	GO:CC	plasma membrane bounded cell projection cytoplasm	22715	1559	3.03994
1.5822e-11	521	1981	101	0.0509844	0.193858	GO:0098797	GO:CC	plasma membrane protein complex	22715	3624	2.22286
1.66686e-11	567	1981	107	0.0540131	0.188713	GO:0005773	GO:CC	vacuole	22715	416	2.16386
2.16019e-11	384	1981	82	0.0413932	0.213542	GO:0031300	GO:CC	intrinsic component of organelle membrane	22715	1274	2.44856
3.47219e-11	104	1981	37	0.0186774	0.355769	GO:0099056	GO:CC	integral component of presynaptic membrane	22715	3729	4.0794
6.32822e-11	209	1981	55	0.0277638	0.263158	GO:0030135	GO:CC	coated vesicle	22715	1074	3.01748
7.23103e-11	101	1981	36	0.0181726	0.356436	GO:0042470	GO:CC	melanosome	22715	2025	4.08704
7.23103e-11	101	1981	36	0.0181726	0.356436	GO:0048770	GO:CC	pigment granule	22715	2548	4.08704
7.36694e-11	911	1981	148	0.0747097	0.162459	GO:0099512	GO:CC	supramolecular fiber	22715	3777	1.86282
8.29893e-11	393	1981	82	0.0413932	0.208651	GO:0045121	GO:CC	membrane raft	22715	2433	2.39249
9.60487e-11	394	1981	82	0.0413932	0.208122	GO:0098857	GO:CC	membrane microdomain	22715	3654	2.38641
1.38123e-10	918	1981	148	0.0747097	0.16122	GO:0099081	GO:CC	supramolecular polymer	22715	3747	1.84862
2.16999e-10	196	1981	52	0.0262494	0.265306	GO:0034703	GO:CC	cation channel complex	22715	1769	3.04211
3.49096e-10	971	1981	153	0.0772337	0.15757	GO:0042175	GO:CC	nuclear outer membrane-endoplasmic reticulum membrane network	22715	2018	1.80676
4.00353e-10	76	1981	30	0.0151439	0.394737	GO:0015935	GO:CC	small ribosomal subunit	22715	839	4.52622
7.44902e-10	108	1981	36	0.0181726	0.333333	GO:0098948	GO:CC	intrinsic component of postsynaptic specialization membrane	22715	3683	3.82214
8.54472e-10	633	1981	111	0.0560323	0.175355	GO:0031966	GO:CC	mitochondrial membrane	22715	1437	2.0107
1.0017e-09	262	1981	61	0.0307925	0.232824	GO:0034702	GO:CC	ion channel complex	22715	1768	2.66967
1.13173e-09	104	1981	35	0.0176678	0.336538	GO:0098839	GO:CC	postsynaptic density membrane	22715	3643	3.8589
3.6597e-09	376	1981	76	0.0383645	0.202128	GO:0016607	GO:CC	nuclear speck	22715	901	2.31768
4.90477e-09	173	1981	46	0.0232206	0.265896	GO:0031256	GO:CC	leading edge membrane	22715	1263	3.04888
4.99575e-09	438	1981	84	0.0424028	0.191781	GO:0005635	GO:CC	nuclear envelope	22715	295	2.19904
5.53641e-09	893	1981	140	0.0706714	0.156775	GO:0005730	GO:CC	nucleolus	22715	377	1.79765
6.5938e-09	351	1981	72	0.0363453	0.205128	GO:0031301	GO:CC	integral component of organelle membrane	22715	1275	2.35209
7.03511e-09	956	1981	147	0.0742049	0.153766	GO:0098827	GO:CC	endoplasmic reticulum subcompartment	22715	3634	1.76314
8.90929e-09	697	1981	116	0.0585563	0.166428	GO:0140535	GO:CC	intracellular protein-containing complex	22715	3964	1.90833
9.20851e-09	282	1981	62	0.0312973	0.219858	GO:0005774	GO:CC	vacuolar membrane	22715	417	2.52099
9.71245e-09	1091	1981	162	0.0817769	0.148488	GO:0140513	GO:CC	nuclear protein-containing complex	22715	3961	1.70262
1.59354e-08	949	1981	145	0.0731954	0.152792	GO:0005789	GO:CC	endoplasmic reticulum membrane	22715	432	1.75198
1.83317e-08	40	1981	20	0.0100959	0.5	GO:0032839	GO:CC	dendrite cytoplasm	22715	1560	5.73322
2.31659e-08	103	1981	33	0.0166583	0.320388	GO:0099060	GO:CC	integral component of postsynaptic specialization membrane	22715	3733	3.67371
2.39132e-08	691	1981	114	0.0575467	0.164978	GO:0005740	GO:CC	mitochondrial envelope	22715	386	1.89171
2.78323e-08	194	1981	48	0.0242302	0.247423	GO:0030027	GO:CC	lamellipodium	22715	1024	2.83706
4.89534e-08	64	1981	25	0.0126199	0.390625	GO:0043198	GO:CC	dendritic shaft	22715	2113	4.47907
4.89534e-08	64	1981	25	0.0126199	0.390625	GO:1904115	GO:CC	axon cytoplasm	22715	4077	4.47907
5.29416e-08	74	1981	27	0.0136295	0.364865	GO:0099146	GO:CC	intrinsic component of postsynaptic density membrane	22715	3758	4.1837
5.94567e-08	38	1981	19	0.00959112	0.5	GO:0099522	GO:CC	cytosolic region	22715	3779	5.73322
7.60609e-08	70	1981	26	0.0131247	0.371429	GO:0032589	GO:CC	neuron projection membrane	22715	1546	4.25896
1.23218e-07	684	1981	111	0.0560323	0.162281	GO:0099513	GO:CC	polymeric cytoskeletal fiber	22715	3778	1.86078
2.74877e-07	45	1981	20	0.0100959	0.444444	GO:0016469	GO:CC	proton-transporting two-sector ATPase complex	22715	874	5.09619
3.71462e-07	85	1981	28	0.0141343	0.329412	GO:0048786	GO:CC	presynaptic active zone	22715	2549	3.77718
4.46483e-07	46	1981	20	0.0100959	0.434783	GO:0098686	GO:CC	hippocampal mossy fiber to CA3 synapse	22715	3607	4.9854
6.08554e-07	184	1981	44	0.022211	0.23913	GO:0098562	GO:CC	cytoplasmic side of membrane	22715	3557	2.74197
9.77845e-07	725	1981	113	0.0570419	0.155862	GO:1990234	GO:CC	transferase complex	22715	4218	1.78718
1.37641e-06	95	1981	29	0.0146391	0.305263	GO:0030662	GO:CC	coated vesicle membrane	22715	1120	3.50028
1.57663e-06	5650	1981	605	0.305401	0.10708	GO:0005886	GO:CC	plasma membrane	22715	514	1.22782
1.71581e-06	40	1981	18	0.00908632	0.45	GO:0030285	GO:CC	integral component of synaptic vesicle membrane	22715	1088	5.15989
1.95769e-06	69	1981	24	0.0121151	0.347826	GO:0099061	GO:CC	integral component of postsynaptic density membrane	22715	3734	3.98832
2.11044e-06	21	1981	13	0.00656234	0.619048	GO:0099523	GO:CC	presynaptic cytosol	22715	3780	7.09827
2.13901e-06	6080	1981	644	0.325088	0.105921	GO:0071944	GO:CC	cell periphery	22715	3128	1.21454
5.10878e-06	501	1981	84	0.0424028	0.167665	GO:0000139	GO:CC	Golgi membrane	22715	19	1.92252
6.30585e-06	344	1981	64	0.0323069	0.186047	GO:0031253	GO:CC	cell projection membrane	22715	1260	2.13329
7.8362e-06	126	1981	33	0.0166583	0.261905	GO:0030136	GO:CC	clathrin-coated vesicle	22715	1075	3.00311
8.52488e-06	102	1981	29	0.0146391	0.284314	GO:0005791	GO:CC	rough endoplasmic reticulum	22715	434	3.26006
8.7557e-06	301	1981	58	0.0292781	0.192691	GO:0005938	GO:CC	cell cortex	22715	560	2.20948
1.19665e-05	469	1981	79	0.0398788	0.168443	GO:0005764	GO:CC	lysosome	22715	408	1.93145
1.19665e-05	469	1981	79	0.0398788	0.168443	GO:0000323	GO:CC	lytic vacuole	22715	66	1.93145
1.7538e-05	76	1981	24	0.0121151	0.315789	GO:0010494	GO:CC	cytoplasmic stress granule	22715	814	3.62098
1.7538e-05	76	1981	24	0.0121151	0.315789	GO:0043195	GO:CC	terminal bouton	22715	2110	3.62098
2.86563e-05	37	1981	16	0.00807673	0.432432	GO:0044295	GO:CC	axonal growth cone	22715	2300	4.95846
3.66809e-05	73	1981	23	0.0116103	0.315068	GO:0008076	GO:CC	voltage-gated potassium channel complex	22715	602	3.61271
3.76796e-05	57	1981	20	0.0100959	0.350877	GO:0022625	GO:CC	cytosolic large ribosomal subunit	22715	1013	4.02331
3.86092e-05	25	1981	13	0.00656234	0.52	GO:0044305	GO:CC	calyx of Held	22715	2310	5.96254
3.89564e-05	52	1981	19	0.00959112	0.365385	GO:0030665	GO:CC	clathrin-coated vesicle membrane	22715	1122	4.18966
4.19457e-05	1036	1981	142	0.071681	0.137066	GO:0005694	GO:CC	chromosome	22715	347	1.57165
4.19813e-05	524	1981	84	0.0424028	0.160305	GO:0000785	GO:CC	chromatin	22715	106	1.83813
5.5038e-05	324	1981	59	0.0297829	0.182099	GO:0098791	GO:CC	Golgi apparatus subcompartment	22715	3620	2.08802
6.4473e-05	184	1981	40	0.0201918	0.217391	GO:0005681	GO:CC	spliceosomal complex	22715	334	2.4927
6.57644e-05	64	1981	21	0.0106007	0.328125	GO:0005905	GO:CC	clathrin-coated pit	22715	532	3.76242
7.1035e-05	26	1981	13	0.00656234	0.5	GO:0033176	GO:CC	proton-transporting V-type ATPase complex	22715	1622	5.73322
7.1035e-05	26	1981	13	0.00656234	0.5	GO:0060077	GO:CC	inhibitory synapse	22715	2574	5.73322
7.2917e-05	87	1981	25	0.0126199	0.287356	GO:0034705	GO:CC	potassium channel complex	22715	1771	3.29495
7.67498e-05	70	1981	22	0.0111055	0.314286	GO:0005844	GO:CC	polysome	22715	480	3.60374
8.14068e-05	49	1981	18	0.00908632	0.367347	GO:0032590	GO:CC	dendrite membrane	22715	1547	4.21216
9.0932e-05	282	1981	53	0.0267542	0.187943	GO:0000151	GO:CC	ubiquitin ligase complex	22715	24	2.15504
0.000151598	90	1981	25	0.0126199	0.277778	GO:0031594	GO:CC	neuromuscular junction	22715	1383	3.18512
0.000161953	219	1981	44	0.022211	0.200913	GO:0005802	GO:CC	trans-Golgi network	22715	445	2.30376
0.000245041	86	1981	24	0.0121151	0.27907	GO:0005798	GO:CC	Golgi-associated vesicle	22715	441	3.19993
0.000281747	69	1981	21	0.0106007	0.304348	GO:0060076	GO:CC	excitatory synapse	22715	2573	3.48978
0.00031116	173	1981	37	0.0186774	0.213873	GO:0005741	GO:CC	mitochondrial outer membrane	22715	387	2.45236
0.000339914	17	1981	10	0.00504796	0.588235	GO:0030673	GO:CC	axolemma	22715	1130	6.74496
0.000366501	167	1981	36	0.0181726	0.215569	GO:0042383	GO:CC	sarcolemma	22715	2021	2.47181
0.000376271	407	1981	67	0.0338213	0.164619	GO:0010008	GO:CC	endosome membrane	22715	794	1.88759
0.000443794	197	1981	40	0.0201918	0.203046	GO:0019867	GO:CC	outer membrane	22715	981	2.32821
0.000443794	197	1981	40	0.0201918	0.203046	GO:0031968	GO:CC	organelle outer membrane	22715	1439	2.32821
0.000490809	580	1981	87	0.0439172	0.15	GO:0005813	GO:CC	centrosome	22715	454	1.71996
0.000492744	89	1981	24	0.0121151	0.269663	GO:0005776	GO:CC	autophagosome	22715	419	3.09207
0.00050354	162	1981	35	0.0176678	0.216049	GO:0009898	GO:CC	cytoplasmic side of plasma membrane	22715	784	2.47732
0.000533335	11	1981	8	0.00403836	0.727273	GO:0098833	GO:CC	presynaptic endocytic zone	22715	3638	8.33922
0.000536742	274	1981	50	0.0252398	0.182482	GO:0031965	GO:CC	nuclear membrane	22715	1436	2.09241
0.000637752	307	1981	54	0.027259	0.175896	GO:0019898	GO:CC	extrinsic component of membrane	22715	983	2.0169
0.000687715	481	1981	75	0.0378597	0.155925	GO:0019866	GO:CC	organelle inner membrane	22715	980	1.78791
0.00070476	26	1981	12	0.00605755	0.461538	GO:0099524	GO:CC	postsynaptic cytosol	22715	3781	5.2922
0.000893813	98	1981	25	0.0126199	0.255102	GO:0031234	GO:CC	extrinsic component of cytoplasmic side of plasma membrane	22715	1245	2.92511
0.00106566	427	1981	68	0.0343261	0.159251	GO:0005743	GO:CC	mitochondrial inner membrane	22715	389	1.82604
0.00116774	27	1981	12	0.00605755	0.444444	GO:0099092	GO:CC	postsynaptic density, intracellular component	22715	3750	5.09619
0.00137105	19	1981	10	0.00504796	0.526316	GO:0098993	GO:CC	anchored component of synaptic vesicle membrane	22715	3704	6.03496
0.00218507	33	1981	13	0.00656234	0.393939	GO:0042788	GO:CC	polysomal ribosome	22715	2084	4.51708
0.00218507	33	1981	13	0.00656234	0.393939	GO:0099091	GO:CC	postsynaptic specialization, intracellular component	22715	3749	4.51708
0.00231604	16	1981	9	0.00454316	0.5625	GO:0099571	GO:CC	postsynaptic cytoskeleton	22715	3786	6.44987
0.00252707	20	1981	10	0.00504796	0.5	GO:0097470	GO:CC	ribbon synapse	22715	3370	5.73322
0.00328147	220	1981	41	0.0206966	0.186364	GO:0098852	GO:CC	lytic vacuole membrane	22715	3650	2.13693
0.00328147	220	1981	41	0.0206966	0.186364	GO:0005765	GO:CC	lysosomal membrane	22715	409	2.13693
0.00342748	752	1981	103	0.0519939	0.136968	GO:0005815	GO:CC	microtubule organizing center	22715	456	1.57054
0.00354436	13	1981	8	0.00403836	0.615385	GO:0033268	GO:CC	node of Ranvier	22715	1639	7.05627
0.00383778	176	1981	35	0.0176678	0.198864	GO:0055037	GO:CC	recycling endosome	22715	2561	2.28026
0.00388896	191	1981	37	0.0186774	0.193717	GO:0030139	GO:CC	endocytic vesicle	22715	1077	2.22125
0.00408309	367	1981	59	0.0297829	0.160763	GO:0005769	GO:CC	early endosome	22715	413	1.84338
0.00447928	10	1981	7	0.00353357	0.7	GO:0044224	GO:CC	juxtaparanode region of axon	22715	2280	8.0265
0.00453918	17	1981	9	0.00454316	0.529412	GO:0033178	GO:CC	proton-transporting two-sector ATPase complex, catalytic domain	22715	1624	6.07046
0.00463858	127	1981	28	0.0141343	0.220472	GO:0098800	GO:CC	inner mitochondrial membrane protein complex	22715	3627	2.52803
0.00476638	35	1981	13	0.00656234	0.371429	GO:0005790	GO:CC	smooth endoplasmic reticulum	22715	433	4.25896
0.00490995	51	1981	16	0.00807673	0.313725	GO:0030120	GO:CC	vesicle coat	22715	1059	3.59731
0.00559698	256	1981	45	0.0227158	0.175781	GO:0005770	GO:CC	late endosome	22715	414	2.01558
0.0060459	108	1981	25	0.0126199	0.231481	GO:0045335	GO:CC	phagocytic vesicle	22715	2492	2.65427
0.00676257	1325	1981	162	0.0817769	0.122264	GO:0005887	GO:CC	integral component of plasma membrane	22715	515	1.40193
0.00711808	89	1981	22	0.0111055	0.247191	GO:0048475	GO:CC	coated membrane	22715	2539	2.8344
0.00711808	89	1981	22	0.0111055	0.247191	GO:0030117	GO:CC	membrane coat	22715	1056	2.8344
0.00751351	22	1981	10	0.00504796	0.454545	GO:0016471	GO:CC	vacuolar proton-transporting V-type ATPase complex	22715	875	5.21201
0.00763472	14	1981	8	0.00403836	0.571429	GO:1990124	GO:CC	messenger ribonucleoprotein complex	22715	4172	6.55225
0.00927676	1401	1981	169	0.0853104	0.120628	GO:0031226	GO:CC	intrinsic component of plasma membrane	22715	1237	1.38317
0.00954008	463	1981	69	0.0348309	0.149028	GO:0015629	GO:CC	actin cytoskeleton	22715	836	1.70882
0.0103871	238	1981	42	0.0212014	0.176471	GO:0043292	GO:CC	contractile fiber	22715	2146	2.02349
0.0114513	66	1981	18	0.00908632	0.272727	GO:0030315	GO:CC	T-tubule	22715	1096	3.12721
0.0114952	140	1981	29	0.0146391	0.207143	GO:0030176	GO:CC	integral component of endoplasmic reticulum membrane	22715	1084	2.37519
0.0130473	8	1981	6	0.00302877	0.75	GO:0098835	GO:CC	presynaptic endocytic zone membrane	22715	3640	8.59982
0.0130473	8	1981	6	0.00302877	0.75	GO:0060198	GO:CC	clathrin-sculpted vesicle	22715	2589	8.59982
0.0138851	106	1981	24	0.0121151	0.226415	GO:0030175	GO:CC	filopodium	22715	1083	2.59617
0.0169117	74	1981	19	0.00959112	0.256757	GO:0016234	GO:CC	inclusion body	22715	856	2.94408
0.0188176	39	1981	13	0.00656234	0.333333	GO:0008328	GO:CC	ionotropic glutamate receptor complex	22715	620	3.82214
0.0200806	369	1981	57	0.0287733	0.154472	GO:0005819	GO:CC	spindle	22715	460	1.77124
0.0206505	88	1981	21	0.0106007	0.238636	GO:0071013	GO:CC	catalytic step 2 spliceosome	22715	2930	2.73631
0.0206589	34	1981	12	0.00605755	0.352941	GO:0005834	GO:CC	heterotrimeric G-protein complex	22715	473	4.04698
0.0206589	34	1981	12	0.00605755	0.352941	GO:1905360	GO:CC	GTPase complex	22715	4098	4.04698
0.0213643	253	1981	43	0.0217062	0.16996	GO:0098798	GO:CC	mitochondrial protein-containing complex	22715	3625	1.94884
0.0228167	116	1981	25	0.0126199	0.215517	GO:0015934	GO:CC	large ribosomal subunit	22715	838	2.47121
0.0246159	20	1981	9	0.00454316	0.45	GO:0043083	GO:CC	synaptic cleft	22715	2102	5.15989
0.027252	622	1981	85	0.0429076	0.136656	GO:0070161	GO:CC	anchoring junction	22715	2761	1.56696
0.0294683	232	1981	40	0.0201918	0.172414	GO:0098858	GO:CC	actin-based cell projection	22715	3655	1.97697
0.0297517	25	1981	10	0.00504796	0.4	GO:0030125	GO:CC	clathrin vesicle coat	22715	1064	4.58657
0.0304501	147	1981	29	0.0146391	0.197279	GO:0031227	GO:CC	intrinsic component of endoplasmic reticulum membrane	22715	1238	2.26209
0.0311166	77	1981	19	0.00959112	0.246753	GO:0005746	GO:CC	mitochondrial respirasome	22715	392	2.82938
0.0345897	41	1981	13	0.00656234	0.317073	GO:0098878	GO:CC	neurotransmitter receptor complex	22715	3662	3.6357
0.0347926	6	1981	5	0.00252398	0.833333	GO:0060203	GO:CC	clathrin-sculpted glutamate transport vesicle membrane	22715	2594	9.55536
0.0347926	6	1981	5	0.00252398	0.833333	GO:0060199	GO:CC	clathrin-sculpted glutamate transport vesicle	22715	2590	9.55536
0.0361428	171	1981	32	0.0161535	0.187135	GO:0031461	GO:CC	cullin-RING ubiquitin ligase complex	22715	1333	2.14576
0.0362337	9	1981	6	0.00302877	0.666667	GO:0099025	GO:CC	anchored component of postsynaptic membrane	22715	3714	7.64429
0.0362337	9	1981	6	0.00302877	0.666667	GO:0005885	GO:CC	Arp2/3 protein complex	22715	513	7.64429
0.0407481	172	1981	32	0.0161535	0.186047	GO:0001726	GO:CC	ruffle	22715	184	2.13329
0.0444637	228	1981	39	0.019687	0.171053	GO:0030016	GO:CC	myofibril	22715	1021	1.96136
3.92863e-118	9481	1981	1321	0.666835	0.139331	GO:0005515	GO:MF	protein binding	22715	1875	1.59763
3.87445e-113	13451	1981	1629	0.822312	0.121106	GO:0005488	GO:MF	binding	22715	1858	1.38866
2.96973e-56	2136	1981	413	0.208481	0.193352	GO:0019899	GO:MF	enzyme binding	22715	4609	2.21706
3.09055e-35	1392	1981	271	0.1368	0.194684	GO:0044877	GO:MF	protein-containing complex binding	22715	7116	2.23233
9.66455e-35	1071	1981	227	0.114589	0.211951	GO:0003723	GO:MF	RNA binding	22715	435	2.43033
5.81978e-34	19822	1981	1890	0.954064	0.0953486	GO:0003674	GO:MF	molecular_function	22715	395	1.09331
9.00082e-34	5165	1981	687	0.346795	0.133011	GO:0097159	GO:MF	organic cyclic compound binding	22715	10279	1.52516
1.55138e-33	5084	1981	678	0.342251	0.13336	GO:1901363	GO:MF	heterocyclic compound binding	22715	11974	1.52916
1.611e-26	942	1981	192	0.0969207	0.203822	GO:0008092	GO:MF	cytoskeletal protein binding	22715	1955	2.33711
4.44727e-26	1710	1981	288	0.145381	0.168421	GO:0035639	GO:MF	purine ribonucleoside triphosphate binding	22715	6332	1.93119
7.3871e-26	1799	1981	298	0.150429	0.165648	GO:0017076	GO:MF	purine nucleotide binding	22715	3952	1.89939
9.76812e-26	1785	1981	296	0.149419	0.165826	GO:0032555	GO:MF	purine ribonucleotide binding	22715	5398	1.90144
3.70728e-25	781	1981	167	0.0843009	0.213828	GO:0019904	GO:MF	protein domain specific binding	22715	4614	2.45185
5.53394e-25	5446	1981	682	0.344271	0.12523	GO:0043167	GO:MF	ion binding	22715	6761	1.43594
6.1458e-25	1804	1981	296	0.149419	0.16408	GO:0032553	GO:MF	ribonucleotide binding	22715	5396	1.88141
9.83989e-25	2268	1981	349	0.176174	0.15388	GO:0043168	GO:MF	anion binding	22715	6762	1.76446
1.37554e-23	2380	1981	358	0.180717	0.15042	GO:0036094	GO:MF	small molecule binding	22715	6379	1.72478
1.48405e-23	2124	1981	329	0.166078	0.154896	GO:0097367	GO:MF	carbohydrate derivative binding	22715	10312	1.77611
6.41315e-23	314	1981	92	0.0464412	0.292994	GO:0044389	GO:MF	ubiquitin-like protein ligase binding	22715	7060	3.35959
9.21972e-23	298	1981	89	0.0449268	0.298658	GO:0031625	GO:MF	ubiquitin protein ligase binding	22715	5088	3.42454
1.50065e-22	2046	1981	317	0.16002	0.154936	GO:1901265	GO:MF	nucleoside phosphate binding	22715	11971	1.77657
1.50065e-22	2046	1981	317	0.16002	0.154936	GO:0000166	GO:MF	nucleotide binding	22715	35	1.77657
2.04198e-22	301	1981	89	0.0449268	0.295681	GO:0003729	GO:MF	mRNA binding	22715	440	3.39041
7.44524e-19	802	1981	156	0.0787481	0.194514	GO:0019900	GO:MF	kinase binding	22715	4610	2.23038
7.30163e-17	1385	1981	223	0.112569	0.161011	GO:0005524	GO:MF	ATP binding	22715	1884	1.84622
8.17764e-17	1463	1981	232	0.117113	0.158578	GO:0030554	GO:MF	adenyl nucleotide binding	22715	4874	1.81833
1.1732e-16	1450	1981	230	0.116103	0.158621	GO:0032559	GO:MF	adenyl ribonucleotide binding	22715	5402	1.81881
1.86408e-16	716	1981	139	0.0701666	0.194134	GO:0019901	GO:MF	protein kinase binding	22715	4611	2.22603
1.0886e-15	573	1981	118	0.0595659	0.205934	GO:0017111	GO:MF	nucleoside-triphosphatase activity	22715	3975	2.36132
4.1869e-14	622	1981	121	0.0610803	0.194534	GO:0016462	GO:MF	pyrophosphatase activity	22715	3540	2.23061
6.16231e-14	625	1981	121	0.0610803	0.1936	GO:0016817	GO:MF	hydrolase activity, acting on acid anhydrides	22715	3777	2.2199
6.16231e-14	625	1981	121	0.0610803	0.1936	GO:0016818	GO:MF	hydrolase activity, acting on acid anhydrides, in phosphorus-containing anhydrides	22715	3778	2.2199
6.9634e-14	5244	1981	612	0.308935	0.116705	GO:0003824	GO:MF	catalytic activity	22715	509	1.33819
5.52338e-13	3139	1981	399	0.201413	0.127111	GO:0003676	GO:MF	nucleic acid binding	22715	396	1.4575
7.9215e-13	2152	1981	295	0.148915	0.137082	GO:0042802	GO:MF	identical protein binding	22715	6676	1.57184
1.31718e-11	142	1981	45	0.0227158	0.316901	GO:0044325	GO:MF	transmembrane transporter binding	22715	7054	3.63373
1.49102e-11	165	1981	49	0.024735	0.29697	GO:0003735	GO:MF	structural constituent of ribosome	22715	446	3.40518
1.88158e-11	665	1981	120	0.0605755	0.180451	GO:0015318	GO:MF	inorganic molecular entity transmembrane transporter activity	22715	3106	2.06913
2.00195e-11	580	1981	109	0.0550227	0.187931	GO:0005198	GO:MF	structural molecule activity	22715	1690	2.1549
3.46324e-11	151	1981	46	0.0232206	0.304636	GO:0043021	GO:MF	ribonucleoprotein complex binding	22715	6743	3.49308
1.25284e-10	288	1981	67	0.0338213	0.232639	GO:0051020	GO:MF	GTPase binding	22715	9082	2.66754
3.25667e-10	534	1981	100	0.0504796	0.187266	GO:0022890	GO:MF	inorganic cation transmembrane transporter activity	22715	4703	2.14727
8.44318e-10	50	1981	24	0.0121151	0.48	GO:0019829	GO:MF	ATPase-coupled cation transmembrane transporter activity	22715	4580	5.50389
1.2326e-09	499	1981	94	0.0474508	0.188377	GO:0140657	GO:MF	ATP-dependent activity	22715	11910	2.16001
1.85272e-09	3751	1981	443	0.223624	0.118102	GO:0046872	GO:MF	metal ion binding	22715	7316	1.35421
1.86912e-09	2153	1981	281	0.141848	0.130516	GO:0140096	GO:MF	catalytic activity, acting on a protein	22715	11754	1.49655
1.98243e-09	573	1981	103	0.0519939	0.179756	GO:0008134	GO:MF	transcription factor binding	22715	1988	2.06116
3.09391e-09	175	1981	47	0.0237254	0.268571	GO:0005516	GO:MF	calmodulin binding	22715	1876	3.07956
3.3921e-09	3847	1981	451	0.227663	0.117234	GO:0043169	GO:MF	cation binding	22715	6763	1.34426
5.92642e-09	347	1981	72	0.0363453	0.207493	GO:0015631	GO:MF	tubulin binding	22715	3350	2.3792
7.62331e-09	356	1981	73	0.0368501	0.205056	GO:0005525	GO:MF	GTP binding	22715	1885	2.35126
9.14105e-09	300	1981	65	0.0328117	0.216667	GO:0003924	GO:MF	GTPase activity	22715	595	2.48439
1.84912e-08	70	1981	27	0.0136295	0.385714	GO:0005200	GO:MF	structural constituent of cytoskeleton	22715	1692	4.42277
2.08662e-08	378	1981	75	0.0378597	0.198413	GO:0032561	GO:MF	guanyl ribonucleotide binding	22715	5404	2.27509
2.08662e-08	378	1981	75	0.0378597	0.198413	GO:0019001	GO:MF	guanyl nucleotide binding	22715	4436	2.27509
2.62007e-08	1107	1981	163	0.0822817	0.147245	GO:0005215	GO:MF	transporter activity	22715	1706	1.68837
3.50052e-08	584	1981	101	0.0509844	0.172945	GO:0008324	GO:MF	cation transmembrane transporter activity	22715	2094	1.98306
3.53951e-08	1023	1981	153	0.0772337	0.14956	GO:0022857	GO:MF	transmembrane transporter activity	22715	4678	1.71492
5.90188e-08	401	1981	77	0.0388693	0.19202	GO:0004674	GO:MF	protein serine/threonine kinase activity	22715	1249	2.20178
5.91423e-08	788	1981	125	0.0630994	0.158629	GO:0015075	GO:MF	ion transmembrane transporter activity	22715	2901	1.81891
1.57675e-07	255	1981	56	0.0282686	0.219608	GO:0031267	GO:MF	small GTPase binding	22715	5047	2.51812
6.9498e-07	648	1981	105	0.0530035	0.162037	GO:0016773	GO:MF	phosphotransferase activity, alcohol group as acceptor	22715	3739	1.85799
7.40583e-07	26	1981	15	0.00757193	0.576923	GO:0015662	GO:MF	P-type ion transporter activity	22715	3374	6.61525
7.40583e-07	26	1981	15	0.00757193	0.576923	GO:0140358	GO:MF	P-type transmembrane transporter activity	22715	11817	6.61525
9.33088e-07	30	1981	16	0.00807673	0.533333	GO:0098918	GO:MF	structural constituent of synapse	22715	10412	6.11543
1.03961e-06	225	1981	50	0.0252398	0.222222	GO:0008022	GO:MF	protein C-terminus binding	22715	1928	2.5481
1.25934e-06	547	1981	92	0.0464412	0.16819	GO:0004672	GO:MF	protein kinase activity	22715	1247	1.92854
1.43664e-06	724	1981	113	0.0570419	0.156077	GO:0016301	GO:MF	kinase activity	22715	3484	1.78965
1.79053e-06	391	1981	72	0.0363453	0.184143	GO:0033218	GO:MF	amide binding	22715	5459	2.11147
2.36871e-06	2102	1981	261	0.131752	0.124167	GO:0016740	GO:MF	transferase activity	22715	3709	1.42376
3.96925e-06	1100	1981	154	0.0777385	0.14	GO:0030234	GO:MF	enzyme regulator activity	22715	4764	1.6053
6.41279e-06	434	1981	76	0.0383645	0.175115	GO:0003712	GO:MF	transcription coregulator activity	22715	425	2.00795
1.37376e-05	316	1981	60	0.0302877	0.189873	GO:0060090	GO:MF	molecular adaptor activity	22715	9570	2.17717
1.45778e-05	402	1981	71	0.0358405	0.176617	GO:0019787	GO:MF	ubiquitin-like protein transferase activity	22715	4561	2.02517
1.553e-05	317	1981	60	0.0302877	0.189274	GO:0042277	GO:MF	peptide binding	22715	6604	2.1703
1.60917e-05	395	1981	70	0.0353357	0.177215	GO:0046873	GO:MF	metal ion transmembrane transporter activity	22715	7317	2.03203
1.62386e-05	325	1981	61	0.0307925	0.187692	GO:0106310	GO:MF	protein serine kinase activity	22715	11606	2.15216
1.78096e-05	853	1981	124	0.0625946	0.145369	GO:0016772	GO:MF	transferase activity, transferring phosphorus-containing groups	22715	3738	1.66687
2.36954e-05	1753	1981	220	0.111055	0.125499	GO:0098772	GO:MF	molecular function regulator	22715	10400	1.43903
3.10997e-05	124	1981	32	0.0161535	0.258065	GO:0045182	GO:MF	translation regulator activity	22715	7149	2.95908
3.27804e-05	442	1981	75	0.0378597	0.169683	GO:0005543	GO:MF	phospholipid binding	22715	1899	1.94566
3.37143e-05	402	1981	70	0.0353357	0.174129	GO:0005216	GO:MF	ion channel activity	22715	1707	1.99664
3.51035e-05	94	1981	27	0.0136295	0.287234	GO:0003730	GO:MF	mRNA 3'-UTR binding	22715	441	3.29355
5.37716e-05	274	1981	53	0.0267542	0.193431	GO:0016887	GO:MF	ATP hydrolysis activity	22715	3845	2.21796
5.64833e-05	383	1981	67	0.0338213	0.174935	GO:0004842	GO:MF	ubiquitin-protein transferase activity	22715	1395	2.00588
5.65796e-05	772	1981	113	0.0570419	0.146373	GO:0008289	GO:MF	lipid binding	22715	2076	1.67838
9.42002e-05	453	1981	75	0.0378597	0.165563	GO:0140297	GO:MF	DNA-binding transcription factor binding	22715	11785	1.89842
9.4835e-05	136	1981	33	0.0166583	0.242647	GO:0031072	GO:MF	heat shock protein binding	22715	5028	2.7823
0.000104583	310	1981	57	0.0287733	0.183871	GO:0022836	GO:MF	gated channel activity	22715	4663	2.10834
0.000104886	22	1981	12	0.00605755	0.545455	GO:0099186	GO:MF	structural constituent of postsynapse	22715	10437	6.25442
0.000104906	64	1981	21	0.0106007	0.328125	GO:0035254	GO:MF	glutamate receptor binding	22715	6268	3.76242
0.000108531	150	1981	35	0.0176678	0.233333	GO:0015399	GO:MF	primary active transmembrane transporter activity	22715	3171	2.6755
0.000111484	81	1981	24	0.0121151	0.296296	GO:0003725	GO:MF	double-stranded RNA binding	22715	437	3.39746
0.000113178	105	1981	28	0.0141343	0.266667	GO:0000149	GO:MF	SNARE binding	22715	31	3.05771
0.000149108	88	1981	25	0.0126199	0.284091	GO:0051082	GO:MF	unfolded protein binding	22715	9099	3.25751
0.000186226	45	1981	17	0.00858152	0.377778	GO:0019894	GO:MF	kinesin binding	22715	4607	4.33176
0.000201255	420	1981	70	0.0353357	0.166667	GO:0003779	GO:MF	actin binding	22715	465	1.91107
0.000201838	23	1981	12	0.00605755	0.521739	GO:0009678	GO:MF	pyrophosphate hydrolysis-driven proton transmembrane transporter activity	22715	2711	5.98249
0.000202841	114	1981	29	0.0146391	0.254386	GO:0042626	GO:MF	ATPase-coupled transmembrane transporter activity	22715	6662	2.9169
0.000206975	445	1981	73	0.0368501	0.164045	GO:0022803	GO:MF	passive transmembrane transporter activity	22715	4647	1.88101
0.000206975	445	1981	73	0.0368501	0.164045	GO:0015267	GO:MF	channel activity	22715	3065	1.88101
0.000310407	213	1981	43	0.0217062	0.201878	GO:0019902	GO:MF	phosphatase binding	22715	4612	2.31482
0.000355453	37	1981	15	0.00757193	0.405405	GO:0036002	GO:MF	pre-mRNA binding	22715	6368	4.64855
0.000400216	554	1981	85	0.0429076	0.15343	GO:0003682	GO:MF	chromatin binding	22715	401	1.75929
0.000417601	230	1981	45	0.0227158	0.195652	GO:0022853	GO:MF	active ion transmembrane transporter activity	22715	4674	2.24343
0.000536786	64	1981	20	0.0100959	0.3125	GO:0043022	GO:MF	ribosome binding	22715	6744	3.58326
0.000557836	8	1981	7	0.00353357	0.875	GO:0008554	GO:MF	P-type sodium transporter activity	22715	2254	10.0331
0.000557836	8	1981	7	0.00353357	0.875	GO:0005391	GO:MF	P-type sodium:potassium-exchanging transporter activity	22715	1823	10.0331
0.000605295	94	1981	25	0.0126199	0.265957	GO:0090079	GO:MF	translation regulator activity, nucleic acid binding	22715	10182	3.04958
0.00102717	222	1981	43	0.0217062	0.193694	GO:0042393	GO:MF	histone binding	22715	6636	2.22098
0.0010744	103	1981	26	0.0131247	0.252427	GO:0015078	GO:MF	proton transmembrane transporter activity	22715	2903	2.89444
0.00122868	67	1981	20	0.0100959	0.298507	GO:0030276	GO:MF	clathrin binding	22715	4782	3.42282
0.00136754	2236	1981	259	0.130742	0.115832	GO:0016787	GO:MF	hydrolase activity	22715	3751	1.32818
0.00138955	302	1981	53	0.0267542	0.175497	GO:0005261	GO:MF	cation channel activity	22715	1738	2.01232
0.00164762	74	1981	21	0.0106007	0.283784	GO:0019905	GO:MF	syntaxin binding	22715	4615	3.25399
0.00164766	241	1981	45	0.0227158	0.186722	GO:0008017	GO:MF	microtubule binding	22715	1924	2.14103
0.00175264	15	1981	9	0.00454316	0.6	GO:0046961	GO:MF	proton-transporting ATPase activity, rotational mechanism	22715	7342	6.87986
0.00175264	15	1981	9	0.00454316	0.6	GO:0042625	GO:MF	ATPase-coupled ion transmembrane transporter activity	22715	6661	6.87986
0.00175264	15	1981	9	0.00454316	0.6	GO:0044769	GO:MF	ATPase activity, coupled to transmembrane movement of ions, rotational mechanism	22715	7110	6.87986
0.00180085	707	1981	100	0.0504796	0.141443	GO:0008270	GO:MF	zinc ion binding	22715	2070	1.62184
0.00215659	23	1981	11	0.00555275	0.478261	GO:0017075	GO:MF	syntaxin-1 binding	22715	3951	5.48395
0.00223688	405	1981	65	0.0328117	0.160494	GO:0060589	GO:MF	nucleoside-triphosphatase regulator activity	22715	9579	1.84029
0.00223688	405	1981	65	0.0328117	0.160494	GO:0030695	GO:MF	GTPase regulator activity	22715	4926	1.84029
0.00236476	107	1981	26	0.0131247	0.242991	GO:0051087	GO:MF	chaperone binding	22715	9100	2.78624
0.0037898	90	1981	23	0.0116103	0.255556	GO:0003727	GO:MF	single-stranded RNA binding	22715	439	2.93031
0.00379958	123	1981	28	0.0141343	0.227642	GO:0015085	GO:MF	calcium ion transmembrane transporter activity	22715	2908	2.61024
0.00423285	78	1981	21	0.0106007	0.269231	GO:0008135	GO:MF	translation factor activity, RNA binding	22715	1989	3.08712
0.00472507	258	1981	46	0.0232206	0.178295	GO:0030674	GO:MF	protein-macromolecule adaptor activity	22715	4924	2.0444
0.00532648	125	1981	28	0.0141343	0.224	GO:0047485	GO:MF	protein N-terminus binding	22715	7849	2.56848
0.00547225	73	1981	20	0.0100959	0.273973	GO:0017022	GO:MF	myosin binding	22715	3919	3.14149
0.00599635	1005	1981	130	0.0656234	0.129353	GO:0046983	GO:MF	protein dimerization activity	22715	7360	1.48322
0.00618933	147	1981	31	0.0156487	0.210884	GO:0015079	GO:MF	potassium ion transmembrane transporter activity	22715	2904	2.41809
0.00643533	169	1981	34	0.017163	0.201183	GO:0019903	GO:MF	protein phosphatase binding	22715	4613	2.30686
0.00709282	21	1981	10	0.00504796	0.47619	GO:0048156	GO:MF	tau protein binding	22715	8372	5.46021
0.00714526	10	1981	7	0.00353357	0.7	GO:0008556	GO:MF	P-type potassium transmembrane transporter activity	22715	2255	8.0265
0.00911396	179	1981	35	0.0176678	0.195531	GO:0005244	GO:MF	voltage-gated ion channel activity	22715	1726	2.24204
0.0096443	108	1981	25	0.0126199	0.231481	GO:0030165	GO:MF	PDZ domain binding	22715	4745	2.65427
0.00997321	5	1981	5	0.00252398	1	GO:0047391	GO:MF	alkylglycerophosphoethanolamine phosphodiesterase activity	22715	7757	11.4664
0.0103786	180	1981	35	0.0176678	0.194444	GO:0022832	GO:MF	voltage-gated channel activity	22715	4660	2.22958
0.0119027	291	1981	49	0.024735	0.168385	GO:0061659	GO:MF	ubiquitin-like protein ligase activity	22715	9636	1.93077
0.0133574	18	1981	9	0.00454316	0.5	GO:0031489	GO:MF	myosin V binding	22715	5072	5.73322
0.0137	53	1981	16	0.00807673	0.301887	GO:0140296	GO:MF	general transcription initiation factor binding	22715	11784	3.46156
0.0175646	72	1981	19	0.00959112	0.263889	GO:0002039	GO:MF	p53 binding	22715	362	3.02586
0.0181606	11	1981	7	0.00353357	0.636364	GO:0043023	GO:MF	ribosomal large subunit binding	22715	6745	7.29682
0.0192736	119	1981	26	0.0131247	0.218487	GO:0099106	GO:MF	ion channel regulator activity	22715	10428	2.50527
0.0218942	281	1981	47	0.0237254	0.16726	GO:0061630	GO:MF	ubiquitin protein ligase activity	22715	9622	1.91787
0.0223455	127	1981	27	0.0136295	0.212598	GO:0016247	GO:MF	channel regulator activity	22715	3459	2.43775
0.023499	61	1981	17	0.00858152	0.278689	GO:0001540	GO:MF	amyloid-beta binding	22715	252	3.19556
0.0291033	999	1981	126	0.0636042	0.126126	GO:0046914	GO:MF	transition metal ion binding	22715	7327	1.44622
0.0308882	24	1981	10	0.00504796	0.416667	GO:0004683	GO:MF	calmodulin-dependent protein kinase activity	22715	1257	4.77768
0.0308882	24	1981	10	0.00504796	0.416667	GO:0001671	GO:MF	ATPase activator activity	22715	306	4.77768
0.0329547	34	1981	12	0.00605755	0.352941	GO:0031369	GO:MF	translation initiation factor binding	22715	5052	4.04698
0.0336119	474	1981	69	0.0348309	0.14557	GO:0008047	GO:MF	enzyme activator activity	22715	1940	1.66916
0.0402875	12	1981	7	0.00353357	0.583333	GO:0031386	GO:MF	protein tag	22715	5054	6.68875
0.0444942	16	1981	8	0.00403836	0.5	GO:0043024	GO:MF	ribosomal small subunit binding	22715	6746	5.73322
0.0461815	35	1981	12	0.00605755	0.342857	GO:0035255	GO:MF	ionotropic glutamate receptor binding	22715	6269	3.93135
0.0474968	1470	1981	173	0.0873296	0.117687	GO:0005102	GO:MF	signaling receptor binding	22715	1602	1.34945
0.0490504	30	1981	11	0.00555275	0.366667	GO:0046875	GO:MF	ephrin receptor binding	22715	7318	4.20436
4.95938e-55	2405	1981	445	0.224634	0.185031	HP:0011446	HP	Abnormality of higher mental function	22715	7883	2.12165
7.53998e-54	1434	1981	316	0.159515	0.220363	HP:0002167	HP	Neurological speech impairment	22715	1600	2.52677
1.37809e-51	1703	1981	348	0.175669	0.204345	HP:0001250	HP	Seizure	22715	954	2.34311
2.86144e-51	3205	1981	531	0.268046	0.165679	HP:0012638	HP	Abnormal nervous system physiology	22715	9059	1.89974
9.74292e-50	2211	1981	409	0.206461	0.184984	HP:0011804	HP	Abnormal muscle physiology	22715	8237	2.12111
1.50479e-49	2534	1981	448	0.226148	0.176796	HP:0003011	HP	Abnormality of the musculature	22715	2186	2.02721
1.5828e-49	1882	1981	367	0.18526	0.195005	HP:0003808	HP	Abnormal muscle tone	22715	2701	2.23601
4.01816e-49	2443	1981	436	0.220091	0.178469	HP:0012759	HP	Neurodevelopmental abnormality	22715	9180	2.0464
2.08518e-48	1800	1981	354	0.178698	0.196667	HP:0100547	HP	Abnormality of forebrain morphology	22715	15045	2.25506
3.86835e-48	580	1981	176	0.088844	0.303448	HP:0000729	HP	Autistic behavior	22715	570	3.47947
4.09073e-48	1774	1981	350	0.176678	0.197294	HP:0002060	HP	Abnormal cerebral morphology	22715	1518	2.26226
4.63843e-48	2283	1981	414	0.208985	0.18134	HP:0012443	HP	Abnormality of brain morphology	22715	8866	2.07933
1.77311e-47	1723	1981	342	0.17264	0.198491	HP:0001249	HP	Intellectual disability	22715	953	2.27598
1.27709e-46	3418	1981	543	0.274104	0.158865	HP:0000707	HP	Abnormality of the nervous system	22715	551	1.82161
1.9521e-46	1983	1981	373	0.188289	0.188099	HP:0012758	HP	Neurodevelopmental delay	22715	9179	2.15682
5.1564e-46	2497	1981	435	0.219586	0.174209	HP:0002011	HP	Morphological central nervous system abnormality	22715	1478	1.99756
1.47118e-45	1594	1981	321	0.162039	0.20138	HP:0001252	HP	Hypotonia	22715	956	2.30911
2.09243e-45	2636	1981	450	0.227158	0.170713	HP:0012639	HP	Abnormal nervous system morphology	22715	9060	1.95747
2.39501e-45	879	1981	220	0.111055	0.250284	HP:0002463	HP	Language impairment	22715	1796	2.86987
2.12128e-44	1814	1981	347	0.175164	0.19129	HP:0011442	HP	Abnormal central motor function	22715	7879	2.19341
2.4104e-43	1024	1981	238	0.120141	0.232422	HP:0004305	HP	Involuntary movements	22715	3018	2.66505
2.90266e-42	3319	1981	520	0.262494	0.156674	HP:0033127	HP	Abnormality of the musculoskeletal system	22715	13080	1.79649
3.95539e-42	1430	1981	292	0.1474	0.204196	HP:0000240	HP	Abnormality of skull size	22715	203	2.3414
1.13796e-41	1651	1981	320	0.161535	0.193822	HP:0002977	HP	Aplasia/Hypoplasia involving the central nervous system	22715	2164	2.22245
4.44055e-41	1607	1981	313	0.158001	0.194773	HP:0001263	HP	Global developmental delay	22715	964	2.23335
4.58783e-41	849	1981	208	0.104997	0.244994	HP:0000750	HP	Delayed speech and language development	22715	588	2.80921
5.13543e-41	1717	1981	327	0.165068	0.190448	HP:0000708	HP	Behavioral abnormality	22715	552	2.18376
4.5682e-39	1864	1981	341	0.172135	0.18294	HP:0100022	HP	Abnormality of movement	22715	14533	2.09767
4.8874e-39	1737	1981	325	0.164059	0.187104	HP:0000006	HP	Autosomal dominant inheritance	22715	5	2.14542
1.65989e-38	2303	1981	393	0.198385	0.170647	HP:0009121	HP	Abnormal axial skeleton morphology	22715	5703	1.95671
2.58512e-38	1401	1981	280	0.141343	0.199857	HP:0007364	HP	Aplasia/Hypoplasia of the cerebrum	22715	4728	2.29165
3.84754e-37	2711	1981	437	0.220596	0.161195	HP:0011842	HP	Abnormality of skeletal morphology	22715	8274	1.84833
1.91482e-36	2895	1981	456	0.230187	0.157513	HP:0000152	HP	Abnormality of head or neck	22715	133	1.80611
2.00814e-36	2869	1981	453	0.228672	0.157895	HP:0000234	HP	Abnormality of the head	22715	197	1.81049
4.42015e-36	2807	1981	445	0.224634	0.158532	HP:0000924	HP	Abnormality of the skeletal system	22715	725	1.8178
1.00813e-35	2693	1981	431	0.217567	0.160045	HP:0000478	HP	Abnormality of the eye	22715	363	1.83514
1.97493e-35	830	1981	195	0.0984351	0.23494	HP:0007367	HP	Atrophy/Degeneration affecting the central nervous system	22715	4731	2.69392
4.09125e-35	2050	1981	354	0.178698	0.172683	HP:0000929	HP	Abnormal skull morphology	22715	729	1.98006
6.34766e-35	1047	1981	225	0.113579	0.2149	HP:0010993	HP	Abnormality of the cerebral subcortex	22715	7445	2.46413
1.09505e-34	986	1981	216	0.109036	0.219067	HP:0011968	HP	Feeding difficulties	22715	8397	2.51192
1.5547e-34	2626	1981	420	0.212014	0.159939	HP:0000271	HP	Abnormality of the face	22715	224	1.83393
2.04044e-34	1546	1981	290	0.146391	0.187581	HP:0000496	HP	Abnormality of eye movement	22715	379	2.15088
2.05859e-33	2205	1981	368	0.185765	0.166893	HP:0012373	HP	Abnormal eye physiology	22715	8797	1.91367
3.62103e-33	1184	1981	240	0.121151	0.202703	HP:0000252	HP	Microcephaly	22715	211	2.32428
4.12871e-33	909	1981	202	0.101969	0.222222	HP:0001290	HP	Generalized hypotonia	22715	985	2.5481
4.1468e-33	594	1981	155	0.0782433	0.260943	HP:0001311	HP	Abnormal nervous system electrophysiology	22715	997	2.99208
7.9183e-33	1197	1981	241	0.121656	0.201337	HP:0040195	HP	Decreased head circumference	22715	14159	2.30861
9.04145e-33	332	1981	110	0.0555275	0.331325	HP:0001336	HP	Myoclonus	22715	1013	3.79912
2.19239e-32	1034	1981	218	0.110045	0.210832	HP:0001288	HP	Gait disturbance	22715	983	2.41749
3.63449e-32	4420	1981	607	0.306411	0.13733	HP:0000118	HP	Phenotypic abnormality	22715	102	1.57469
4.4825e-32	4423	1981	607	0.306411	0.137237	HP:0000001	HP	HP root	22715	1	1.57362
6.03371e-32	488	1981	136	0.0686522	0.278689	HP:0002353	HP	EEG abnormality	22715	1732	3.19556
7.93579e-32	339	1981	110	0.0555275	0.324484	HP:0006919	HP	Abnormal aggressive, impulsive or violent behavior	22715	4516	3.72067
1.87167e-31	2072	1981	347	0.175164	0.167471	HP:0040064	HP	Abnormality of limbs	22715	14043	1.9203
5.03617e-31	1939	1981	330	0.166583	0.170191	HP:0000153	HP	Abnormality of the mouth	22715	134	1.95148
8.96584e-31	815	1981	184	0.0928824	0.225767	HP:0001273	HP	Abnormal corpus callosum morphology	22715	973	2.58874
1.18743e-30	513	1981	138	0.0696618	0.269006	HP:0030178	HP	Abnormality of central nervous system electrophysiology	22715	10269	3.08454
1.71307e-30	4138	1981	572	0.288743	0.138231	HP:0000005	HP	Mode of inheritance	22715	4	1.58502
2.10388e-30	955	1981	203	0.102473	0.212565	HP:0002500	HP	Abnormal cerebral white matter morphology	22715	1817	2.43737
3.70225e-30	1017	1981	211	0.106512	0.207473	HP:0001276	HP	Hypertonia	22715	975	2.37897
8.303e-30	745	1981	172	0.0868248	0.230872	HP:0012444	HP	Brain atrophy	22715	8867	2.64728
1.43415e-29	493	1981	133	0.0671378	0.269777	HP:0000752	HP	Hyperactivity	22715	590	3.09338
4.30926e-29	327	1981	104	0.0524987	0.318043	HP:0002197	HP	Generalized-onset seizure	22715	1623	3.64682
1.60611e-28	707	1981	164	0.0827865	0.231966	HP:0025270	HP	Abnormal esophagus physiology	22715	9744	2.65982
2.64888e-28	284	1981	95	0.0479556	0.334507	HP:0011182	HP	Interictal epileptiform activity	22715	7625	3.8356
5.00283e-28	286	1981	95	0.0479556	0.332168	HP:0025373	HP	Interictal EEG abnormality	22715	9841	3.80878
5.39702e-28	1966	1981	325	0.164059	0.16531	HP:0025032	HP	Abnormality of digestive system physiology	22715	9522	1.89552
6.85741e-28	287	1981	95	0.0479556	0.33101	HP:0002069	HP	Bilateral tonic-clonic seizure	22715	1526	3.79551
1.14335e-27	630	1981	151	0.0762241	0.239683	HP:0200006	HP	Slanting of the palpebral fissure	22715	15428	2.7483
1.58928e-27	1120	1981	219	0.11055	0.195536	HP:0002493	HP	Upper motor neuron dysfunction	22715	1813	2.2421
7.92737e-27	1658	1981	285	0.143867	0.171894	HP:0011458	HP	Abdominal symptom	22715	7895	1.97101
1.05144e-26	1861	1981	309	0.155982	0.16604	HP:0000163	HP	Abnormal oral cavity morphology	22715	143	1.90388
1.05144e-26	1861	1981	309	0.155982	0.16604	HP:0031816	HP	Abnormal oral morphology	22715	11821	1.90388
1.42076e-26	664	1981	154	0.0777385	0.231928	HP:0031466	HP	Impairment in personality functioning	22715	11484	2.65938
1.88431e-26	1334	1981	244	0.12317	0.182909	HP:0032039	HP	Abnormality of the ocular adnexa	22715	12027	2.09731
2.49679e-26	1603	1981	277	0.139828	0.172801	HP:0011844	HP	Abnormal appendicular skeleton morphology	22715	8276	1.98141
3.20302e-26	703	1981	159	0.0802625	0.226174	HP:0001270	HP	Motor delay	22715	970	2.5934
5.69075e-26	988	1981	198	0.0999495	0.200405	HP:0000290	HP	Abnormality of the forehead	22715	239	2.29793
6.98106e-26	982	1981	197	0.0994447	0.200611	HP:0000549	HP	Abnormal conjugate eye movement	22715	423	2.30029
7.5664e-26	736	1981	163	0.0822817	0.221467	HP:0008050	HP	Abnormality of the palpebral fissures	22715	5126	2.53944
7.69639e-26	1362	1981	246	0.12418	0.180617	HP:0000315	HP	Abnormality of the orbital region	22715	255	2.07103
8.04614e-26	667	1981	153	0.0772337	0.229385	HP:0100851	HP	Abnormal emotion/affect behavior	22715	15317	2.63023
1.11264e-25	662	1981	152	0.0767289	0.229607	HP:0002059	HP	Cerebral atrophy	22715	1517	2.63278
1.14109e-25	446	1981	119	0.0600707	0.266816	HP:0000736	HP	Short attention span	22715	575	3.05943
1.26956e-25	327	1981	99	0.0499748	0.302752	HP:0020219	HP	Motor seizure	22715	9491	3.47149
1.83054e-25	205	1981	76	0.0383645	0.370732	HP:0011146	HP	Dialeptic seizure	22715	7594	4.25097
2.24711e-25	998	1981	198	0.0999495	0.198397	HP:0011443	HP	Abnormality of coordination	22715	7880	2.2749
2.38242e-25	1316	1981	239	0.120646	0.181611	HP:0030669	HP	Abnormal ocular adnexa morphology	22715	10735	2.08243
2.74568e-25	2587	1981	388	0.195861	0.149981	HP:0025031	HP	Abnormality of the digestive system	22715	9521	1.71974
6.97328e-25	288	1981	91	0.0459364	0.315972	HP:0007359	HP	Focal-onset seizure	22715	4723	3.62307
7.1196e-25	836	1981	175	0.0883392	0.20933	HP:0001257	HP	Spasticity	22715	959	2.40027
8.88537e-25	681	1981	153	0.0772337	0.22467	HP:0007369	HP	Atrophy/Degeneration affecting the cerebrum	22715	4732	2.57616
8.90395e-25	317	1981	96	0.0484604	0.302839	HP:0001268	HP	Mental deterioration	22715	968	3.47248
1.18646e-24	1133	1981	214	0.108026	0.188879	HP:0000492	HP	Abnormal eyelid morphology	22715	375	2.16577
1.26341e-24	2329	1981	357	0.180212	0.153285	HP:0001507	HP	Growth abnormality	22715	1121	1.75763
3.31778e-24	1802	1981	295	0.148915	0.163707	HP:0012823	HP	Clinical modifier	22715	9244	1.87713
8.06931e-24	453	1981	117	0.0590611	0.258278	HP:0000494	HP	Downslanted palpebral fissures	22715	377	2.96153
9.46481e-24	973	1981	191	0.096416	0.1963	HP:0012719	HP	Functional abnormality of the gastrointestinal tract	22715	9140	2.25086
2.95525e-23	179	1981	68	0.0343261	0.379888	HP:0033259	HP	Non-motor seizure	22715	13212	4.35596
3.49778e-23	165	1981	65	0.0328117	0.393939	HP:0002121	HP	Generalized non-motor (absence) seizure	22715	1566	4.51708
1.036e-22	689	1981	150	0.0757193	0.217707	HP:0002538	HP	Abnormal cerebral cortex morphology	22715	1844	2.49632
1.04053e-22	893	1981	178	0.0898536	0.199328	HP:0001251	HP	Ataxia	22715	955	2.28558
2.43106e-22	1644	1981	271	0.1368	0.164842	HP:0031797	HP	Clinical course	22715	11803	1.89015
2.5285e-22	1494	1981	253	0.127713	0.169344	HP:0002813	HP	Abnormality of limb bone morphology	22715	2042	1.94177
2.5285e-22	1494	1981	253	0.127713	0.169344	HP:0040068	HP	Abnormality of limb bone	22715	14044	1.94177
3.59671e-22	1309	1981	230	0.116103	0.175707	HP:0011297	HP	Abnormal digit morphology	22715	7739	2.01473
4.37354e-22	466	1981	116	0.0585563	0.248927	HP:0002079	HP	Hypoplasia of the corpus callosum	22715	1536	2.8543
4.39911e-22	277	1981	85	0.0429076	0.306859	HP:0002465	HP	Poor speech	22715	1798	3.51858
4.62113e-22	1617	1981	267	0.13478	0.165121	HP:0011805	HP	Abnormal skeletal muscle morphology	22715	8238	1.89334
5.23193e-22	601	1981	136	0.0686522	0.22629	HP:0100543	HP	Cognitive impairment	22715	15041	2.59473
6.28319e-22	780	1981	161	0.0812721	0.20641	HP:0000177	HP	Abnormality of upper lip	22715	153	2.36679
6.50735e-22	256	1981	81	0.0408884	0.316406	HP:0000219	HP	Thin upper lip vermilion	22715	185	3.62805
1.1646e-21	388	1981	103	0.0519939	0.265464	HP:0001256	HP	Intellectual disability, mild	22715	958	3.04392
1.16643e-21	949	1981	183	0.0923776	0.192835	HP:0000486	HP	Strabismus	22715	371	2.21112
1.18313e-21	247	1981	79	0.0398788	0.319838	HP:0011198	HP	EEG with generalized epileptiform discharges	22715	7641	3.6674
1.28652e-21	1176	1981	212	0.107017	0.180272	HP:0005105	HP	Abnormal nasal morphology	22715	3479	2.06708
1.50622e-21	735	1981	154	0.0777385	0.209524	HP:0033725	HP	Thin corpus callosum	22715	13676	2.40249
1.56399e-21	237	1981	77	0.0388693	0.324895	HP:0000733	HP	Stereotypy	22715	572	3.72538
2.8612e-21	411	1981	106	0.0535083	0.257908	HP:0002020	HP	Gastroesophageal reflux	22715	1486	2.95728
2.94139e-21	1345	1981	232	0.117113	0.172491	HP:0000002	HP	Abnormality of body height	22715	2	1.97785
3.76071e-21	1331	1981	230	0.116103	0.172802	HP:0000925	HP	Abnormality of the vertebral column	22715	726	1.98143
4.6888e-21	407	1981	105	0.0530035	0.257985	HP:0010864	HP	Intellectual disability, severe	22715	7322	2.95817
4.89646e-21	92	1981	46	0.0232206	0.5	HP:0032792	HP	Tonic seizure	22715	12749	5.73322
7.97012e-21	2134	1981	323	0.163049	0.151359	HP:0012372	HP	Abnormal eye morphology	22715	8796	1.73555
9.14552e-21	1564	1981	257	0.129732	0.164322	HP:0002814	HP	Abnormality of the lower limb	22715	2043	1.88419
1.08202e-20	1060	1981	195	0.0984351	0.183962	HP:0001999	HP	Abnormal facial shape	22715	1470	2.10939
1.41768e-20	362	1981	97	0.0489652	0.267956	HP:0011339	HP	Abnormality of upper lip vermillion	22715	7780	3.0725
1.54557e-20	98	1981	47	0.0237254	0.479592	HP:0200134	HP	Epileptic encephalopathy	22715	15511	5.49921
1.66489e-20	1207	1981	213	0.107521	0.176471	HP:0004322	HP	Short stature	22715	3030	2.02349
2.12632e-20	513	1981	120	0.0605755	0.233918	HP:0001332	HP	Dystonia	22715	1010	2.68221
2.85426e-20	1029	1981	190	0.0959112	0.184645	HP:0010674	HP	Abnormality of the curvature of the vertebral column	22715	7142	2.11722
3.27909e-20	372	1981	98	0.04947	0.263441	HP:0000233	HP	Thin vermilion border	22715	196	3.02073
3.38445e-20	173	1981	63	0.0318021	0.364162	HP:0100716	HP	Self-injurious behavior	22715	15196	4.17564
4.21176e-20	714	1981	148	0.0747097	0.207283	HP:0007370	HP	Aplasia/Hypoplasia of the corpus callosum	22715	4733	2.3768
4.95173e-20	1506	1981	248	0.125189	0.164675	HP:0002817	HP	Abnormality of the upper limb	22715	2046	1.88823
6.54319e-20	1619	1981	261	0.131752	0.161211	HP:0001510	HP	Growth delay	22715	1123	1.84851
2.31557e-19	307	1981	86	0.0434124	0.28013	HP:0001344	HP	Absent speech	22715	1021	3.21209
2.48547e-19	527	1981	120	0.0605755	0.227704	HP:0002360	HP	Sleep disturbance	22715	1738	2.61095
2.56793e-19	99	1981	46	0.0232206	0.464646	HP:0011153	HP	Focal motor seizure	22715	7600	5.32784
4.0034e-19	346	1981	92	0.0464412	0.265896	HP:0007018	HP	Attention deficit hyperactivity disorder	22715	4568	3.04888
4.82687e-19	959	1981	178	0.0898536	0.18561	HP:0000159	HP	Abnormal lip morphology	22715	139	2.12828
5.48856e-19	1397	1981	232	0.117113	0.16607	HP:0001155	HP	Abnormality of the hand	22715	905	1.90423
7.60323e-19	236	1981	73	0.0368501	0.309322	HP:0100660	HP	Dyskinesia	22715	15150	3.54682
1.06159e-18	226	1981	71	0.0358405	0.314159	HP:0000718	HP	Aggressive behavior	22715	560	3.60229
1.57138e-18	384	1981	97	0.0489652	0.252604	HP:0100852	HP	Abnormal fear/anxiety-related behavior	22715	15318	2.89647
2.7275e-18	958	1981	176	0.088844	0.183716	HP:0002650	HP	Scoliosis	22715	1928	2.10657
3.16021e-18	649	1981	135	0.0681474	0.208012	HP:0000508	HP	Ptosis	22715	389	2.38516
3.34147e-18	599	1981	128	0.0646138	0.213689	HP:0000288	HP	Abnormality of the philtrum	22715	237	2.45026
8.30308e-18	944	1981	173	0.0873296	0.183263	HP:0000422	HP	Abnormal nasal bridge morphology	22715	327	2.10137
9.05098e-18	1276	1981	214	0.108026	0.167712	HP:0011138	HP	Abnormality of skin adnexa morphology	22715	7586	1.92305
1.11833e-17	1098	1981	192	0.0969207	0.174863	HP:0000356	HP	Abnormality of the outer ear	22715	280	2.00506
1.37399e-17	972	1981	176	0.088844	0.18107	HP:0000174	HP	Abnormal palate morphology	22715	150	2.07623
1.48748e-17	2034	1981	301	0.151943	0.147984	HP:0000598	HP	Abnormality of the ear	22715	464	1.69685
1.74041e-17	982	1981	177	0.0893488	0.180244	HP:0012547	HP	Abnormal involuntary eye movements	22715	8968	2.06676
1.83454e-17	1127	1981	195	0.0984351	0.173026	HP:0001595	HP	Abnormal hair morphology	22715	1168	1.98399
2.03735e-17	1276	1981	213	0.107521	0.166928	HP:0003674	HP	Onset	22715	2620	1.91407
2.1902e-17	266	1981	76	0.0383645	0.285714	HP:0002072	HP	Chorea	22715	1529	3.27612
2.29217e-17	1522	1981	242	0.122161	0.159001	HP:0000366	HP	Abnormality of the nose	22715	289	1.82318
4.05848e-17	1094	1981	190	0.0959112	0.173675	HP:0031826	HP	Abnormal reflex	22715	11831	1.99143
4.05883e-17	537	1981	117	0.0590611	0.217877	HP:0001337	HP	Tremor	22715	1014	2.49827
4.66129e-17	1318	1981	217	0.109541	0.164643	HP:0001760	HP	Abnormal foot morphology	22715	1286	1.88787
5.82302e-17	1593	1981	249	0.125694	0.156309	HP:0004323	HP	Abnormality of body weight	22715	3031	1.7923
6.31355e-17	313	1981	83	0.041898	0.265176	HP:0002194	HP	Delayed gross motor development	22715	1620	3.04062
1.04608e-16	77	1981	38	0.0191822	0.493506	HP:0010818	HP	Generalized tonic seizure	22715	7278	5.65876
1.48332e-16	1131	1981	193	0.0974255	0.170645	HP:0011729	HP	Abnormality of joint mobility	22715	8163	1.95669
1.49906e-16	136	1981	51	0.0257446	0.375	HP:0011185	HP	EEG with focal epileptiform discharges	22715	7628	4.29991
1.81836e-16	183	1981	60	0.0302877	0.327869	HP:0032677	HP	Generalized-onset motor seizure	22715	12638	3.75949
2.20624e-16	973	1981	173	0.0873296	0.177801	HP:0000639	HP	Nystagmus	22715	499	2.03874
2.34667e-16	1054	1981	183	0.0923776	0.173624	HP:0001167	HP	Abnormality of finger	22715	912	1.99085
3.2751e-16	913	1981	165	0.0832913	0.180723	HP:0100886	HP	Abnormality of globe location	22715	15350	2.07225
3.35399e-16	185	1981	60	0.0302877	0.324324	HP:0002133	HP	Status epilepticus	22715	1572	3.71884
3.74914e-16	1248	1981	206	0.103988	0.165064	HP:0000504	HP	Abnormality of vision	22715	386	1.8927
4.64e-16	1531	1981	239	0.120646	0.156107	HP:0011024	HP	Abnormality of the gastrointestinal tract	22715	7474	1.78999
6.46455e-16	262	1981	73	0.0368501	0.278626	HP:0001298	HP	Encephalopathy	22715	989	3.19485
8.03278e-16	1417	1981	225	0.113579	0.158786	HP:0011843	HP	Abnormality of musculoskeletal physiology	22715	8275	1.82071
9.30343e-16	1376	1981	220	0.111055	0.159884	HP:0031703	HP	Abnormal ear morphology	22715	11711	1.8333
1.10731e-15	2294	1981	323	0.163049	0.140802	HP:0001574	HP	Abnormality of the integument	22715	1158	1.6145
1.90967e-15	342	1981	85	0.0429076	0.248538	HP:0002376	HP	Developmental regression	22715	1751	2.84984
1.98232e-15	279	1981	75	0.0378597	0.268817	HP:0011361	HP	Congenital abnormal hair pattern	22715	7800	3.08237
2.20304e-15	659	1981	130	0.0656234	0.197269	HP:0000218	HP	High palate	22715	184	2.26197
2.30778e-15	820	1981	151	0.0762241	0.184146	HP:0010938	HP	Abnormality of the external nose	22715	7392	2.1115
2.61378e-15	507	1981	109	0.0550227	0.21499	HP:0001260	HP	Dysarthria	22715	962	2.46517
3.48576e-15	101	1981	42	0.0212014	0.415842	HP:0002384	HP	Focal impaired awareness seizure	22715	1756	4.76822
3.70701e-15	1332	1981	213	0.107521	0.15991	HP:0004325	HP	Decreased body weight	22715	3033	1.8336
6.08089e-15	381	1981	90	0.0454316	0.23622	HP:0011337	HP	Abnormality of mouth size	22715	7778	2.70861
6.54832e-15	829	1981	151	0.0762241	0.182147	HP:0011282	HP	Abnormality of hindbrain morphology	22715	7724	2.08858
6.54832e-15	829	1981	151	0.0762241	0.182147	HP:0011283	HP	Abnormal metencephalon morphology	22715	7725	2.08858
6.83312e-15	342	1981	84	0.0424028	0.245614	HP:0000739	HP	Anxiety	22715	578	2.81632
8.09854e-15	823	1981	150	0.0757193	0.18226	HP:0001317	HP	Abnormal cerebellum morphology	22715	1000	2.08987
8.6733e-15	174	1981	56	0.0282686	0.321839	HP:0002063	HP	Rigidity	22715	1521	3.69035
9.7104e-15	191	1981	59	0.0297829	0.308901	HP:0000717	HP	Autism	22715	559	3.54199
9.7104e-15	191	1981	59	0.0297829	0.308901	HP:0000734	HP	Disinhibition	22715	573	3.54199
9.7104e-15	191	1981	59	0.0297829	0.308901	HP:0011097	HP	Epileptic spasm	22715	7546	3.54199
1.35683e-14	554	1981	114	0.0575467	0.205776	HP:0000534	HP	Abnormal eyebrow morphology	22715	410	2.35952
1.37702e-14	613	1981	122	0.0615851	0.199021	HP:0000429	HP	Abnormality of the nasal alae	22715	329	2.28206
1.46559e-14	540	1981	112	0.0565371	0.207407	HP:0000463	HP	Anteverted nares	22715	350	2.37822
1.61573e-14	519	1981	109	0.0550227	0.210019	HP:0012447	HP	Abnormal myelination	22715	8869	2.40817
1.98043e-14	315	1981	79	0.0398788	0.250794	HP:0010720	HP	Abnormal hair pattern	22715	7185	2.87571
2.04031e-14	722	1981	136	0.0686522	0.188366	HP:0000377	HP	Abnormality of the pinna	22715	297	2.15988
2.10341e-14	887	1981	157	0.0792529	0.177001	HP:0002683	HP	Abnormality of the calvaria	22715	1955	2.02957
2.23823e-14	777	1981	143	0.0721858	0.184041	HP:0002648	HP	Abnormality of calvarial morphology	22715	1927	2.1103
2.61389e-14	156	1981	52	0.0262494	0.333333	HP:0002317	HP	Unsteady gait	22715	1707	3.82214
2.81634e-14	178	1981	56	0.0282686	0.314607	HP:0002521	HP	Hypsarrhythmia	22715	1834	3.60742
2.88886e-14	552	1981	113	0.0570419	0.20471	HP:0005288	HP	Abnormality of the nares	22715	3605	2.34729
3.18221e-14	184	1981	57	0.0287733	0.309783	HP:0031936	HP	Delayed ability to walk	22715	11929	3.5521
4.48389e-14	744	1981	138	0.0696618	0.185484	HP:0000357	HP	Abnormal location of ears	22715	281	2.12684
4.84208e-14	1066	1981	178	0.0898536	0.166979	HP:0009115	HP	Aplasia/hypoplasia involving the skeleton	22715	5697	1.91466
6.45063e-14	693	1981	131	0.0661282	0.189033	HP:0000316	HP	Hypertelorism	22715	256	2.16754
6.97489e-14	779	1981	142	0.071681	0.182285	HP:0002118	HP	Abnormal cerebral ventricle morphology	22715	1563	2.09016
1.14365e-13	298	1981	75	0.0378597	0.251678	HP:0000348	HP	High forehead	22715	277	2.88585
1.60641e-13	513	1981	106	0.0535083	0.206628	HP:0000431	HP	Wide nasal bridge	22715	331	2.36928
1.64582e-13	96	1981	39	0.019687	0.40625	HP:0010819	HP	Atonic seizure	22715	7279	4.65824
2.78084e-13	445	1981	96	0.0484604	0.21573	HP:0002015	HP	Dysphagia	22715	1482	2.47366
3.04693e-13	652	1981	124	0.0625946	0.190184	HP:0009815	HP	Aplasia/hypoplasia of the extremities	22715	6341	2.18073
3.4378e-13	370	1981	85	0.0429076	0.22973	HP:0000343	HP	Long philtrum	22715	274	2.63418
3.65679e-13	1054	1981	174	0.0878344	0.165085	HP:0000505	HP	Visual impairment	22715	387	1.89294
3.80455e-13	866	1981	151	0.0762241	0.174365	HP:0000164	HP	Abnormality of the dentition	22715	144	1.99934
7.55044e-13	2349	1981	318	0.160525	0.135377	HP:0001626	HP	Abnormality of the cardiovascular system	22715	1188	1.55229
8.73975e-13	503	1981	103	0.0519939	0.204771	HP:0000286	HP	Epicanthus	22715	235	2.348
9.54417e-13	533	1981	107	0.0540131	0.20075	HP:0008872	HP	Feeding difficulties in infancy	22715	5590	2.30189
1.38061e-12	573	1981	112	0.0565371	0.195462	HP:0000539	HP	Abnormality of refraction	22715	414	2.24126
1.54435e-12	712	1981	130	0.0656234	0.182584	HP:0000369	HP	Low-set ears	22715	291	2.09359
1.62232e-12	345	1981	80	0.0403836	0.231884	HP:0001272	HP	Cerebellar atrophy	22715	972	2.65888
1.71763e-12	223	1981	61	0.0307925	0.273543	HP:0011338	HP	Abnormality of mouth shape	22715	7779	3.13656
2.23479e-12	388	1981	86	0.0434124	0.221649	HP:0002536	HP	Abnormal cortical gyration	22715	1843	2.54153
2.40945e-12	525	1981	105	0.0530035	0.2	HP:0000309	HP	Abnormality of the midface	22715	253	2.29329
2.99217e-12	640	1981	120	0.0605755	0.1875	HP:0001780	HP	Abnormality of toe	22715	1298	2.14996
3.10798e-12	461	1981	96	0.0484604	0.208243	HP:0002269	HP	Abnormality of neuronal migration	22715	1677	2.3878
3.42221e-12	167	1981	51	0.0257446	0.305389	HP:0100710	HP	Impulsivity	22715	15193	3.50172
3.60076e-12	145	1981	47	0.0237254	0.324138	HP:0002187	HP	Intellectual disability, profound	22715	1615	3.71671
5.07491e-12	72	1981	32	0.0161535	0.444444	HP:0011203	HP	EEG with abnormally slow frequencies	22715	7646	5.09619
5.64532e-12	422	1981	90	0.0454316	0.21327	HP:0000256	HP	Macrocephaly	22715	214	2.44545
7.55161e-12	320	1981	75	0.0378597	0.234375	HP:0000436	HP	Abnormality of the nasal tip	22715	334	2.68744
1.00842e-11	433	1981	91	0.0459364	0.210162	HP:0040194	HP	Increased head circumference	22715	14158	2.4098
1.09828e-11	620	1981	116	0.0585563	0.187097	HP:0002119	HP	Ventriculomegaly	22715	1564	2.14533
1.44706e-11	128	1981	43	0.0217062	0.335938	HP:0002381	HP	Aphasia	22715	1754	3.852
2.09397e-11	168	1981	50	0.0252398	0.297619	HP:0000726	HP	Dementia	22715	567	3.41263
2.30752e-11	241	1981	62	0.0312973	0.257261	HP:0002342	HP	Intellectual disability, moderate	22715	1724	2.94987
2.73638e-11	884	1981	148	0.0747097	0.167421	HP:0001324	HP	Muscle weakness	22715	1004	1.91972
2.74508e-11	730	1981	129	0.0651186	0.176712	HP:0010936	HP	Abnormality of the lower urinary tract	22715	7390	2.02626
3.27518e-11	606	1981	113	0.0570419	0.186469	HP:0045060	HP	Aplasia/hypoplasia involving bones of the extremities	22715	14487	2.13813
3.68366e-11	95	1981	36	0.0181726	0.378947	HP:0002373	HP	Febrile seizure (within the age range of 3 months to 6 years)	22715	1748	4.34517
3.68366e-11	95	1981	36	0.0181726	0.378947	HP:0032892	HP	Infection-related seizure	22715	12847	4.34517
3.68366e-11	95	1981	36	0.0181726	0.378947	HP:0032894	HP	Seizure precipitated by febrile infection	22715	12849	4.34517
3.70268e-11	176	1981	51	0.0257446	0.289773	HP:0032794	HP	Myoclonic seizure	22715	12751	3.32266
8.00352e-11	552	1981	105	0.0530035	0.190217	HP:0011927	HP	Short digit	22715	8357	2.18111
8.26273e-11	797	1981	136	0.0686522	0.17064	HP:0000765	HP	Abnormal thorax morphology	22715	599	1.95663
1.09381e-10	108	1981	38	0.0191822	0.351852	HP:0002307	HP	Drooling	22715	1699	4.03449
1.13207e-10	103	1981	37	0.0186774	0.359223	HP:0001357	HP	Plagiocephaly	22715	1029	4.11901
1.34789e-10	1027	1981	163	0.0822817	0.158715	HP:0000032	HP	Abnormality of male external genitalia	22715	30	1.81989
1.43901e-10	114	1981	39	0.019687	0.342105	HP:0003781	HP	Excessive salivation	22715	2685	3.92273
1.45875e-10	1062	1981	167	0.0843009	0.15725	HP:0000811	HP	Abnormal external genitalia	22715	632	1.8031
1.64413e-10	99	1981	36	0.0181726	0.363636	HP:0030047	HP	Abnormal lateral ventricle morphology	22715	10141	4.16961
2.01761e-10	529	1981	101	0.0509844	0.190926	HP:0005280	HP	Depressed nasal bridge	22715	3602	2.18924
2.11957e-10	312	1981	71	0.0358405	0.227564	HP:0200007	HP	Abnormal size of the palpebral fissures	22715	15429	2.60935
2.61756e-10	221	1981	57	0.0287733	0.257919	HP:0002186	HP	Apraxia	22715	1614	2.95741
3.09549e-10	363	1981	78	0.0393741	0.214876	HP:0007256	HP	Abnormal pyramidal sign	22715	4671	2.46386
4.29673e-10	351	1981	76	0.0383645	0.216524	HP:0001265	HP	Hyporeflexia	22715	966	2.48276
5.08249e-10	424	1981	86	0.0434124	0.20283	HP:0003679	HP	Pace of progression	22715	2624	2.32574
5.31937e-10	169	1981	48	0.0242302	0.284024	HP:0100755	HP	Abnormality of salivation	22715	15232	3.25674
5.65271e-10	576	1981	106	0.0535083	0.184028	HP:0000464	HP	Abnormality of the neck	22715	351	2.11014
6.1564e-10	251	1981	61	0.0307925	0.243028	HP:0002071	HP	Abnormality of extrapyramidal motor function	22715	1528	2.78666
6.77878e-10	182	1981	50	0.0252398	0.274725	HP:0000319	HP	Smooth philtrum	22715	258	3.15012
7.02625e-10	56	1981	26	0.0131247	0.464286	HP:0011147	HP	Typical absence seizure	22715	7595	5.3237
9.42434e-10	1766	1981	243	0.122665	0.137599	HP:0011121	HP	Abnormality of skin morphology	22715	7569	1.57777
9.90642e-10	99	1981	35	0.0176678	0.353535	HP:0000194	HP	Open mouth	22715	166	4.05379
1.00674e-09	196	1981	52	0.0262494	0.265306	HP:0002066	HP	Gait ataxia	22715	1523	3.04211
1.01192e-09	378	1981	79	0.0398788	0.208995	HP:0002019	HP	Constipation	22715	1485	2.39642
1.0524e-09	474	1981	92	0.0464412	0.194093	HP:0009127	HP	Abnormality of the musculature of the limbs	22715	5709	2.22555
1.18859e-09	1405	1981	203	0.102473	0.144484	HP:0000364	HP	Hearing abnormality	22715	287	1.65672
1.3263e-09	607	1981	109	0.0550227	0.179572	HP:0001671	HP	Abnormal cardiac septum morphology	22715	1224	2.05905
1.41922e-09	522	1981	98	0.04947	0.187739	HP:0001315	HP	Reduced tendon reflexes	22715	999	2.1527
1.42515e-09	736	1981	125	0.0630994	0.169837	HP:0410280	HP	Pediatric onset	22715	15726	1.94742
1.44264e-09	553	1981	102	0.0514891	0.184448	HP:0003593	HP	Infantile onset	22715	2586	2.11497
1.46173e-09	223	1981	56	0.0282686	0.251121	HP:0009553	HP	Abnormality of the hairline	22715	6103	2.87946
1.64886e-09	62	1981	27	0.0136295	0.435484	HP:0025100	HP	Abnormal hippocampus morphology	22715	9584	4.99345
1.64886e-09	62	1981	27	0.0136295	0.435484	HP:0032679	HP	Focal non-motor seizure	22715	12640	4.99345
1.76819e-09	463	1981	90	0.0454316	0.194384	HP:0005927	HP	Aplasia/hypoplasia involving bones of the hand	22715	3957	2.2289
1.80234e-09	237	1981	58	0.0292781	0.244726	HP:0033454	HP	Tube feeding	22715	13406	2.80613
1.88818e-09	257	1981	61	0.0307925	0.237354	HP:0000582	HP	Upslanted palpebral fissure	22715	451	2.7216
1.92659e-09	1385	1981	200	0.100959	0.144404	HP:0000365	HP	Hearing impairment	22715	288	1.6558
1.94177e-09	1059	1981	163	0.0822817	0.153919	HP:0010461	HP	Abnormality of the male genitalia	22715	6948	1.7649
2.02035e-09	81	1981	31	0.0156487	0.382716	HP:0002136	HP	Broad-based gait	22715	1575	4.38839
2.31319e-09	782	1981	130	0.0656234	0.16624	HP:0000587	HP	Abnormality of the optic nerve	22715	455	1.90618
2.37734e-09	1210	1981	180	0.0908632	0.14876	HP:0004329	HP	Abnormal posterior eye segment morphology	22715	3037	1.70575
2.40079e-09	1542	1981	217	0.109541	0.140726	HP:0030680	HP	Abnormality of cardiovascular system morphology	22715	10745	1.61363
2.57445e-09	213	1981	54	0.027259	0.253521	HP:0002311	HP	Incoordination	22715	1702	2.90698
2.6466e-09	63	1981	27	0.0136295	0.428571	HP:0007343	HP	Abnormal morphology of the limbic system	22715	4715	4.91418
2.88172e-09	1463	1981	208	0.104997	0.142174	HP:0031704	HP	Abnormal ear physiology	22715	11712	1.63022
3.0652e-09	253	1981	60	0.0302877	0.237154	HP:0002540	HP	Inability to walk	22715	1846	2.71931
3.38783e-09	147	1981	43	0.0217062	0.292517	HP:0002123	HP	Generalized myoclonic seizure	22715	1567	3.35413
3.48533e-09	1890	1981	254	0.128218	0.134392	HP:0000951	HP	Abnormality of the skin	22715	744	1.54099
3.56544e-09	648	1981	113	0.0570419	0.174383	HP:0002793	HP	Abnormal pattern of respiration	22715	2033	1.99955
3.60066e-09	159	1981	45	0.0227158	0.283019	HP:0000599	HP	Abnormality of the frontal hairline	22715	465	3.24522
3.93253e-09	39	1981	21	0.0106007	0.538462	HP:0020221	HP	Clonic seizure	22715	9493	6.17423
3.94559e-09	1208	1981	179	0.0903584	0.148179	HP:0001098	HP	Abnormal fundus morphology	22715	864	1.69908
4.66551e-09	448	1981	87	0.0439172	0.194196	HP:0004302	HP	Functional motor deficit	22715	3016	2.22674
4.90154e-09	120	1981	38	0.0191822	0.316667	HP:0000722	HP	Obsessive-compulsive behavior	22715	564	3.63104
6.37842e-09	319	1981	69	0.0348309	0.216301	HP:0000692	HP	Tooth malposition	22715	540	2.4802
6.72431e-09	244	1981	58	0.0292781	0.237705	HP:0002126	HP	Polymicrogyria	22715	1568	2.72563
8.05589e-09	2304	1981	296	0.149419	0.128472	HP:0000119	HP	Abnormality of the genitourinary system	22715	103	1.47312
8.68815e-09	491	1981	92	0.0464412	0.187373	HP:0006496	HP	Aplasia/hypoplasia involving bones of the upper limbs	22715	4268	2.1485
8.78862e-09	307	1981	67	0.0338213	0.218241	HP:0001763	HP	Pes planus	22715	1289	2.50245
9.02054e-09	80	1981	30	0.0151439	0.375	HP:0006956	HP	Dilation of lateral ventricles	22715	4533	4.29991
1.18252e-08	323	1981	69	0.0348309	0.213622	HP:0002120	HP	Cerebral cortical atrophy	22715	1565	2.44949
1.24658e-08	208	1981	52	0.0262494	0.25	HP:0100704	HP	Cerebral visual impairment	22715	15187	2.86661
1.28241e-08	1171	1981	173	0.0873296	0.147737	HP:0011025	HP	Abnormal cardiovascular system physiology	22715	7475	1.69402
2.95829e-08	517	1981	94	0.0474508	0.181818	HP:0030084	HP	Clinodactyly	22715	10177	2.08481
3.24246e-08	510	1981	93	0.046946	0.182353	HP:0000759	HP	Abnormal peripheral nervous system morphology	22715	595	2.09094
3.46491e-08	94	1981	32	0.0161535	0.340426	HP:0012704	HP	Widened subarachnoid space	22715	9125	3.90347
3.78894e-08	647	1981	110	0.0555275	0.170015	HP:0000036	HP	Abnormal penis morphology	22715	34	1.94947
3.83885e-08	688	1981	115	0.0580515	0.167151	HP:0012795	HP	Abnormality of the optic disc	22715	9216	1.91663
4.03212e-08	1002	1981	152	0.0767289	0.151697	HP:0001367	HP	Abnormal joint morphology	22715	1034	1.73942
4.3746e-08	176	1981	46	0.0232206	0.261364	HP:0001385	HP	Hip dysplasia	22715	1044	2.99691
4.45865e-08	28	1981	17	0.00858152	0.607143	HP:0045084	HP	Limb myoclonus	22715	14497	6.96176
4.80625e-08	1252	1981	180	0.0908632	0.14377	HP:0001627	HP	Abnormal heart morphology	22715	1189	1.64853
5.70371e-08	263	1981	59	0.0297829	0.224335	HP:0011800	HP	Midface retrusion	22715	8233	2.57232
6.37265e-08	1734	1981	232	0.117113	0.133795	HP:0000079	HP	Abnormality of the urinary system	22715	74	1.53415
6.69691e-08	230	1981	54	0.027259	0.234783	HP:0031815	HP	Abnormal oral physiology	22715	11820	2.69212
7.25058e-08	432	1981	82	0.0413932	0.189815	HP:0002808	HP	Kyphosis	22715	2039	2.1765
7.95869e-08	924	1981	142	0.071681	0.15368	HP:0001508	HP	Failure to thrive	22715	1122	1.76216
8.26646e-08	44	1981	21	0.0106007	0.477273	HP:0010844	HP	EEG with multifocal slow activity	22715	7302	5.47261
8.7316e-08	245	1981	56	0.0282686	0.228571	HP:0001328	HP	Specific learning disability	22715	1008	2.6209
9.85257e-08	698	1981	115	0.0580515	0.164756	HP:0000028	HP	Cryptorchidism	22715	26	1.88917
1.03547e-07	1129	1981	165	0.0832913	0.146147	HP:0004328	HP	Abnormal anterior eye segment morphology	22715	3036	1.67578
1.16826e-07	72	1981	27	0.0136295	0.375	HP:0200136	HP	Oral-pharyngeal dysphagia	22715	15512	4.29991
1.37203e-07	115	1981	35	0.0176678	0.304348	HP:0000294	HP	Low anterior hairline	22715	243	3.48978
1.41076e-07	407	1981	78	0.0393741	0.191646	HP:0000009	HP	Functional abnormality of the bladder	22715	8	2.1975
1.41305e-07	966	1981	146	0.0737002	0.151139	HP:0030791	HP	Abnormal jaw morphology	22715	10842	1.73302
1.54996e-07	228	1981	53	0.0267542	0.232456	HP:0000160	HP	Narrow mouth	22715	140	2.66544
1.56995e-07	195	1981	48	0.0242302	0.246154	HP:0012448	HP	Delayed myelination	22715	8870	2.82251
1.83519e-07	432	1981	81	0.0408884	0.1875	HP:0009830	HP	Peripheral neuropathy	22715	6356	2.14996
1.98427e-07	689	1981	113	0.0570419	0.164006	HP:0001347	HP	Hyperreflexia	22715	1023	1.88056
2.07188e-07	146	1981	40	0.0201918	0.273973	HP:0000664	HP	Synophrys	22715	520	3.14149
2.43733e-07	1805	1981	237	0.119637	0.131302	HP:0002086	HP	Abnormality of the respiratory system	22715	1541	1.50556
2.75841e-07	38	1981	19	0.00959112	0.5	HP:0025646	HP	Bilateral polymicrogyria	22715	10091	5.73322
2.77402e-07	245	1981	55	0.0277638	0.22449	HP:0031828	HP	Abnormal superficial reflex	22715	11833	2.5741
2.77402e-07	245	1981	55	0.0277638	0.22449	HP:0003487	HP	Babinski sign	22715	2525	2.5741
2.87197e-07	360	1981	71	0.0358405	0.197222	HP:0000545	HP	Myopia	22715	420	2.26144
2.94047e-07	619	1981	104	0.0524987	0.168013	HP:0030962	HP	Abnormal morphology of the great vessels	22715	11003	1.92651
3.02039e-07	205	1981	49	0.024735	0.239024	HP:0002553	HP	Highly arched eyebrow	22715	1855	2.74076
3.04952e-07	179	1981	45	0.0227158	0.251397	HP:0000154	HP	Wide mouth	22715	135	2.88262
3.27635e-07	361	1981	71	0.0358405	0.196676	HP:0001679	HP	Abnormal aortic morphology	22715	1228	2.25517
4.25346e-07	131	1981	37	0.0186774	0.282443	HP:0012703	HP	Abnormal subarachnoid space morphology	22715	9124	3.23861
4.37786e-07	86	1981	29	0.0146391	0.337209	HP:0033052	HP	Psychogenic non-epileptic seizure	22715	13005	3.86659
4.37786e-07	86	1981	29	0.0146391	0.337209	HP:0025269	HP	Panic attack	22715	9743	3.86659
4.54664e-07	181	1981	45	0.0227158	0.248619	HP:0001319	HP	Neonatal hypotonia	22715	1001	2.85077
4.87546e-07	35	1981	18	0.00908632	0.514286	HP:0032410	HP	Bilateral generalized polymicrogyria	22715	12378	5.89702
5.29592e-07	441	1981	81	0.0408884	0.183673	HP:0000014	HP	Abnormality of the bladder	22715	13	2.10608
5.37958e-07	256	1981	56	0.0282686	0.21875	HP:0000546	HP	Retinal degeneration	22715	421	2.50828
5.60078e-07	328	1981	66	0.0333165	0.20122	HP:0100037	HP	Abnormality of the scalp hair	22715	14547	2.30727
6.28433e-07	250	1981	55	0.0277638	0.22	HP:0012471	HP	Thick vermilion border	22715	8892	2.52261
7.39363e-07	390	1981	74	0.0373549	0.189744	HP:0001631	HP	Atrial septal defect	22715	1191	2.17568
7.98002e-07	338	1981	67	0.0338213	0.198225	HP:0001965	HP	Abnormal scalp morphology	22715	1439	2.27293
8.63783e-07	40	1981	19	0.00959112	0.475	HP:0025097	HP	Eyelid myoclonus	22715	9581	5.44655
9.11462e-07	339	1981	67	0.0338213	0.19764	HP:0001382	HP	Joint hypermobility	22715	1042	2.26623
9.33934e-07	921	1981	138	0.0696618	0.149837	HP:0000277	HP	Abnormality of the mandible	22715	230	1.7181
9.891e-07	185	1981	45	0.0227158	0.243243	HP:0002421	HP	Poor head control	22715	1776	2.78913
9.90303e-07	1344	1981	185	0.0933872	0.137649	HP:0003549	HP	Abnormality of connective tissue	22715	2559	1.57834
1.01163e-06	111	1981	33	0.0166583	0.297297	HP:0001300	HP	Parkinsonism	22715	990	3.40894
1.06595e-06	393	1981	74	0.0373549	0.188295	HP:0011994	HP	Abnormal atrial septum morphology	22715	8423	2.15907
1.22956e-06	881	1981	133	0.0671378	0.150965	HP:0000035	HP	Abnormal testis morphology	22715	33	1.73103
1.25061e-06	651	1981	106	0.0535083	0.162826	HP:0005918	HP	Abnormal finger phalanx morphology	22715	3950	1.86704
1.29024e-06	193	1981	46	0.0232206	0.238342	HP:0012433	HP	Abnormal social behavior	22715	8856	2.73293
1.30669e-06	1266	1981	176	0.088844	0.139021	HP:0012243	HP	Abnormal reproductive system morphology	22715	8669	1.59407
1.32925e-06	22	1981	14	0.00706714	0.636364	HP:0002266	HP	Focal clonic seizure	22715	1674	7.29682
1.38351e-06	79	1981	27	0.0136295	0.341772	HP:0000637	HP	Long palpebral fissure	22715	498	3.91891
1.39698e-06	1648	1981	217	0.109541	0.131675	HP:0002597	HP	Abnormality of the vasculature	22715	1888	1.50984
1.44014e-06	442	1981	80	0.0403836	0.180995	HP:0004324	HP	Increased body weight	22715	3032	2.07537
1.60694e-06	604	1981	100	0.0504796	0.165563	HP:0100491	HP	Abnormality of lower limb joint	22715	14989	1.89842
1.74887e-06	96	1981	30	0.0151439	0.3125	HP:0001266	HP	Choreoathetosis	22715	967	3.58326
1.85692e-06	264	1981	56	0.0282686	0.212121	HP:0002355	HP	Difficulty walking	22715	1734	2.43227
1.86585e-06	156	1981	40	0.0201918	0.25641	HP:0002219	HP	Facial hypertrichosis	22715	1642	2.94011
2.18198e-06	138	1981	37	0.0186774	0.268116	HP:0000980	HP	Pallor	22715	771	3.07433
2.3318e-06	734	1981	115	0.0580515	0.156676	HP:0009116	HP	Aplasia/Hypoplasia involving bones of the skull	22715	5698	1.79651
2.3737e-06	170	1981	42	0.0212014	0.247059	HP:0100498	HP	Deviation of toes	22715	14996	2.83288
2.4364e-06	1212	1981	169	0.0853104	0.139439	HP:0002795	HP	Abnormal respiratory system physiology	22715	2034	1.59887
2.54339e-06	295	1981	60	0.0302877	0.20339	HP:0001761	HP	Pes cavus	22715	1287	2.33216
2.60972e-06	245	1981	53	0.0267542	0.216327	HP:0000998	HP	Hypertrichosis	22715	782	2.48049
3.08844e-06	71	1981	25	0.0126199	0.352113	HP:0011098	HP	Speech apraxia	22715	7547	4.03748
3.14463e-06	61	1981	23	0.0116103	0.377049	HP:0002236	HP	Frontal upsweep of hair	22715	1655	4.32341
3.17051e-06	87	1981	28	0.0141343	0.321839	HP:0010841	HP	Multifocal epileptiform discharges	22715	7300	3.69035
3.18326e-06	66	1981	24	0.0121151	0.363636	HP:0011298	HP	Prominent digit pad	22715	7740	4.16961
3.18326e-06	66	1981	24	0.0121151	0.363636	HP:0001212	HP	Prominent fingertip pads	22715	933	4.16961
3.45141e-06	159	1981	40	0.0201918	0.251572	HP:0005484	HP	Secondary microcephaly	22715	3727	2.88464
3.50619e-06	290	1981	59	0.0297829	0.203448	HP:0002104	HP	Apnea	22715	1557	2.33283
3.52961e-06	466	1981	82	0.0413932	0.175966	HP:0001608	HP	Abnormality of the voice	22715	1178	2.0177
3.76456e-06	1137	1981	160	0.0807673	0.140721	HP:0011821	HP	Abnormality of facial skeleton	22715	8253	1.61357
3.84725e-06	723	1981	113	0.0570419	0.156293	HP:0000347	HP	Micrognathia	22715	276	1.79213
4.05866e-06	827	1981	125	0.0630994	0.151149	HP:0009122	HP	Aplasia/hypoplasia affecting bones of the axial skeleton	22715	5704	1.73314
4.33897e-06	733	1981	114	0.0575467	0.155525	HP:0011362	HP	Abnormal hair quantity	22715	7801	1.78332
4.53657e-06	725	1981	113	0.0570419	0.155862	HP:0009118	HP	Aplasia/Hypoplasia of the mandible	22715	5700	1.78718
4.55145e-06	67	1981	24	0.0121151	0.358209	HP:0010721	HP	Abnormal hair whorl	22715	7186	4.10738
4.76685e-06	39	1981	18	0.00908632	0.461538	HP:0010821	HP	Focal emotional seizure with laughing	22715	7281	5.2922
4.76685e-06	39	1981	18	0.00908632	0.461538	HP:0025613	HP	Focal emotional seizure	22715	10063	5.2922
5.1533e-06	31	1981	16	0.00807673	0.516129	HP:0001895	HP	Normochromic anemia	22715	1382	5.91816
7.15833e-06	131	1981	35	0.0176678	0.267176	HP:0002714	HP	Downturned corners of mouth	22715	1977	3.06355
7.30226e-06	196	1981	45	0.0227158	0.229592	HP:0008947	HP	Infantile muscular hypotonia	22715	5609	2.6326
7.44452e-06	113	1981	32	0.0161535	0.283186	HP:0002509	HP	Limb hypertonia	22715	1825	3.24713
7.72853e-06	210	1981	47	0.0237254	0.22381	HP:0008936	HP	Muscular hypotonia of the trunk	22715	5603	2.5663
7.84807e-06	356	1981	67	0.0338213	0.188202	HP:0000716	HP	Depression	22715	558	2.15801
8.06288e-06	12	1981	10	0.00504796	0.833333	HP:0011468	HP	Facial tics	22715	7905	9.55536
9.26173e-06	126	1981	34	0.017163	0.269841	HP:0000574	HP	Thick eyebrow	22715	444	3.09412
1.04743e-05	45	1981	19	0.00959112	0.422222	HP:0010553	HP	Oculogyric crisis	22715	7036	4.84138
1.07155e-05	374	1981	69	0.0348309	0.184492	HP:0003812	HP	Phenotypic variability	22715	2705	2.11546
1.25138e-05	842	1981	125	0.0630994	0.148456	HP:0033353	HP	Abnormal blood vessel morphology	22715	13305	1.70226
1.3859e-05	81	1981	26	0.0131247	0.320988	HP:0000570	HP	Abnormal saccadic eye movements	22715	440	3.68058
1.43999e-05	25	1981	14	0.00706714	0.56	HP:0007270	HP	Atypical absence seizure	22715	4681	6.4212
1.61557e-05	538	1981	89	0.0449268	0.165428	HP:0100737	HP	Abnormal hard palate morphology	22715	15216	1.89686
1.65396e-05	154	1981	38	0.0191822	0.246753	HP:0000414	HP	Bulbous nose	22715	320	2.82938
1.68343e-05	441	1981	77	0.0388693	0.174603	HP:0005120	HP	Abnormal cardiac atrium morphology	22715	3490	2.00208
1.75828e-05	71	1981	24	0.0121151	0.338028	HP:0010850	HP	EEG with spike-wave complexes	22715	7308	3.87598
1.80228e-05	847	1981	125	0.0630994	0.14758	HP:0025015	HP	Abnormal vascular morphology	22715	9505	1.69221
1.80343e-05	129	1981	34	0.017163	0.263566	HP:0000341	HP	Narrow forehead	22715	273	3.02216
2.02748e-05	624	1981	99	0.0499748	0.158654	HP:0030236	HP	Abnormality of muscle size	22715	10324	1.81919
2.13441e-05	541	1981	89	0.0449268	0.16451	HP:0000648	HP	Optic atrophy	22715	506	1.88634
2.18461e-05	182	1981	42	0.0212014	0.230769	HP:0001007	HP	Hirsutism	22715	789	2.6461
2.24079e-05	476	1981	81	0.0408884	0.170168	HP:0011004	HP	Abnormal systemic arterial morphology	22715	7456	1.95122
2.77361e-05	131	1981	34	0.017163	0.259542	HP:0011471	HP	Gastrostomy tube feeding in infancy	22715	7908	2.97602
2.88491e-05	536	1981	88	0.044422	0.164179	HP:0000175	HP	Cleft palate	22715	151	1.88255
3.26422e-05	151	1981	37	0.0186774	0.245033	HP:0005346	HP	Abnormal facial expression	22715	3651	2.80966
3.30969e-05	43	1981	18	0.00908632	0.418605	HP:0025190	HP	Bilateral tonic-clonic seizure with generalized onset	22715	9666	4.7999
3.38124e-05	392	1981	70	0.0353357	0.178571	HP:0001513	HP	Obesity	22715	1125	2.04758
3.65205e-05	234	1981	49	0.024735	0.209402	HP:0006292	HP	Abnormality of dental eruption	22715	4146	2.40109
3.82649e-05	213	1981	46	0.0232206	0.215962	HP:0000248	HP	Brachycephaly	22715	209	2.47632
3.83695e-05	409	1981	72	0.0363453	0.176039	HP:0001629	HP	Ventricular septal defect	22715	1190	2.01854
3.85383e-05	417	1981	73	0.0368501	0.17506	HP:0010438	HP	Abnormal ventricular septum morphology	22715	6928	2.00731
4.11104e-05	53	1981	20	0.0100959	0.377358	HP:0002300	HP	Mutism	22715	1695	4.32696
4.30457e-05	279	1981	55	0.0277638	0.197133	HP:0003196	HP	Short nose	22715	2315	2.26041
4.51669e-05	317	1981	60	0.0302877	0.189274	HP:0000306	HP	Abnormality of the chin	22715	250	2.1703
4.56926e-05	166	1981	39	0.019687	0.23494	HP:0002345	HP	Action tremor	22715	1727	2.69392
4.73743e-05	243	1981	50	0.0252398	0.205761	HP:0000276	HP	Long face	22715	229	2.35935
4.79325e-05	492	1981	82	0.0413932	0.166667	HP:0003272	HP	Abnormal hip bone morphology	22715	2377	1.91107
4.99799e-05	669	1981	103	0.0519939	0.153961	HP:0040069	HP	Abnormal lower limb bone morphology	22715	14045	1.76538
5.04984e-05	103	1981	29	0.0146391	0.281553	HP:0000465	HP	Webbed neck	22715	352	3.22841
5.47838e-05	27	1981	14	0.00706714	0.518519	HP:0011169	HP	Generalized clonic seizure	22715	7612	5.94556
6.13476e-05	92	1981	27	0.0136295	0.293478	HP:0002863	HP	Myelodysplasia	22715	2081	3.36515
6.19195e-05	578	1981	92	0.0464412	0.15917	HP:0000202	HP	Oral cleft	22715	173	1.82511
6.52618e-05	238	1981	49	0.024735	0.205882	HP:0000178	HP	Abnormality of lower lip	22715	154	2.36074
6.73734e-05	231	1981	48	0.0242302	0.207792	HP:0002617	HP	Vascular dilatation	22715	1902	2.38264
6.9532e-05	884	1981	127	0.064109	0.143665	HP:0000479	HP	Abnormal retinal morphology	22715	364	1.64733
7.06033e-05	217	1981	46	0.0232206	0.211982	HP:0000490	HP	Deeply set eye	22715	373	2.43067
7.15963e-05	210	1981	45	0.0227158	0.214286	HP:0002134	HP	Abnormality of the basal ganglia	22715	1573	2.45709
7.78041e-05	1468	1981	190	0.0959112	0.129428	HP:0000078	HP	Abnormality of the genital system	22715	73	1.48407
7.93119e-05	93	1981	27	0.0136295	0.290323	HP:0003745	HP	Sporadic	22715	2665	3.32896
8.39787e-05	190	1981	42	0.0212014	0.221053	HP:0000684	HP	Delayed eruption of teeth	22715	534	2.53468
8.4389e-05	719	1981	108	0.0545179	0.150209	HP:0100261	HP	Abnormal tendon morphology	22715	14769	1.72236
8.53177e-05	50	1981	19	0.00959112	0.38	HP:0002357	HP	Dysphasia	22715	1736	4.35724
8.6443e-05	262	1981	52	0.0262494	0.198473	HP:0006482	HP	Abnormality of dental morphology	22715	4255	2.27578
9.10194e-05	82	1981	25	0.0126199	0.304878	HP:0002380	HP	Fasciculations	22715	1753	3.49586
9.11974e-05	668	1981	102	0.0514891	0.152695	HP:0011314	HP	Abnormality of long bone morphology	22715	7755	1.75086
9.34665e-05	24	1981	13	0.00656234	0.541667	HP:0002131	HP	Episodic ataxia	22715	1570	6.21098
9.51943e-05	219	1981	46	0.0232206	0.210046	HP:0011220	HP	Prominent forehead	22715	7662	2.40847
9.6605e-05	378	1981	67	0.0338213	0.177249	HP:0003319	HP	Abnormality of the cervical spine	22715	2408	2.03241
9.86944e-05	191	1981	42	0.0212014	0.219895	HP:0001557	HP	Prenatal movement abnormality	22715	1149	2.52141
9.87609e-05	263	1981	52	0.0262494	0.197719	HP:0100729	HP	Large face	22715	15208	2.26713
0.00010075	28	1981	14	0.00706714	0.5	HP:0002145	HP	Frontotemporal dementia	22715	1582	5.73322
0.000118858	119	1981	31	0.0156487	0.260504	HP:0000711	HP	Restlessness	22715	555	2.98705
0.000127616	318	1981	59	0.0297829	0.185535	HP:0000047	HP	Hypospadias	22715	43	2.12742
0.000130758	365	1981	65	0.0328117	0.178082	HP:0410008	HP	Abnormality of the peripheral nervous system	22715	15540	2.04197
0.000143822	78	1981	24	0.0121151	0.307692	HP:0001519	HP	Disproportionate tall stature	22715	1127	3.52813
0.000146998	120	1981	31	0.0156487	0.258333	HP:0010051	HP	Deviation of the hallux	22715	6550	2.96216
0.000166318	102	1981	28	0.0141343	0.27451	HP:0010535	HP	Sleep apnea	22715	7019	3.14765
0.000167057	96	1981	27	0.0136295	0.28125	HP:0012469	HP	Infantile spasms	22715	8890	3.22493
0.000169011	305	1981	57	0.0287733	0.186885	HP:0011329	HP	Abnormality of cranial sutures	22715	7770	2.14291
0.000175928	916	1981	129	0.0651186	0.14083	HP:0011389	HP	Functional abnormality of the inner ear	22715	7827	1.61481
0.000190437	337	1981	61	0.0307925	0.181009	HP:0000470	HP	Short neck	22715	356	2.07553
0.000199838	558	1981	88	0.044422	0.157706	HP:0002644	HP	Abnormality of pelvic girdle bone morphology	22715	1924	1.80833
0.000201441	276	1981	53	0.0267542	0.192029	HP:0006494	HP	Aplasia/Hypoplasia involving bones of the feet	22715	4266	2.20189
0.000209046	210	1981	44	0.022211	0.209524	HP:0011344	HP	Severe global developmental delay	22715	7785	2.40249
0.000216706	346	1981	62	0.0312973	0.179191	HP:0002007	HP	Frontal bossing	22715	1475	2.05468
0.000226409	247	1981	49	0.024735	0.198381	HP:0003676	HP	Progressive	22715	2621	2.27472
0.000253486	176	1981	39	0.019687	0.221591	HP:0031064	HP	Impaired continence	22715	11101	2.54086
0.000255305	183	1981	40	0.0201918	0.218579	HP:0001558	HP	Decreased fetal movement	22715	1150	2.50632
0.000261174	850	1981	121	0.0610803	0.142353	HP:0011355	HP	Localized skin lesion	22715	7795	1.63228
0.000269228	92	1981	26	0.0131247	0.282609	HP:0001863	HP	Toe clinodactyly	22715	1355	3.24051
0.000271233	691	1981	103	0.0519939	0.149059	HP:0001371	HP	Flexion contracture	22715	1037	1.70918
0.000275697	372	1981	65	0.0328117	0.174731	HP:0000235	HP	Abnormality of the fontanelles or cranial sutures	22715	198	2.00354
0.000286831	15	1981	10	0.00504796	0.666667	HP:0011172	HP	Complex febrile seizure	22715	7615	7.64429
0.000287729	205	1981	43	0.0217062	0.209756	HP:0009602	HP	Abnormality of thumb phalanx	22715	6150	2.40515
0.000291875	333	1981	60	0.0302877	0.18018	HP:0100627	HP	Displacement of the urethral meatus	22715	15120	2.06602
0.000291875	333	1981	60	0.0302877	0.18018	HP:0032076	HP	Abnormal male urethral meatus morphology	22715	12062	2.06602
0.000300556	349	1981	62	0.0312973	0.17765	HP:0011218	HP	Abnormal shape of the frontal region	22715	7660	2.03702
0.000305046	22	1981	12	0.00605755	0.545455	HP:0012133	HP	Erythroid hypoplasia	22715	8562	6.25442
0.000312487	220	1981	45	0.0227158	0.204545	HP:0001518	HP	Small for gestational age	22715	1126	2.34541
0.000315647	150	1981	35	0.0176678	0.233333	HP:0000179	HP	Thick lower lip vermilion	22715	155	2.6755
0.000329557	26	1981	13	0.00656234	0.5	HP:0002212	HP	Curly hair	22715	1636	5.73322
0.000331087	303	1981	56	0.0282686	0.184818	HP:0001643	HP	Patent ductus arteriosus	22715	1202	2.11921
0.000340385	59	1981	20	0.0100959	0.338983	HP:0009921	HP	Duane anomaly	22715	6426	3.88693
0.000340385	59	1981	20	0.0100959	0.338983	HP:0025068	HP	Incomitant strabismus	22715	9553	3.88693
0.000366678	54	1981	19	0.00959112	0.351852	HP:0011081	HP	Incisor macrodontia	22715	7530	4.03449
0.000373741	281	1981	53	0.0267542	0.188612	HP:0009381	HP	Short finger	22715	5941	2.16271
0.000410417	106	1981	28	0.0141343	0.264151	HP:0001211	HP	Abnormal fingertip morphology	22715	932	3.02887
0.000414547	352	1981	62	0.0312973	0.176136	HP:0006493	HP	Aplasia/hypoplasia involving bones of the lower limbs	22715	4265	2.01966
0.000433661	88	1981	25	0.0126199	0.284091	HP:0030186	HP	Kinetic tremor	22715	10276	3.25751
0.000452982	337	1981	60	0.0302877	0.178042	HP:0003474	HP	Somatic sensory dysfunction	22715	2520	2.0415
0.000454821	298	1981	55	0.0277638	0.184564	HP:0000301	HP	Abnormality of facial musculature	22715	248	2.11629
0.000468882	60	1981	20	0.0100959	0.333333	HP:0000629	HP	Periorbital fullness	22715	490	3.82214
0.00046946	194	1981	41	0.0206966	0.21134	HP:0000322	HP	Short philtrum	22715	261	2.42332
0.000479232	941	1981	130	0.0656234	0.138151	HP:0012210	HP	Abnormal renal morphology	22715	8636	1.5841
0.000483718	418	1981	70	0.0353357	0.167464	HP:0004207	HP	Abnormal 5th finger morphology	22715	2936	1.92022
0.000495771	216	1981	44	0.022211	0.203704	HP:0002352	HP	Leukoencephalopathy	22715	1731	2.33575
0.000517903	31	1981	14	0.00706714	0.451613	HP:0005324	HP	Disturbance of facial expression	22715	3635	5.17839
0.000517903	31	1981	14	0.00706714	0.451613	HP:0002487	HP	Hyperkinetic movements	22715	1808	5.17839
0.000528305	246	1981	48	0.0242302	0.195122	HP:0100807	HP	Long fingers	22715	15277	2.23735
0.000579818	140	1981	33	0.0166583	0.235714	HP:0000738	HP	Hallucinations	22715	577	2.7028
0.000593057	232	1981	46	0.0232206	0.198276	HP:0002363	HP	Abnormal brainstem morphology	22715	1741	2.27352
0.00059339	210	1981	43	0.0217062	0.204762	HP:0009774	HP	Triangular shaped phalanges of the hand	22715	6302	2.34789
0.000669937	2239	1981	264	0.133266	0.11791	HP:0001939	HP	Abnormality of metabolism/homeostasis	22715	1415	1.352
0.00067186	317	1981	57	0.0287733	0.179811	HP:0006265	HP	Aplasia/Hypoplasia of fingers	22715	4126	2.06179
0.000694317	141	1981	33	0.0166583	0.234043	HP:0000455	HP	Broad nasal tip	22715	345	2.68363
0.00069885	365	1981	63	0.0318021	0.172603	HP:0005922	HP	Abnormal hand morphology	22715	3952	1.97914
0.000745377	67	1981	21	0.0106007	0.313433	HP:0001572	HP	Macrodontia	22715	1157	3.59396
0.000765459	162	1981	36	0.0181726	0.222222	HP:0000045	HP	Abnormality of the scrotum	22715	41	2.5481
0.00078705	295	1981	54	0.027259	0.183051	HP:0009804	HP	Tooth agenesis	22715	6331	2.09894
0.000979522	123	1981	30	0.0151439	0.243902	HP:0000676	HP	Abnormality of the incisor	22715	527	2.79669
0.00103239	185	1981	39	0.019687	0.210811	HP:0004942	HP	Aortic aneurysm	22715	3396	2.41725
0.00108057	24	1981	12	0.00605755	0.5	HP:0011904	HP	Persistence of hemoglobin F	22715	8334	5.73322
0.00112163	92	1981	25	0.0126199	0.271739	HP:0004482	HP	Relative macrocephaly	22715	3161	3.11588
0.0011365	47	1981	17	0.00858152	0.361702	HP:0001894	HP	Thrombocytosis	22715	1381	4.14743
0.00121287	151	1981	34	0.017163	0.225166	HP:0000957	HP	Cafe-au-lait spot	22715	749	2.58185
0.0012223	179	1981	38	0.0191822	0.212291	HP:0002460	HP	Distal muscle weakness	22715	1794	2.43421
0.0012901	323	1981	57	0.0287733	0.176471	HP:0006483	HP	Abnormal number of teeth	22715	4256	2.02349
0.0013206	1229	1981	159	0.0802625	0.129373	HP:0010935	HP	Abnormality of the upper urinary tract	22715	7389	1.48345
0.00134662	1201	1981	156	0.0787481	0.129892	HP:0000077	HP	Abnormality of the kidney	22715	72	1.48939
0.00135255	33	1981	14	0.00706714	0.424242	HP:0006855	HP	Cerebellar vermis atrophy	22715	4485	4.86455
0.00137703	471	1981	75	0.0378597	0.159236	HP:0011799	HP	Abnormality of facial soft tissue	22715	8232	1.82586
0.00138786	187	1981	39	0.019687	0.208556	HP:0031058	HP	Impairment of activities of daily living	22715	11095	2.39139
0.00159955	341	1981	59	0.0297829	0.173021	HP:0011873	HP	Abnormal platelet count	22715	8303	1.98393
0.00163684	210	1981	42	0.0212014	0.2	HP:0001635	HP	Congestive heart failure	22715	1194	2.29329
0.00165054	43	1981	16	0.00807673	0.372093	HP:0025065	HP	Abnormal mean corpuscular volume	22715	9551	4.26658
0.001672	100	1981	26	0.0131247	0.26	HP:0000713	HP	Agitation	22715	557	2.98127
0.00167445	29	1981	13	0.00656234	0.448276	HP:0002669	HP	Osteosarcoma	22715	1944	5.14012
0.00171121	374	1981	63	0.0318021	0.168449	HP:0001872	HP	Abnormal thrombocyte morphology	22715	1361	1.93151
0.00181881	88	1981	24	0.0121151	0.272727	HP:0011063	HP	Abnormal incisor morphology	22715	7513	3.12721
0.00182419	59	1981	19	0.00959112	0.322034	HP:0004808	HP	Acute myeloid leukemia	22715	3305	3.69258
0.00187382	211	1981	42	0.0212014	0.199052	HP:0000280	HP	Coarse facial features	22715	232	2.28242
0.00198904	249	1981	47	0.0237254	0.188755	HP:0001291	HP	Abnormal cranial nerve morphology	22715	986	2.16435
0.00202531	484	1981	76	0.0383645	0.157025	HP:0100790	HP	Hernia	22715	15264	1.80051
0.00205892	197	1981	40	0.0201918	0.203046	HP:0002061	HP	Lower limb spasticity	22715	1519	2.32821
0.00213303	360	1981	61	0.0307925	0.169444	HP:0001321	HP	Cerebellar hypoplasia	22715	1003	1.94292
0.00219284	95	1981	25	0.0126199	0.263158	HP:0200055	HP	Small hand	22715	15466	3.01748
0.00227066	176	1981	37	0.0186774	0.210227	HP:0000581	HP	Blepharophimosis	22715	450	2.41056
0.00231294	169	1981	36	0.0181726	0.213018	HP:0001600	HP	Abnormality of the larynx	22715	1172	2.44255
0.002333	83	1981	23	0.0116103	0.277108	HP:0010832	HP	Abnormality of pain sensation	22715	7292	3.17744
0.00233715	155	1981	34	0.017163	0.219355	HP:0006009	HP	Broad phalanx	22715	4007	2.51522
0.00233715	155	1981	34	0.017163	0.219355	HP:0100242	HP	Sarcoma	22715	14750	2.51522
0.0026314	259	1981	48	0.0242302	0.185328	HP:0000400	HP	Macrotia	22715	311	2.12505
0.00271535	199	1981	40	0.0201918	0.201005	HP:0000098	HP	Tall stature	22715	88	2.30481
0.00271567	869	1981	119	0.0600707	0.136939	HP:0001197	HP	Abnormality of prenatal development or birth	22715	929	1.5702
0.00272141	96	1981	25	0.0126199	0.260417	HP:0002067	HP	Bradykinesia	22715	1524	2.98605
0.00286154	90	1981	24	0.0121151	0.266667	HP:0000687	HP	Widely spaced teeth	22715	536	3.05771
0.0028988	72	1981	21	0.0106007	0.291667	HP:0012450	HP	Chronic constipation	22715	8872	3.34438
0.00294944	84	1981	23	0.0116103	0.27381	HP:0002073	HP	Progressive cerebellar ataxia	22715	1530	3.13962
0.00319055	481	1981	75	0.0378597	0.155925	HP:0003202	HP	Skeletal muscle atrophy	22715	2320	1.78791
0.00340068	45	1981	16	0.00807673	0.355556	HP:0100314	HP	Cerebral inclusion bodies	22715	14819	4.07695
0.00373342	144	1981	32	0.0161535	0.222222	HP:0001500	HP	Broad finger	22715	1118	2.5481
0.00376243	151	1981	33	0.0166583	0.218543	HP:0008772	HP	Aplasia/Hypoplasia of the external ear	22715	5542	2.50591
0.00377653	79	1981	22	0.0111055	0.278481	HP:0002180	HP	Neurodegeneration	22715	1610	3.19318
0.00383486	56	1981	18	0.00908632	0.321429	HP:0002283	HP	Global brain atrophy	22715	1684	3.68564
0.00385071	224	1981	43	0.0217062	0.191964	HP:0000540	HP	Hypermetropia	22715	415	2.20115
0.00391449	187	1981	38	0.0191822	0.203209	HP:0100000	HP	Early onset of sexual maturation	22715	14511	2.33008
0.00392545	247	1981	46	0.0232206	0.186235	HP:0007400	HP	Irregular hyperpigmentation	22715	4756	2.13545
0.00455338	118	1981	28	0.0141343	0.237288	HP:0000735	HP	Impaired social interactions	22715	574	2.72085
0.00466449	105	1981	26	0.0131247	0.247619	HP:0006829	HP	Severe muscular hypotonia	22715	4476	2.83931
0.00497111	320	1981	55	0.0277638	0.171875	HP:0011792	HP	Neoplasm by histology	22715	8225	1.97079
0.00498646	312	1981	54	0.027259	0.173077	HP:0031653	HP	Abnormal heart valve physiology	22715	11662	1.98457
0.00516339	146	1981	32	0.0161535	0.219178	HP:0008551	HP	Microtia	22715	5428	2.51319
0.00541758	27	1981	12	0.00605755	0.444444	HP:0001227	HP	Abnormality of the thenar eminence	22715	942	5.09619
0.00546405	119	1981	28	0.0141343	0.235294	HP:0045010	HP	Abnormality of peripheral nerves	22715	14450	2.69798
0.00548266	93	1981	24	0.0121151	0.258065	HP:0000762	HP	Decreased nerve conduction velocity	22715	596	2.95908
0.0056725	106	1981	26	0.0131247	0.245283	HP:0410263	HP	Brain imaging abnormality	22715	15709	2.81252
0.00591996	133	1981	30	0.0151439	0.225564	HP:0030177	HP	Abnormality of peripheral nervous system electrophysiology	22715	10268	2.58641
0.00601411	69	1981	20	0.0100959	0.289855	HP:0007362	HP	Aplasia/Hypoplasia of the brainstem	22715	4726	3.3236
0.00601411	69	1981	20	0.0100959	0.289855	HP:0002365	HP	Hypoplasia of the brainstem	22715	1742	3.3236
0.006144	396	1981	64	0.0323069	0.161616	HP:0000795	HP	Abnormality of the urethra	22715	620	1.85316
0.00636077	19	1981	10	0.00504796	0.526316	HP:0020118	HP	Radial artery aplasia	22715	9393	6.03496
0.00636077	19	1981	10	0.00504796	0.526316	HP:0030270	HP	Elevated red cell adenosine deaminase level	22715	10355	6.03496
0.00636077	19	1981	10	0.00504796	0.526316	HP:0031640	HP	Abnormal radial artery morphology	22715	11651	6.03496
0.00671621	323	1981	55	0.0277638	0.170279	HP:0001873	HP	Thrombocytopenia	22715	1362	1.95249
0.00681929	127	1981	29	0.0146391	0.228346	HP:0001611	HP	Nasal speech	22715	1180	2.61832
0.00699852	134	1981	30	0.0151439	0.223881	HP:0032120	HP	Abnormal peripheral nervous system physiology	22715	12100	2.56711
0.00699852	134	1981	30	0.0151439	0.223881	HP:0001909	HP	Leukemia	22715	1395	2.56711
0.00702964	252	1981	46	0.0232206	0.18254	HP:0001284	HP	Areflexia	22715	980	2.09308
0.00712427	184	1981	37	0.0186774	0.201087	HP:0000668	HP	Hypodontia	22715	523	2.30575
0.00722003	37	1981	14	0.00706714	0.378378	HP:0012131	HP	Abnormal number of erythroid precursors	22715	8560	4.33865
0.0073298	332	1981	56	0.0282686	0.168675	HP:0002815	HP	Abnormality of the knee	22715	2044	1.9341
0.00740485	114	1981	27	0.0136295	0.236842	HP:0003134	HP	Abnormality of peripheral nerve conduction	22715	2270	2.71573
0.00740485	114	1981	27	0.0136295	0.236842	HP:0012332	HP	Abnormal autonomic nervous system physiology	22715	8757	2.71573
0.00756695	82	1981	22	0.0111055	0.268293	HP:0002080	HP	Intention tremor	22715	1537	3.07636
0.0076687	245	1981	45	0.0227158	0.183673	HP:0012733	HP	Macule	22715	9154	2.10608
0.00816267	156	1981	33	0.0166583	0.211538	HP:0008771	HP	Aplasia/Hypoplasia of the ear	22715	5541	2.42559
0.00816267	156	1981	33	0.0166583	0.211538	HP:0001310	HP	Dysmetria	22715	996	2.42559
0.00872767	28	1981	12	0.00605755	0.428571	HP:0007240	HP	Progressive gait ataxia	22715	4668	4.91418
0.00924452	102	1981	25	0.0126199	0.245098	HP:0002616	HP	Aortic root aneurysm	22715	1901	2.8104
0.00935124	186	1981	37	0.0186774	0.198925	HP:0000826	HP	Precocious puberty	22715	646	2.28096
0.00979519	77	1981	21	0.0106007	0.272727	HP:0002172	HP	Postural instability	22715	1605	3.12721
0.0101373	33	1981	13	0.00656234	0.393939	HP:0005518	HP	Increased mean corpuscular volume	22715	3744	4.51708
0.0106646	165	1981	34	0.017163	0.206061	HP:0000185	HP	Cleft soft palate	22715	159	2.36278
0.011724	20	1981	10	0.00504796	0.5	HP:0005532	HP	Macrocytic dyserythropoietic anemia	22715	3755	5.73322
0.0120548	830	1981	112	0.0565371	0.13494	HP:0000407	HP	Sensorineural hearing impairment	22715	315	1.54728
0.0123027	166	1981	34	0.017163	0.204819	HP:0005622	HP	Broad long bones	22715	3814	2.34855
0.0125788	72	1981	20	0.0100959	0.277778	HP:0001085	HP	Papilledema	22715	853	3.18512
0.0125788	72	1981	20	0.0100959	0.277778	HP:0002070	HP	Limb ataxia	22715	1527	3.18512
0.012584	273	1981	48	0.0242302	0.175824	HP:0002334	HP	Abnormal cerebellar vermis morphology	22715	1719	2.01608
0.0132907	145	1981	31	0.0156487	0.213793	HP:0000712	HP	Emotional lability	22715	556	2.45144
0.0133349	456	1981	70	0.0353357	0.153509	HP:0030956	HP	Abnormality of cardiovascular system electrophysiology	22715	10998	1.7602
0.013825	306	1981	52	0.0262494	0.169935	HP:0001654	HP	Abnormal heart valve morphology	22715	1212	1.94854
0.0143415	1230	1981	154	0.0777385	0.125203	HP:0000818	HP	Abnormality of the endocrine system	22715	638	1.43563
0.0144011	55	1981	17	0.00858152	0.309091	HP:0006913	HP	Frontal cortical atrophy	22715	4512	3.54417
0.0144011	55	1981	17	0.00858152	0.309091	HP:0010863	HP	Receptive language delay	22715	7321	3.54417
0.014595	212	1981	40	0.0201918	0.188679	HP:0001034	HP	Hypermelanotic macule	22715	811	2.16348
0.014595	212	1981	40	0.0201918	0.188679	HP:0004426	HP	Abnormality of the cheek	22715	3121	2.16348
0.0150732	98	1981	24	0.0121151	0.244898	HP:0002273	HP	Tetraparesis	22715	1679	2.80811
0.0150732	98	1981	24	0.0121151	0.244898	HP:0004373	HP	Focal dystonia	22715	3075	2.80811
0.0154006	79	1981	21	0.0106007	0.265823	HP:0000448	HP	Prominent nose	22715	340	3.04804
0.0158703	365	1981	59	0.0297829	0.161644	HP:0000405	HP	Conductive hearing impairment	22715	314	1.85348
0.0163316	357	1981	58	0.0292781	0.162465	HP:0002094	HP	Dyspnea	22715	1549	1.86289
0.0164435	13	1981	8	0.00403836	0.615385	HP:0007166	HP	Paroxysmal dyskinesia	22715	4637	7.05627
0.0171243	564	1981	82	0.0413932	0.14539	HP:0001713	HP	Abnormal cardiac ventricle morphology	22715	1258	1.66711
0.0171411	221	1981	41	0.0206966	0.18552	HP:0001388	HP	Joint laxity	22715	1047	2.12726
0.0175418	25	1981	11	0.00555275	0.44	HP:0010522	HP	Dyslexia	22715	7006	5.04523
0.0182672	99	1981	24	0.0121151	0.242424	HP:0040129	HP	Abnormal nerve conduction velocity	22715	14099	2.77974
0.0187162	169	1981	34	0.017163	0.201183	HP:0001875	HP	Neutropenia	22715	1364	2.30686
0.0193202	384	1981	61	0.0307925	0.158854	HP:0000358	HP	Posteriorly rotated ears	22715	282	1.82149
0.0194596	45	1981	15	0.00757193	0.333333	HP:0040018	HP	Clinodactyly of hallux	22715	14007	3.82214
0.0201057	62	1981	18	0.00908632	0.290323	HP:0000617	HP	Abnormality of ocular smooth pursuit	22715	481	3.32896
0.0205778	113	1981	26	0.0131247	0.230088	HP:0001182	HP	Tapered finger	22715	921	2.63829
0.0206795	368	1981	59	0.0297829	0.160326	HP:0011452	HP	Functional abnormality of the middle ear	22715	7889	1.83837
0.0210589	17	1981	9	0.00454316	0.529412	HP:0000723	HP	Restrictive behavior	22715	565	6.07046
0.0211689	335	1981	55	0.0277638	0.164179	HP:0000953	HP	Hyperpigmentation of the skin	22715	746	1.88255
0.0218783	185	1981	36	0.0181726	0.194595	HP:0000483	HP	Astigmatism	22715	368	2.23131
0.0226853	208	1981	39	0.019687	0.1875	HP:0032012	HP	Heterotropia	22715	12001	2.14996
0.022779	51	1981	16	0.00807673	0.313725	HP:0000719	HP	Inappropriate behavior	22715	561	3.59731
0.0234208	156	1981	32	0.0161535	0.205128	HP:0000020	HP	Urinary incontinence	22715	18	2.35209
0.0234808	107	1981	25	0.0126199	0.233645	HP:0000709	HP	Psychosis	22715	553	2.67907
0.0244698	114	1981	26	0.0131247	0.22807	HP:0001680	HP	Coarctation of aorta	22715	1229	2.61515
0.0248961	57	1981	17	0.00858152	0.298246	HP:0007373	HP	Motor neuron atrophy	22715	4736	3.41981
0.0257938	430	1981	66	0.0333165	0.153488	HP:0007360	HP	Aplasia/Hypoplasia of the cerebellum	22715	4724	1.75996
0.0285912	492	1981	73	0.0368501	0.148374	HP:0001000	HP	Abnormality of skin pigmentation	22715	784	1.70132
0.0288102	210	1981	39	0.019687	0.185714	HP:0100736	HP	Abnormal soft palate morphology	22715	15215	2.12948
0.029536	122	1981	27	0.0136295	0.221311	HP:0000293	HP	Full cheeks	22715	242	2.53765
0.0302523	52	1981	16	0.00807673	0.307692	HP:0001845	HP	Overlapping toe	22715	1345	3.52813
0.0312912	76	1981	20	0.0100959	0.263158	HP:0012757	HP	Abnormal neuron morphology	22715	9178	3.01748
0.0312912	76	1981	20	0.0100959	0.263158	HP:0001655	HP	Patent foramen ovale	22715	1213	3.01748
0.0323739	58	1981	17	0.00858152	0.293103	HP:0006934	HP	Congenital nystagmus	22715	4524	3.36085
0.0333917	144	1981	30	0.0151439	0.208333	HP:0012472	HP	Eclabion	22715	8893	2.38884
0.034183	610	1981	86	0.0434124	0.140984	HP:0008373	HP	Puberty and gonadal disorders	22715	5320	1.61658
0.0356692	159	1981	32	0.0161535	0.201258	HP:0003677	HP	Slowly progressive	22715	2622	2.30771
0.0358727	47	1981	15	0.00757193	0.319149	HP:0030276	HP	Small scrotum	22715	10361	3.6595
0.0359787	96	1981	23	0.0116103	0.239583	HP:0004691	HP	2-3 toe syndactyly	22715	3249	2.74717
0.0359787	96	1981	23	0.0116103	0.239583	HP:0012745	HP	Short palpebral fissure	22715	9166	2.74717
0.0386355	145	1981	30	0.0151439	0.206897	HP:0011039	HP	Abnormality of the helix	22715	7489	2.37237
0.0411754	42	1981	14	0.00706714	0.333333	HP:0000640	HP	Gaze-evoked nystagmus	22715	500	3.82214
0.0411754	42	1981	14	0.00706714	0.333333	HP:0002371	HP	Loss of speech	22715	1746	3.82214
0.0412043	436	1981	66	0.0333165	0.151376	HP:0040070	HP	Abnormal upper limb bone morphology	22715	14046	1.73574
0.0418052	59	1981	17	0.00858152	0.288136	HP:0001972	HP	Macrocytic anemia	22715	1445	3.30389
0.0428761	153	1981	31	0.0156487	0.202614	HP:0020045	HP	Esodeviation	22715	9337	2.32326
0.043274	237	1981	42	0.0212014	0.177215	HP:0004377	HP	Hematological neoplasm	22715	3079	2.03203
0.043714	261	1981	45	0.0227158	0.172414	HP:0000606	HP	Abnormality of the periorbital region	22715	471	1.97697
0.0463076	369	1981	58	0.0292781	0.157182	HP:0031093	HP	Abnormal breast morphology	22715	11130	1.80231
0.0466736	455	1981	68	0.0343261	0.149451	HP:0004298	HP	Abnormality of the abdominal wall	22715	3014	1.71366
0.0479909	48	1981	15	0.00757193	0.3125	HP:0007354	HP	Amyotrophic lateral sclerosis	22715	4722	3.58326
0.0484712	246	1981	43	0.0217062	0.174797	HP:0003581	HP	Adult onset	22715	2583	2.00429
0.0486219	91	1981	22	0.0111055	0.241758	HP:0020049	HP	Exodeviation	22715	9341	2.7721
0.0486219	91	1981	22	0.0111055	0.241758	HP:0002539	HP	Cortical dysplasia	22715	1845	2.7721
3.8165e-27	450	1981	120	0.0605755	0.266667	KEGG:05022	KEGG	Pathways of neurodegeneration - multiple diseases	22715	396	3.05771
1.67999e-21	7942	1981	900	0.454316	0.113322	KEGG:00000	KEGG	KEGG root term	22715	1	1.29939
3.078e-19	371	1981	94	0.0474508	0.253369	KEGG:05010	KEGG	Alzheimer disease	22715	390	2.90524
8.12858e-18	286	1981	78	0.0393741	0.272727	KEGG:05016	KEGG	Huntington disease	22715	393	3.12721
1.70081e-17	253	1981	72	0.0363453	0.284585	KEGG:05012	KEGG	Parkinson disease	22715	391	3.26317
1.04807e-16	342	1981	85	0.0429076	0.248538	KEGG:05014	KEGG	Amyotrophic lateral sclerosis	22715	392	2.84984
1.55439e-16	129	1981	48	0.0242302	0.372093	KEGG:03010	KEGG	Ribosome	22715	204	4.26658
6.16433e-16	256	1981	70	0.0353357	0.273438	KEGG:05020	KEGG	Prion disease	22715	395	3.13535
6.4735e-15	65	1981	32	0.0161535	0.492308	KEGG:04720	KEGG	Long-term potentiation	22715	330	5.64501
1.33529e-14	245	1981	66	0.0333165	0.269388	KEGG:05132	KEGG	Salmonella infection	22715	408	3.08892
3.37329e-13	110	1981	40	0.0201918	0.363636	KEGG:04724	KEGG	Glutamatergic synapse	22715	334	4.16961
5.48067e-13	87	1981	35	0.0176678	0.402299	KEGG:04727	KEGG	GABAergic synapse	22715	337	4.61293
1.4954e-12	130	1981	43	0.0217062	0.330769	KEGG:04728	KEGG	Dopaminergic synapse	22715	338	3.79274
1.86011e-12	76	1981	32	0.0161535	0.421053	KEGG:04721	KEGG	Synaptic vesicle cycle	22715	331	4.82797
4.01398e-12	56	1981	27	0.0136295	0.482143	KEGG:04961	KEGG	Endocrine and other factor-regulated calcium reabsorption	22715	376	5.52846
7.16016e-12	224	1981	58	0.0292781	0.258929	KEGG:05171	KEGG	Coronavirus disease - COVID-19	22715	431	2.96899
7.8075e-12	141	1981	44	0.022211	0.312057	KEGG:04723	KEGG	Retrograde endocannabinoid signaling	22715	333	3.57818
1.39432e-11	196	1981	53	0.0267542	0.270408	KEGG:05415	KEGG	Diabetic cardiomyopathy	22715	471	3.10062
1.63478e-10	82	1981	31	0.0156487	0.378049	KEGG:04911	KEGG	Insulin secretion	22715	347	4.33487
2.01851e-10	254	1981	60	0.0302877	0.23622	KEGG:04144	KEGG	Endocytosis	22715	261	2.70861
2.13049e-10	136	1981	41	0.0206966	0.301471	KEGG:05017	KEGG	Spinocerebellar ataxia	22715	394	3.45679
2.39272e-10	83	1981	31	0.0156487	0.373494	KEGG:04540	KEGG	Gap junction	22715	298	4.28264
2.78695e-10	137	1981	41	0.0206966	0.29927	KEGG:04140	KEGG	Autophagy - animal	22715	258	3.43156
5.6419e-10	57	1981	25	0.0126199	0.438596	KEGG:04730	KEGG	Long-term depression	22715	339	5.02914
9.78434e-10	92	1981	32	0.0161535	0.347826	KEGG:04713	KEGG	Circadian entrainment	22715	328	3.98832
1.32508e-09	161	1981	44	0.022211	0.273292	KEGG:04141	KEGG	Protein processing in endoplasmic reticulum	22715	259	3.13368
1.89827e-09	127	1981	38	0.0191822	0.299213	KEGG:00190	KEGG	Oxidative phosphorylation	22715	18	3.4309
9.02195e-09	139	1981	39	0.019687	0.280576	KEGG:04120	KEGG	Ubiquitin mediated proteolysis	22715	251	3.2172
1.22878e-08	210	1981	50	0.0252398	0.238095	KEGG:04024	KEGG	cAMP signaling pathway	22715	233	2.7301
2.19011e-08	119	1981	35	0.0176678	0.294118	KEGG:04919	KEGG	Thyroid hormone signaling pathway	22715	355	3.37248
3.30555e-08	87	1981	29	0.0146391	0.333333	KEGG:05032	KEGG	Morphine addiction	22715	399	3.82214
5.7356e-08	73	1981	26	0.0131247	0.356164	KEGG:04971	KEGG	Gastric acid secretion	22715	381	4.08393
7.19479e-08	95	1981	30	0.0151439	0.315789	KEGG:04925	KEGG	Aldosterone synthesis and secretion	22715	361	3.62098
9.7456e-08	175	1981	43	0.0217062	0.245714	KEGG:04360	KEGG	Axon guidance	22715	285	2.81747
1.14969e-07	108	1981	32	0.0161535	0.296296	KEGG:04725	KEGG	Cholinergic synapse	22715	335	3.39746
1.20662e-07	114	1981	33	0.0166583	0.289474	KEGG:04935	KEGG	Growth hormone synthesis, secretion and action	22715	371	3.31923
1.54638e-07	158	1981	40	0.0201918	0.253165	KEGG:04022	KEGG	cGMP-PKG signaling pathway	22715	232	2.90289
6.61939e-07	115	1981	32	0.0161535	0.278261	KEGG:04114	KEGG	Oocyte meiosis	22715	249	3.19066
[truncated: 1,209 more rows]
