# Supplementary material for: The Genomic Architecture of Pregnancy-Associated Plasticity in the Maternal Mouse Hippocampus
Source: eNeuro. 2022 Sep 21;9(5):ENEURO.0117-22.2022. doi: 10.1523/ENEURO.0117-22.2022 (PMC9522463; doi:10.1523/ENEURO.0117-22.2022)
Supplement: Extended Data Figure 8-1 — Table of differential chromatin accessibility results from snATAC-seq between virgin, E18, and postpartum conditions. Each tab of the file contains results of differential chromatin accessibility analysis in a specific cell type, organized by pairwise comparison between conditions (virgin, E18, and postpartum). The results list the gene of interest, ENSEMBL gene ID, gene biotype, p-value, adjusted p-value, average log2 fold change, FDR, and DNA coordinates of the loci. Download Figure 8-1, XLS file. [file enu-eN-NWR-0117-22-s03.xls]

## Sheet: Astro VvsE18
p_val	avg_log2FC	p_val_adj	FDR	location	tx_id	gene_name	gene_id	gene_biotype	closest_region	peak_type
1.08084e-11	0.651134	2.3453e-06	2.61128e-08	chr6-113644337-113645436	ENSMUST00000204744	Irak2	ENSMUSG00000060477	protein_coding	chr6-113638642-113647638	within gene
2.62472e-11	0.478992	5.69538e-06	2.61128e-08	chr18-3969412-3971015	ENSMUST00000025076	Lyzl1	ENSMUSG00000024233	protein_coding	chr18-4165832-4165947	proximal
2.64121e-11	0.564763	5.73116e-06	2.61128e-08	chr1-25008450-25009359	ENSMUST00000185379	Gm29414	ENSMUSG00000099392	lincRNA	chr1-25026581-25026779	distal
5.37645e-11	0.174606	1.16664e-05	3.98664e-08	chr1-120114597-120123561	ENSMUST00000151708	Dbi	ENSMUSG00000026385	protein_coding	chr1-120120762-120120914	within gene
8.36624e-11	-0.143273	1.81539e-05	4.96285e-08	chr16-23977383-23994380	ENSMUST00000210705	Gm37419	ENSMUSG00000110291	protein_coding	chr16-23988482-23988595	within gene
2.31747e-10	0.189545	5.02868e-05	1.1456e-07	chr1-20904958-20913655	ENSMUST00000189400	Paqr8	ENSMUSG00000025931	protein_coding	chr1-20890687-20932059	within gene
5.39307e-10	0.407525	0.000117024	2.1724e-07	chr18-66022539-66024156	ENSMUST00000143990	Lman1	ENSMUSG00000041891	protein_coding	chr18-66022489-66022580	within gene
5.85946e-10	0.574648	0.000127144	2.1724e-07	chr2-25852447-25853287	ENSMUST00000076989	Sohlh1	ENSMUSG00000059625	protein_coding	chr2-25847131-25847248	proximal
1.68567e-09	0.686128	0.000365773	5.55521e-07	chr10-53679641-53680271	ENSMUST00000171807	Fam184a	ENSMUSG00000019856	protein_coding	chr10-53677893-53684235	within gene
2.77804e-09	-0.152366	0.000602807	8.23967e-07	chr5-28069571-28074204	ENSMUST00000059155	Insig1	ENSMUSG00000045294	protein_coding	chr5-28073547-28073671	within gene
1.52602e-08	0.546187	0.00331131	4.1147e-06	chr10-18508421-18509585	ENSMUST00000207038	Nhsl1	ENSMUSG00000039835	protein_coding	chr10-18498158-18511549	within gene
2.1667e-08	0.773712	0.00470152	5.35536e-06	chr6-94601027-94601795	ENSMUST00000205173	Slc25a26	ENSMUSG00000045100	protein_coding	chr6-94599253-94603551	within gene
3.22921e-08	0.201615	0.00700707	7.36757e-06	chr8-94988621-95002726	ENSMUST00000212995	Adgrg1	ENSMUSG00000031785	protein_coding	chr8-95002450-95002509	within gene
4.65427e-08	0.444025	0.0100993	9.86041e-06	chr8-64880331-64881750	ENSMUST00000034017	Klhl2	ENSMUSG00000031605	protein_coding	chr8-64849633-64850017	proximal
5.58963e-08	-0.10399	0.0121289	1.10526e-05	chr11-102302232-102323890	ENSMUST00000178839	Ubtf	ENSMUSG00000020923	protein_coding	chr11-102316349-102316406	within gene
5.98839e-08	0.290988	0.0129942	1.1101e-05	chr15-79049319-79056675	ENSMUST00000156411	Ankrd54	ENSMUSG00000033055	protein_coding	chr15-79055292-79055413	within gene
8.25725e-08	0.294044	0.0179174	1.43399e-05	chr1-38448813-38451742	ENSMUST00000095027	Aff3	ENSMUSG00000037138	protein_coding	chr1-38406544-38534905	within gene
8.70255e-08	0.65504	0.0188837	1.43399e-05	chr12-109910889-109911718	ENSMUST00000182499	Mirg	ENSMUSG00000097391	lincRNA	chr12-109749095-109749460	distal
1.16819e-07	0.383734	0.0253486	1.82361e-05	chr3-53164446-53166333	ENSMUST00000147139	Lhfp	ENSMUSG00000048332	protein_coding	chr3-53043692-53231729	within gene
1.27623e-07	-0.14645	0.027693	1.89266e-05	chr1-191903500-191909885	ENSMUST00000161756	Slc30a1	ENSMUSG00000037434	protein_coding	chr1-191908851-191908865	within gene
1.61645e-07	0.483868	0.0350753	2.21701e-05	chr3-105364251-105365191	ENSMUST00000098761	Kcnd3	ENSMUSG00000040896	protein_coding	chr3-105452330-105452717	proximal
1.64445e-07	0.179144	0.0356828	2.21701e-05	chr17-8522232-8528996	ENSMUST00000115724	Pde10a	ENSMUSG00000023868	protein_coding	chr17-8526801-8527116	within gene
1.88092e-07	0.356564	0.040814	2.34453e-05	chr8-25367793-25369761	ENSMUST00000211581	Gm30978	ENSMUSG00000110110	lincRNA	chr8-25415119-25415394	distal
1.89732e-07	0.216171	0.04117	2.34453e-05	chr2-90503140-90506780	ENSMUST00000168621	Ptprj	ENSMUSG00000025314	protein_coding	chr2-90474990-90580155	within gene
1.97617e-07	0.126998	0.0428809	2.34453e-05	chr17-28510398-28525921	ENSMUST00000177939	Fkbp5	ENSMUSG00000024222	protein_coding	chr17-28517395-28517524	within gene
2.17703e-07	0.151855	0.0472394	2.48349e-05	chr2-90577117-90582583	ENSMUST00000168621	Ptprj	ENSMUSG00000025314	protein_coding	chr2-90580156-90580587	within gene
2.3388e-07	-0.130445	0.0507497	2.56066e-05	chr13-5860365-5866666	ENSMUST00000000080	Klf6	ENSMUSG00000000078	protein_coding	chr13-5866639-5866762	within gene
2.41735e-07	-0.142103	0.052454	2.56066e-05	chr7-28173502-28190071	ENSMUST00000208967	Fbl	ENSMUSG00000046865	protein_coding	chr7-28175855-28175881	within gene
2.74413e-07	0.250769	0.0595449	2.80658e-05	chr8-126883474-126887965	ENSMUST00000212639	RP23-312B17.2	ENSMUSG00000110697	lincRNA	chr8-126844989-126908034	within gene
2.91992e-07	0.118162	0.0633593	2.86811e-05	chr8-105849287-105862825	ENSMUST00000212839	Cenpt	ENSMUSG00000036672	protein_coding	chr8-105851871-105851983	within gene
2.99769e-07	0.296359	0.0650468	2.86811e-05	chr2-90487748-90493190	ENSMUST00000168621	Ptprj	ENSMUSG00000025314	protein_coding	chr2-90474990-90580155	within gene
3.71096e-07	0.216377	0.0805242	3.4396e-05	chr16-94467157-94475861	ENSMUST00000211314	Ttc3	ENSMUSG00000040785	protein_coding	chr16-94467926-94468000	within gene
4.52004e-07	0.625403	0.0980803	4.06255e-05	chr8-11913262-11914091	ENSMUST00000210446	Gm45419	ENSMUSG00000109772	lincRNA	chr8-11893857-11894113	distal
4.93722e-07	0.127516	0.107133	4.30418e-05	chr15-81822921-81841717	ENSMUST00000109553	Tef	ENSMUSG00000022389	protein_coding	chr15-81823466-81823681	within gene
5.0791e-07	0.384621	0.110211	4.30418e-05	chr18-70096179-70097532	ENSMUST00000121693	Rab27b	ENSMUSG00000024511	protein_coding	chr18-69996241-70141317	within gene
5.70564e-07	0.137681	0.123807	4.63466e-05	chr15-44426016-44428894	ENSMUST00000060652	Eny2	ENSMUSG00000022338	protein_coding	chr15-44428237-44428242	within gene
5.7816e-07	0.540497	0.125455	4.63466e-05	chr18-8044086-8045195	ENSMUST00000169478	Wac	ENSMUSG00000024283	protein_coding	chr18-7973505-7973547	distal
6.31838e-07	0.26637	0.137103	4.93166e-05	chr11-55417698-55420545	ENSMUST00000216313	Sparc	ENSMUSG00000018593	protein_coding	chr11-55420079-55420087	within gene
6.93669e-07	0.288366	0.150519	5.27544e-05	chr17-65701257-65703183	ENSMUST00000070673	Rab31	ENSMUSG00000056515	protein_coding	chr17-65698063-65717481	within gene
8.13938e-07	0.60915	0.176616	5.89431e-05	chr8-28252375-28252934	ENSMUST00000209848	1700008N11Rik	ENSMUSG00000109657	lincRNA	chr8-28085305-28085596	distal
8.14789e-07	0.369982	0.176801	5.89431e-05	chr17-80660905-80663939	ENSMUST00000112389	Map4k3	ENSMUSG00000024242	protein_coding	chr17-80655922-80663991	within gene
9.50576e-07	-0.120956	0.206266	6.71288e-05	chr4-135848713-135858266	ENSMUST00000126641	Srsf10	ENSMUSG00000028676	protein_coding	chr4-135856227-135856291	within gene
9.82227e-07	0.321242	0.213133	6.77508e-05	chr9-20793394-20794855	ENSMUST00000004201	Col5a3	ENSMUSG00000004098	protein_coding	chr9-20793947-20793991	within gene
1.04053e-06	0.326392	0.225784	7.0141e-05	chr3-65455478-65456489	ENSMUST00000029414	Ssr3	ENSMUSG00000027828	protein_coding	chr3-65392405-65392623	proximal
1.13486e-06	-0.144645	0.246253	7.47998e-05	chr4-106559566-106565876	ENSMUST00000047973	Dhcr24	ENSMUSG00000034926	protein_coding	chr4-106564401-106564556	within gene
1.24844e-06	0.395568	0.270899	8.04973e-05	chr1-128080527-128083363	ENSMUST00000127393	Zranb3	ENSMUSG00000036086	protein_coding	chr1-127999461-128091842	within gene
1.30337e-06	0.450634	0.282819	8.22512e-05	chr8-121187256-121188042	ENSMUST00000127664	Gm20388	ENSMUSG00000092329	protein_coding	chr8-119910940-124295357	within gene
1.37938e-06	0.441761	0.299311	8.5234e-05	chr2-65275351-65276140	ENSMUST00000124769	Cobll1	ENSMUSG00000034903	protein_coding	chr2-65239313-65239403	proximal
1.4233e-06	-0.109853	0.308841	8.61531e-05	chr14-45216389-45221630	ENSMUST00000146150	Gpr137c	ENSMUSG00000049092	protein_coding	chr14-45219993-45220418	within gene
1.51333e-06	0.484321	0.328378	8.97709e-05	chr3-37380077-37381018	ENSMUST00000108120	Fgf2	ENSMUSG00000037225	protein_coding	chr3-37380951-37380990	within gene
1.60552e-06	0.14029	0.348382	9.3372e-05	chr12-5202176-5232153	ENSMUST00000020958	Klhl29	ENSMUSG00000020627	protein_coding	chr12-5209932-5210216	within gene
1.64879e-06	0.40453	0.35777	9.40443e-05	chr4-131014251-131015313	ENSMUST00000153810	A930031H19Rik	ENSMUSG00000086262	lincRNA	chr4-131010289-131010474	proximal
1.68813e-06	0.357351	0.366308	9.44716e-05	chr7-4111446-4112438	ENSMUST00000130150	Ttyh1	ENSMUSG00000030428	protein_coding	chr7-4119408-4119424	proximal
1.72862e-06	0.233787	0.375094	9.49463e-05	chr19-25144021-25145786	ENSMUST00000025831	Dock8	ENSMUSG00000052085	protein_coding	chr19-25140165-25147294	within gene
1.80374e-06	0.480585	0.391394	9.7271e-05	chr5-112951756-112953452	ENSMUST00000200332	Grk3	ENSMUSG00000042249	protein_coding	chr5-112946666-112953825	within gene
2.29163e-06	0.18095	0.49726	0.000121374	chr7-49513291-49530102	ENSMUST00000184945	Nav2	ENSMUSG00000052512	protein_coding	chr7-49491492-49535893	within gene
2.42394e-06	0.164228	0.525971	0.00012613	chr12-70282990-70296376	ENSMUST00000167755	Trim9	ENSMUSG00000021071	protein_coding	chr12-70292266-70292361	within gene
2.76946e-06	0.244778	0.600946	0.000141625	chr11-20857958-20860155	ENSMUST00000123160	Gm12037	ENSMUSG00000086749	lincRNA	chr11-20831690-20831919	proximal
2.8378e-06	0.325512	0.615773	0.000142659	chr14-11960445-11961461	ENSMUST00000148113	Ptprg	ENSMUSG00000021745	protein_coding	chr14-11952896-11962573	within gene
3.36847e-06	0.291957	0.730925	0.000165847	chr13-41338777-41340466	ENSMUST00000163623	Nedd9	ENSMUSG00000021365	protein_coding	chr13-41338577-41339020	within gene
3.41088e-06	0.171787	0.740127	0.000165847	chr4-46726582-46738800	ENSMUST00000107749	Gabbr2	ENSMUSG00000039809	protein_coding	chr4-46736354-46736504	within gene
3.63274e-06	0.405764	0.788268	0.000173786	chr18-4839737-4840528	ENSMUST00000180904	Gm10556	ENSMUSG00000097043	lincRNA	chr18-4831263-4844873	within gene
3.76524e-06	0.364589	0.81702	0.000177265	chr1-182573806-182574700	ENSMUST00000193260	Capn8	ENSMUSG00000038599	protein_coding	chr1-182572003-182596946	within gene
3.99579e-06	0.355311	0.867046	0.000183436	chr1-64853516-64855513	ENSMUST00000139649	Plekhm3	ENSMUSG00000051344	protein_coding	chr1-64820094-64861186	within gene
4.06425e-06	0.298389	0.881902	0.000183436	chr6-100218021-100219632	ENSMUST00000101118	Rybp	ENSMUSG00000072872	protein_coding	chr6-100228565-100232172	distal
4.08184e-06	-0.205367	0.885719	0.000183436	chr10-128888724-128893300	ENSMUST00000026408	Gdf11	ENSMUSG00000025352	protein_coding	chr10-128891247-128891685	within gene
5.48729e-06	-0.202814	1	0.000242915	chr7-116030014-116035000	ENSMUST00000206034	Sox6	ENSMUSG00000051910	protein_coding	chr7-116030860-116031047	within gene
6.87584e-06	-0.111458	1	0.000299908	chr17-4992873-4998730	ENSMUST00000115799	Arid1b	ENSMUSG00000069729	protein_coding	chr17-4996451-4996492	within gene
7.23751e-06	0.295021	1	0.000311108	chr1-39338478-39342230	ENSMUST00000172825	Npas2	ENSMUSG00000026077	protein_coding	chr1-39341831-39345268	within gene
8.03347e-06	-0.196697	1	0.000333327	chrX-10716660-10719647	ENSMUST00000156321	Mid1ip1	ENSMUSG00000008035	protein_coding	chrX-10718230-10718384	within gene
8.06252e-06	0.19955	1	0.000333327	chr12-8362529-8365934	ENSMUST00000020927	Hs1bp3	ENSMUSG00000020605	protein_coding	chr12-8342088-8343824	distal
8.09155e-06	-0.107011	1	0.000333327	chr2-25167060-25188153	ENSMUST00000104999	Nrarp	ENSMUSG00000078202	protein_coding	chr2-25181111-25181455	within gene
8.85521e-06	0.137687	1	0.000355617	chr16-75765989-75768085	ENSMUST00000114244	Hspa13	ENSMUSG00000032932	protein_coding	chr16-75766735-75766759	within gene
8.92471e-06	0.305736	1	0.000355617	chr9-94481887-94483760	ENSMUST00000113028	1190002N15Rik	ENSMUSG00000045414	protein_coding	chr9-94517864-94520314	distal
9.07706e-06	-0.125106	1	0.000355617	chr5-115009252-115013727	ENSMUST00000128590	Sppl3	ENSMUSG00000029550	protein_coding	chr5-115011593-115011615	within gene
9.11224e-06	0.31205	1	0.000355617	chr1-127159810-127161353	ENSMUST00000189427	Mgat5	ENSMUSG00000036155	protein_coding	chr1-127205015-127205427	proximal
9.32739e-06	0.242938	1	0.000359286	chr7-38216998-38220469	ENSMUST00000098513	Plekhf1	ENSMUSG00000074170	protein_coding	chr7-38216972-38221302	within gene
9.6296e-06	0.318869	1	0.000366172	chr4-114384811-114387003	ENSMUST00000094894	Trabd2b	ENSMUSG00000070867	protein_coding	chr4-114406724-114406919	proximal
1.08585e-05	0.407278	1	0.000406693	chr13-20116546-20117900	ENSMUST00000181429	Elmo1	ENSMUSG00000041112	protein_coding	chr13-20090772-20185353	within gene
1.09695e-05	-0.497077	1	0.000406693	chr11-21174207-21174851	ENSMUST00000101477	Peli1	ENSMUSG00000020134	protein_coding	chr11-21148524-21150323	distal
1.1553e-05	0.425733	1	0.000423039	chr15-103626876-103627598	ENSMUST00000023134	Glycam1	ENSMUSG00000022491	protein_coding	chr15-103564968-103565078	proximal
1.20213e-05	0.146822	1	0.00043482	chr17-56106479-56128669	ENSMUST00000190703	Plin4	ENSMUSG00000002831	protein_coding	chr17-56109538-56109588	within gene
1.30507e-05	-0.104853	1	0.000466364	chr11-120802730-120831858	ENSMUST00000206589	Fasn	ENSMUSG00000025153	protein_coding	chr11-120822717-120822843	within gene
1.38955e-05	0.238341	1	0.000490644	chr7-129778099-129779843	ENSMUST00000206679	Gm44868	ENSMUSG00000108580	lincRNA	chr7-129731591-129731647	distal
1.419e-05	0.235829	1	0.000495147	chr12-47162405-47165294	ENSMUST00000021438	Nova1	ENSMUSG00000021047	protein_coding	chr12-46818616-46818775	proximal
1.48392e-05	0.404877	1	0.000511781	chr6-91606434-91607260	ENSMUST00000205533	Gm45218	ENSMUSG00000108308	lincRNA	chr6-91604022-91605514	distal
1.57348e-05	0.265506	1	0.000536429	chr1-184823833-184825793	ENSMUST00000162866	Marc2	ENSMUSG00000073481	protein_coding	chr1-184822551-184827187	within gene
1.70426e-05	0.338185	1	0.000574412	chr14-12177193-12178215	ENSMUST00000142917	Ptprg	ENSMUSG00000021745	protein_coding	chr14-12166878-12179263	within gene
2.06251e-05	0.177691	1	0.000687347	chr6-34176008-34178320	ENSMUST00000138250	Slc35b4	ENSMUSG00000018999	protein_coding	chr6-34176778-34176854	within gene
2.46613e-05	0.324484	1	0.00080402	chr2-164421612-164424162	ENSMUST00000017153	Sdc4	ENSMUSG00000017009	protein_coding	chr2-164424247-164426085	distal
2.46682e-05	0.124713	1	0.00080402	chr8-114437761-114440846	ENSMUST00000160862	Wwox	ENSMUSG00000004637	protein_coding	chr8-114439772-114439878	within gene
2.52472e-05	0.187405	1	0.000813947	chr4-72384281-72385877	ENSMUST00000122923	C630043F03Rik	ENSMUSG00000084910	processed_transcript	chr4-72213967-72215352	distal
2.8039e-05	0.121932	1	0.000894233	chr15-27680285-27683065	ENSMUST00000100739	Fam105a	ENSMUSG00000056069	protein_coding	chr15-27681397-27681451	within gene
2.86932e-05	-0.247139	1	0.000905361	chr5-77093874-77096087	ENSMUST00000120827	Hopx	ENSMUSG00000059325	protein_coding	chr5-77094866-77095009	within gene
2.90368e-05	-0.110064	1	0.00090656	chr14-62758584-62763834	ENSMUST00000053959	Ints6	ENSMUSG00000035161	protein_coding	chr14-62760548-62760658	within gene
2.9383e-05	0.217437	1	0.000907814	chr4-144929528-144930887	ENSMUST00000154208	Dhrs3	ENSMUSG00000066026	protein_coding	chr4-144927220-144928209	distal
3.13755e-05	-0.12121	1	0.000954445	chr10-58445445-58447878	ENSMUST00000003310	Ranbp2	ENSMUSG00000003226	protein_coding	chr10-58446980-58447051	within gene
3.18762e-05	0.311514	1	0.000954445	chr3-28404043-28407460	ENSMUST00000162777	Tnik	ENSMUSG00000027692	protein_coding	chr3-28359057-28493966	within gene
3.19082e-05	-0.134956	1	0.000954445	chr12-73906686-73909787	ENSMUST00000110464	Hif1a	ENSMUSG00000021109	protein_coding	chr12-73908290-73908324	within gene
3.21795e-05	0.198074	1	0.000954445	chr6-71968941-71970915	ENSMUST00000205517	Polr1a	ENSMUSG00000049553	protein_coding	chr6-71968017-71972697	within gene
3.27282e-05	0.393555	1	0.000954493	chr1-154112140-154113112	ENSMUST00000190485	A830008E24Rik	ENSMUSG00000100627	lincRNA	chr1-154112330-154117439	within gene
3.28248e-05	0.175569	1	0.000954493	chr9-46080627-46090840	ENSMUST00000126865	Sik3	ENSMUSG00000034135	protein_coding	chr9-46013131-46123216	within gene
3.36885e-05	-0.155273	1	0.000970099	chr4-62693452-62700898	ENSMUST00000153875	Rgs3	ENSMUSG00000059810	protein_coding	chr4-62700695-62700721	within gene
3.74964e-05	0.218748	1	0.00106113	chr8-25541727-25549183	ENSMUST00000210846	Fgfr1	ENSMUSG00000031565	protein_coding	chr8-25532429-25555507	within gene
3.75652e-05	0.311975	1	0.00106113	chr3-122413534-122414515	ENSMUST00000196134	Bcar3	ENSMUSG00000028121	protein_coding	chr3-122335947-122426444	within gene
3.81927e-05	-0.121336	1	0.00106868	chr1-157442851-157448873	ENSMUST00000193791	BC026585	ENSMUSG00000033488	protein_coding	chr1-157458577-157458645	proximal
4.04149e-05	0.336769	1	0.00109819	chr2-146548078-146549926	ENSMUST00000147212	4933406D12Rik	ENSMUSG00000085796	lincRNA	chr2-146545684-146546108	distal
4.04831e-05	0.513533	1	0.00109819	chr11-71054889-71055509	ENSMUST00000156068	6330403K07Rik	ENSMUSG00000018451	lincRNA	chr11-71032489-71033513	proximal
4.05836e-05	-0.140135	1	0.00109819	chr9-21720057-21727553	ENSMUST00000213114	Ldlr	ENSMUSG00000032193	protein_coding	chr9-21723778-21723844	within gene
4.07285e-05	0.28037	1	0.00109819	chr15-12490384-12493824	ENSMUST00000186113	Pdzd2	ENSMUSG00000022197	protein_coding	chr15-12493316-12493559	within gene
4.26692e-05	0.328335	1	0.00112965	chr8-68083048-68084424	ENSMUST00000212960	Psd3	ENSMUSG00000030465	protein_coding	chr8-68000826-68120747	within gene
4.2715e-05	-0.13048	1	0.00112965	chr15-84921057-84926263	ENSMUST00000165443	Nup50	ENSMUSG00000016619	protein_coding	chr15-84923428-84923650	within gene
4.31268e-05	0.265994	1	0.00112965	chr2-30733703-30739027	ENSMUST00000134755	Gm14488	ENSMUSG00000075416	processed_transcript	chr2-30719973-30720057	proximal
4.35236e-05	-0.121611	1	0.00112965	chr2-106692288-106699995	ENSMUST00000144155	Mpped2	ENSMUSG00000016386	protein_coding	chr2-106699408-106699535	within gene
4.37998e-05	-0.33812	1	0.00112965	chr7-132630541-132631990	ENSMUST00000106170	Lhpp	ENSMUSG00000030946	protein_coding	chr7-132630482-132630669	within gene
4.52401e-05	-0.403679	1	0.00115674	chr17-31664424-31665237	ENSMUST00000014684	U2af1	ENSMUSG00000061613	protein_coding	chr17-31658653-31658754	proximal
4.72048e-05	0.180615	1	0.00119666	chr9-57418443-57421880	ENSMUST00000216365	Ppcdc	ENSMUSG00000063849	protein_coding	chr9-57421126-57421221	within gene
4.76211e-05	0.125559	1	0.00119698	chr19-45361764-45365128	ENSMUST00000111936	Btrc	ENSMUSG00000025217	protein_coding	chr19-45363839-45363886	within gene
4.84478e-05	-0.111497	1	0.00120154	chr15-102238776-102252755	ENSMUST00000135466	Rarg	ENSMUSG00000001288	protein_coding	chr15-102252419-102252602	within gene
4.86127e-05	-0.100626	1	0.00120154	chr4-148586571-148596995	ENSMUST00000006611	Srm	ENSMUSG00000006442	protein_coding	chr4-148594287-148594307	within gene
4.94423e-05	0.454905	1	0.00120413	chr2-166280159-166281340	ENSMUST00000152987	Gm11468	ENSMUSG00000084840	lincRNA	chr2-166274133-166285671	within gene
4.95292e-05	0.54948	1	0.00120413	chr13-45525504-45526875	ENSMUST00000128873	Gmpr	ENSMUSG00000000253	protein_coding	chr13-45521026-45529707	within gene
5.13508e-05	0.320038	1	0.00123826	chr6-99971127-99972015	ENSMUST00000204791	Gm44290	ENSMUSG00000108151	lincRNA	chr6-99967678-99974697	within gene
5.21792e-05	0.106298	1	0.00124621	chr12-106007098-106011511	ENSMUST00000085026	Vrk1	ENSMUSG00000021115	protein_coding	chr12-106010263-106010358	within gene
5.25205e-05	0.214513	1	0.00124621	chr12-84531828-84534856	ENSMUST00000137170	Lin52	ENSMUSG00000085793	protein_coding	chr12-84529746-84531533	distal
5.40245e-05	0.274566	1	0.00126367	chr13-49091961-49097775	ENSMUST00000162581	Wnk2	ENSMUSG00000037989	protein_coding	chr13-49095341-49095498	within gene
5.41086e-05	0.253596	1	0.00126367	chr11-12231275-12233165	ENSMUST00000172919	Cobl	ENSMUSG00000020173	protein_coding	chr11-12236608-12238041	distal
5.56155e-05	0.325293	1	0.00128871	chr18-60491080-60493241	ENSMUST00000042710	Smim3	ENSMUSG00000038059	protein_coding	chr18-60475586-60501392	within gene
5.73056e-05	0.241141	1	0.00131758	chr15-97728203-97730848	ENSMUST00000100249	Endou	ENSMUSG00000022468	protein_coding	chr15-97726630-97731214	within gene
5.78303e-05	0.546556	1	0.00131942	chr12-21190064-21190763	ENSMUST00000174530	Gm21989	ENSMUSG00000090370	processed_transcript	chr12-21185244-21199543	within gene
5.95984e-05	-0.232291	1	0.00133767	chr1-153739523-153743197	ENSMUST00000027748	Rgs16	ENSMUSG00000026475	protein_coding	chr1-153741963-153742129	within gene
5.96126e-05	0.189599	1	0.00133767	chr11-75430805-75433205	ENSMUST00000108437	Serpinf2	ENSMUSG00000038224	protein_coding	chr11-75433137-75433341	within gene
6.03038e-05	0.255132	1	0.00133767	chr16-28858210-28860148	ENSMUST00000100023	Mb21d2	ENSMUSG00000051065	protein_coding	chr16-28829010-28929452	within gene
6.04622e-05	-0.151096	1	0.00133767	chr18-9957180-9958942	ENSMUST00000025137	Thoc1	ENSMUSG00000024287	protein_coding	chr18-9958193-9958246	within gene
6.0885e-05	0.134733	1	0.00133767	chr12-55300877-55304387	ENSMUST00000184766	1110008L16Rik	ENSMUSG00000021023	protein_coding	chr12-55303908-55304884	within gene
6.15193e-05	-0.119323	1	0.00134166	chr16-11143244-11144559	ENSMUST00000140898	Zc3h7a	ENSMUSG00000037965	protein_coding	chr16-11141772-11145241	within gene
6.40416e-05	-0.100394	1	0.00138648	chr1-180847599-180853602	ENSMUST00000038091	Sde2	ENSMUSG00000038806	protein_coding	chr1-180851173-180851292	within gene
6.48598e-05	0.172934	1	0.00139033	chr12-12903387-12905650	ENSMUST00000181381	4930519A11Rik	ENSMUSG00000097627	lincRNA	chr12-12902928-12906063	within gene
6.51572e-05	-0.132466	1	0.00139033	chr1-91410444-91415801	ENSMUST00000086851	Hes6	ENSMUSG00000067071	protein_coding	chr1-91413057-91413137	within gene
6.62557e-05	0.232433	1	0.00140367	chr15-38585321-38586921	ENSMUST00000185323	2310043O21Rik	ENSMUSG00000102106	lincRNA	chr15-38549551-38587027	within gene
6.69482e-05	0.284978	1	0.00140829	chr10-18359832-18360911	ENSMUST00000207038	Nhsl1	ENSMUSG00000039835	protein_coding	chr10-18319277-18472918	within gene
6.85265e-05	0.138064	1	0.00142857	chr7-44371177-44379934	ENSMUST00000107933	1700008O03Rik	ENSMUSG00000008028	protein_coding	chr7-44374323-44374389	within gene
6.88759e-05	-0.156413	1	0.00142857	chr11-101069221-101072779	ENSMUST00000001802	Naglu	ENSMUSG00000001751	protein_coding	chr11-101072217-101072302	within gene
6.99462e-05	0.226482	1	0.0014407	chr11-79181974-79184740	ENSMUST00000018478	Ksr1	ENSMUSG00000018334	protein_coding	chr11-79146055-79146407	proximal
7.05393e-05	-0.106435	1	0.00144289	chr7-96209107-96215384	ENSMUST00000138760	Tenm4	ENSMUSG00000048078	protein_coding	chr7-96210154-96210409	within gene
7.18913e-05	0.134266	1	0.00146048	chr18-42260833-42262922	ENSMUST00000097590	Lars	ENSMUSG00000024493	protein_coding	chr18-42261961-42261966	within gene
7.51467e-05	0.571227	1	0.00151623	chr19-22583613-22584199	ENSMUST00000099569	Trpm3	ENSMUSG00000052387	protein_coding	chr19-22139302-22697421	within gene
7.6107e-05	0.266017	1	0.00152523	chr7-117655625-117659725	ENSMUST00000032892	Xylt1	ENSMUSG00000030657	protein_coding	chr7-117656412-117656745	within gene
8.38638e-05	-0.116822	1	0.0016694	chr1-183295557-183299788	ENSMUST00000193959	Aida	ENSMUSG00000042901	protein_coding	chr1-183298274-183298280	within gene
8.54206e-05	0.401316	1	0.00167726	chr8-125235914-125237030	ENSMUST00000121953	Disc1	ENSMUSG00000043051	protein_coding	chr8-125233058-125250947	within gene
8.58073e-05	0.249739	1	0.00167726	chr2-27598765-27599872	ENSMUST00000142511	Gm13421	ENSMUSG00000085929	processed_transcript	chr2-27542729-27543362	distal
8.59555e-05	-0.12828	1	0.00167726	chr11-64978101-64980174	ENSMUST00000108697	Elac2	ENSMUSG00000020549	protein_coding	chr11-64979907-64979977	within gene
9.28681e-05	-0.126969	1	0.0017929	chr1-169967982-169970031	ENSMUST00000111353	Hsd17b7	ENSMUSG00000026675	protein_coding	chr1-169969098-169969132	within gene
9.30907e-05	0.212417	1	0.0017929	chr18-23509683-23515152	ENSMUST00000115832	Dtna	ENSMUSG00000024302	protein_coding	chr18-23475243-23535161	within gene
9.68125e-05	0.277717	1	0.00185	chr10-56898815-56900329	ENSMUST00000067972	Gm9956	ENSMUSG00000054758	protein_coding	chr10-56745640-56748254	distal
9.7303e-05	0.242495	1	0.00185	chr2-90541610-90547780	ENSMUST00000168621	Ptprj	ENSMUSG00000025314	protein_coding	chr2-90474990-90580155	within gene
0.000100514	-0.12908	1	0.00189889	chr19-44264479-44269237	ENSMUST00000026220	Scd3	ENSMUSG00000025202	protein_coding	chr19-44241860-44244016	distal
0.000103135	0.417282	1	0.00193607	chr19-5975328-5976209	ENSMUST00000041827	Slc22a20	ENSMUSG00000037451	protein_coding	chr19-5973071-5980359	within gene
0.000104968	0.280949	1	0.00195809	chr8-103314303-103315171	ENSMUST00000209324	Gm45390	ENSMUSG00000109701	lincRNA	chr8-103272044-103339510	within gene
0.000109682	-0.119199	1	0.00203323	chr17-6104644-6110156	ENSMUST00000149756	Tulp4	ENSMUSG00000034377	protein_coding	chr17-6106891-6106996	within gene
0.000110471	0.236001	1	0.00203514	chr8-124826549-124829338	ENSMUST00000211867	Trim67	ENSMUSG00000036913	protein_coding	chr8-124829020-124829085	within gene
0.000113693	0.112972	1	0.00207116	chr15-97753534-97770810	ENSMUST00000177352	Rapgef3	ENSMUSG00000022469	protein_coding	chr15-97766762-97766854	within gene
0.000113823	-0.141314	1	0.00207116	chr5-125464560-125469086	ENSMUST00000049040	Bri3bp	ENSMUSG00000037905	protein_coding	chr5-125454754-125460370	distal
0.000117482	0.148991	1	0.00212471	chr17-29093258-29097610	ENSMUST00000023829	Cdkn1a	ENSMUSG00000023067	protein_coding	chr17-29093772-29093861	within gene
0.000119182	0.274573	1	0.00213155	chr19-16955222-16956636	ENSMUST00000087689	Prune2	ENSMUSG00000039126	protein_coding	chr19-16956257-16956292	within gene
0.000119625	0.261191	1	0.00213155	chr12-51734320-51738353	ENSMUST00000021338	Ap4s1	ENSMUSG00000020955	protein_coding	chr12-51730900-51738552	within gene
0.000120112	-0.11408	1	0.00213155	chr7-132930166-132933052	ENSMUST00000106157	Zranb1	ENSMUSG00000030967	protein_coding	chr7-132931142-132931545	within gene
0.000121286	0.153003	1	0.00213155	chr16-22427943-22432319	ENSMUST00000170393	Etv5	ENSMUSG00000013089	protein_coding	chr16-22412975-22435876	within gene
0.000121979	0.348752	1	0.00213155	chr18-45961034-45961861	ENSMUST00000167364	Trim36	ENSMUSG00000033949	protein_coding	chr18-46165302-46167412	distal
0.000122172	0.27451	1	0.00213155	chr4-150345945-150348046	ENSMUST00000105682	Rere	ENSMUSG00000039852	protein_coding	chr4-150282076-150406195	within gene
0.000126579	0.106753	1	0.00219552	chr19-23130223-23138444	ENSMUST00000142712	2410080I02Rik	ENSMUSG00000044387	lincRNA	chr19-23134955-23135358	within gene
0.000128361	0.180412	1	0.00221347	chr18-69579134-69587040	ENSMUST00000209174	Tcf4	ENSMUSG00000053477	protein_coding	chr18-69564685-69633576	within gene
0.000131023	-0.115589	1	0.00223902	chr3-157946246-157948884	ENSMUST00000199727	Ankrd13c	ENSMUSG00000039988	protein_coding	chr3-157947527-157947956	within gene
0.000131352	-0.169384	1	0.00223902	chr13-118386334-118387809	ENSMUST00000181168	B430218F22Rik	ENSMUSG00000097411	protein_coding	chr13-118386804-118387475	within gene
0.000135176	0.282299	1	0.00229103	chr16-10973807-10977178	ENSMUST00000117360	Litaf	ENSMUSG00000022500	protein_coding	chr16-10975427-10975579	within gene
0.000136878	-0.171552	1	0.00230671	chr10-11491863-11492395	ENSMUST00000069106	Epm2a	ENSMUSG00000055493	protein_coding	chr10-11457418-11459644	distal
0.000139209	-0.118058	1	0.00233273	chr15-100419322-100425457	ENSMUST00000154331	Slc11a2	ENSMUSG00000023030	protein_coding	chr15-100424104-100424155	within gene
0.000142928	-0.112056	1	0.0023816	chr4-149730650-149742497	ENSMUST00000105687	Tmem201	ENSMUSG00000044700	protein_coding	chr4-149737835-149737947	within gene
0.000144355	-0.108012	1	0.00239194	chr5-118558713-118564485	ENSMUST00000201010	Med13l	ENSMUSG00000018076	protein_coding	chr5-118560786-118560857	within gene
0.000145613	-0.341949	1	0.00239938	chr18-39751800-39753980	ENSMUST00000063219	Pabpc2	ENSMUSG00000051732	protein_coding	chr18-39773497-39776082	proximal
0.000146544	-0.116963	1	0.00240138	chr7-80682453-80691944	ENSMUST00000122255	Crtc3	ENSMUSG00000030527	protein_coding	chr7-80688607-80688738	within gene
0.000149657	-0.135972	1	0.00243646	chr1-155156915-155159902	ENSMUST00000195302	Stx6	ENSMUSG00000026470	protein_coding	chr1-155158893-155158927	within gene
0.000150328	0.235837	1	0.00243646	chr13-101092002-101093142	ENSMUST00000185979	Gm29502	ENSMUSG00000100596	lincRNA	chr13-100974668-100977915	distal
0.000154038	-0.167631	1	0.00247236	chr8-12394359-12397978	ENSMUST00000180353	Sox1	ENSMUSG00000096014	protein_coding	chr8-12396361-12397536	within gene
0.00015421	-0.167553	1	0.00247236	chr10-126844428-126847478	ENSMUST00000026504	Xrcc6bp1	ENSMUSG00000025436	protein_coding	chr10-126868430-126868656	distal
0.000157248	-0.303697	1	0.00250204	chr16-33916297-33918425	ENSMUST00000115028	Itgb5	ENSMUSG00000022817	protein_coding	chr16-33910600-33919784	within gene
0.000157749	0.360696	1	0.00250204	chr5-81359260-81360110	ENSMUST00000153264	Adgrl3	ENSMUSG00000037605	protein_coding	chr5-81310080-81739026	within gene
0.000161532	-0.115189	1	0.0025414	chr18-6134428-6138753	ENSMUST00000182559	Arhgap12	ENSMUSG00000041225	protein_coding	chr18-6135804-6136098	within gene
0.000161943	0.470016	1	0.0025414	chr17-85930294-85931156	ENSMUST00000095187	Srbd1	ENSMUSG00000024135	protein_coding	chr17-85984665-85985193	distal
0.000164838	0.105103	1	0.00257321	chr13-13953272-13955884	ENSMUST00000099747	B3galnt2	ENSMUSG00000039242	protein_coding	chr13-13954805-13954919	within gene
0.000167949	0.192114	1	0.00260137	chr9-61549152-61552421	ENSMUST00000214224	RP24-473A18.3	ENSMUSG00000111033	lincRNA	chr9-61455615-61455947	distal
0.000168396	0.195051	1	0.00260137	chr10-20672419-20674815	ENSMUST00000170683	Pde7b	ENSMUSG00000019990	protein_coding	chr10-20619191-20724675	within gene
0.000174131	0.270263	1	0.00267602	chr9-68131083-68132110	ENSMUST00000186992	Gm28195	ENSMUSG00000101345	lincRNA	chr9-68235029-68235400	proximal
0.000179748	-0.150983	1	0.00272796	chr17-5840117-5842563	ENSMUST00000002436	Snx9	ENSMUSG00000002365	protein_coding	chr17-5841535-5841546	within gene
0.00018016	0.174358	1	0.00272796	chr12-91383769-91385028	ENSMUST00000141429	Cep128	ENSMUSG00000061533	protein_coding	chr12-91384234-91384409	within gene
0.00018027	0.387366	1	0.00272796	chr14-27166540-27167642	ENSMUST00000035336	Il17rd	ENSMUSG00000040717	protein_coding	chr14-27101387-27107286	distal
0.000183559	-0.246389	1	0.00274801	chr2-27246077-27247957	ENSMUST00000149733	Sardh	ENSMUSG00000009614	protein_coding	chr2-27246799-27246848	within gene
0.000184192	-0.145581	1	0.00274801	chr9-123258510-123261352	ENSMUST00000068140	Tmem158	ENSMUSG00000054871	protein_coding	chr9-123259685-123260545	within gene
0.000184375	-0.128727	1	0.00274801	chr17-34834387-34842078	ENSMUST00000180043	Dxo	ENSMUSG00000040482	protein_coding	chr17-34838987-34839137	within gene
0.000185457	0.105111	1	0.00275033	chr15-81725829-81731089	ENSMUST00000171115	Rangap1	ENSMUSG00000022391	protein_coding	chr15-81729712-81729866	within gene
0.000191989	0.314226	1	0.00283303	chr11-19203791-19205078	ENSMUST00000144854	4933406G16Rik	ENSMUSG00000086025	lincRNA	chr11-19075548-19075740	distal
0.000193384	0.127708	1	0.00283949	chr7-118836049-118852995	ENSMUST00000152309	Knop1	ENSMUSG00000030980	protein_coding	chr7-118852763-118853338	within gene
0.000200358	-0.227542	1	0.0029274	chr3-36495235-36497266	ENSMUST00000140203	Gm11548	ENSMUSG00000085320	lincRNA	chr3-36499804-36501709	distal
0.000204342	0.21515	1	0.00297097	chr7-112169799-112173402	ENSMUST00000033036	Dkk3	ENSMUSG00000030772	protein_coding	chr7-112158966-112159057	proximal
0.000205489	0.201376	1	0.00297308	chr14-76817375-76820726	ENSMUST00000189375	1700108F19Rik	ENSMUSG00000101009	processed_transcript	chr14-76686728-76687169	distal
0.000209601	-0.108928	1	0.00301785	chr14-63174895-63178840	ENSMUST00000054963	Fdft1	ENSMUSG00000021273	protein_coding	chr14-63177683-63177781	within gene
0.000213869	-0.104434	1	0.00305889	chr8-94600399-94603418	ENSMUST00000213022	Fam192a	ENSMUSG00000031774	protein_coding	chr8-94601544-94601690	within gene
0.000216262	-0.11757	1	0.00305889	chr4-59188391-59190766	ENSMUST00000030074	Ugcg	ENSMUSG00000028381	protein_coding	chr4-59189644-59189741	within gene
0.000217783	-0.108071	1	0.00305889	chr4-135870122-135879403	ENSMUST00000180300	Pnrc2	ENSMUSG00000028675	protein_coding	chr4-135872895-135873061	within gene
0.000218093	0.206202	1	0.00305889	chr5-135462607-135467557	ENSMUST00000212301	Hip1	ENSMUSG00000039959	protein_coding	chr5-135465130-135465174	within gene
0.000219471	0.119482	1	0.00305889	chr2-116971573-116977431	ENSMUST00000188763	Gm29340	ENSMUSG00000099470	lincRNA	chr2-116972575-116976428	within gene
0.000220068	-0.172157	1	0.00305889	chr5-35669090-35674731	ENSMUST00000114233	Htra3	ENSMUSG00000029096	protein_coding	chr5-35671032-35671131	within gene
0.000220187	-0.121287	1	0.00305889	chr3-52266557-52272867	ENSMUST00000053764	Foxo1	ENSMUSG00000044167	protein_coding	chr3-52268802-52269422	within gene
0.000220702	0.24991	1	0.00305889	chr6-17169762-17172361	ENSMUST00000125170	D830026I12Rik	ENSMUSG00000085171	lincRNA	chr6-17197751-17197790	proximal
0.0002249	-0.192966	1	0.00310258	chr9-97011162-97013751	ENSMUST00000064445	Spsb4	ENSMUSG00000046997	protein_coding	chr9-96996422-97018193	within gene
0.000227342	-0.107827	1	0.00310947	chr9-121856609-121859015	ENSMUST00000216914	Higd1a	ENSMUSG00000038412	protein_coding	chr9-121857512-121857613	within gene
0.000227497	0.359672	1	0.00310947	chr2-150777793-150779502	ENSMUST00000094467	Entpd6	ENSMUSG00000033068	protein_coding	chr2-150770728-150771675	distal
0.00023556	-0.158607	1	0.00317134	chr4-141662495-141665997	ENSMUST00000084203	Plekhm2	ENSMUSG00000028917	protein_coding	chr4-141663861-141663920	within gene
0.000236318	0.13061	1	0.00317134	chr4-120186997-120190647	ENSMUST00000030384	Edn2	ENSMUSG00000028635	protein_coding	chr4-120166731-120167360	distal
0.000236371	-0.277867	1	0.00317134	chr10-95142636-95143623	ENSMUST00000053594	Cradd	ENSMUSG00000045867	protein_coding	chr10-95174746-95175676	distal
0.00023769	-0.203623	1	0.00317134	chr3-88716525-88719813	ENSMUST00000172333	Rit1	ENSMUSG00000028057	protein_coding	chr3-88717573-88717580	within gene
0.000237692	0.364312	1	0.00317134	chr14-86866595-86867661	ENSMUST00000168889	Diaph3	ENSMUSG00000022021	protein_coding	chr14-86866403-86866642	within gene
0.00023858	0.308626	1	0.00317134	chr1-189217318-189219573	ENSMUST00000194402	Kcnk2	ENSMUSG00000037624	protein_coding	chr1-189210108-189242886	within gene
0.000239656	0.1024	1	0.00317134	chr8-90867048-90874323	ENSMUST00000211795	Chd9	ENSMUSG00000056608	protein_coding	chr8-90871603-90872008	within gene
0.000240577	0.37202	1	0.00317134	chr6-91307717-91308413	ENSMUST00000041544	Fbln2	ENSMUSG00000064080	protein_coding	chr6-91271880-91272540	distal
0.000247331	0.21905	1	0.00324595	chr6-134511508-134514399	ENSMUST00000126836	Lrp6	ENSMUSG00000030201	protein_coding	chr6-134513223-134513419	within gene
0.000252742	0.384106	1	0.00330235	chr19-59697506-59698305	ENSMUST00000190204	2700089I24Rik	ENSMUSG00000100119	lincRNA	chr19-59558021-59559391	distal
0.00025501	-0.106458	1	0.00331737	chr5-137679261-137686942	ENSMUST00000151839	Agfg2	ENSMUSG00000029722	protein_coding	chr5-137684359-137684579	within gene
0.000265396	0.237296	1	0.00342253	chr3-144642945-144644038	ENSMUST00000199531	Sh3glb1	ENSMUSG00000037062	protein_coding	chr3-144683678-144685136	distal
0.000265402	-0.113402	1	0.00342253	chr11-59161188-59166165	ENSMUST00000137433	Iba57	ENSMUSG00000049287	protein_coding	chr11-59163351-59163691	within gene
0.000267274	0.143218	1	0.00343175	chr12-16548730-16555337	ENSMUST00000111067	Lpin1	ENSMUSG00000020593	protein_coding	chr12-16553949-16554028	within gene
0.00026903	-0.132968	1	0.00343942	chr1-181209070-181213587	ENSMUST00000162963	Wdr26	ENSMUSG00000038733	protein_coding	chr1-181211076-181211437	within gene
0.000275855	0.334179	1	0.00348417	chr11-117258271-117260800	ENSMUST00000106354	Sept9	ENSMUSG00000059248	protein_coding	chr11-117232720-117290397	within gene
0.000276376	-0.101845	1	0.00348417	chr11-60697501-60718049	ENSMUST00000108719	Llgl1	ENSMUSG00000020536	protein_coding	chr11-60712921-60713045	within gene
0.000277078	0.193884	1	0.00348417	chr2-38365561-38369289	ENSMUST00000143783	Lhx2	ENSMUSG00000000247	protein_coding	chr2-38368842-38369129	within gene
0.00027723	0.16056	1	0.00348417	chr4-11917742-11921464	ENSMUST00000108297	Pdp1	ENSMUSG00000049225	protein_coding	chr4-11958184-11960572	distal
0.000279436	-0.124342	1	0.00349708	chr9-65575252-65581547	ENSMUST00000068944	Plekho2	ENSMUSG00000050721	protein_coding	chr9-65579938-65579949	within gene
0.000281335	0.229028	1	0.00350605	chr12-98045319-98048188	ENSMUST00000021390	Galc	ENSMUSG00000021003	protein_coding	chr12-98202304-98203940	distal
0.000285902	0.238555	1	0.00354805	chr4-108050531-108053155	ENSMUST00000135379	Scp2	ENSMUSG00000028603	protein_coding	chr4-108047670-108055438	within gene
0.000294906	0.299459	1	0.00364327	chr10-39208802-39210435	ENSMUST00000213973	RP24-389J11.2	ENSMUSG00000111008	lincRNA	chr10-39245046-39245249	proximal
0.000296031	0.131357	1	0.00364327	chr6-87671412-87673208	ENSMUST00000203209	Aplf	ENSMUSG00000030051	protein_coding	chr6-87671990-87672022	within gene
0.000300972	0.224187	1	0.00368878	chr9-35402358-35403233	ENSMUST00000151682	Cdon	ENSMUSG00000038119	protein_coding	chr9-35421128-35421183	proximal
0.000308348	0.185528	1	0.00376002	chr6-90506380-90509500	ENSMUST00000203807	RP24-457L7.3	ENSMUSG00000108111	lincRNA	chr6-90486532-90518958	within gene
0.00030932	0.285738	1	0.00376002	chr12-119163938-119165486	ENSMUST00000026360	Itgb8	ENSMUSG00000025321	protein_coding	chr12-119163501-119166754	within gene
0.000314361	0.141024	1	0.00380569	chr12-65172057-65173436	ENSMUST00000052201	Mis18bp1	ENSMUSG00000047534	protein_coding	chr12-65172449-65172580	within gene
0.000321613	-0.110168	1	0.00387766	chr6-48441810-48448743	ENSMUST00000212740	Sspo	ENSMUSG00000029797	protein_coding	chr6-48448497-48448679	within gene
0.000324518	-0.385565	1	0.00389684	chr7-100472017-100473632	ENSMUST00000107059	Ucp3	ENSMUSG00000032942	protein_coding	chr7-100472993-100473094	within gene
0.000326875	0.130368	1	0.00390932	chr18-80314943-80320639	ENSMUST00000077962	Kcng2	ENSMUSG00000059852	protein_coding	chr18-80296409-80322472	within gene
0.000329462	-0.129611	1	0.00392443	chr15-79376290-79384034	ENSMUST00000178522	Tmem184b	ENSMUSG00000009035	protein_coding	chr15-79378464-79378655	within gene
0.000334529	0.321909	1	0.00394881	chr4-11853736-11854509	ENSMUST00000029871	Cdh17	ENSMUSG00000028217	protein_coding	chr4-11817075-11817895	distal
0.000335117	0.215967	1	0.00394881	chr12-86644353-86648830	ENSMUST00000021681	Vash1	ENSMUSG00000021256	protein_coding	chr12-86678700-86680326	proximal
0.000335502	0.264912	1	0.00394881	chr16-72699000-72700429	ENSMUST00000023600	Robo1	ENSMUSG00000022883	protein_coding	chr16-72664195-72742125	within gene
0.000338974	-0.191171	1	0.00395939	chr14-63141046-63147586	ENSMUST00000054963	Fdft1	ENSMUSG00000021273	protein_coding	chr14-63146750-63146968	within gene
0.000339071	0.124489	1	0.00395939	chr9-19621623-19622665	ENSMUST00000215372	Zfp317	ENSMUSG00000057551	protein_coding	chr9-19622304-19622408	within gene
0.00034278	0.185945	1	0.00398701	chr16-38672938-38674367	ENSMUST00000132697	Arhgap31	ENSMUSG00000022799	protein_coding	chr16-38640350-38712573	within gene
0.000344241	0.171525	1	0.00398835	chr9-99628601-99632859	ENSMUST00000131095	Dzip1l	ENSMUSG00000037784	protein_coding	chr9-99632637-99632748	within gene
0.000356599	0.364469	1	0.00409199	chr12-67212659-67213451	ENSMUST00000179577	Mdga2	ENSMUSG00000034912	protein_coding	chr12-67197960-67220969	within gene
0.000357891	0.170613	1	0.00409199	chr4-139050794-139056345	ENSMUST00000050949	Tmco4	ENSMUSG00000041143	protein_coding	chr4-139053900-139054017	within gene
0.000359774	-0.173956	1	0.00409199	chr3-5218063-5221799	ENSMUST00000176175	Zfhx4	ENSMUSG00000025255	protein_coding	chr3-5221505-5221679	within gene
0.000361312	-0.481133	1	0.00409199	chr15-84762668-84763841	ENSMUST00000172307	Arhgap8	ENSMUSG00000078954	protein_coding	chr15-84757131-84765672	within gene
0.000361444	0.329526	1	0.00409199	chr11-83371162-83371889	ENSMUST00000176523	Ap2b1	ENSMUSG00000035152	protein_coding	chr11-83369783-83389702	within gene
0.000361464	-0.147199	1	0.00409199	chr11-115295838-115299638	ENSMUST00000056153	Fads6	ENSMUSG00000044788	protein_coding	chr11-115297314-115297476	within gene
0.000364795	-0.143764	1	0.00410136	chr2-160365123-160369525	ENSMUST00000099126	Mafb	ENSMUSG00000074622	protein_coding	chr2-160365705-160366676	within gene
0.000365057	0.333441	1	0.00410136	chr5-37834844-37836726	ENSMUST00000063116	Msx1	ENSMUSG00000048450	protein_coding	chr5-37823865-37824583	proximal
0.000368991	-0.113593	1	0.0041266	chr14-31249254-31255103	ENSMUST00000188453	Bap1	ENSMUSG00000021901	protein_coding	chr14-31254033-31254033	within gene
0.000370086	0.141757	1	0.0041266	chr10-59969449-59975564	ENSMUST00000182898	Anapc16	ENSMUSG00000020107	protein_coding	chr10-59987409-59988722	distal
0.000377466	0.243972	1	0.00417974	chr15-25886340-25887197	ENSMUST00000022881	Fam134b	ENSMUSG00000022270	protein_coding	chr15-25843613-25889480	within gene
0.00037767	-0.136855	1	0.00417974	chr11-87073070-87075414	ENSMUST00000020804	Gdpd1	ENSMUSG00000061666	protein_coding	chr11-87073836-87073977	within gene
0.000381403	-0.149128	1	0.00420055	chr15-75085312-75087236	ENSMUST00000189781	Gm28502	ENSMUSG00000099452	lincRNA	chr15-75078980-75079094	proximal
0.000382383	0.357042	1	0.00420055	chr12-21097585-21098392	ENSMUST00000174530	Gm21989	ENSMUSG00000090370	processed_transcript	chr12-21085786-21168203	within gene
0.00038457	0.308392	1	0.00420899	chr3-101010764-101013047	ENSMUST00000167086	Cd101	ENSMUSG00000086564	protein_coding	chr3-101012988-101013365	within gene
0.000392524	-0.100371	1	0.00428025	chr5-114442356-114446956	ENSMUST00000137167	Mvk	ENSMUSG00000041939	protein_coding	chr5-114446159-114446306	within gene
0.000396497	-0.105824	1	0.00429298	chr17-84184943-84192360	ENSMUST00000060366	Zfp36l2	ENSMUSG00000045817	protein_coding	chr17-84187644-84187694	within gene
0.000396587	-0.108955	1	0.00429298	chr3-94412219-94414304	ENSMUST00000200486	Tdrkh	ENSMUSG00000041912	protein_coding	chr3-94413317-94413362	within gene
0.000399924	0.412946	1	0.00431336	chr3-105369755-105370798	ENSMUST00000098761	Kcnd3	ENSMUSG00000040896	protein_coding	chr3-105452330-105452717	proximal
0.000405272	-0.13331	1	0.0043552	chr9-65030927-65034342	ENSMUST00000217434	Dpp8	ENSMUSG00000032393	protein_coding	chr9-65032778-65034995	within gene
0.000407512	0.194757	1	0.00435999	chr11-35930626-35934674	ENSMUST00000018993	Wwc1	ENSMUSG00000018849	protein_coding	chr11-35915286-35979970	within gene
0.000414232	0.412448	1	0.00435999	chr8-57409978-57410969	ENSMUST00000211592	Gm45536	ENSMUSG00000109629	lincRNA	chr8-57403379-57411585	within gene
0.000414915	-0.13761	1	0.00435999	chr1-23920227-23923822	ENSMUST00000027339	Smap1	ENSMUSG00000026155	protein_coding	chr1-23922038-23922155	within gene
0.000415255	0.125636	1	0.00435999	chr14-70327080-70342559	ENSMUST00000152442	Slc39a14	ENSMUSG00000022094	protein_coding	chr14-70334070-70334198	within gene
0.000417091	0.165129	1	0.00435999	chr18-36513768-36517622	ENSMUST00000025363	Hbegf	ENSMUSG00000024486	protein_coding	chr18-36515468-36515513	within gene
0.000417622	0.109321	1	0.00435999	chr13-23516283-23520523	ENSMUST00000148743	Gm11335	ENSMUSG00000085016	processed_transcript	chr13-23527011-23527823	distal
0.000417696	0.107663	1	0.00435999	chr1-60096559-60099301	ENSMUST00000143342	Wdr12	ENSMUSG00000026019	protein_coding	chr1-60097507-60097547	within gene
0.00041841	0.139218	1	0.00435999	chr2-101628161-101629672	ENSMUST00000111227	Rag2	ENSMUSG00000032864	protein_coding	chr2-101629347-101630930	within gene
0.000418948	0.24783	1	0.00435999	chr9-75434141-75436427	ENSMUST00000213767	Leo1	ENSMUSG00000042487	protein_coding	chr9-75441524-75441635	proximal
0.000422811	0.204378	1	0.00438482	chr2-11764977-11767703	ENSMUST00000071564	Fbxo18	ENSMUSG00000058594	protein_coding	chr2-11767122-11767711	within gene
0.000425779	0.298144	1	0.00440021	chr2-173406488-173407249	ENSMUST00000147357	Gm14642	ENSMUSG00000086114	lincRNA	chr2-173395531-173395720	distal
0.000429229	-0.230315	1	0.00442046	chr18-36120668-36122890	ENSMUST00000115713	Nrg2	ENSMUSG00000060275	protein_coding	chr18-36052952-36196427	within gene
0.000435648	-0.143225	1	0.00446413	chr17-74489013-74490484	ENSMUST00000024873	Yipf4	ENSMUSG00000024072	protein_coding	chr17-74489716-74489794	within gene
0.00043648	0.118436	1	0.00446413	chr6-70790035-70793892	ENSMUST00000066134	Rpia	ENSMUSG00000053604	protein_coding	chr6-70791886-70792149	within gene
0.000446153	-0.130511	1	0.00454739	chr12-80129226-80134170	ENSMUST00000180643	2310015A10Rik	ENSMUSG00000097729	lincRNA	chr12-80131960-80132726	within gene
0.000448062	0.106338	1	0.004551	chr12-8446782-8457767	ENSMUST00000067384	Rhob	ENSMUSG00000054364	protein_coding	chr12-8497763-8499041	distal
0.000449576	-0.125947	1	0.004551	chr9-120489809-120499822	ENSMUST00000217553	Eif1b	ENSMUSG00000006941	protein_coding	chr9-120494535-120494640	within gene
0.000453531	-0.298088	1	0.00457542	chr6-36784459-36785537	ENSMUST00000201321	Ptn	ENSMUSG00000029838	protein_coding	chr6-36744506-36809893	within gene
0.000465299	-0.384447	1	0.0046716	chr17-45807012-45808262	ENSMUST00000180519	F630040K05Rik	ENSMUSG00000097727	lincRNA	chr17-45786109-45788594	distal
0.000466467	0.121184	1	0.0046716	chr5-146407864-146420516	ENSMUST00000016143	Wasf3	ENSMUSG00000029636	protein_coding	chr5-146385339-146421917	within gene
0.000468781	0.162725	1	0.0046716	chr2-11493799-11497478	ENSMUST00000195779	Pfkfb3	ENSMUSG00000026773	protein_coding	chr2-11493903-11494028	within gene
0.000469365	-0.104743	1	0.0046716	chr17-8281944-8286235	ENSMUST00000155364	Mpc1	ENSMUSG00000023861	protein_coding	chr17-8283891-8283961	within gene
0.000473745	0.289858	1	0.00467619	chr19-56998427-57000335	ENSMUST00000148049	Afap1l2	ENSMUSG00000025083	protein_coding	chr19-56991128-57002249	within gene
0.000474695	-0.116887	1	0.00467619	chr10-95414114-95418422	ENSMUST00000172070	Socs2	ENSMUSG00000020027	protein_coding	chr10-95414831-95414969	within gene
0.000477151	-0.139221	1	0.00467619	chr10-76031723-76033592	ENSMUST00000061617	Zfp280b	ENSMUSG00000049764	protein_coding	chr10-76032654-76032749	within gene
0.000477811	-0.129032	1	0.00467619	chr9-72110385-72112751	ENSMUST00000185117	Tcf12	ENSMUSG00000032228	protein_coding	chr9-72110738-72110812	within gene
0.000478257	0.368404	1	0.00467619	chr6-103343566-103345427	ENSMUST00000203912	Chl1	ENSMUSG00000030077	protein_coding	chr6-103510586-103511149	proximal
0.00048028	0.121071	1	0.00467619	chr5-125212999-125220320	ENSMUST00000198586	Gm42637	ENSMUSG00000105039	lincRNA	chr5-125238314-125238731	distal
0.000480863	-0.13015	1	0.00467619	chr2-71451697-71453982	ENSMUST00000037210	Metap1d	ENSMUSG00000041921	protein_coding	chr2-71453359-71453398	within gene
0.000485634	0.414024	1	0.00469636	chr1-61309584-61310767	ENSMUST00000128274	Gm11587	ENSMUSG00000085248	lincRNA	chr1-61307524-61307746	distal
0.000487112	0.109217	1	0.00469636	chr14-11159255-11162750	ENSMUST00000162278	Fhit	ENSMUSG00000060579	protein_coding	chr14-11161934-11162032	within gene
0.00048775	0.220711	1	0.00469636	chr18-25016326-25017912	ENSMUST00000037097	Fhod3	ENSMUSG00000034295	protein_coding	chr18-25002033-25020661	within gene
0.00048927	-0.155296	1	0.00469636	chr13-34992890-34995029	ENSMUST00000178421	Eci2	ENSMUSG00000021417	protein_coding	chr13-34993068-34993175	within gene
0.000497343	0.258056	1	0.00472087	chr12-102116443-102117311	ENSMUST00000159329	Slc24a4	ENSMUSG00000041771	protein_coding	chr12-102128733-102129519	proximal
0.000497526	0.113663	1	0.00472087	chr18-11896251-11908382	ENSMUST00000171109	Cables1	ENSMUSG00000040957	protein_coding	chr18-11905925-11906002	within gene
0.000497853	-0.132598	1	0.00472087	chr19-42085585-42087043	ENSMUST00000051772	Morn4	ENSMUSG00000049670	protein_coding	chr19-42086197-42086370	within gene
0.000499571	-0.11558	1	0.00472087	chr1-65176362-65180521	ENSMUST00000191459	Idh1	ENSMUSG00000025950	protein_coding	chr1-65179763-65179815	within gene
0.000499782	0.297092	1	0.00472087	chrX-10517715-10519701	ENSMUST00000149982	Tspan7	ENSMUSG00000058254	protein_coding	chrX-10485239-10579314	within gene
0.000502091	0.233645	1	0.00472762	chr2-110210344-110211524	ENSMUST00000150183	Ccdc34	ENSMUSG00000027160	protein_coding	chr2-110172487-110173360	distal
0.000507328	0.146916	1	0.00475054	chr4-124590449-124596696	ENSMUST00000053604	3100002H09Rik	ENSMUSG00000051219	protein_coding	chr4-124609931-124610334	distal
0.000507728	0.269036	1	0.00475054	chr1-74014285-74015132	ENSMUST00000212888	Tns1	ENSMUSG00000055322	protein_coding	chr1-74003559-74016144	within gene
0.000525857	0.160444	1	0.00487822	chr8-10810026-10813163	ENSMUST00000207553	Gm45046	ENSMUSG00000109271	lincRNA	chr8-10770484-10770849	distal
0.000525962	0.369049	1	0.00487822	chr4-40047964-40049542	ENSMUST00000102973	Aco1	ENSMUSG00000028405	protein_coding	chr4-40143081-40143541	proximal
0.000527821	-0.1061	1	0.00487822	chr4-155810630-155815282	ENSMUST00000126346	Ccnl2	ENSMUSG00000029068	protein_coding	chr4-155815243-155815363	within gene
0.000527953	0.209087	1	0.00487822	chr11-88644376-88647358	ENSMUST00000144699	Msi2	ENSMUSG00000069769	protein_coding	chr11-88590148-88712437	within gene
0.00053431	0.14726	1	0.00492163	chr9-50881722-50890258	ENSMUST00000176798	Ppp2r1b	ENSMUSG00000032058	protein_coding	chr9-50883474-50883595	within gene
0.000543273	0.266968	1	0.00497769	chr18-74955473-74957316	ENSMUST00000066532	Lipg	ENSMUSG00000053846	protein_coding	chr18-74957198-74957379	within gene
0.00054676	-0.182791	1	0.00497769	chr17-86480481-86485243	ENSMUST00000097275	Prkce	ENSMUSG00000045038	protein_coding	chr17-86482120-86482249	within gene
0.000547078	0.165258	1	0.00497769	chr6-81964713-81966674	ENSMUST00000032124	Mrpl19	ENSMUSG00000030045	protein_coding	chr6-81965707-81965927	within gene
0.000547109	-0.113601	1	0.00497769	chr11-116197000-116200055	ENSMUST00000072948	Acox1	ENSMUSG00000020777	protein_coding	chr11-116198596-116198704	within gene
0.000549701	0.128973	1	0.00498597	chr15-73134815-73141608	ENSMUST00000044113	Ago2	ENSMUSG00000036698	protein_coding	chr15-73137993-73138113	within gene
0.000555158	0.132969	1	0.0050081	chr12-24579955-24585606	ENSMUST00000085553	Grhl1	ENSMUSG00000020656	protein_coding	chr12-24584834-24584945	within gene
0.000555517	0.294415	1	0.0050081	chr12-8443188-8446129	ENSMUST00000067384	Rhob	ENSMUSG00000054364	protein_coding	chr12-8497763-8499041	distal
0.000559816	-0.103445	1	0.00501229	chr6-25686379-25690893	ENSMUST00000200812	Gpr37	ENSMUSG00000039904	protein_coding	chr6-25688113-25689096	within gene
0.000561729	-0.103784	1	0.00501229	chr4-149423910-149428648	ENSMUST00000174343	Ube4b	ENSMUSG00000028960	protein_coding	chr4-149425882-149425905	within gene
0.00056232	0.111369	1	0.00501229	chr13-12564530-12567436	ENSMUST00000071973	Ero1lb	ENSMUSG00000057069	protein_coding	chr13-12566077-12566178	within gene
0.000562742	-0.182776	1	0.00501229	chr13-56768612-56771060	ENSMUST00000109871	Trpc7	ENSMUSG00000021541	protein_coding	chr13-56773113-56773763	distal
0.000569899	-0.129323	1	0.00506084	chr2-167470243-167480939	ENSMUST00000109218	Slc9a8	ENSMUSG00000039463	protein_coding	chr2-167474028-167474135	within gene
0.000573637	0.431203	1	0.00507882	chr19-26615636-26616467	ENSMUST00000208163	Smarca2	ENSMUSG00000024921	protein_coding	chr19-26605234-26623880	within gene
0.000577449	0.195481	1	0.00509669	chr14-24231078-24233592	ENSMUST00000169880	Dlg5	ENSMUSG00000021782	protein_coding	chr14-24202367-24244811	within gene
0.00057921	0.40093	1	0.00509669	chr2-152055397-152056868	ENSMUST00000064061	Scrt2	ENSMUSG00000060257	protein_coding	chr2-152081529-152082182	proximal
0.000581938	0.146221	1	0.00509669	chr12-4004324-4012514	ENSMUST00000111178	Efr3b	ENSMUSG00000020658	protein_coding	chr12-4000957-4038703	within gene
0.000582527	-0.167973	1	0.00509669	chr9-22388406-22389893	ENSMUST00000040912	Anln	ENSMUSG00000036777	protein_coding	chr9-22388970-22388987	within gene
0.000585343	0.209179	1	0.00510625	chr15-9060989-9061903	ENSMUST00000053308	Ranbp3l	ENSMUSG00000048424	protein_coding	chr15-9060891-9062943	within gene
0.000592763	0.197441	1	0.00514447	chrX-159371415-159373083	ENSMUST00000087143	Eif1ax	ENSMUSG00000067194	protein_coding	chrX-159372400-159372415	within gene
0.000593193	0.108407	1	0.00514447	chr10-11148486-11150744	ENSMUST00000159810	Shprh	ENSMUSG00000090112	protein_coding	chr10-11149427-11149586	within gene
0.000598656	0.221661	1	0.00517671	chr9-72851683-72855036	ENSMUST00000055535	Prtg	ENSMUSG00000036030	protein_coding	chr9-72854956-72855120	within gene
0.000608899	-0.169801	1	0.00524998	chr7-37561903-37565110	ENSMUST00000176205	Zfp536	ENSMUSG00000043456	protein_coding	chr7-37493839-37567813	within gene
0.00062124	0.133936	1	0.0053394	chr2-117332616-117344456	ENSMUST00000178884	Rasgrp1	ENSMUSG00000027347	protein_coding	chr2-117342675-117342709	within gene
0.000623259	0.296295	1	0.0053394	chr1-87574150-87575382	ENSMUST00000172222	Neu2	ENSMUSG00000079434	protein_coding	chr1-87574127-87579433	within gene
0.000625045	0.332915	1	0.0053394	chr4-45171201-45172078	ENSMUST00000134280	Frmpd1	ENSMUSG00000035615	protein_coding	chr4-45184875-45184957	proximal
0.000627167	-0.187941	1	0.0053394	chr2-153403988-153413056	ENSMUST00000109784	Nol4l	ENSMUSG00000061411	protein_coding	chr2-153411612-153411829	within gene
0.000628271	-0.18962	1	0.0053394	chr8-68556746-68559251	ENSMUST00000136060	Csgalnact1	ENSMUSG00000036356	protein_coding	chr8-68556972-68557120	within gene
0.000633251	0.144437	1	0.00536635	chrX-140540453-140545079	ENSMUST00000123898	Tsc22d3	ENSMUSG00000031431	protein_coding	chrX-140542105-140542156	within gene
0.000637493	0.414943	1	0.00538691	chr8-103272370-103273194	ENSMUST00000209324	Gm45390	ENSMUSG00000109701	lincRNA	chr8-103272044-103339510	within gene
0.000647114	0.138282	1	0.00544933	chr15-97740450-97747193	ENSMUST00000177352	Rapgef3	ENSMUSG00000022469	protein_coding	chr15-97747058-97747129	within gene
0.000648554	-0.139894	1	0.00544933	chr6-92213774-92215576	ENSMUST00000203516	Rbsn	ENSMUSG00000014550	protein_coding	chr6-92214711-92214849	within gene
0.000656154	-0.232258	1	0.00549586	chr16-10366093-10367208	ENSMUST00000115831	Tekt5	ENSMUSG00000039179	protein_coding	chr16-10361413-10378896	within gene
0.000657798	-0.100032	1	0.00549586	chr8-120626299-120638119	ENSMUST00000181333	Gm27021	ENSMUSG00000097919	protein_coding	chr8-120628472-120628517	within gene
0.000668148	0.128288	1	0.00556665	chr3-95041227-95044293	ENSMUST00000117355	Psmd4	ENSMUSG00000005625	protein_coding	chr3-95042508-95042533	within gene
0.000670889	0.232541	1	0.00557383	chr13-59466758-59470648	ENSMUST00000170555	Agtpbp1	ENSMUSG00000021557	protein_coding	chr13-59466117-59473687	within gene
0.000678036	0.262771	1	0.00561747	chr13-92856479-92857666	ENSMUST00000076169	Mtx3	ENSMUSG00000021704	protein_coding	chr13-92852895-92858230	within gene
0.000683418	0.238171	1	0.00563928	chr5-123952016-123953277	ENSMUST00000169898	Ccdc62	ENSMUSG00000061882	protein_coding	chr5-123951868-123954283	within gene
0.000685403	0.222805	1	0.00563928	chr7-65449978-65450853	ENSMUST00000206228	Tjp1	ENSMUSG00000030516	protein_coding	chr7-65354889-65513198	within gene
0.000686373	0.307523	1	0.00563928	chr15-55223708-55224624	ENSMUST00000096433	Deptor	ENSMUSG00000022419	protein_coding	chr15-55218274-55252006	within gene
0.000690776	0.179274	1	0.00565979	chr2-167774204-167779437	ENSMUST00000139927	Gm14321	ENSMUSG00000084797	lincRNA	chr2-167777667-167780722	within gene
0.000694171	-0.129061	1	0.00567193	chr14-17658549-17662199	ENSMUST00000091471	Thrb	ENSMUSG00000021779	protein_coding	chr14-17660960-17661024	within gene
0.000699524	0.247892	1	0.00569997	chr9-117356889-117357615	ENSMUST00000164018	Rbms3	ENSMUSG00000039607	protein_coding	chr9-117352563-117629799	within gene
0.000703658	0.190507	1	0.00570584	chr5-105602425-105606249	ENSMUST00000153754	Lrrc8c	ENSMUSG00000054720	protein_coding	chr5-105579610-105606498	within gene
0.000704092	0.24091	1	0.00570584	chr4-130972253-130975010	ENSMUST00000143967	Gm12973	ENSMUSG00000085804	lincRNA	chr4-130974790-130975053	within gene
0.000709245	-0.13404	1	0.0057086	chr10-93588014-93590459	ENSMUST00000020203	Snrpf	ENSMUSG00000020018	protein_coding	chr10-93589539-93589541	within gene
0.000709897	-0.164089	1	0.0057086	chr1-10992788-10995442	ENSMUST00000027056	Prex2	ENSMUSG00000048960	protein_coding	chr1-10993793-10993909	within gene
0.000710207	-0.12138	1	0.0057086	chr10-59701761-59703828	ENSMUST00000179709	Micu1	ENSMUSG00000020111	protein_coding	chr10-59702618-59702687	within gene
0.000716997	0.293032	1	0.00574121	chr17-27421751-27423589	ENSMUST00000118489	Grm4	ENSMUSG00000063239	protein_coding	chr17-27422725-27422781	within gene
0.000718236	-0.146288	1	0.00574121	chr14-62554795-62557067	ENSMUST00000039064	Fam124a	ENSMUSG00000035184	protein_coding	chr14-62555853-62555914	within gene
0.000720071	-0.102833	1	0.00574121	chr4-152289867-152306884	ENSMUST00000151372	Icmt	ENSMUSG00000039662	protein_coding	chr4-152299137-152299170	within gene
0.000727085	0.189534	1	0.0057816	chr19-5821617-5830897	ENSMUST00000173672	Neat1	ENSMUSG00000092274	lincRNA	chr19-5824708-5845478	within gene
0.000746881	-0.113353	1	0.00591074	chr8-94177947-94184865	ENSMUST00000212291	Mt1	ENSMUSG00000031765	protein_coding	chr8-94179823-94180193	within gene
0.000747312	-0.152976	1	0.00591074	chr7-120676651-120679788	ENSMUST00000208454	BC030336	ENSMUSG00000046096	protein_coding	chr7-120677765-120677870	within gene
0.000750363	-0.203518	1	0.00591294	chrX-137048848-137050399	ENSMUST00000047852	Fam199x	ENSMUSG00000042595	protein_coding	chrX-137049873-137050069	within gene
0.000751578	0.144567	1	0.00591294	chr11-69588292-69593059	ENSMUST00000171247	Trp53	ENSMUSG00000059552	protein_coding	chr11-69591254-69591308	within gene
0.000755471	0.349485	1	0.00592785	chr1-191464954-191465902	ENSMUST00000192778	Gm32200	ENSMUSG00000103114	lincRNA	chr1-191464824-191465048	within gene
0.000760815	-0.145264	1	0.00595403	chr8-107149929-107151726	ENSMUST00000034400	Cyb5b	ENSMUSG00000031924	protein_coding	chr8-107150712-107150873	within gene
0.000770825	-0.109334	1	0.00600754	chr4-130106247-130113106	ENSMUST00000118199	Pef1	ENSMUSG00000028779	protein_coding	chr4-130107627-130107650	within gene
0.000772163	-0.114149	1	0.00600754	chr12-110972903-110980467	ENSMUST00000148765	Ankrd9	ENSMUSG00000037904	protein_coding	chr12-110976519-110977499	within gene
0.000773729	-0.262816	1	0.00600754	chr9-42195656-42197079	ENSMUST00000216643	RP24-395P13.2	ENSMUSG00000111767	lincRNA	chr9-42186336-42205614	within gene
0.000781945	-0.173798	1	0.00604062	chr10-80474339-80476127	ENSMUST00000051773	Onecut3	ENSMUSG00000045518	protein_coding	chr10-80494835-80496190	proximal
0.000782062	-0.104621	1	0.00604062	chr2-129197198-129200869	ENSMUST00000148988	Slc20a1	ENSMUSG00000027397	protein_coding	chr2-129199719-129199816	within gene
0.000793217	-0.144592	1	0.00611086	chr4-24965118-24967408	ENSMUST00000151006	Gpr63	ENSMUSG00000040372	protein_coding	chr4-24966625-25007129	within gene
0.000804544	0.230723	1	0.00616626	chr11-100858005-100861082	ENSMUST00000138083	Stat5a	ENSMUSG00000004043	protein_coding	chr11-100860345-100860576	within gene
0.000804567	0.445891	1	0.00616626	chr13-42374247-42374846	ENSMUST00000021796	Edn1	ENSMUSG00000021367	protein_coding	chr13-42306880-42307989	distal
0.000807375	-0.124861	1	0.00617184	chr6-34779939-34781476	ENSMUST00000148834	Agbl3	ENSMUSG00000038836	protein_coding	chr6-34780848-34781059	within gene
0.000809891	0.142893	1	0.00617516	chr10-111971879-111973687	ENSMUST00000174653	Krr1	ENSMUSG00000063334	protein_coding	chr10-111972793-111972874	within gene
0.000837775	0.26551	1	0.00637139	chr4-85250082-85252486	ENSMUST00000107189	Sh3gl2	ENSMUSG00000028488	protein_coding	chr4-85205622-85347123	within gene
0.000848567	0.255637	1	0.00643361	chr14-47959348-47960256	ENSMUST00000073150	Peli2	ENSMUSG00000021846	protein_coding	chr14-48120869-48121233	proximal
0.000850295	0.123951	1	0.00643361	chr2-34370653-34374347	ENSMUST00000175855	Pbx3	ENSMUSG00000038718	protein_coding	chr2-34370824-34370846	within gene
0.000856194	-0.142672	1	0.00645755	chr3-25142818-25145643	ENSMUST00000204227	Naaladl2	ENSMUSG00000102758	protein_coding	chr3-24894094-25144078	within gene
0.000858066	0.182961	1	0.00645755	chr12-69168072-69169259	ENSMUST00000110621	Lrr1	ENSMUSG00000034883	protein_coding	chr12-69168856-69169062	within gene
0.000861106	-0.112434	1	0.00645755	chr2-167500405-167508958	ENSMUST00000127939	Rnf114	ENSMUSG00000006418	protein_coding	chr2-167503459-167503601	within gene
0.000863836	0.247079	1	0.00645755	chr19-37361590-37363949	ENSMUST00000012587	Kif11	ENSMUSG00000012443	protein_coding	chr19-37376403-37376667	proximal
0.000865756	0.268636	1	0.00645755	chr19-30159853-30160575	ENSMUST00000025778	Gldc	ENSMUSG00000024827	protein_coding	chr19-30158650-30174423	within gene
0.000866522	-0.169789	1	0.00645755	chr11-120775533-120778566	ENSMUST00000123273	Rfng	ENSMUSG00000025158	protein_coding	chr11-120780746-120781903	distal
0.000878822	-0.110739	1	0.00652691	chr4-106699643-106706182	ENSMUST00000106770	Mroh7	ENSMUSG00000047502	protein_coding	chr4-106704131-106704243	within gene
0.000881969	-0.156751	1	0.00652691	chr7-142532189-142534423	ENSMUST00000210662	Mrpl23	ENSMUSG00000037772	protein_coding	chr7-142533914-142534008	within gene
0.000882431	0.133881	1	0.00652691	chr10-14192966-14197713	ENSMUST00000191138	Hivep2	ENSMUSG00000015501	protein_coding	chr10-14149737-14151374	distal
0.000887793	0.157423	1	0.00655024	chr13-63335633-63337977	ENSMUST00000163091	Fancc	ENSMUSG00000021461	protein_coding	chr13-63331894-63340318	within gene
0.000902285	0.177331	1	0.00664064	chr19-7605098-7608038	ENSMUST00000159983	Lgals12	ENSMUSG00000024972	protein_coding	chr19-7606662-7606730	within gene
0.000918733	0.324279	1	0.00674496	chr14-76220975-76222478	ENSMUST00000095471	Rps2-ps6	ENSMUSG00000095427	protein_coding	chr14-76236688-76237353	distal
0.000927025	-0.131125	1	0.00677533	chr13-94357855-94359966	ENSMUST00000059598	Gm9776	ENSMUSG00000042857	protein_coding	chr13-94358454-94358765	within gene
0.000928254	-0.117602	1	0.00677533	chr6-136517947-136519691	ENSMUST00000186577	Atf7ip	ENSMUSG00000030213	protein_coding	chr6-136518841-136518963	within gene
0.000931151	0.283294	1	0.00677533	chr8-57353502-57354189	ENSMUST00000210614	5033428I22Rik	ENSMUSG00000097910	lincRNA	chr8-57345327-57353938	within gene
0.000932008	0.186341	1	0.00677533	chr1-170457761-170461446	ENSMUST00000161966	Nos1ap	ENSMUSG00000038473	protein_coding	chr1-170390824-170514614	within gene
0.000935201	-0.101613	1	0.00678192	chr7-143829046-143836070	ENSMUST00000207143	Dhcr7	ENSMUSG00000058454	protein_coding	chr7-143832918-143832920	within gene
0.000941029	0.178274	1	0.00678849	chr15-30284819-30286895	ENSMUST00000081728	Ctnnd2	ENSMUSG00000022240	protein_coding	chr15-30173164-30332009	within gene
0.000942674	-0.100048	1	0.00678849	chr11-70699032-70707370	ENSMUST00000152618	Kif1c	ENSMUSG00000020821	protein_coding	chr11-70706941-70707199	within gene
0.000942973	0.112134	1	0.00678849	chr5-118421639-118425839	ENSMUST00000201179	Gm28563	ENSMUSG00000106812	lincRNA	chr5-118397265-118397330	proximal
0.000954408	0.273119	1	0.00685417	chr16-81284227-81285939	ENSMUST00000067602	Ncam2	ENSMUSG00000022762	protein_coding	chr16-81200969-81432708	within gene
0.000983649	-0.236477	1	0.00704711	chr7-79557198-79559147	ENSMUST00000206829	Gm35040	ENSMUSG00000108616	lincRNA	chr7-79555094-79560033	within gene
0.000988906	0.186869	1	0.0070677	chr5-4495399-4497101	ENSMUST00000054294	Fzd1	ENSMUSG00000044674	protein_coding	chr5-4753839-4755651	distal
0.000991481	-0.250445	1	0.00706907	chr11-117343772-117351293	ENSMUST00000155331	Sept9	ENSMUSG00000059248	protein_coding	chr11-117332471-117351428	within gene
0.000999931	0.138632	1	0.00711222	chr5-24956567-24974353	ENSMUST00000076306	Prkag2	ENSMUSG00000028944	protein_coding	chr5-24947639-24995261	within gene
0.00100742	-0.15283	1	0.00714836	chr13-115089181-115091292	ENSMUST00000109226	Pelo	ENSMUSG00000042275	protein_coding	chr13-115089194-115089919	within gene
0.00101451	0.281852	1	0.0071815	chr7-130987671-130989899	ENSMUST00000124096	Fgfr2	ENSMUSG00000030849	protein_coding	chr7-130172940-133081756	within gene
0.00102088	0.222936	1	0.00720934	chr10-25022888-25024407	ENSMUST00000020161	Arg1	ENSMUSG00000019987	protein_coding	chr10-24927312-24927470	proximal
0.00102529	0.291105	1	0.00722328	chr14-75482219-75483917	ENSMUST00000164848	Siah3	ENSMUSG00000091722	protein_coding	chr14-75456191-75525445	within gene
0.00103862	0.172247	1	0.00729984	chr6-52823330-52826491	ENSMUST00000136250	Jazf1	ENSMUSG00000063568	protein_coding	chr6-52812300-52893998	within gene
0.00104464	0.184759	1	0.00731968	chr2-118597475-118598712	ENSMUST00000038341	Bub1b	ENSMUSG00000040084	protein_coding	chr2-118598448-118598461	within gene
0.00104989	-0.135911	1	0.00731968	chr19-10052209-10068211	ENSMUST00000115995	Fads3	ENSMUSG00000024664	protein_coding	chr19-10057885-10057936	within gene
0.00104994	0.157055	1	0.00731968	chrX-48694410-48695508	ENSMUST00000033433	Rbmx2	ENSMUSG00000031107	protein_coding	chrX-48695320-48695435	within gene
0.00105131	0.317551	1	0.00731968	chr1-66691706-66693337	ENSMUST00000212557	Unc80	ENSMUSG00000055567	protein_coding	chr1-66692508-66692589	within gene
0.00105486	-0.208797	1	0.00732718	chr4-154245591-154250065	ENSMUST00000152159	Megf6	ENSMUSG00000057751	protein_coding	chr4-154249427-154249552	within gene
0.00106066	-0.180216	1	0.00735016	chr11-71438925-71441210	ENSMUST00000152249	Gm16013	ENSMUSG00000085230	lincRNA	chr11-71436141-71436180	proximal
0.00106312	0.12222	1	0.00735016	chr8-126733148-126737969	ENSMUST00000212695	RP23-312B17.1	ENSMUSG00000110626	lincRNA	chr8-126755571-126757253	distal
0.00107185	0.155222	1	0.00739327	chr4-89136741-89138469	ENSMUST00000058030	Mtap	ENSMUSG00000062937	protein_coding	chr4-89137492-89137524	within gene
0.001079	-0.102226	1	0.0074253	chr4-151041269-151048954	ENSMUST00000136398	Per3	ENSMUSG00000028957	protein_coding	chr4-151044108-151044232	within gene
0.00108805	0.140489	1	0.00747026	chr13-49126335-49135835	ENSMUST00000162581	Wnk2	ENSMUSG00000037989	protein_coding	chr13-49102963-49146551	within gene
0.00109753	0.331234	1	0.00751792	chr3-65904781-65906316	ENSMUST00000154585	Ccnl1	ENSMUSG00000027829	protein_coding	chr3-65946151-65946948	distal
0.00112491	0.24666	1	0.00768774	chr17-81542137-81543092	ENSMUST00000163680	Slc8a1	ENSMUSG00000054640	protein_coding	chr17-81445594-81647808	within gene
0.0011404	-0.102731	1	0.00775962	chr16-77417454-77423483	ENSMUST00000183099	Mir99ahg	ENSMUSG00000090386	processed_transcript	chr16-77360719-77501502	within gene
0.00114066	0.128704	1	0.00775962	chr14-121144408-121153878	ENSMUST00000153607	Farp1	ENSMUSG00000025555	protein_coding	chr14-121102183-121207253	within gene
0.00114382	-0.110559	1	0.00776334	chr9-82828930-82831264	ENSMUST00000113245	Irak1bp1	ENSMUSG00000032251	protein_coding	chr9-82830028-82830339	within gene
0.00115532	0.169622	1	0.0078235	chr16-25464626-25466218	ENSMUST00000056087	Tprg	ENSMUSG00000048399	protein_coding	chr16-25422316-25422344	distal
0.00116315	0.102353	1	0.00785853	chr2-129296621-129298136	ENSMUST00000052708	Ckap2l	ENSMUSG00000048327	protein_coding	chr2-129297105-129297141	within gene
0.00117048	0.240882	1	0.00786007	chr1-39773720-39774903	ENSMUST00000171319	Gm3646	ENSMUSG00000091937	protein_coding	chr1-39804148-39804182	distal
0.00117102	0.156841	1	0.00786007	chr9-29831600-29836146	ENSMUST00000152513	Ntm	ENSMUSG00000059974	protein_coding	chr9-29411641-29962844	within gene
0.00117133	-0.257596	1	0.00786007	chr2-105680139-105683339	ENSMUST00000167211	Pax6	ENSMUSG00000027168	protein_coding	chr2-105680298-105680307	within gene
0.00117513	0.16557	1	0.00786779	chr2-75981260-75983090	ENSMUST00000099994	Ttc30a1	ENSMUSG00000075271	protein_coding	chr2-75979743-75981737	within gene
0.00118403	-0.183166	1	0.00790952	chr7-65861086-65864444	ENSMUST00000176209	Pcsk6	ENSMUSG00000030513	protein_coding	chr7-65862432-65862443	within gene
0.00124975	-0.134997	1	0.00832979	chr6-36808143-36811031	ENSMUST00000201321	Ptn	ENSMUSG00000029838	protein_coding	chr6-36809894-36810179	within gene
0.00126393	0.215197	1	0.0084054	chr1-78567217-78568898	ENSMUST00000190504	5730419F03Rik	ENSMUSG00000099364	lincRNA	chr1-78595031-78596859	distal
0.00127439	-0.104756	1	0.00845601	chr1-181839548-181843333	ENSMUST00000195299	Lbr	ENSMUSG00000004880	protein_coding	chr1-181842809-181842859	within gene
0.00127859	0.343301	1	0.00846493	chr1-111020307-111021113	ENSMUST00000187555	Cdh19	ENSMUSG00000047216	protein_coding	chr1-110977247-110977584	proximal
0.00128341	-0.17138	1	0.00847796	chr14-61011557-61013827	ENSMUST00000111236	Tnfrsf19	ENSMUSG00000060548	protein_coding	chr14-61005254-61024168	within gene
0.0013024	0.142982	1	0.00858425	chr11-16950701-16951985	ENSMUST00000109635	Fbxo48	ENSMUSG00000044966	protein_coding	chr11-16951375-16951431	within gene
0.0013172	0.120155	1	0.00866259	chr9-58435814-58444127	ENSMUST00000181967	4930461G14Rik	ENSMUSG00000097651	lincRNA	chr9-58455122-58455356	proximal
0.00132023	0.300311	1	0.00866326	chr6-30112569-30113202	ENSMUST00000170535	Nrf1	ENSMUSG00000058440	protein_coding	chr6-30102310-30115012	within gene
0.00135208	0.23497	1	0.00885271	chr9-103066521-103069142	ENSMUST00000188664	Slco2a1	ENSMUSG00000032548	protein_coding	chr9-103067825-103068052	within gene
0.00136013	-0.109334	1	0.00888576	chr11-100410791-100417215	ENSMUST00000141840	P3h4	ENSMUSG00000006931	protein_coding	chr11-100411792-100411874	within gene
0.00136398	0.167057	1	0.00889135	chr15-94252230-94256012	ENSMUST00000035342	Adamts20	ENSMUSG00000022449	protein_coding	chr15-94270163-94270299	distal
0.00137556	0.142036	1	0.00892489	chr4-138551252-138556977	ENSMUST00000030533	Vwa5b1	ENSMUSG00000028753	protein_coding	chr4-138565360-138569066	distal
0.00137988	-0.195053	1	0.00892489	chr2-105686594-105690734	ENSMUST00000167211	Pax6	ENSMUSG00000027168	protein_coding	chr2-105685944-105691564	within gene
0.00138015	-0.260263	1	0.00892489	chr15-55904897-55907198	ENSMUST00000110200	Sntb1	ENSMUSG00000060429	protein_coding	chr15-55906024-55906591	within gene
0.00138116	-0.129908	1	0.00892489	chr6-29716528-29720585	ENSMUST00000115250	Tspan33	ENSMUSG00000001763	protein_coding	chr6-29717537-29717638	within gene
0.001394	-0.215936	1	0.00898825	chr1-120264366-120265941	ENSMUST00000140490	Steap3	ENSMUSG00000026389	protein_coding	chr1-120265232-120265255	within gene
0.0014071	0.26888	1	0.0090461	chr9-46909318-46910244	ENSMUST00000191603	2900052N01Rik	ENSMUSG00000099696	lincRNA	chr9-46913493-46913746	proximal
0.00140907	-0.119076	1	0.0090461	chr15-98180292-98182559	ENSMUST00000165379	Olfr288	ENSMUSG00000075427	protein_coding	chr15-98186013-98186838	distal
0.00141854	-0.200904	1	0.00908724	chr6-101376429-101378707	ENSMUST00000075994	Pdzrn3	ENSMUSG00000035357	protein_coding	chr6-101377166-101377888	within gene
0.00143797	-0.13445	1	0.00919187	chr16-44394105-44396274	ENSMUST00000099742	Cfap44	ENSMUSG00000071550	protein_coding	chr16-44394799-44394848	within gene
0.00146473	-0.129756	1	0.00934279	chr14-54429330-54434565	ENSMUST00000199195	Mrpl52	ENSMUSG00000010406	protein_coding	chr14-54429582-54429728	within gene
0.00147277	0.168134	1	0.0093739	chr14-63921292-63924585	ENSMUST00000022528	Pinx1	ENSMUSG00000021958	protein_coding	chr14-63919625-63919859	distal
0.00147964	-0.12641	1	0.00939746	chr19-44282229-44286694	ENSMUST00000026221	Scd2	ENSMUSG00000025203	protein_coding	chr19-44293676-44294411	proximal
0.00149668	-0.107912	1	0.00948455	chr8-8688076-8691133	ENSMUST00000207817	Arglu1	ENSMUSG00000040459	protein_coding	chr8-8689977-8690311	within gene
0.00149975	0.175486	1	0.00948455	chr10-29209951-29214990	ENSMUST00000213490	9330159F19Rik	ENSMUSG00000004360	protein_coding	chr10-29211695-29211866	within gene
0.00151355	0.103465	1	0.00955148	chr19-37374869-37376986	ENSMUST00000012587	Kif11	ENSMUSG00000012443	protein_coding	chr19-37376594-37376667	within gene
0.00152648	-0.102497	1	0.00961263	chr19-46571302-46576646	ENSMUST00000026009	Arl3	ENSMUSG00000025035	protein_coding	chr19-46573040-46573042	within gene
0.00155222	0.198881	1	0.00974327	chr9-115604168-115605745	ENSMUST00000082810	n-R5s92	ENSMUSG00000094630	rRNA	chr9-115626600-115626718	distal
0.00155648	0.110025	1	0.00974327	chr1-154155977-154157779	ENSMUST00000190485	A830008E24Rik	ENSMUSG00000100627	lincRNA	chr1-154117440-154117951	proximal
0.00155708	-0.107416	1	0.00974327	chr8-122373322-122378450	ENSMUST00000176699	Zc3h18	ENSMUSG00000017478	protein_coding	chr8-122376644-122376800	within gene
0.0015622	0.134807	1	0.00975472	chr11-98947050-98956829	ENSMUST00000164748	Rara	ENSMUSG00000037992	protein_coding	chr11-98950618-98950795	within gene
0.00156713	-0.382205	1	0.00976495	chr9-16484808-16485642	ENSMUST00000217308	Fat3	ENSMUSG00000074505	protein_coding	chr9-16378255-16501020	within gene
0.00157804	-0.159087	1	0.00978349	chr18-57353448-57355925	ENSMUST00000025490	Prrc1	ENSMUSG00000024594	protein_coding	chr18-57354733-57354891	within gene
0.00158229	0.139076	1	0.00978349	chr9-107697671-107704242	ENSMUST00000194039	Sema3f	ENSMUSG00000034684	protein_coding	chr9-107692717-107705430	within gene
0.00158328	0.150861	1	0.00978349	chrX-123102765-123105057	ENSMUST00000113348	Cldn34c1	ENSMUSG00000079450	protein_coding	chrX-123103559-123103637	within gene
0.0015833	0.106417	1	0.00978349	chr9-122624377-122636249	ENSMUST00000215759	9530059O14Rik	ENSMUSG00000097736	lincRNA	chr9-122576983-122652072	within gene
0.00160574	-0.103865	1	0.00990152	chr12-76253919-76256624	ENSMUST00000021443	Mthfd1	ENSMUSG00000021048	protein_coding	chr12-76255504-76255544	within gene
0.00164576	0.323072	1	0.0101168	chr9-115547278-115548350	ENSMUST00000082810	n-R5s92	ENSMUSG00000094630	rRNA	chr9-115626600-115626718	distal
0.00164748	0.278192	1	0.0101168	chr3-109307304-109308054	ENSMUST00000046864	Vav3	ENSMUSG00000033721	protein_coding	chr3-109340653-109341242	proximal
0.00165301	0.434909	1	0.0101298	chr4-151604427-151605281	ENSMUST00000169423	Camta1	ENSMUSG00000014592	protein_coding	chr4-151586483-151830417	within gene
0.0016637	0.312313	1	0.0101743	chr4-104745572-104746977	ENSMUST00000106830	Dab1	ENSMUSG00000028519	protein_coding	chr4-104741513-104744844	distal
0.00166785	0.124594	1	0.0101787	chr11-22975461-22982969	ENSMUST00000160826	Gm28048	ENSMUSG00000098650	protein_coding	chr11-22982079-22982090	within gene
0.00167739	0.166659	1	0.0102134	chr4-151178262-151181874	ENSMUST00000169423	Camta1	ENSMUSG00000014592	protein_coding	chr4-151163970-151290031	within gene
0.001682	0.330183	1	0.0102134	chr1-182439425-182440911	ENSMUST00000117245	Trp53bp2	ENSMUSG00000026510	protein_coding	chr1-182440837-182441011	within gene
0.00168388	0.213831	1	0.0102134	chr4-10975773-10977984	ENSMUST00000054776	Plekhf2	ENSMUSG00000049969	protein_coding	chr4-10988662-10990590	distal
0.00169143	0.261128	1	0.0102384	chr1-20845469-20846231	ENSMUST00000185290	Gm28065	ENSMUSG00000102121	lincRNA	chr1-20839387-20839689	distal
0.00169886	0.31675	1	0.0102535	chr4-70509481-70510464	ENSMUST00000107359	Megf9	ENSMUSG00000039270	protein_coding	chr4-70488333-70534227	within gene
0.00170118	0.116751	1	0.0102535	chr16-4002443-4004705	ENSMUST00000171762	Slx4	ENSMUSG00000039738	protein_coding	chr16-4003732-4003770	within gene
0.0017043	0.19183	1	0.0102535	chr1-159660089-159661882	ENSMUST00000195199	Tnr	ENSMUSG00000015829	protein_coding	chr1-159524216-159737510	within gene
0.00171416	0.210362	1	0.0102919	chr7-74090952-74092161	ENSMUST00000205302	Gm45004	ENSMUSG00000108725	lincRNA	chr7-74043632-74043738	proximal
0.00173204	0.182363	1	0.0103782	chr13-107766091-107768024	ENSMUST00000105097	Zswim6	ENSMUSG00000032846	protein_coding	chr13-107748364-107769559	within gene
0.00174048	0.335372	1	0.0104078	chr15-28050884-28051839	ENSMUST00000090247	Trio	ENSMUSG00000022263	protein_coding	chr15-28025340-28025848	proximal
0.00174637	0.170112	1	0.010422	chr5-140541941-140544154	ENSMUST00000198212	Gm42808	ENSMUSG00000105845	lincRNA	chr5-140545486-140545616	distal
0.00175188	0.292284	1	0.0104339	chr6-8692905-8695045	ENSMUST00000156695	Ica1	ENSMUSG00000062995	protein_coding	chr6-8672424-8737016	within gene
0.00176717	0.321354	1	0.0105039	chr15-38120874-38121601	ENSMUST00000110336	Ubr5	ENSMUSG00000037487	protein_coding	chr15-38078364-38078853	proximal
0.00177281	-0.113532	1	0.0105163	chr7-4863083-4868246	ENSMUST00000064547	Isoc2b	ENSMUSG00000052605	protein_coding	chr7-4866061-4866193	within gene
0.00177727	-0.39101	1	0.0105217	chr2-170771939-170773049	ENSMUST00000029075	Dok5	ENSMUSG00000027560	protein_coding	chr2-170732189-170800849	within gene
0.00180348	-0.143383	1	0.0106248	chr18-80199929-80201245	ENSMUST00000025462	Rbfa	ENSMUSG00000024570	protein_coding	chr18-80200386-80200549	within gene
0.00180366	-0.181488	1	0.0106248	chr7-35184770-35188352	ENSMUST00000167441	Slc7a10	ENSMUSG00000030495	protein_coding	chr7-35186482-35186650	within gene
0.00180543	-0.14389	1	0.0106248	chr4-116823178-116828423	ENSMUST00000055436	Hpdl	ENSMUSG00000043155	protein_coding	chr4-116819904-116821707	proximal
0.00181089	-0.100758	1	0.0106358	chr10-4428967-4433951	ENSMUST00000152294	Armt1	ENSMUSG00000061759	protein_coding	chr10-4432671-4432711	within gene
0.00182292	0.111338	1	0.0106853	chr7-30578536-30593436	ENSMUST00000131002	Kmt2b	ENSMUSG00000006307	protein_coding	chr7-30584994-30585340	within gene
0.0018277	0.223428	1	0.0106922	chr17-66509804-66512931	ENSMUST00000167962	Rab12	ENSMUSG00000023460	protein_coding	chr17-66506094-66519347	within gene
0.00183164	0.111479	1	0.0106942	chr5-116022703-116025261	ENSMUST00000148208	Prkab1	ENSMUSG00000029513	protein_coding	chr5-116024091-116024249	within gene
0.00184489	0.133796	1	0.0107175	chr11-102738066-102743285	ENSMUST00000068150	Adam11	ENSMUSG00000020926	protein_coding	chr11-102761439-102761684	proximal
0.00184519	0.115648	1	0.0107175	chr15-98129967-98138810	ENSMUST00000163507	Pfkm	ENSMUSG00000033065	protein_coding	chr15-98131915-98132059	within gene
0.00184647	0.214909	1	0.0107175	chr5-113637203-113638679	ENSMUST00000151460	Cmklr1	ENSMUSG00000042190	protein_coding	chr5-113631381-113649386	within gene
0.00185584	-0.135589	1	0.0107508	chr4-109979746-109986538	ENSMUST00000061187	Dmrta2	ENSMUSG00000047143	protein_coding	chr4-109981605-109982653	within gene
0.00186154	0.107259	1	0.0107628	chr2-114654053-114655599	ENSMUST00000102542	Dph6	ENSMUSG00000057147	protein_coding	chr2-114654831-114654853	within gene
0.00186658	0.138614	1	0.010771	chr15-84638360-84642305	ENSMUST00000171460	Prr5	ENSMUSG00000036106	protein_coding	chr15-84669620-84669705	proximal
0.00187654	0.310038	1	0.0108074	chr4-144882708-144883554	ENSMUST00000105744	Dhrs3	ENSMUSG00000066026	protein_coding	chr4-144892827-144892910	proximal
0.0018872	-0.262555	1	0.0108406	chr14-118436717-118438004	ENSMUST00000186060	1700044C05Rik	ENSMUSG00000099911	lincRNA	chr14-118397831-118398170	distal
0.00189317	-0.101559	1	0.0108406	chr13-8884878-8886639	ENSMUST00000177447	Idi1	ENSMUSG00000058258	protein_coding	chr13-8885994-8885996	within gene
0.00189327	0.190785	1	0.0108406	chr4-137895254-137899643	ENSMUST00000130407	Ece1	ENSMUSG00000057530	protein_coding	chr4-137862382-137913767	within gene
0.00190478	0.11058	1	0.0108855	chr17-10331903-10337087	ENSMUST00000188715	1700110C19Rik	ENSMUSG00000099384	lincRNA	chr17-10328920-10329307	distal
0.00192523	-0.276327	1	0.0109667	chr9-41876659-41878078	ENSMUST00000213182	RP24-362F17.3	ENSMUSG00000111511	processed_transcript	chr9-41876095-41876268	promoter
0.00192639	0.385516	1	0.0109667	chr5-92712561-92713133	ENSMUST00000168878	Shroom3	ENSMUSG00000029381	protein_coding	chr5-92683832-92780752	within gene
0.00194318	-0.135255	1	0.0110411	chr14-122461848-122466034	ENSMUST00000039118	Zic5	ENSMUSG00000041703	protein_coding	chr14-122463892-122465317	within gene
0.00194886	0.240874	1	0.0110522	chr15-86419161-86420412	ENSMUST00000063414	Tbc1d22a	ENSMUSG00000051864	protein_coding	chr15-86391205-86449191	within gene
0.00195411	-0.105985	1	0.0110608	chr10-44266601-44269042	ENSMUST00000039286	Atg5	ENSMUSG00000038160	protein_coding	chr10-44268358-44268584	within gene
0.00197225	0.176631	1	0.0111423	chr14-45539299-45541777	ENSMUST00000045905	Fermt2	ENSMUSG00000037712	protein_coding	chr14-45529934-45530118	proximal
0.00197843	0.37624	1	0.0111559	chr6-71621563-71622542	ENSMUST00000207023	Kdm3a	ENSMUSG00000053470	protein_coding	chr6-71621448-71624592	within gene
0.00198912	-0.120175	1	0.0111739	chr17-83350098-83352581	ENSMUST00000112363	Eml4	ENSMUSG00000032624	protein_coding	chr17-83351215-83351239	within gene
0.00199163	-0.131939	1	0.0111739	chr18-88892440-88894808	ENSMUST00000125362	Socs6	ENSMUSG00000056153	protein_coding	chr18-88894162-88894352	within gene
0.00199605	-0.244047	1	0.0111739	chr2-18906171-18908233	ENSMUST00000152981	Pip4k2a	ENSMUSG00000026737	protein_coding	chr2-18906229-18906274	within gene
0.00199669	-0.156235	1	0.0111739	chr5-137348555-137350808	ENSMUST00000166239	Ephb4	ENSMUSG00000029710	protein_coding	chr5-137350598-137350649	within gene
0.00202619	0.250818	1	0.0113176	chr7-125989158-125990461	ENSMUST00000073935	Gsg1l	ENSMUSG00000046182	protein_coding	chr7-125958588-126020623	within gene
0.00203235	0.22495	1	0.0113189	chr2-134976584-134978082	ENSMUST00000202531	Plcb1	ENSMUSG00000051177	protein_coding	chr2-134813679-134988123	within gene
0.00203405	0.161822	1	0.0113189	chr1-179852813-179855772	ENSMUST00000097454	Gm10518	ENSMUSG00000073486	protein_coding	chr1-179803926-179804676	distal
0.00204972	-0.191023	1	0.011375	chr7-19255389-19258907	ENSMUST00000161711	Opa3	ENSMUSG00000052214	protein_coding	chr7-19255356-19255840	within gene
0.00205197	-0.393108	1	0.011375	chr10-56921241-56921760	ENSMUST00000067972	Gm9956	ENSMUSG00000054758	protein_coding	chr10-56745640-56748254	distal
0.00205819	-0.106881	1	0.011375	chr6-133104563-133106199	ENSMUST00000191462	Smim10l1	ENSMUSG00000072704	protein_coding	chr6-133105414-133105605	within gene
0.00205947	-0.198577	1	0.011375	chr15-75641367-75643588	ENSMUST00000000958	Top1mt	ENSMUSG00000000934	protein_coding	chr15-75657035-75657111	distal
0.00207425	0.31677	1	0.0114353	chrX-169925499-169926269	ENSMUST00000112107	Mid1	ENSMUSG00000035299	protein_coding	chrX-169800793-169966062	within gene
0.00208379	0.330985	1	0.0114667	chr10-78260132-78261767	ENSMUST00000001240	Agpat3	ENSMUSG00000001211	protein_coding	chr10-78269178-78273686	distal
0.00210275	-0.111263	1	0.0115496	chr16-87431672-87433079	ENSMUST00000039449	Ltn1	ENSMUSG00000052299	protein_coding	chr16-87432426-87432467	within gene
0.00210894	-0.12936	1	0.0115622	chr7-99660951-99667595	ENSMUST00000154295	Slco2b1	ENSMUSG00000030737	protein_coding	chr7-99664779-99664932	within gene
0.00214228	-0.133569	1	0.0117232	chr6-142345135-142346602	ENSMUST00000041852	Pyroxd1	ENSMUSG00000041671	protein_coding	chr6-142345733-142345807	within gene
0.00214888	0.139013	1	0.0117377	chr4-86611396-86612854	ENSMUST00000125481	Haus6	ENSMUSG00000038047	protein_coding	chr4-86611686-86611813	within gene
0.0021609	0.331196	1	0.0117817	chr18-12004871-12005667	ENSMUST00000211298	Tmem241	ENSMUSG00000049411	protein_coding	chr18-11993629-12043213	within gene
0.00217734	0.186546	1	0.0118495	chr16-50009293-50011367	ENSMUST00000084838	Cd47	ENSMUSG00000055447	protein_coding	chr16-49910878-49915010	distal
0.00219187	-0.145233	1	0.0119068	chr5-123168872-123172986	ENSMUST00000144679	Hpd	ENSMUSG00000029445	protein_coding	chr5-123172146-123172286	within gene
0.00220868	-0.17119	1	0.0119761	chr14-19750416-19752605	ENSMUST00000022340	Nid2	ENSMUSG00000021806	protein_coding	chr14-19752241-19752549	within gene
0.00221943	-0.129222	1	0.0120125	chr10-18054834-18057325	ENSMUST00000216413	Reps1	ENSMUSG00000019854	protein_coding	chr10-18055963-18056115	within gene
0.00223317	0.119295	1	0.0120601	chr14-20347204-20349013	ENSMUST00000090503	Fam149b	ENSMUSG00000039599	protein_coding	chr14-20348348-20348394	within gene
0.00223699	-0.128645	1	0.0120601	chr10-60751376-60753800	ENSMUST00000150845	Slc29a3	ENSMUSG00000020100	protein_coding	chr10-60752734-60752734	within gene
0.00224505	-0.126993	1	0.0120601	chr9-7183754-7185793	ENSMUST00000215683	Dcun1d5	ENSMUSG00000032002	protein_coding	chr9-7184797-7184882	within gene
0.00225135	0.241255	1	0.0120601	chr1-160692858-160693582	ENSMUST00000195442	Rabgap1l	ENSMUSG00000026721	protein_coding	chr1-160682183-160700711	within gene
0.00225215	0.340892	1	0.0120601	chr1-182663382-182664260	ENSMUST00000192917	Gm37218	ENSMUSG00000102688	lincRNA	chr1-182687730-182687808	proximal
0.00225446	0.147458	1	0.0120601	chr5-53208635-53215908	ENSMUST00000031090	Sel1l3	ENSMUSG00000029189	protein_coding	chr5-53213130-53213306	within gene
0.00225684	-0.244341	1	0.0120601	chr12-85869175-85870667	ENSMUST00000177114	Ttll5	ENSMUSG00000012609	protein_coding	chr12-85864610-85876490	within gene
0.00226076	0.361845	1	0.0120601	chr18-16702413-16704194	ENSMUST00000025166	Cdh2	ENSMUSG00000024304	protein_coding	chr18-16650499-16774507	within gene
0.00227581	0.208452	1	0.0120995	chr11-113804902-113807635	ENSMUST00000041627	Sdk2	ENSMUSG00000041592	protein_coding	chr11-113806267-113806404	within gene
0.00227631	0.224423	1	0.0120995	chr19-52623473-52624984	ENSMUST00000183274	Xpnpep1	ENSMUSG00000025027	protein_coding	chr19-52943417-52943620	distal
0.0022872	0.246623	1	0.0121357	chr14-32896796-32897586	ENSMUST00000100721	Vstm4	ENSMUSG00000050666	protein_coding	chr14-32892734-32904562	within gene
0.0023034	0.125754	1	0.0121887	chr19-29019670-29030151	ENSMUST00000125587	Ak3	ENSMUSG00000024782	protein_coding	chr19-29027171-29027244	within gene
0.00230542	0.139533	1	0.0121887	chr14-78383004-78384052	ENSMUST00000175033	Gm26197	ENSMUSG00000092774	rRNA	chr14-78311226-78311340	proximal
0.00234622	0.321527	1	0.0123824	chr18-47646451-47648035	ENSMUST00000151382	Sema6a	ENSMUSG00000019647	protein_coding	chr18-47368238-47368870	proximal
0.00235989	0.132049	1	0.0124045	chr15-84298020-84306280	ENSMUST00000023072	Parvb	ENSMUSG00000022438	protein_coding	chr15-84303835-84303903	within gene
0.00236238	-0.154967	1	0.0124045	chr1-133422185-133424950	ENSMUST00000153799	Sox13	ENSMUSG00000070643	protein_coding	chr1-133423876-133424377	within gene
0.00236296	0.118581	1	0.0124045	chr18-67497064-67499542	ENSMUST00000115050	Spire1	ENSMUSG00000024533	protein_coding	chr18-67497177-67497314	within gene
0.00241039	-0.108599	1	0.0126311	chr13-48624236-48626640	ENSMUST00000035824	Ptpdc1	ENSMUSG00000038042	protein_coding	chr13-48625377-48625573	within gene
0.00241631	-0.124506	1	0.0126398	chr4-101264063-101266101	ENSMUST00000149297	Jak1	ENSMUSG00000028530	protein_coding	chr4-101265042-101265273	within gene
0.00242275	-0.187603	1	0.0126512	chr15-59373547-59375140	ENSMUST00000168722	Nsmce2	ENSMUSG00000059586	protein_coding	chr15-59374198-59374355	within gene
0.00245126	0.142223	1	0.0127573	chr10-83181035-83187498	ENSMUST00000040110	Chst11	ENSMUSG00000034612	protein_coding	chr10-83092155-83190944	within gene
0.00245757	0.202155	1	0.0127573	chr17-31789196-31791703	ENSMUST00000024839	Sik1	ENSMUSG00000024042	protein_coding	chr17-31844248-31846282	distal
0.0024619	-0.11193	1	0.0127573	chr5-76904691-76907127	ENSMUST00000146570	Aasdh	ENSMUSG00000055923	protein_coding	chr5-76905423-76905487	within gene
0.00246225	-0.249941	1	0.0127573	chr17-3102138-3103617	ENSMUST00000076734	Scaf8	ENSMUSG00000046201	protein_coding	chr17-3114972-3115418	proximal
0.00246458	-0.114894	1	0.0127573	chr15-100302977-100306562	ENSMUST00000067752	Mettl7a1	ENSMUSG00000054619	protein_coding	chr15-100304847-100305344	within gene
0.0024791	0.272635	1	0.0127923	chr11-54074637-54076522	ENSMUST00000018755	Pdlim4	ENSMUSG00000020388	protein_coding	chr11-54068840-54069014	proximal
0.00247996	-0.103086	1	0.0127923	chr9-54916174-54917946	ENSMUST00000039742	Hykk	ENSMUSG00000035878	protein_coding	chr9-54917283-54917858	within gene
0.0024885	0.220224	1	0.0128141	chr1-118981749-118983244	ENSMUST00000162607	Gli2	ENSMUSG00000048402	protein_coding	chr1-118866758-119053301	within gene
0.00250057	-0.281586	1	0.0128539	chr14-32856516-32857518	ENSMUST00000053175	Vstm4	ENSMUSG00000050666	protein_coding	chr14-32856912-32856966	within gene
0.00251435	-0.124784	1	0.0129023	chr3-134238508-134241139	ENSMUST00000181904	Cxxc4	ENSMUSG00000044365	protein_coding	chr3-134239660-134240715	within gene
0.00252046	-0.112894	1	0.0129113	chr5-138619019-138621372	ENSMUST00000129832	Zfp68	ENSMUSG00000058291	protein_coding	chr5-138619609-138619653	within gene
0.00252485	0.118765	1	0.0129115	chr4-59782727-59785027	ENSMUST00000107526	Inip	ENSMUSG00000038544	protein_coding	chr4-59783728-59783808	within gene
0.00254465	0.336187	1	0.0129904	chr12-77991564-77992070	ENSMUST00000188791	Gm6657	ENSMUSG00000099418	protein_coding	chr12-78197174-78197220	proximal
0.00254975	-0.116362	1	0.0129941	chr6-91439819-91442198	ENSMUST00000186472	1810044D09Rik	ENSMUSG00000100680	lincRNA	chr6-91441159-91441441	within gene
0.0025579	0.151485	1	0.0129989	chr1-154139243-154140745	ENSMUST00000190485	A830008E24Rik	ENSMUSG00000100627	lincRNA	chr1-154117440-154117951	proximal
0.00256209	-0.116363	1	0.0129989	chr7-66078180-66080954	ENSMUST00000206575	Selenos	ENSMUSG00000075701	protein_coding	chr7-66080332-66080466	within gene
0.00256668	0.156567	1	0.0129989	chr4-149789391-149794377	ENSMUST00000142019	Gm16188	ENSMUSG00000085368	lincRNA	chr4-149783089-149783332	distal
0.00256823	-0.213419	1	0.0129989	chr4-141627630-141632872	ENSMUST00000084203	Plekhm2	ENSMUSG00000028917	protein_coding	chr4-141631713-141632576	within gene
0.00257446	-0.282904	1	0.0130083	chr6-85193074-85194717	ENSMUST00000045942	Emx1	ENSMUSG00000033726	protein_coding	chr6-85194038-85194222	within gene
0.00262147	0.217692	1	0.0132159	chr7-97391187-97392842	ENSMUST00000098300	Alg8	ENSMUSG00000035704	protein_coding	chr7-97391528-97391759	within gene
0.00262447	-0.103328	1	0.0132159	chr3-95855150-95856835	ENSMUST00000161476	Prpf3	ENSMUSG00000015748	protein_coding	chr3-95855320-95855753	within gene
0.00263721	0.211924	1	0.0132575	chr2-164438518-164439696	ENSMUST00000142909	Sdc4	ENSMUSG00000017009	protein_coding	chr2-164431314-164443798	within gene
0.00266106	0.316315	1	0.0133142	chr5-147155020-147156121	ENSMUST00000065382	Gsx1	ENSMUSG00000053129	protein_coding	chr5-147188696-147189298	proximal
0.00267837	0.277042	1	0.0133142	chr16-25529582-25530194	ENSMUST00000056087	Tprg	ENSMUSG00000048399	protein_coding	chr16-25422316-25422344	distal
0.00267863	0.2396	1	0.0133142	chr18-74084331-74085218	ENSMUST00000066583	Gm9925	ENSMUSG00000053861	protein_coding	chr18-74065102-74065584	distal
0.00267865	-0.119707	1	0.0133142	chr14-63605698-63609296	ENSMUST00000177500	Xkr6	ENSMUSG00000035067	protein_coding	chr14-63607026-63607284	within gene
0.00267952	0.205138	1	0.0133142	chr5-138919921-138920924	ENSMUST00000076095	Pdgfa	ENSMUSG00000025856	protein_coding	chr5-138976014-138977216	distal
0.00267968	0.253494	1	0.0133142	chr6-10969531-10971344	ENSMUST00000204954	Gm44004	ENSMUSG00000107847	lincRNA	chr6-10955263-10969849	within gene
0.00267989	0.393313	1	0.0133142	chr6-88388003-88389280	ENSMUST00000205179	Eefsec	ENSMUSG00000033216	protein_coding	chr6-88376412-88446205	within gene
0.00269132	0.119427	1	0.0133486	chr12-87198918-87201071	ENSMUST00000182869	Samd15	ENSMUSG00000090812	protein_coding	chr12-87200543-87202036	within gene
0.00269754	0.244233	1	0.0133571	chr2-33037172-33038074	ENSMUST00000139778	Garnl3	ENSMUSG00000038860	protein_coding	chr2-33034786-33041442	within gene
0.00272357	-0.107174	1	0.0134607	chr14-65357383-65360877	ENSMUST00000066994	Zfp395	ENSMUSG00000034522	protein_coding	chr14-65358676-65358755	within gene
0.00272755	0.102919	1	0.0134607	chr2-152330602-152333945	ENSMUST00000109847	Rbck1	ENSMUSG00000027466	protein_coding	chr2-152332034-152332055	within gene
0.00273427	0.219963	1	0.0134715	chr16-4361994-4364167	ENSMUST00000120080	Adcy9	ENSMUSG00000005580	protein_coding	chr16-4323958-4417852	within gene
0.0027653	-0.108656	1	0.0136018	chr15-99074032-99075575	ENSMUST00000039665	Troap	ENSMUSG00000032783	protein_coding	chr15-99075355-99075498	within gene
0.00280901	0.317495	1	0.0137939	chr4-144886354-144887041	ENSMUST00000105744	Dhrs3	ENSMUSG00000066026	protein_coding	chr4-144892827-144892910	proximal
0.00285895	-0.141418	1	0.014016	chr19-44405781-44408895	ENSMUST00000041331	Scd1	ENSMUSG00000037071	protein_coding	chr19-44407386-44407409	within gene
0.00287459	-0.12029	1	0.0140694	chr18-12859690-12864709	ENSMUST00000143077	Osbpl1a	ENSMUSG00000044252	protein_coding	chr18-12863143-12863291	within gene
0.00289675	0.314291	1	0.0141544	chrX-140572801-140573445	ENSMUST00000112996	Tsc22d3	ENSMUSG00000031431	protein_coding	chrX-140542157-140598127	within gene
0.00290449	0.329614	1	0.0141633	chr17-67070696-67071715	ENSMUST00000037974	Ptprm	ENSMUSG00000033278	protein_coding	chr17-67063158-67075588	within gene
0.0029109	0.166667	1	0.0141633	chr11-109753614-109754791	ENSMUST00000155559	Fam20a	ENSMUSG00000020614	protein_coding	chr11-109721312-109722279	proximal
0.00291308	0.289649	1	0.0141633	chr1-20823681-20824343	ENSMUST00000053266	Mcm3	ENSMUSG00000041859	protein_coding	chr1-20820131-20820312	proximal
0.00292098	0.101216	1	0.0141633	chr3-30994701-30997076	ENSMUST00000108249	Prkci	ENSMUSG00000037643	protein_coding	chr3-30995985-30996085	within gene
0.00292244	0.360807	1	0.0141633	chr6-90622598-90623310	ENSMUST00000044019	Slc41a3	ENSMUSG00000030089	protein_coding	chr6-90612182-90624811	within gene
0.00293181	0.133079	1	0.0141855	chr10-79742972-79752283	ENSMUST00000162694	Polrmt	ENSMUSG00000020329	protein_coding	chr10-79746465-79746552	within gene
0.0029495	0.219451	1	0.0142479	chr15-80874451-80876849	ENSMUST00000067689	Tnrc6b	ENSMUSG00000047888	protein_coding	chr15-80876317-80876661	within gene
0.00298585	0.37224	1	0.0143772	chr3-105142609-105143073	ENSMUST00000070584	4930564D02Rik	ENSMUSG00000051788	protein_coding	chr3-105078584-105078806	distal
0.00298596	0.181077	1	0.0143772	chr7-130948677-130950039	ENSMUST00000153290	Htra1	ENSMUSG00000006205	protein_coding	chr7-130943595-130961512	within gene
0.00301125	0.153178	1	0.0144549	chr7-55993879-55998268	ENSMUST00000052204	Nipa1	ENSMUSG00000047037	protein_coding	chr7-55997516-55997563	within gene
0.00301185	0.116532	1	0.0144549	chr7-13277889-13279289	ENSMUST00000185145	Lig1	ENSMUSG00000056394	protein_coding	chr7-13278855-13278959	within gene
0.0030252	0.105725	1	0.0144955	chr17-70625110-70635947	ENSMUST00000155016	Dlgap1	ENSMUSG00000003279	protein_coding	chr17-70593382-70657453	within gene
0.00304475	0.165599	1	0.0145657	chr9-41609808-41613547	ENSMUST00000212373	2610203C20Rik	ENSMUSG00000074415	processed_transcript	chr9-41528201-41612559	within gene
0.00305624	-0.107734	1	0.0145874	chr10-43477192-43480829	ENSMUST00000167488	Bend3	ENSMUSG00000038214	protein_coding	chr10-43478831-43479372	within gene
0.00306955	0.200872	1	0.0145874	chr3-104058775-104059879	ENSMUST00000122303	Magi3	ENSMUSG00000052539	protein_coding	chr3-104056608-104061631	within gene
0.00307066	-0.114474	1	0.0145874	chr7-120634024-120636707	ENSMUST00000208400	Uqcrc2	ENSMUSG00000030884	protein_coding	chr7-120635290-120635322	within gene
0.00307775	0.139011	1	0.0145874	chr8-95852099-95854692	ENSMUST00000212628	Slc38a7	ENSMUSG00000036534	protein_coding	chr8-95853486-95853522	within gene
0.00308306	0.238013	1	0.0145874	chr2-30247122-30249748	ENSMUST00000139454	Gm28035	ENSMUSG00000099041	protein_coding	chr2-30240678-30255167	within gene
0.00308668	-0.172011	1	0.0145874	chr11-8423884-8425616	ENSMUST00000020695	Tns3	ENSMUSG00000020422	protein_coding	chr11-8431652-8434493	distal
0.00309181	0.259153	1	0.0145874	chr14-73731872-73732807	ENSMUST00000098874	Gm21750	ENSMUSG00000096463	protein_coding	chr14-73661225-73662721	distal
0.00309248	0.203684	1	0.0145874	chr1-193089151-193091721	ENSMUST00000194412	Diexf	ENSMUSG00000016181	protein_coding	chr1-193091104-193091127	within gene
0.00309356	0.190151	1	0.0145874	chr2-49868674-49869610	ENSMUST00000153422	Lypd6b	ENSMUSG00000026765	protein_coding	chr2-49863907-49930924	within gene
0.00310294	0.184753	1	0.0146084	chr10-91719514-91720774	ENSMUST00000217529	RP23-384F19.1	ENSMUSG00000111657	lincRNA	chr10-91888829-91889002	proximal
0.00311526	0.107477	1	0.0146422	chr10-54072611-54077440	ENSMUST00000105470	Man1a	ENSMUSG00000003746	protein_coding	chr10-54074416-54075024	within gene
0.00311998	0.317481	1	0.0146422	chr2-124408113-124408717	ENSMUST00000151199	Sema6d	ENSMUSG00000027200	protein_coding	chr2-124298656-124489984	within gene
0.00312964	-0.117257	1	0.0146614	chr2-5894183-5895995	ENSMUST00000193792	Sec61a2	ENSMUSG00000025816	protein_coding	chr2-5895257-5895263	within gene
0.00313396	0.140889	1	0.0146614	chr8-126516464-126518811	ENSMUST00000170518	Tarbp1	ENSMUSG00000090290	protein_coding	chr8-126474255-126475065	proximal
0.00314458	0.251555	1	0.0146879	chr12-104593239-104594250	ENSMUST00000041987	Dicer1	ENSMUSG00000041415	protein_coding	chr12-104687742-104691592	distal
0.00315338	0.331599	1	0.0147059	chr3-53207057-53207669	ENSMUST00000147139	Lhfp	ENSMUSG00000048332	protein_coding	chr3-53043692-53231729	within gene
0.00316526	0.185257	1	0.0147381	chr5-103788463-103790887	ENSMUST00000153165	Aff1	ENSMUSG00000029313	protein_coding	chr5-103784514-103811062	within gene
0.00318967	0.116593	1	0.0148285	chr18-30272291-30273616	ENSMUST00000131405	Pik3c3	ENSMUSG00000033628	protein_coding	chr18-30272951-30273018	within gene
0.00321406	0.216305	1	0.0149185	chr11-51830978-51834404	ENSMUST00000109091	Jade2	ENSMUSG00000020387	protein_coding	chr11-51831253-51831413	within gene
0.00327906	-0.176506	1	0.0151825	chr11-71434058-71437840	ENSMUST00000152249	Gm16013	ENSMUSG00000085230	lincRNA	chr11-71430141-71436140	within gene
0.00328118	-0.10004	1	0.0151825	chr4-141717658-141725790	ENSMUST00000102484	Ddi2	ENSMUSG00000078515	protein_coding	chr4-141723057-141723194	within gene
0.00331036	0.110239	1	0.0152937	chr17-5104211-5112476	ENSMUST00000146703	Arid1b	ENSMUSG00000069729	protein_coding	chr17-5097733-5126913	within gene
0.00331635	0.136254	1	0.0152975	chr6-29809848-29816231	ENSMUST00000150365	Ahcyl2	ENSMUSG00000029772	protein_coding	chr6-29799585-29820328	within gene
0.00333122	0.137194	1	0.0153179	chr4-99714817-99716434	ENSMUST00000139799	Alg6	ENSMUSG00000073792	protein_coding	chr4-99715676-99715706	within gene
0.00333577	-0.106999	1	0.0153179	chr11-115534591-115538871	ENSMUST00000153892	Sumo2	ENSMUSG00000020738	protein_coding	chr11-115536098-115536118	within gene
0.00333979	0.100137	1	0.0153179	chr11-3122088-3127794	ENSMUST00000101655	Sfi1	ENSMUSG00000023764	protein_coding	chr11-3131850-3132026	distal
0.00334144	-0.265982	1	0.0153179	chr14-60368644-60370084	ENSMUST00000022561	Amer2	ENSMUSG00000021986	protein_coding	chr14-60378286-60381003	proximal
0.00339213	0.11113	1	0.0155263	chr15-102719473-102724025	ENSMUST00000171838	Calcoco1	ENSMUSG00000023055	protein_coding	chr15-102719542-102719697	within gene
0.0034279	0.257882	1	0.015616	chr18-55761727-55762634	ENSMUST00000070166	Gramd3	ENSMUSG00000001700	protein_coding	chr18-56432132-56432357	proximal
0.00342832	-0.120162	1	0.015616	chr13-42914952-42919108	ENSMUST00000149235	Phactr1	ENSMUSG00000054728	protein_coding	chr13-42709851-42956616	within gene
0.00343491	0.194816	1	0.015616	chr2-167593950-167596223	ENSMUST00000127006	Gm11476	ENSMUSG00000085596	processed_transcript	chr2-167558451-167604635	within gene
0.00344917	0.155678	1	0.015616	chr2-173424738-173426910	ENSMUST00000147357	Gm14642	ENSMUSG00000086114	lincRNA	chr2-173395531-173395720	distal
0.00345171	0.192681	1	0.015616	chr14-71046888-71047979	ENSMUST00000022699	Gfra2	ENSMUSG00000022103	protein_coding	chr14-70978497-70979838	distal
0.00345365	0.256055	1	0.015616	chr4-47698361-47699410	ENSMUST00000065678	Sec61b	ENSMUSG00000053317	protein_coding	chr4-47483063-47483242	distal
0.00346079	0.220506	1	0.015616	chr2-135711261-135712836	ENSMUST00000146018	Plcb4	ENSMUSG00000039943	protein_coding	chr2-135659731-135741829	within gene
0.00346572	0.313134	1	0.015616	chr9-94925807-94927468	ENSMUST00000033463	Slc9a9	ENSMUSG00000031129	protein_coding	chr9-94855797-94936309	within gene
0.0034674	-0.123822	1	0.015616	chr15-102254382-102260102	ENSMUST00000135466	Rarg	ENSMUSG00000001288	protein_coding	chr15-102257240-102257349	within gene
0.00347058	0.134689	1	0.015616	chr2-94262819-94269304	ENSMUST00000211619	Mir670hg	ENSMUSG00000075020	lincRNA	chr2-94253817-94264521	within gene
0.00347242	0.225862	1	0.015616	chr2-33183216-33187372	ENSMUST00000131298	Ralgps1	ENSMUSG00000038831	protein_coding	chr2-33174549-33260477	within gene
0.00347491	0.166128	1	0.015616	chr2-31961824-31964017	ENSMUST00000148056	Aif1l	ENSMUSG00000001864	protein_coding	chr2-31962215-31962281	within gene
0.003506	0.28027	1	0.0157319	chr7-86775372-86776395	ENSMUST00000107271	Folh1	ENSMUSG00000001773	protein_coding	chr7-86775639-86775759	within gene
0.00352911	-0.151307	1	0.0158117	chr14-62331724-62332923	ENSMUST00000169728	Rnaseh2b	ENSMUSG00000021932	protein_coding	chr14-62332125-62332176	within gene
0.00356886	0.186002	1	0.0159657	chr11-101699543-101702333	ENSMUST00000125409	Dhx8	ENSMUSG00000034931	protein_coding	chr11-101732919-101733188	proximal
0.00358456	0.119533	1	0.0160018	chr7-122403079-122407905	ENSMUST00000143692	Prkcb	ENSMUSG00000052889	protein_coding	chr7-122290545-122424958	within gene
0.00358772	-0.256762	1	0.0160018	chr17-72889709-72890856	ENSMUST00000024857	Lbh	ENSMUSG00000024063	protein_coding	chr17-72918305-72918578	proximal
0.00360399	-0.106422	1	0.0160502	chr6-148441499-148445307	ENSMUST00000203991	Tmtc1	ENSMUSG00000030306	protein_coding	chr6-148441530-148441558	within gene
0.00361174	0.116291	1	0.0160606	chr7-34938732-34940327	ENSMUST00000075068	Pepd	ENSMUSG00000063931	protein_coding	chr7-34934746-34942638	within gene
0.00364275	0.112456	1	0.0161306	chr9-42092304-42105470	ENSMUST00000060989	Sorl1	ENSMUSG00000049313	protein_coding	chr9-42099145-42099270	within gene
0.00364291	-0.13157	1	0.0161306	chr15-102354852-102357295	ENSMUST00000078508	Sp7	ENSMUSG00000060284	protein_coding	chr15-102356609-102358136	within gene
0.00364381	0.341941	1	0.0161306	chr7-130906139-130906815	ENSMUST00000151119	Plekha1	ENSMUSG00000040268	protein_coding	chr7-130905455-130908335	within gene
0.00365924	0.199246	1	0.0161748	chr18-81151942-81154250	ENSMUST00000181204	4930594M17Rik	ENSMUSG00000097181	lincRNA	chr18-81226204-81226995	distal
0.00366899	0.257497	1	0.0161938	chr18-65729038-65729901	ENSMUST00000117694	Oacyl	ENSMUSG00000046610	protein_coding	chr18-65726381-65731394	within gene
0.0036896	0.153022	1	0.0162606	chr8-12485781-12487703	ENSMUST00000211062	4933439N14Rik	ENSMUSG00000109582	lincRNA	chr8-12502899-12502994	proximal
0.00370817	-0.13491	1	0.0163182	chr3-95868832-95872586	ENSMUST00000142437	Mrps21	ENSMUSG00000054312	protein_coding	chr3-95870494-95870576	within gene
0.00371551	-0.142071	1	0.0163262	chr11-88085491-88087742	ENSMUST00000143052	Vezf1	ENSMUSG00000018377	protein_coding	chr11-88081826-88084729	distal
0.0037436	0.206721	1	0.0164126	chr2-147297862-147299759	ENSMUST00000127688	Gm14110	ENSMUSG00000084774	lincRNA	chr2-147323562-147323787	distal
0.00374623	0.18308	1	0.0164126	chr2-118510173-118511267	ENSMUST00000090219	Bmf	ENSMUSG00000040093	protein_coding	chr2-118528757-118532557	distal
0.00376927	-0.254004	1	0.0164892	chr14-30630621-30632287	ENSMUST00000112208	Prkcd	ENSMUSG00000021948	protein_coding	chr14-30625980-30626210	proximal
0.00378711	0.183538	1	0.0165428	chr15-12065672-12067868	ENSMUST00000122941	Zfr	ENSMUSG00000022201	protein_coding	chr15-12117831-12117947	proximal
0.00380113	-0.408265	1	0.0165494	chr16-39230426-39231153	ENSMUST00000023478	Igsf11	ENSMUSG00000022790	protein_coding	chr16-39025196-39027159	distal
0.00380477	0.191506	1	0.0165494	chr3-115844508-115846246	ENSMUST00000188260	A930005H10Rik	ENSMUSG00000054426	processed_transcript	chr3-115881581-115881838	distal
0.00380537	-0.143808	1	0.0165494	chr17-84179959-84184043	ENSMUST00000060366	Zfp36l2	ENSMUSG00000045817	protein_coding	chr17-84183931-84185752	within gene
0.00381596	0.127105	1	0.0165712	chr4-150224977-150233785	ENSMUST00000150175	Eno1	ENSMUSG00000063524	protein_coding	chr4-150236721-150236871	proximal
0.00383907	0.201317	1	0.0166472	chr8-93728589-93729939	ENSMUST00000212801	RP23-194O23.3	ENSMUSG00000110713	lincRNA	chr8-93719759-93719975	proximal
0.00388015	0.253376	1	0.0167961	chr3-8641644-8642529	ENSMUST00000191988	Gm32496	ENSMUSG00000104102	lincRNA	chr3-8632016-8632454	distal
0.00389044	0.266297	1	0.0167961	chr9-29242545-29243431	ENSMUST00000152513	Ntm	ENSMUSG00000059974	protein_coding	chr9-29179255-29411555	within gene
0.00389058	0.259387	1	0.0167961	chr17-45896166-45897253	ENSMUST00000180519	F630040K05Rik	ENSMUSG00000097727	lincRNA	chr17-45786109-45788594	distal
0.00389606	-0.341329	1	0.0167961	chr2-29081894-29082525	ENSMUST00000142786	Ttf1	ENSMUSG00000026803	protein_coding	chr2-29081078-29083532	within gene
0.00393862	-0.26807	1	0.0169549	chr4-105997058-105997944	ENSMUST00000130088	Gm12729	ENSMUSG00000085790	lincRNA	chr4-106088714-106088925	distal
0.00395808	-0.229305	1	0.017014	chr8-11476562-11479807	ENSMUST00000033900	Rab20	ENSMUSG00000031504	protein_coding	chr8-11478328-11478499	within gene
0.00398893	-0.10839	1	0.0170991	chr5-45519447-45522280	ENSMUST00000156481	Med28	ENSMUSG00000015804	protein_coding	chr5-45520326-45520484	within gene
0.00398939	0.121196	1	0.0170991	chr7-43671048-43673179	ENSMUST00000038332	Ctu1	ENSMUSG00000038888	protein_coding	chr7-43672016-43672075	within gene
0.00403072	-0.13211	1	0.0172513	chr15-76924358-76926567	ENSMUST00000048854	Zfp647	ENSMUSG00000054967	protein_coding	chr15-76917969-76918010	proximal
0.00405468	-0.1042	1	0.0173097	chr9-31385067-31387718	ENSMUST00000215211	Nfrkb	ENSMUSG00000042185	protein_coding	chr9-31386456-31386781	within gene
0.00405606	0.151731	1	0.0173097	chr9-102192694-102194768	ENSMUST00000149800	Ephb1	ENSMUSG00000032537	protein_coding	chr9-102067027-102194773	within gene
0.0040716	0.103025	1	0.0173293	chr18-73928970-73936414	ENSMUST00000162863	Mapk4	ENSMUSG00000024558	protein_coding	chr18-73935132-73935167	within gene
0.00407233	0.141039	1	0.0173293	chr4-152069330-152080407	ENSMUST00000105662	Plekhg5	ENSMUSG00000039713	protein_coding	chr4-152072498-152072700	within gene
0.00408697	-0.118489	1	0.0173667	chr2-179441599-179445382	ENSMUST00000108911	Cdh4	ENSMUSG00000000305	protein_coding	chr2-179444700-179444811	within gene
0.00409459	0.293287	1	0.0173742	chr12-104806319-104808899	ENSMUST00000109937	Clmn	ENSMUSG00000021097	protein_coding	chr12-104804671-104864869	within gene
0.00410773	0.17976	1	0.017405	chr4-123042247-123047345	ENSMUST00000102649	Trit1	ENSMUSG00000028653	protein_coding	chr4-123046875-123047017	within gene
0.00412733	0.271937	1	0.0174632	chr11-55958244-55958832	ENSMUST00000037682	Nmur2	ENSMUSG00000037393	protein_coding	chr11-56024987-56026973	distal
0.00414639	-0.10109	1	0.0175011	chr3-34647659-34651730	ENSMUST00000099151	Sox2	ENSMUSG00000074637	protein_coding	chr3-34650416-34651375	within gene
0.00415061	-0.235616	1	0.0175011	chr4-137835376-137836431	ENSMUST00000102518	Ece1	ENSMUSG00000057530	protein_coding	chr4-137862237-137862381	proximal
0.004154	0.295903	1	0.0175011	chr3-80607729-80608959	ENSMUST00000075316	Gria2	ENSMUSG00000033981	protein_coding	chr3-80681450-80688714	distal
0.00416936	0.216793	1	0.0175409	chr6-88289928-88291249	ENSMUST00000205179	Eefsec	ENSMUSG00000033216	protein_coding	chr6-88281706-88297576	within gene
0.00417684	-0.142379	1	0.0175475	chr4-138971963-138974122	ENSMUST00000123636	Tmco4	ENSMUSG00000041143	protein_coding	chr4-138972888-138972989	within gene
0.00419715	-0.205383	1	0.0175892	chr9-40817127-40820187	ENSMUST00000215526	Hspa8	ENSMUSG00000015656	protein_coding	chr9-40809943-40810087	distal
0.00421209	0.324136	1	0.0175892	chr9-15813234-15814101	ENSMUST00000182947	Mtnr1b	ENSMUSG00000050901	protein_coding	chr9-15824528-15824881	distal
0.00421756	0.23063	1	0.0175892	chr11-64050622-64052403	ENSMUST00000049091	Cox10	ENSMUSG00000042148	protein_coding	chr11-64045352-64071517	within gene
0.00421941	0.394848	1	0.0175892	chr7-96505434-96506068	ENSMUST00000138760	Tenm4	ENSMUSG00000048078	protein_coding	chr7-96436859-96550011	within gene
0.00422119	0.282079	1	0.0175892	chr3-21671917-21673050	ENSMUST00000200150	Gm43673	ENSMUSG00000105440	lincRNA	chr3-21702815-21702848	proximal
0.00422235	-0.101756	1	0.0175892	chr13-98262228-98264678	ENSMUST00000150916	Ankra2	ENSMUSG00000021661	protein_coding	chr13-98263158-98263476	within gene
0.0042603	-0.141393	1	0.0177224	chr17-66232466-66236104	ENSMUST00000163605	Ddx11	ENSMUSG00000035842	protein_coding	chr17-66150839-66152167	distal
0.00427028	0.17243	1	0.017739	chr15-63768447-63769533	ENSMUST00000110125	Gsdmc	ENSMUSG00000079025	protein_coding	chr15-63775968-63776676	distal
0.00430835	0.185232	1	0.0178541	chr11-102247243-102249903	ENSMUST00000133930	BC030867	ENSMUSG00000034773	protein_coding	chr11-102249090-102249092	within gene
0.00431003	-0.254771	1	0.0178541	chr17-27548615-27550040	ENSMUST00000117600	Hmga1	ENSMUSG00000046711	protein_coding	chr17-27556620-27556711	proximal
0.00431944	0.204384	1	0.0178681	chr9-59188238-59189825	ENSMUST00000215275	RP23-325P15.2	ENSMUSG00000110789	lincRNA	chr9-59191410-59191545	distal
0.00433279	-0.132005	1	0.0178983	chrX-74311857-74314281	ENSMUST00000114160	Fam50a	ENSMUSG00000001962	protein_coding	chrX-74313215-74313325	within gene
0.00434304	0.161508	1	0.0178983	chr5-92262815-92264821	ENSMUST00000175656	Naaa	ENSMUSG00000029413	protein_coding	chr5-92263591-92263763	within gene
0.00434484	0.129202	1	0.0178983	chr13-38344447-38348162	ENSMUST00000171970	Bmp6	ENSMUSG00000039004	protein_coding	chr13-38345933-38346587	within gene
0.00435189	0.305329	1	0.0179025	chr1-20895266-20897343	ENSMUST00000189400	Paqr8	ENSMUSG00000025931	protein_coding	chr1-20890687-20932059	within gene
0.00437854	0.100587	1	0.0179872	chr4-116705852-116710346	ENSMUST00000155391	Ccdc163	ENSMUSG00000028689	protein_coding	chr4-116710101-116710284	within gene
0.00439603	0.159468	1	0.018034	chr11-36106288-36110610	ENSMUST00000163524	Tenm2	ENSMUSG00000049336	protein_coding	chr11-36106719-36106865	within gene
0.00440642	0.172706	1	0.0180517	chr15-30450418-30452524	ENSMUST00000081728	Ctnnd2	ENSMUSG00000022240	protein_coding	chr15-30332147-30480781	within gene
0.00443236	-0.158495	1	0.0180941	chr14-27038632-27040223	ENSMUST00000035336	Il17rd	ENSMUSG00000040717	protein_coding	chr14-27039104-27039229	within gene
0.00444259	0.184181	1	0.0180941	chr19-57077776-57080073	ENSMUST00000111559	Ablim1	ENSMUSG00000025085	protein_coding	chr19-57079813-57079871	within gene
0.00444466	0.128422	1	0.0180941	chr3-55446743-55449997	ENSMUST00000197870	Dclk1	ENSMUSG00000027797	protein_coding	chr3-55380881-55450966	within gene
0.00445012	0.112413	1	0.0180941	chr4-40757031-40758466	ENSMUST00000030117	Smu1	ENSMUSG00000028409	protein_coding	chr4-40757777-40757802	within gene
0.00445266	0.10179	1	0.0180941	chr3-60526369-60532817	ENSMUST00000195077	Mbnl1	ENSMUSG00000027763	protein_coding	chr3-60529631-60529804	within gene
0.00446226	0.127202	1	0.0180941	chr1-58029279-58031656	ENSMUST00000001027	Aox1	ENSMUSG00000063558	protein_coding	chr1-58030017-58030058	within gene
0.004465	-0.191864	1	0.0180941	chr17-35379152-35380496	ENSMUST00000081435	H2-Q4	ENSMUSG00000035929	protein_coding	chr17-35380361-35380636	within gene
0.00446558	0.149953	1	0.0180941	chr4-106749258-106751220	ENSMUST00000102762	Acot11	ENSMUSG00000034853	protein_coding	chr4-106749883-106750014	within gene
0.00447281	0.216141	1	0.0180987	chr7-113156192-113157844	ENSMUST00000209589	4930543E12Rik	ENSMUSG00000110009	lincRNA	chr7-113141997-113142023	proximal
0.00450015	0.13294	1	0.0181691	chr10-59962375-59968883	ENSMUST00000020308	Ddit4	ENSMUSG00000020108	protein_coding	chr10-59951697-59951770	proximal
0.00450626	0.111864	1	0.0181691	chr7-49356847-49376220	ENSMUST00000184945	Nav2	ENSMUSG00000052512	protein_coding	chr7-49372317-49372369	within gene
0.00450859	0.112269	1	0.0181691	chr6-89594794-89596274	ENSMUST00000204654	Chchd6	ENSMUSG00000030086	protein_coding	chr6-89595459-89595611	within gene
0.00453574	0.282958	1	0.0182381	chr14-77420904-77422131	ENSMUST00000022589	Enox1	ENSMUSG00000022012	protein_coding	chr14-77380689-77441757	within gene
0.00453801	0.276707	1	0.0182381	chr16-90338851-90339530	ENSMUST00000065856	Hunk	ENSMUSG00000053414	protein_coding	chr16-90386397-90386716	proximal
0.00455972	-0.13514	1	0.0183006	chr10-94426003-94431178	ENSMUST00000132743	Tmcc3	ENSMUSG00000020023	protein_coding	chr10-94430610-94430639	within gene
0.00456831	0.350182	1	0.0183103	chr16-40652704-40653270	ENSMUST00000191610	Lsamp	ENSMUSG00000061080	protein_coding	chr16-39984728-40786000	within gene
0.00458818	0.151753	1	0.01834	chr2-35335652-35337879	ENSMUST00000028241	Stom	ENSMUSG00000026880	protein_coding	chr2-35336859-35336919	within gene
0.00459277	-0.110353	1	0.01834	chr2-163469700-163473270	ENSMUST00000109418	Fitm2	ENSMUSG00000048486	protein_coding	chr2-163472403-163472575	within gene
0.00460432	-0.10964	1	0.01834	chr3-94785613-94787895	ENSMUST00000155485	Cgn	ENSMUSG00000068876	protein_coding	chr3-94786376-94786467	within gene
0.00460436	-0.157871	1	0.01834	chr11-102944870-102949315	ENSMUST00000057849	C1ql1	ENSMUSG00000045532	protein_coding	chr11-102945865-102946461	within gene
0.00460967	0.153189	1	0.01834	chr8-10923823-10929193	ENSMUST00000208615	3930402G23Rik	ENSMUSG00000038917	lincRNA	chr8-10928109-10928268	within gene
0.00461283	-0.255449	1	0.01834	chr7-141008394-141009583	ENSMUST00000026565	Ifitm3	ENSMUSG00000025492	protein_coding	chr7-141009586-141009724	distal
0.00465835	0.14403	1	0.0184962	chr19-23055846-23059047	ENSMUST00000181623	C330002G04Rik	ENSMUSG00000097930	lincRNA	chr19-23051706-23061813	within gene
0.00467954	-0.109279	1	0.0185555	chr15-66577015-66578627	ENSMUST00000048188	Phf20l1	ENSMUSG00000072501	protein_coding	chr15-66577572-66577847	within gene
0.00469032	-0.12506	1	0.0185734	chr7-34652452-34656580	ENSMUST00000206501	Kctd15	ENSMUSG00000030499	protein_coding	chr7-34654247-34654389	within gene
0.00469775	0.311203	1	0.018578	chr18-67556771-67558153	ENSMUST00000082243	Spire1	ENSMUSG00000024533	protein_coding	chr18-67552574-67552777	proximal
0.00471013	0.224578	1	0.0185808	chr15-72018714-72019403	ENSMUST00000159993	Col22a1	ENSMUSG00000079022	protein_coding	chr15-72009535-72033832	within gene
0.00471097	0.171293	1	0.0185808	chr13-111234671-111236868	ENSMUST00000054716	Actbl2	ENSMUSG00000055194	protein_coding	chr13-111255013-111257749	proximal
0.00481475	0.316927	1	0.0189649	chr4-136716172-136717320	ENSMUST00000105846	Ephb2	ENSMUSG00000028664	protein_coding	chr4-136696155-136770955	within gene
0.00482475	-0.154561	1	0.0189791	chr11-117521036-117524678	ENSMUST00000132261	Gm11734	ENSMUSG00000085419	lincRNA	chr11-117524049-117528965	within gene
0.00483828	-0.115568	1	0.0189877	chr3-146498806-146501900	ENSMUST00000119130	Gng5	ENSMUSG00000068523	protein_coding	chr3-146500269-146500346	within gene
0.00483974	-0.115094	1	0.0189877	chr18-13968628-13973522	ENSMUST00000025288	Zfp521	ENSMUSG00000024420	protein_coding	chr18-13971364-13971403	within gene
0.00489186	0.13688	1	0.0191039	chr2-50970685-50972039	ENSMUST00000017288	Rnd3	ENSMUSG00000017144	protein_coding	chr2-51130438-51132293	distal
0.00489227	0.123626	1	0.0191039	chr6-120470066-120474436	ENSMUST00000002976	Il17ra	ENSMUSG00000002897	protein_coding	chr6-120474290-120474416	within gene
0.00489439	0.216971	1	0.0191039	chr10-83861462-83862352	ENSMUST00000150459	1500009L16Rik	ENSMUSG00000087651	protein_coding	chr10-83761918-83762761	distal
0.00489513	-0.120559	1	0.0191039	chr11-70762767-70766570	ENSMUST00000060444	Zfp3	ENSMUSG00000043602	protein_coding	chr11-70764209-70764549	within gene
0.00490927	0.238152	1	0.0191327	chr17-49527820-49529203	ENSMUST00000057610	Daam2	ENSMUSG00000040260	protein_coding	chr17-49498932-49564202	within gene
0.00492104	0.167997	1	0.0191327	chr17-49538670-49540965	ENSMUST00000057610	Daam2	ENSMUSG00000040260	protein_coding	chr17-49498932-49564202	within gene
0.00492188	-0.126961	1	0.0191327	chr5-110978220-110981502	ENSMUST00000156290	Ttc28	ENSMUSG00000033209	protein_coding	chr5-110893111-111085021	within gene
0.00496263	-0.127289	1	0.0192592	chr11-21238170-21240483	ENSMUST00000109578	Vps54	ENSMUSG00000020128	protein_coding	chr11-21239281-21239371	within gene
0.0049674	-0.170119	1	0.0192592	chr14-25107970-25109445	ENSMUST00000100826	Gm10398	ENSMUSG00000072686	lincRNA	chr14-24913078-24913440	distal
0.0049747	0.330519	1	0.0192624	chr17-46661208-46665233	ENSMUST00000043464	Cul7	ENSMUSG00000038545	protein_coding	chr17-46663968-46664291	within gene
0.00501117	0.18048	1	0.0193555	chr2-22984162-22987015	ENSMUST00000178908	Abi1	ENSMUSG00000058835	protein_coding	chr2-22971260-22994522	within gene
0.00501181	0.211533	1	0.0193555	chr15-78164334-78167234	ENSMUST00000016781	Ift27	ENSMUSG00000016637	protein_coding	chr15-78167070-78167129	within gene
0.00501839	0.206532	1	0.0193557	chr11-32354252-32358733	ENSMUST00000138771	Sh3pxd2b	ENSMUSG00000040711	protein_coding	chr11-32347969-32371517	within gene
0.00503713	0.362826	1	0.0194028	chr6-35271066-35271946	ENSMUST00000031868	Slc13a4	ENSMUSG00000029843	protein_coding	chr6-35271609-35271770	within gene
0.00507696	0.203336	1	0.0195308	chr18-42644457-42645721	ENSMUST00000120632	Ppp2r2b	ENSMUSG00000024500	protein_coding	chr18-42645294-42645727	within gene
0.00509846	0.148443	1	0.0195866	chr17-8505578-8510177	ENSMUST00000115715	Pde10a	ENSMUSG00000023868	protein_coding	chr17-8525372-8525815	proximal
0.00510466	-0.175081	1	0.0195866	chr14-34362548-34364514	ENSMUST00000023826	Sncg	ENSMUSG00000023064	protein_coding	chr14-34370274-34370544	distal
0.00511996	-0.14304	1	0.0196013	chr10-87488199-87490714	ENSMUST00000020243	Ascl1	ENSMUSG00000020052	protein_coding	chr10-87491041-87491991	distal
0.00512344	-0.171284	1	0.0196013	chr1-59534936-59536288	ENSMUST00000186434	Gm973	ENSMUSG00000047361	protein_coding	chr1-59526978-59541313	within gene
0.00512834	0.332529	1	0.0196013	chr3-137525484-137526252	ENSMUST00000068546	Gm4861	ENSMUSG00000055138	protein_coding	chr3-137550045-137550522	distal
0.00514293	-0.112018	1	0.0196055	chr9-66974574-66978513	ENSMUST00000215172	Lactb	ENSMUSG00000032370	protein_coding	chr9-66975041-66975391	within gene
0.00514847	0.306753	1	0.0196055	chr18-60495280-60496314	ENSMUST00000042710	Smim3	ENSMUSG00000038059	protein_coding	chr18-60475586-60501392	within gene
0.00514926	-0.100447	1	0.0196055	chr5-137330726-137335636	ENSMUST00000156646	Slc12a9	ENSMUSG00000037344	protein_coding	chr5-137332456-137332636	within gene
0.0051755	-0.114923	1	0.0196802	chr12-108420625-108426396	ENSMUST00000130999	Eml1	ENSMUSG00000058070	protein_coding	chr12-108423195-108423261	within gene
0.00519667	0.246923	1	0.0197354	chr12-35846696-35848341	ENSMUST00000042101	Agr3	ENSMUSG00000036231	protein_coding	chr12-35925620-35925727	proximal
0.00523658	0.233025	1	0.0198615	chr17-56095896-56104391	ENSMUST00000190703	Plin4	ENSMUSG00000002831	protein_coding	chr17-56103417-56105501	within gene
0.00524903	-0.110289	1	0.0198833	chr14-24241824-24246361	ENSMUST00000169880	Dlg5	ENSMUSG00000021782	protein_coding	chr14-24244812-24244865	within gene
0.00526029	0.242668	1	0.0198864	chr11-57600381-57601364	ENSMUST00000128521	Gm12243	ENSMUSG00000086028	lincRNA	chr11-57574258-57574595	distal
0.00526605	-0.131244	1	0.0198864	chrX-103480897-103484686	ENSMUST00000182089	Gm26992	ENSMUSG00000098078	protein_coding	chrX-103481275-103481468	within gene
0.005274	0.118841	1	0.0198864	chr2-152809797-152822784	ENSMUST00000173755	Bcl2l1	ENSMUSG00000007659	protein_coding	chr2-152782283-152828446	within gene
0.00527668	0.292181	1	0.0198864	chr12-26360820-26361776	ENSMUST00000062149	Rnf144a	ENSMUSG00000020642	protein_coding	chr12-26339452-26389393	within gene
0.00528951	-0.355924	1	0.0199095	chr10-42630691-42631409	ENSMUST00000144806	Ostm1	ENSMUSG00000038280	protein_coding	chr10-42584121-42683159	within gene
0.00530015	-0.100925	1	0.0199243	chr10-31605889-31610991	ENSMUST00000081989	Rnf217	ENSMUSG00000063760	protein_coding	chr10-31608384-31609184	within gene
0.00530954	-0.129913	1	0.0199343	chr11-95257759-95261989	ENSMUST00000021242	Tac4	ENSMUSG00000020872	protein_coding	chr11-95261700-95261819	within gene
0.00533245	-0.247144	1	0.0199832	chr8-45409868-45410959	ENSMUST00000211370	Tlr3	ENSMUSG00000031639	protein_coding	chr8-45410453-45410618	within gene
0.00533603	0.302345	1	0.0199832	chr19-20491971-20492944	ENSMUST00000179640	1500015L24Rik	ENSMUSG00000094732	lincRNA	chr19-20422259-20422787	distal
0.0053494	0.132034	1	0.0199927	chr10-78236034-78242303	ENSMUST00000000384	Trappc10	ENSMUSG00000000374	protein_coding	chr10-78231536-78244435	within gene
0.00535374	0.210382	1	0.0199927	chr11-81860372-81861412	ENSMUST00000021044	5530401A14Rik	ENSMUSG00000020703	protein_coding	chr11-81860679-81861336	within gene
0.00535879	0.338827	1	0.0199927	chr19-4492609-4493564	ENSMUST00000048482	2010003K11Rik	ENSMUSG00000042041	protein_coding	chr19-4496790-4497515	distal
0.0053715	0.220128	1	0.0200149	chr7-113058952-113059880	ENSMUST00000209589	4930543E12Rik	ENSMUSG00000110009	lincRNA	chr7-113100168-113101138	distal
0.00541577	0.305096	1	0.0201545	chr6-146351780-146352836	ENSMUST00000079573	Itpr2	ENSMUSG00000030287	protein_coding	chr6-146350081-146354629	within gene
0.0054288	-0.107861	1	0.0201777	chr17-28021900-28027583	ENSMUST00000139173	Anks1	ENSMUSG00000024219	protein_coding	chr17-28008433-28038079	within gene
0.00545483	0.271292	1	0.0202491	chr14-103763643-103764552	ENSMUST00000022718	Ednrb	ENSMUSG00000022122	protein_coding	chr14-103814625-103817065	distal
0.00547538	0.379211	1	0.0203	chr10-86166685-86167414	ENSMUST00000145864	Syn3	ENSMUSG00000059602	protein_coding	chr10-86135049-86351550	within gene
0.00548984	-0.137401	1	0.0203282	chr4-133884831-133888949	ENSMUST00000105894	Rps6ka1	ENSMUSG00000003644	protein_coding	chr4-133887570-133887632	within gene
0.00554722	-0.15359	1	0.020515	chr4-127015239-127017797	ENSMUST00000030623	Sfpq	ENSMUSG00000028820	protein_coding	chr4-127021324-127022220	proximal
0.0055795	0.127087	1	0.0206087	chr14-56571271-56572437	ENSMUST00000065302	Cenpj	ENSMUSG00000064128	protein_coding	chr14-56571738-56571846	within gene
0.0056141	0.164207	1	0.0207107	chr4-56654266-56656369	ENSMUST00000095080	Actl7b	ENSMUSG00000070980	protein_coding	chr4-56740005-56740099	distal
0.00562526	0.164765	1	0.0207261	chr4-22497141-22499062	ENSMUST00000203909	Gm30731	ENSMUSG00000107859	lincRNA	chr4-22492847-22493126	distal
0.00566397	-0.113373	1	0.0208428	chr5-112323573-112328578	ENSMUST00000129528	Tfip11	ENSMUSG00000029345	protein_coding	chr5-112327971-112328182	within gene
0.00567651	0.247982	1	0.0208631	chr16-36770191-36771437	ENSMUST00000165531	Slc15a2	ENSMUSG00000022899	protein_coding	chr16-36762388-36772063	within gene
0.00569938	0.121691	1	0.0209212	chr13-21944437-21945988	ENSMUST00000176580	Zfp184	ENSMUSG00000006720	protein_coding	chr13-21945793-21945799	within gene
0.0057484	0.263281	1	0.0210751	chr12-110901684-110903931	ENSMUST00000169597	Tecpr2	ENSMUSG00000021275	protein_coding	chr12-110896375-110914649	within gene
0.00575563	0.129475	1	0.0210755	chr14-47910836-47912827	ENSMUST00000189986	Ktn1	ENSMUSG00000021843	protein_coding	chr14-47736100-47736564	distal
0.00576646	-0.117996	1	0.0210892	chr13-108315238-108316856	ENSMUST00000171178	Depdc1b	ENSMUSG00000021697	protein_coding	chr13-108316422-108316469	within gene
0.00579231	0.246027	1	0.0211185	chr1-190767687-190770176	ENSMUST00000159624	Rps6kc1	ENSMUSG00000089872	protein_coding	chr1-190750208-190871591	within gene
0.00579383	0.190326	1	0.0211185	chr11-5317427-5319324	ENSMUST00000172492	Znrf3	ENSMUSG00000041961	protein_coding	chr11-5289738-5338637	within gene
0.00579583	-0.122303	1	0.0211185	chr11-120656352-120661602	ENSMUST00000150458	Notum	ENSMUSG00000042988	protein_coding	chr11-120659995-120660338	within gene
0.00580457	-0.240254	1	0.0211243	chr8-41132852-41134289	ENSMUST00000155055	Mtus1	ENSMUSG00000045636	protein_coding	chr8-41133661-41133718	within gene
0.00582037	0.11571	1	0.0211559	chr4-148433675-148438127	ENSMUST00000051633	Ubiad1	ENSMUSG00000047719	protein_coding	chr4-148436155-148436642	within gene
0.00587557	0.102055	1	0.0212629	chr2-13270421-13272336	ENSMUST00000191959	Rsu1	ENSMUSG00000026727	protein_coding	chr2-13270911-13271019	within gene
0.00588032	0.297353	1	0.0212629	chr1-11065169-11066635	ENSMUST00000027056	Prex2	ENSMUSG00000048960	protein_coding	chr1-11065794-11065916	within gene
0.00588166	-0.275596	1	0.0212629	chr12-52440666-52441477	ENSMUST00000110725	Arhgap5	ENSMUSG00000035133	protein_coding	chr12-52516077-52519967	proximal
0.00588554	-0.118085	1	0.0212629	chr13-69809348-69812603	ENSMUST00000022089	Med10	ENSMUSG00000021598	protein_coding	chr13-69811607-69811690	within gene
0.00589089	0.155778	1	0.0212629	chr17-91085536-91089596	ENSMUST00000174331	Nrxn1	ENSMUSG00000024109	protein_coding	chr17-91087955-91088726	within gene
0.00589283	0.15803	1	0.0212629	chr1-34663792-34667153	ENSMUST00000159747	Arhgef4	ENSMUSG00000037509	protein_coding	chr1-34678188-34678262	proximal
0.00591026	0.232353	1	0.0212999	chr6-113964985-113968196	ENSMUST00000154738	Atp2b2	ENSMUSG00000030302	protein_coding	chr6-113920604-113980541	within gene
0.00591777	0.133035	1	0.0213011	chr15-97748207-97752308	ENSMUST00000177352	Rapgef3	ENSMUSG00000022469	protein_coding	chr15-97750791-97750888	within gene
0.00592656	0.270866	1	0.0213069	chr18-61613947-61614781	ENSMUST00000165123	Csnk1a1	ENSMUSG00000024576	protein_coding	chr18-61587434-61590061	distal
0.00593444	0.108439	1	0.0213094	chr1-177982488-177984744	ENSMUST00000191719	Gm16432	ENSMUSG00000091476	protein_coding	chr1-177983705-178002994	within gene
0.00594525	0.377345	1	0.0213224	chr13-103042888-103043602	ENSMUST00000194446	Mast4	ENSMUSG00000034751	protein_coding	chr13-103025554-103096747	within gene
0.00597335	0.248925	1	0.0213973	chr8-75219815-75222537	ENSMUST00000139848	Rasd2	ENSMUSG00000034472	protein_coding	chr8-75221719-75222248	within gene
0.00599222	-0.384032	1	0.021439	chr2-162644422-162645050	ENSMUST00000109445	Ptprt	ENSMUSG00000053141	protein_coding	chr2-162363027-162660799	within gene
0.00600948	-0.273918	1	0.0214748	chr2-31949713-31951168	ENSMUST00000148056	Aif1l	ENSMUSG00000001864	protein_coding	chr2-31950529-31950590	within gene
0.00606771	0.289436	1	0.0216568	chr15-51730734-51731528	ENSMUST00000022925	Eif3h	ENSMUSG00000022312	protein_coding	chr15-51786558-51786727	distal
0.00611485	0.180854	1	0.0217989	chr17-12133039-12135704	ENSMUST00000167792	Agpat4	ENSMUSG00000023827	protein_coding	chr17-12133205-12133287	within gene
0.00613928	-0.154615	1	0.0218597	chr2-60124236-60127286	ENSMUST00000112550	Baz2b	ENSMUSG00000026987	protein_coding	chr2-60125463-60125697	within gene
0.00619954	0.18425	1	0.0220368	chrX-50619711-50621513	ENSMUST00000203933	Firre	ENSMUSG00000085396	processed_transcript	chrX-50615516-50626436	within gene
0.00620389	-0.307596	1	0.0220368	chr14-124669651-124670277	ENSMUST00000095529	Fgf14	ENSMUSG00000025551	protein_coding	chr14-124136293-124676509	within gene
0.00624779	-0.156499	1	0.0221662	chr9-26805867-26806881	ENSMUST00000162702	Glb1l2	ENSMUSG00000036395	protein_coding	chr9-26806298-26806383	within gene
0.00628475	0.294002	1	0.0222642	chr4-48552152-48552901	ENSMUST00000107704	Msantd3	ENSMUSG00000039693	protein_coding	chr4-48552413-48552830	within gene
0.00629042	-0.106202	1	0.0222642	chr9-123717002-123718288	ENSMUST00000166097	Lztfl1	ENSMUSG00000025245	protein_coding	chr9-123717526-123717528	within gene
0.00633392	-0.118395	1	0.0223914	chr6-83267336-83269168	ENSMUST00000113900	Slc4a5	ENSMUSG00000068323	protein_coding	chr6-83268194-83268382	within gene
0.00634523	0.193649	1	0.0224047	chr2-137432435-137433577	ENSMUST00000130262	Gm14055	ENSMUSG00000085504	lincRNA	chr2-137328992-137329126	distal
0.00638188	0.168237	1	0.0224897	chr12-4674642-4677309	ENSMUST00000062580	Itsn2	ENSMUSG00000020640	protein_coding	chr12-4673608-4697141	within gene
0.00638874	0.118028	1	0.0224897	chr1-44146961-44149144	ENSMUST00000027214	Ercc5	ENSMUSG00000026048	protein_coding	chr1-44148063-44148150	within gene
0.00639206	0.112569	1	0.0224897	chr2-31064431-31069840	ENSMUST00000149196	Fnbp1	ENSMUSG00000075415	protein_coding	chr2-31059018-31082973	within gene
0.00641527	-0.171021	1	0.0225447	chr2-122764903-122765994	ENSMUST00000147475	Sqrdl	ENSMUSG00000005803	protein_coding	chr2-122765391-122765439	within gene
0.00643179	0.116794	1	0.022576	chr8-124620651-124622751	ENSMUST00000093033	Capn9	ENSMUSG00000031981	protein_coding	chr8-124618509-124618731	distal
0.00644901	0.228679	1	0.0226097	chr11-35926674-35928898	ENSMUST00000018993	Wwc1	ENSMUSG00000018849	protein_coding	chr11-35915286-35979970	within gene
0.00648267	-0.102403	1	0.0227008	chr3-88452717-88461981	ENSMUST00000184876	Sema4a	ENSMUSG00000028064	protein_coding	chr3-88454679-88454817	within gene
0.00649081	0.113942	1	0.0227025	chr14-24210433-24219963	ENSMUST00000169880	Dlg5	ENSMUSG00000021782	protein_coding	chr14-24202367-24244811	within gene
0.006536	0.285635	1	0.0228337	chr16-50615411-50615951	ENSMUST00000062439	Ccdc54	ENSMUSG00000050685	protein_coding	chr16-50589859-50591154	proximal
0.00656059	0.231903	1	0.0228926	chr10-56892993-56893830	ENSMUST00000067972	Gm9956	ENSMUSG00000054758	protein_coding	chr10-56745640-56748254	distal
0.00659827	0.151962	1	0.022997	chr13-4770952-4772644	ENSMUST00000065956	Gm5444	ENSMUSG00000053499	protein_coding	chr13-4771660-4771696	within gene
0.0066365	0.160458	1	0.0231031	chr17-25467857-25472427	ENSMUST00000025002	Tekt4	ENSMUSG00000024175	protein_coding	chr17-25471722-25472255	within gene
0.00667044	0.103233	1	0.023148	chr12-17238635-17242698	ENSMUST00000057288	Pdia6	ENSMUSG00000020571	protein_coding	chr12-17266545-17266651	proximal
0.00668537	0.11542	1	0.023148	chr1-106795752-106797452	ENSMUST00000112736	Vps4b	ENSMUSG00000009907	protein_coding	chr1-106796421-106796447	within gene
0.00669239	-0.105621	1	0.023148	chr9-102833462-102837623	ENSMUST00000176198	Ryk	ENSMUSG00000032547	protein_coding	chr9-102835056-102835239	within gene
0.00669248	0.207341	1	0.023148	chr14-8345605-8349495	ENSMUST00000022269	Oit1	ENSMUSG00000021749	protein_coding	chr14-8349277-8349366	within gene
0.00670171	0.299226	1	0.023148	chr18-15491052-15491880	ENSMUST00000130553	Chst9	ENSMUSG00000047161	protein_coding	chr18-15453328-15495289	within gene
0.00670204	0.209431	1	0.023148	chr15-3232070-3234589	ENSMUST00000160787	Selenop	ENSMUSG00000064373	protein_coding	chr15-3268547-3268768	proximal
0.00670945	0.280588	1	0.023148	chr3-145885188-145886072	ENSMUST00000127193	Ddah1	ENSMUSG00000028194	protein_coding	chr3-145853277-145889083	within gene
0.00671487	0.287701	1	0.023148	chr6-112330498-112331039	ENSMUST00000032376	Lmcd1	ENSMUSG00000057604	protein_coding	chr6-112329967-112330425	distal
0.00672978	0.264595	1	0.023148	chrX-169837869-169838771	ENSMUST00000112107	Mid1	ENSMUSG00000035299	protein_coding	chrX-169800793-169966062	within gene
0.00673253	0.109903	1	0.023148	chr2-83723577-83726411	ENSMUST00000141725	Itgav	ENSMUSG00000027087	protein_coding	chr2-83724735-83724919	within gene
0.00673524	0.354566	1	0.023148	chr5-113654742-113655540	ENSMUST00000047936	Cmklr1	ENSMUSG00000042190	protein_coding	chr5-113650221-113650426	proximal
0.00676243	0.271527	1	0.0232145	chr6-90540921-90542005	ENSMUST00000127199	Aldh1l1	ENSMUSG00000030088	protein_coding	chr6-90486532-90557201	within gene
0.00686052	0.10657	1	0.0235241	chr8-25534051-25538881	ENSMUST00000210846	Fgfr1	ENSMUSG00000031565	protein_coding	chr8-25532429-25555507	within gene
0.00687582	0.199026	1	0.0235289	chr9-68940440-68941801	ENSMUST00000174296	Rora	ENSMUSG00000032238	protein_coding	chr9-68653973-69196074	within gene
0.00687823	0.199787	1	0.0235289	chr17-49534012-49534888	ENSMUST00000057610	Daam2	ENSMUSG00000040260	protein_coding	chr17-49498932-49564202	within gene
0.00688575	0.110541	1	0.0235289	chr5-105489916-105497432	ENSMUST00000112707	Lrrc8b	ENSMUSG00000070639	protein_coding	chr5-105486076-105490074	within gene
0.00692079	0.182779	1	0.0236215	chr6-113659535-113663730	ENSMUST00000204744	Irak2	ENSMUSG00000060477	protein_coding	chr6-113647704-113665702	within gene
0.00692906	0.107178	1	0.0236225	chr9-37358072-37361530	ENSMUST00000051839	Hepacam	ENSMUSG00000046240	protein_coding	chr9-37367351-37367761	proximal
0.0069395	0.165333	1	0.023631	chr2-32727015-32729091	ENSMUST00000113242	Sh2d3c	ENSMUSG00000059013	protein_coding	chr2-32727763-32727806	within gene
0.00699539	-0.11021	1	0.0237939	chr15-82126179-82129393	ENSMUST00000189540	Mei1	ENSMUSG00000068117	protein_coding	chr15-82126614-82126659	within gene
0.00701268	0.202932	1	0.0238254	chr15-76263509-76264907	ENSMUST00000074173	Spatc1	ENSMUSG00000049653	protein_coding	chr15-76268089-76268376	proximal
0.00705429	0.120254	1	0.0239394	chr12-103512764-103516215	ENSMUST00000021631	Ppp4r4	ENSMUSG00000021209	protein_coding	chr12-103532283-103532742	proximal
0.00711657	0.100545	1	0.0240855	chr5-149522541-149528981	ENSMUST00000110502	Wdr95	ENSMUSG00000029658	protein_coding	chr5-149528679-149528771	within gene
0.00711932	0.221375	1	0.0240855	chr16-24483254-24484509	ENSMUST00000078988	Lpp	ENSMUSG00000033306	protein_coding	chr16-24456943-24559591	within gene
0.00712171	0.301031	1	0.0240855	chr12-112241331-112242452	ENSMUST00000128402	Kif26a	ENSMUSG00000021294	protein_coding	chr12-112180633-112181747	distal
0.00714405	-0.326652	1	0.0241336	chr1-163214876-163215574	ENSMUST00000075805	Prrx1	ENSMUSG00000026586	protein_coding	chr1-163245119-163248396	distal
0.00715827	0.269731	1	0.0241541	chr15-62295002-62295916	ENSMUST00000181416	Pvt1	ENSMUSG00000097039	lincRNA	chr15-62242562-62313369	within gene
0.00719972	0.210553	1	0.0242663	chr6-58927272-58928498	ENSMUST00000089860	Fam13a	ENSMUSG00000037709	protein_coding	chr6-58932090-58935584	distal
0.00725368	0.134199	1	0.0244204	chr3-52600248-52601882	ENSMUST00000195035	Gm30173	ENSMUSG00000103965	lincRNA	chr3-52549663-52550219	distal
0.00727555	0.124433	1	0.0244663	chr5-33703848-33707615	ENSMUST00000201437	Fgfr3	ENSMUSG00000054252	protein_coding	chr5-33721674-33721954	proximal
0.00729412	0.192246	1	0.024501	chr18-25666721-25669312	ENSMUST00000115816	Celf4	ENSMUSG00000024268	protein_coding	chr18-25537756-25679412	within gene
0.00731029	0.139312	1	0.0245275	chr18-67568512-67579586	ENSMUST00000163749	Gm17669	ENSMUSG00000091695	protein_coding	chr18-67562387-67562851	distal
0.00735074	0.118962	1	0.0246354	chr18-65508787-65516782	ENSMUST00000049248	Malt1	ENSMUSG00000032688	protein_coding	chr18-65476426-65478823	distal
0.00736387	0.21987	1	0.0246515	chr4-98108318-98109611	ENSMUST00000107062	Nfia	ENSMUSG00000028565	protein_coding	chr4-98065447-98111217	within gene
0.00741297	0.154398	1	0.0247432	chr5-118293768-118295110	ENSMUST00000049138	2410131K14Rik	ENSMUSG00000032840	protein_coding	chr5-118261184-118266093	distal
0.00741323	-0.158714	1	0.0247432	chr5-135674169-135676024	ENSMUST00000153515	Por	ENSMUSG00000005514	protein_coding	chr5-135674585-135674661	within gene
0.00741655	-0.110986	1	0.0247432	chr1-119416639-119424213	ENSMUST00000038765	Inhbb	ENSMUSG00000037035	protein_coding	chr1-119420627-119421086	within gene
0.00743646	0.24677	1	0.0247432	chr17-26790563-26793799	ENSMUST00000137989	Bnip1	ENSMUSG00000024191	protein_coding	chr17-26791941-26791983	within gene
0.00744113	0.256341	1	0.0247432	chr9-46757008-46757806	ENSMUST00000215504	RP24-532P18.1	ENSMUSG00000111236	lincRNA	chr9-46830339-46831157	proximal
0.00745075	0.238486	1	0.0247432	chr16-18378979-18382484	ENSMUST00000115613	Arvcf	ENSMUSG00000000325	protein_coding	chr16-18380783-18380958	within gene
0.00745386	-0.206123	1	0.0247432	chr8-83782742-83783835	ENSMUST00000002964	Adgre5	ENSMUSG00000002885	protein_coding	chr8-83741107-83741326	proximal
0.00745799	0.130768	1	0.0247432	chr2-94286500-94291302	ENSMUST00000111238	Ttc17	ENSMUSG00000027194	protein_coding	chr2-94300767-94301735	distal
0.00747145	-0.102285	1	0.0247601	chr10-9673342-9677784	ENSMUST00000100070	Samd5	ENSMUSG00000060487	protein_coding	chr10-9674505-9674963	within gene
0.00751042	0.118406	1	0.0248615	chr5-125432626-125435781	ENSMUST00000169485	Dhx37	ENSMUSG00000029480	protein_coding	chr5-125433935-125434037	within gene
0.00758413	0.212432	1	0.025063	chr14-17632764-17633463	ENSMUST00000022303	Thrb	ENSMUSG00000021779	protein_coding	chr14-17660960-17661024	proximal
0.00758818	0.21188	1	0.025063	chr8-22547097-22549755	ENSMUST00000067786	Slc20a2	ENSMUSG00000037656	protein_coding	chr8-22545601-22558941	within gene
0.00761915	0.312238	1	0.0251219	chr17-3442385-3443502	ENSMUST00000169838	Tiam2	ENSMUSG00000023800	protein_coding	chr17-3439773-3448377	within gene
0.00762298	0.175224	1	0.0251219	chr8-120461812-120468629	ENSMUST00000180448	Gse1	ENSMUSG00000031822	protein_coding	chr8-120354180-120553583	within gene
0.00765004	0.157716	1	0.0251378	chr4-117844789-117851442	ENSMUST00000169990	Slc6a9	ENSMUSG00000028542	protein_coding	chr4-117849422-117849466	within gene
0.00765082	0.153751	1	0.0251378	chr4-120222972-120227918	ENSMUST00000102656	Foxo6	ENSMUSG00000052135	protein_coding	chr4-120267079-120267916	distal
0.00765322	-0.126305	1	0.0251378	chrX-166170051-166171150	ENSMUST00000130880	Gemin8	ENSMUSG00000040621	protein_coding	chrX-166170454-166170550	within gene
0.00768663	0.181981	1	0.0252196	chr4-154481724-154483155	ENSMUST00000149605	Prdm16	ENSMUSG00000039410	protein_coding	chr4-154476690-154528581	within gene
0.00770701	-0.224789	1	0.0252366	chr2-162636097-162637081	ENSMUST00000109445	Ptprt	ENSMUSG00000053141	protein_coding	chr2-162363027-162660799	within gene
0.00770881	-0.197324	1	0.0252366	chr1-181637925-181638749	ENSMUST00000208001	Dnah14	ENSMUSG00000047369	protein_coding	chr1-181637756-181637927	within gene
0.00772356	-0.162394	1	0.0252442	chr2-31469272-31473467	ENSMUST00000102840	Ass1	ENSMUSG00000076441	protein_coding	chr2-31470207-31470339	within gene
0.00773421	0.106449	1	0.0252442	chr11-60044875-60047859	ENSMUST00000148512	Pemt	ENSMUSG00000000301	protein_coding	chr11-60046340-60046435	within gene
0.00773667	-0.231958	1	0.0252442	chr3-50881448-50883038	ENSMUST00000189687	Gm29230	ENSMUSG00000102067	lincRNA	chr3-51058910-51059052	distal
0.0077686	-0.169994	1	0.0253205	chr14-30216597-30218659	ENSMUST00000112250	Cacna1d	ENSMUSG00000015968	protein_coding	chr14-30196864-30346797	within gene
0.00780642	0.111774	1	0.0254159	chr15-27984059-27999379	ENSMUST00000090247	Trio	ENSMUSG00000022263	protein_coding	chr15-27919292-28025339	within gene
0.00786127	-0.100111	1	0.0255664	chr1-177256893-177260531	ENSMUST00000111159	Akt3	ENSMUSG00000019699	protein_coding	chr1-177258146-177258203	within gene
0.00787581	0.141225	1	0.0255856	chr3-127013992-127021862	ENSMUST00000182959	Ank2	ENSMUSG00000032826	protein_coding	chr3-127016816-127017013	within gene
0.00794403	-0.113101	1	0.0257477	chr2-10372189-10375838	ENSMUST00000116594	Sfmbt2	ENSMUSG00000061186	protein_coding	chr2-10372436-10372616	within gene
0.0079449	0.322393	1	0.0257477	chr15-73657256-73658007	ENSMUST00000189435	1700010B13Rik	ENSMUSG00000099958	processed_transcript	chr15-73651997-73652347	distal
0.00795956	0.135677	1	0.0257477	chr4-105174676-105176597	ENSMUST00000064139	Plpp3	ENSMUSG00000028517	protein_coding	chr4-105157964-105194802	within gene
0.00796043	0.239639	1	0.0257477	chr15-45453687-45454323	ENSMUST00000022967	Kcnv1	ENSMUSG00000022342	protein_coding	chr15-45114171-45114934	proximal
0.00799405	-0.138341	1	0.0258283	chr7-130243388-130250963	ENSMUST00000153166	Fgfr2	ENSMUSG00000030849	protein_coding	chr7-130242645-130261748	within gene
0.00804088	0.328386	1	0.0259513	chr9-47579266-47580036	ENSMUST00000214542	Cadm1	ENSMUSG00000032076	protein_coding	chr9-47530506-47722806	within gene
0.00806821	0.120033	1	0.0260112	chr2-155825327-155828213	ENSMUST00000154841	Eif6	ENSMUSG00000027613	protein_coding	chr2-155826327-155826433	within gene
0.008153	0.367115	1	0.026256	chr9-94456134-94456696	ENSMUST00000113028	1190002N15Rik	ENSMUSG00000045414	protein_coding	chr9-94517864-94520314	distal
0.00819314	-0.105956	1	0.026331	chr15-68070591-68075521	ENSMUST00000162054	Zfat	ENSMUSG00000022335	protein_coding	chr15-68083766-68084321	distal
0.00819405	-0.104599	1	0.026331	chr19-45023498-45034003	ENSMUST00000179108	Lzts2	ENSMUSG00000035342	protein_coding	chr19-45025802-45026485	within gene
0.00822312	0.106084	1	0.026349	chr15-41829963-41831414	ENSMUST00000166917	Oxr1	ENSMUSG00000022307	protein_coding	chr15-41831064-41831129	within gene
0.00822845	0.118632	1	0.026349	chr2-80637663-80639835	ENSMUST00000124377	Nup35	ENSMUSG00000026999	protein_coding	chr2-80638893-80638932	within gene
0.00823424	0.193886	1	0.026349	chr5-9540722-9541808	ENSMUST00000004076	Grm3	ENSMUSG00000003974	protein_coding	chr5-9512525-9569918	within gene
0.00823516	0.305895	1	0.026349	chr17-9535927-9536642	ENSMUST00000076982	Gm17728	ENSMUSG00000072968	protein_coding	chr17-9422060-9422458	distal
0.0082487	0.175586	1	0.0263638	chr11-108236432-108239744	ENSMUST00000134725	Prkca	ENSMUSG00000050965	protein_coding	chr11-108192213-108340645	within gene
0.00829327	0.120006	1	0.0264778	chrX-17571094-17572790	ENSMUST00000177213	Fundc1	ENSMUSG00000025040	protein_coding	chrX-17571303-17571358	within gene
0.0083475	-0.300308	1	0.0266222	chr13-112236908-112237522	ENSMUST00000022275	Ankrd55	ENSMUSG00000049985	protein_coding	chr13-112288451-112288982	proximal
0.00836908	0.139452	1	0.0266624	chr4-149103146-149107854	ENSMUST00000103216	Dffa	ENSMUSG00000028974	protein_coding	chr4-149107769-149107911	within gene
0.00841686	-0.112688	1	0.0267415	chr4-138909534-138915300	ENSMUST00000097830	Otud3	ENSMUSG00000041161	protein_coding	chr4-138913610-138913827	within gene
0.00842392	-0.172143	1	0.0267415	chr10-62181615-62183951	ENSMUST00000047883	Tspan15	ENSMUSG00000037031	protein_coding	chr10-62185396-62188012	distal
0.0084303	0.144521	1	0.0267415	chr12-51843717-51845628	ENSMUST00000042052	Hectd1	ENSMUSG00000035247	protein_coding	chr12-51829203-51829536	proximal
0.00843728	0.102683	1	0.0267415	chr3-152338842-152341064	ENSMUST00000199397	Miga1	ENSMUSG00000054942	protein_coding	chr3-152340252-152340373	within gene
0.00843898	0.217818	1	0.0267415	chr5-89701388-89703489	ENSMUST00000163159	Adamts3	ENSMUSG00000043635	protein_coding	chr5-89702934-89703079	within gene
0.00848375	0.191221	1	0.0268192	chr6-66931919-66932873	ENSMUST00000204862	Gng12	ENSMUSG00000036402	protein_coding	chr6-66914511-67015724	within gene
0.00848771	0.397552	1	0.0268192	chrX-162087195-162087886	ENSMUST00000087085	Nhs	ENSMUSG00000059493	protein_coding	chrX-161875393-162158832	within gene
0.00849063	0.162392	1	0.0268192	chr13-60706392-60712859	ENSMUST00000077453	Dapk1	ENSMUSG00000021559	protein_coding	chr13-60696453-60716677	within gene
0.00855816	0.318752	1	0.0270037	chr12-117028215-117029605	ENSMUST00000190247	Ptprn2	ENSMUSG00000056553	protein_coding	chr12-117022869-117161593	within gene
0.00858847	0.220087	1	0.0270706	chr5-111724363-111726028	ENSMUST00000180627	Gm26897	ENSMUSG00000096949	protein_coding	chr5-111733924-111733957	proximal
0.0086074	0.24542	1	0.0271014	chr12-24642006-24643242	ENSMUST00000020982	Klf11	ENSMUSG00000020653	protein_coding	chr12-24651371-24651566	proximal
0.00862128	0.171518	1	0.0271094	chr17-6788902-6790403	ENSMUST00000064234	Ezr	ENSMUSG00000052397	protein_coding	chr17-6782632-6782784	proximal
0.00862821	0.178136	1	0.0271094	chr1-153893789-153895887	ENSMUST00000123490	Teddm2	ENSMUSG00000045968	protein_coding	chr1-153870377-153899992	within gene
0.0086495	0.329055	1	0.0271475	chr9-61655305-61656109	ENSMUST00000214224	RP24-473A18.3	ENSMUSG00000111033	lincRNA	chr9-61455615-61455947	distal
0.00867785	-0.105034	1	0.0272077	chr14-25316418-25323618	ENSMUST00000181582	Gm26660	ENSMUSG00000097601	lincRNA	chr14-25355801-25358141	distal
0.00876083	0.200777	1	0.0274389	chr4-46853941-46856339	ENSMUST00000206773	Gabbr2	ENSMUSG00000039809	protein_coding	chr4-46846452-46859638	within gene
0.00877502	0.197809	1	0.0274543	chr13-41352002-41353182	ENSMUST00000163623	Nedd9	ENSMUSG00000021365	protein_coding	chr13-41339021-41358852	within gene
0.00881167	0.179103	1	0.02754	chr19-21722536-21724717	ENSMUST00000052556	Abhd17b	ENSMUSG00000047368	protein_coding	chr19-21684318-21685637	distal
0.00884299	-0.17382	1	0.0276087	chr11-54066866-54069664	ENSMUST00000093109	Pdlim4	ENSMUSG00000020388	protein_coding	chr11-54068840-54068932	within gene
0.0088605	-0.111741	1	0.0276289	chr11-3407156-3410554	ENSMUST00000101638	Limk2	ENSMUSG00000020451	protein_coding	chr11-3409046-3409061	within gene
0.00886807	0.181348	1	0.0276289	chr3-126695176-126696059	ENSMUST00000200171	Camk2d	ENSMUSG00000053819	protein_coding	chr3-126684720-126729406	within gene
0.00889247	-0.173756	1	0.0276303	chr4-102569797-102571105	ENSMUST00000106911	Pde4b	ENSMUSG00000028525	protein_coding	chr4-102570766-102570878	within gene
0.00889323	0.122765	1	0.0276303	chr10-93080868-93084632	ENSMUST00000212902	Cfap54	ENSMUSG00000020014	protein_coding	chr10-93081265-93081596	within gene
0.00889648	-0.13385	1	0.0276303	chr11-119353960-119357001	ENSMUST00000136523	Sgsh	ENSMUSG00000005043	protein_coding	chr11-119355397-119355484	within gene
0.00892199	-0.112357	1	0.0276806	chr4-149444233-149446546	ENSMUST00000148596	Rbp7	ENSMUSG00000028996	protein_coding	chr4-149449687-149449923	distal
0.0089403	-0.103505	1	0.0277084	chr17-31508786-31513978	ENSMUST00000172284	Wdr4	ENSMUSG00000024037	protein_coding	chr17-31512167-31512268	within gene
0.00899235	0.22092	1	0.0278406	chr19-56988906-56991379	ENSMUST00000148049	Afap1l2	ENSMUSG00000025083	protein_coding	chr19-56990927-56991127	within gene
0.00900279	-0.140982	1	0.0278439	chr3-102202186-102205825	ENSMUST00000168312	Vangl1	ENSMUSG00000027860	protein_coding	chr3-102203823-102203963	within gene
0.00912836	0.114099	1	0.0282028	chr8-110935437-110943408	ENSMUST00000180679	Gm26816	ENSMUSG00000097380	lincRNA	chr8-110865652-110940289	within gene
0.00914669	0.197605	1	0.0282301	chr3-10326130-10328112	ENSMUST00000192603	Gm38303	ENSMUSG00000103392	protein_coding	chr3-10326107-10326185	within gene
0.00922134	-0.123297	1	0.0284309	chr6-113440434-113443607	ENSMUST00000204254	Jagn1	ENSMUSG00000051256	protein_coding	chr6-113442709-113442804	within gene
0.00923207	0.103995	1	0.0284344	chr16-30594895-30598134	ENSMUST00000059078	Fam43a	ENSMUSG00000046546	protein_coding	chr16-30599723-30602797	proximal
0.00925765	0.149497	1	0.0284836	chr2-6826525-6831596	ENSMUST00000183984	Celf2	ENSMUSG00000002107	protein_coding	chr2-6721614-6872355	within gene
0.00934269	0.13771	1	0.0287155	chr14-8313564-8318027	ENSMUST00000120411	Fam107a	ENSMUSG00000021750	protein_coding	chr14-8317505-8318023	within gene
0.00946884	-0.108407	1	0.0290646	chrX-7883271-7885993	ENSMUST00000208640	Slc35a2	ENSMUSG00000031156	protein_coding	chrX-7885749-7885931	within gene
0.00947647	0.233649	1	0.0290646	chr11-34176156-34176835	ENSMUST00000060271	Foxi1	ENSMUSG00000047861	protein_coding	chr11-34204338-34205509	distal
0.00948568	-0.119098	1	0.0290646	chr11-19958972-19966860	ENSMUST00000123036	Spred2	ENSMUSG00000045671	protein_coding	chr11-19954740-19998119	within gene
0.00952201	0.145202	1	0.0291458	chr3-32536726-32538286	ENSMUST00000147350	Mfn1	ENSMUSG00000027668	protein_coding	chr3-32538270-32538432	within gene
0.00955905	0.212908	1	0.029229	chr2-128709052-128709892	ENSMUST00000014505	Mertk	ENSMUSG00000014361	protein_coding	chr2-128699104-128729185	within gene
0.0095753	0.113078	1	0.0292485	chr2-94009893-94011469	ENSMUST00000126378	Alkbh3	ENSMUSG00000040174	protein_coding	chr2-94010683-94010754	within gene
0.009587	-0.100367	1	0.0292542	chr5-149228577-149230372	ENSMUST00000189493	2310047D07Rik	ENSMUSG00000100783	lincRNA	chr5-149231332-149231429	proximal
0.00961346	0.186272	1	0.0292967	chr5-89221491-89224504	ENSMUST00000156238	Slc4a4	ENSMUSG00000060961	protein_coding	chr5-89223196-89223264	within gene
0.00962068	0.34242	1	0.0292967	chr4-24213662-24214385	ENSMUST00000183964	Gm27243	ENSMUSG00000099150	lincRNA	chr4-24430370-24430890	distal
0.0096626	-0.142228	1	0.0293941	chr13-84058214-84061059	ENSMUST00000182477	Gm17750	ENSMUSG00000098087	lincRNA	chr13-84025704-84064650	within gene
0.00968676	-0.165329	1	0.029432	chr7-111692327-111695031	ENSMUST00000106663	Galnt18	ENSMUSG00000038296	protein_coding	chr7-111616485-111779312	within gene
0.00969489	0.23668	1	0.029432	chr9-58048180-58050431	ENSMUST00000215944	Ccdc33	ENSMUSG00000037716	protein_coding	chr9-58033716-58058240	within gene
0.00974575	-0.131314	1	0.0295561	chr9-97017027-97019692	ENSMUST00000055433	Spsb4	ENSMUSG00000046997	protein_coding	chr9-97018194-97018843	within gene
0.00977064	0.130447	1	0.0295858	chr11-76910955-76913156	ENSMUST00000136899	Tmigd1	ENSMUSG00000020839	protein_coding	chr11-76910326-76913973	within gene
0.00977547	0.105206	1	0.0295858	chr13-21233419-21234830	ENSMUST00000021761	Trim27	ENSMUSG00000021326	protein_coding	chr13-21192626-21194724	distal
0.0098248	-0.226135	1	0.0297047	chr4-124141997-124143693	ENSMUST00000139012	Gm12916	ENSMUSG00000086087	lincRNA	chr4-124293693-124294152	distal
0.00992796	-0.103277	1	0.0299539	chr17-25939083-25948530	ENSMUST00000162431	A930017K11Rik	ENSMUSG00000025727	protein_coding	chr17-25947492-25948561	within gene
0.00992907	0.142119	1	0.0299539	chr2-5669198-5677662	ENSMUST00000114987	Camk1d	ENSMUSG00000039145	protein_coding	chr2-5675914-5675981	within gene
0.00993751	-0.242467	1	0.0299539	chr16-90489422-90492405	ENSMUST00000065856	Hunk	ENSMUSG00000053414	protein_coding	chr16-90487907-90493412	within gene
0.0099907	0.237602	1	0.0300837	chr12-102058170-102058973	ENSMUST00000047357	Cpsf2	ENSMUSG00000041781	protein_coding	chr12-102003222-102005993	distal
0.010001	0.312878	1	0.0300841	chr14-26432276-26432864	ENSMUST00000145738	Slmap	ENSMUSG00000021870	protein_coding	chr14-26429911-26438678	within gene
0.0100176	-0.122194	1	0.0301036	chr9-52047017-52050015	ENSMUST00000163153	Rdx	ENSMUSG00000032050	protein_coding	chr9-52047173-52047235	within gene
0.0100457	-0.115703	1	0.0301575	chr9-50527336-50529379	ENSMUST00000034570	Pts	ENSMUSG00000032067	protein_coding	chr9-50528557-50528636	within gene
0.0100955	-0.125694	1	0.0302762	chr8-123948390-123951768	ENSMUST00000044795	Nup133	ENSMUSG00000039509	protein_coding	chr8-123948998-123949176	within gene
0.0101074	-0.257473	1	0.0302815	chr16-21248030-21249277	ENSMUST00000181476	Gm16863	ENSMUSG00000096918	lincRNA	chr16-21249212-21254296	within gene
0.0101511	-0.110576	1	0.0303597	chr14-72601517-72603639	ENSMUST00000162825	Fndc3a	ENSMUSG00000033487	protein_coding	chr14-72602922-72602962	within gene
0.010154	0.102863	1	0.0303597	chr8-22562730-22570423	ENSMUST00000067786	Slc20a2	ENSMUSG00000037656	protein_coding	chr8-22568247-22568420	within gene
0.0101829	-0.138576	1	0.0304153	chr9-23221933-23224152	ENSMUST00000071982	Bmper	ENSMUSG00000031963	protein_coding	chr9-23223641-23223773	within gene
0.0102653	0.124506	1	0.0306307	chr5-132229033-132230473	ENSMUST00000182974	Auts2	ENSMUSG00000029673	protein_coding	chr5-132050410-132258923	within gene
0.0103354	0.108961	1	0.0308089	chr7-12896249-12898977	ENSMUST00000120809	Zscan22	ENSMUSG00000054715	protein_coding	chr7-12897841-12897877	within gene
0.0103529	0.150078	1	0.0308301	chr9-119356928-119358574	ENSMUST00000216838	Xylb	ENSMUSG00000035769	protein_coding	chr9-119357606-119357707	within gene
0.0104372	0.292248	1	0.0310306	chr10-56942672-56943418	ENSMUST00000067972	Gm9956	ENSMUSG00000054758	protein_coding	chr10-56745640-56748254	distal
0.0104412	0.227778	1	0.0310306	chr3-45384857-45385612	ENSMUST00000195655	Pcdh10	ENSMUSG00000049100	protein_coding	chr3-45384207-45392568	within gene
0.0104817	0.240104	1	0.0311198	chr18-27836611-27837369	ENSMUST00000025117	Celf4	ENSMUSG00000024268	protein_coding	chr18-25753342-25753983	proximal
0.0105157	0.158744	1	0.0311895	chr14-102629466-102630157	ENSMUST00000158346	Gm23764	ENSMUSG00000088971	rRNA	chr14-102806099-102806146	proximal
0.0105472	0.201355	1	0.0312518	chr6-28931244-28933175	ENSMUST00000167201	Snd1	ENSMUSG00000001424	protein_coding	chr6-28795939-28933366	within gene
0.0105616	0.266394	1	0.0312631	chr1-127854586-127855484	ENSMUST00000208183	Map3k19	ENSMUSG00000051590	protein_coding	chr1-127854737-127855031	within gene
0.0106016	-0.119184	1	0.0312922	chr5-89881229-89884250	ENSMUST00000198151	Adamts3	ENSMUSG00000043635	protein_coding	chr5-89882822-89882890	within gene
0.0106033	-0.167667	1	0.0312922	chr5-37822662-37825018	ENSMUST00000063116	Msx1	ENSMUSG00000048450	protein_coding	chr5-37823865-37824333	within gene
0.0106099	0.18214	1	0.0312922	chr5-38089835-38091807	ENSMUST00000202412	Stx18	ENSMUSG00000029125	protein_coding	chr5-38039500-38104877	within gene
0.0106136	-0.108695	1	0.0312922	chr9-42263296-42265919	ENSMUST00000217513	Sc5d	ENSMUSG00000032018	protein_coding	chr9-42264206-42264255	within gene
0.0106449	0.231119	1	0.0313533	chr15-59194320-59195007	ENSMUST00000080371	Mtss1	ENSMUSG00000022353	protein_coding	chr15-59081456-59082026	proximal
0.0106949	-0.102031	1	0.0314109	chr13-73937002-73939299	ENSMUST00000099384	Brd9	ENSMUSG00000057649	protein_coding	chr13-73938865-73938997	within gene
0.0107215	0.117701	1	0.0314109	chr7-130950697-130955445	ENSMUST00000153290	Htra1	ENSMUSG00000006205	protein_coding	chr7-130943595-130961512	within gene
0.0107253	0.30753	1	0.0314109	chr2-124401676-124402447	ENSMUST00000151199	Sema6d	ENSMUSG00000027200	protein_coding	chr2-124298656-124489984	within gene
0.0107273	0.206451	1	0.0314109	chr9-23378023-23379272	ENSMUST00000214050	Bmper	ENSMUSG00000031963	protein_coding	chr9-23377743-23381428	within gene
0.0107307	0.312809	1	0.0314109	chr6-66398999-66399807	ENSMUST00000203716	Gm44029	ENSMUSG00000107479	lincRNA	chr6-66451949-66453546	distal
0.0107422	0.189539	1	0.0314109	chr10-86727344-86728678	ENSMUST00000075632	Ttc41	ENSMUSG00000044937	protein_coding	chr10-86724413-86729781	within gene
0.0107437	0.170524	1	0.0314109	chr7-126675354-126677130	ENSMUST00000155419	Sult1a1	ENSMUSG00000030711	protein_coding	chr7-126675444-126675579	within gene
0.0107492	0.168957	1	0.0314109	chr12-85168767-85171035	ENSMUST00000004913	Pgf	ENSMUSG00000004791	protein_coding	chr12-85169511-85169540	within gene
0.01081	0.225912	1	0.0315575	chr7-138159607-138160515	ENSMUST00000160436	Tcerg1l	ENSMUSG00000091002	protein_coding	chr7-138208974-138209690	distal
0.0108683	0.13218	1	0.0316965	chr7-24253714-24256000	ENSMUST00000206777	Zfp108	ENSMUSG00000030486	protein_coding	chr7-24255876-24255890	within gene
0.0109106	-0.105852	1	0.0317887	chr4-105156560-105160003	ENSMUST00000064139	Plpp3	ENSMUSG00000028517	protein_coding	chr4-105157825-105157963	within gene
0.0109316	0.152866	1	0.0318063	chr3-65441424-65443241	ENSMUST00000029414	Ssr3	ENSMUSG00000027828	protein_coding	chr3-65392405-65392623	proximal
0.0109479	0.22479	1	0.0318063	chr9-98524735-98525961	ENSMUST00000189446	Rbp2	ENSMUSG00000032454	protein_coding	chr9-98509578-98509781	distal
0.0109488	0.145087	1	0.0318063	chr10-94518342-94522352	ENSMUST00000132743	Tmcc3	ENSMUSG00000020023	protein_coding	chr10-94430640-94578422	within gene
0.0109755	0.195785	1	0.0318526	chr15-75786120-75789006	ENSMUST00000100538	Zc3h3	ENSMUSG00000075600	protein_coding	chr15-75785638-75809527	within gene
0.0110096	-0.10355	1	0.0319203	chr9-55511364-55512722	ENSMUST00000034866	Etfa	ENSMUSG00000032314	protein_coding	chr9-55512031-55512069	within gene
0.0110319	-0.113863	1	0.0319538	chr11-88067125-88070655	ENSMUST00000018521	Vezf1	ENSMUSG00000018377	protein_coding	chr11-88068401-88068433	within gene
0.0110559	0.157909	1	0.0319735	chr1-92082059-92085227	ENSMUST00000212867	Hdac4	ENSMUSG00000026313	protein_coding	chr1-92054973-92148255	within gene
0.0110603	0.104141	1	0.0319735	chr10-120112132-120113626	ENSMUST00000154501	Helb	ENSMUSG00000020228	protein_coding	chr10-120112685-120112862	within gene
0.0110733	0.152471	1	0.0319799	chr14-55027112-55031347	ENSMUST00000022815	Ngdn	ENSMUSG00000022204	protein_coding	chr14-55024009-55024135	distal
0.0111114	0.110376	1	0.0320589	chr19-40358699-40385809	ENSMUST00000165469	Sorbs1	ENSMUSG00000025006	protein_coding	chr19-40382521-40382633	within gene
0.011134	0.257251	1	0.0320929	chr8-57360495-57361377	ENSMUST00000210614	5033428I22Rik	ENSMUSG00000097910	lincRNA	chr8-57353939-57354580	distal
0.0111468	-0.109824	1	0.0320972	chr12-5409810-5412697	ENSMUST00000163627	2810032G03Rik	ENSMUSG00000037735	lincRNA	chr12-5412425-5414901	within gene
0.0111572	-0.154043	1	0.0320972	chr4-148443698-148445432	ENSMUST00000051633	Ubiad1	ENSMUSG00000047719	protein_coding	chr4-148443928-148444450	within gene
0.0111696	-0.100621	1	0.0321001	chr4-32656128-32657922	ENSMUST00000178134	Mdn1	ENSMUSG00000058006	protein_coding	chr4-32657251-32657352	within gene
0.0111798	0.179364	1	0.0321001	chr6-88647541-88648599	ENSMUST00000184664	Kbtbd12	ENSMUSG00000033182	protein_coding	chr6-88637646-88637950	proximal
0.0112018	0.30045	1	0.032132	chr1-43698405-43699185	ENSMUST00000027217	1500015O10Rik	ENSMUSG00000026051	protein_coding	chr1-43730602-43730963	proximal
0.0112613	-0.102876	1	0.0322716	chr9-77753687-77756810	ENSMUST00000034905	Gclc	ENSMUSG00000032350	protein_coding	chr9-77754810-77754959	within gene
0.0113333	0.250735	1	0.0324466	chr15-61395166-61395950	ENSMUST00000096418	A1bg	ENSMUSG00000022347	protein_coding	chr15-60921223-60921270	proximal
0.0113579	0.296501	1	0.0324574	chr12-55484176-55485303	ENSMUST00000021413	Nfkbia	ENSMUSG00000021025	protein_coding	chr12-55489411-55489921	distal
0.011359	0.186492	1	0.0324574	chr9-99400511-99402407	ENSMUST00000131047	Mras	ENSMUSG00000032470	protein_coding	chr9-99394623-99401222	within gene
0.0113762	-0.111312	1	0.0324753	chr13-119461789-119463641	ENSMUST00000026519	4833420G17Rik	ENSMUSG00000062822	protein_coding	chr13-119462759-119463119	within gene
0.0114392	0.147715	1	0.0326239	chr10-53434327-53436621	ENSMUST00000168554	Tmem229b-ps	ENSMUSG00000056219	protein_coding	chr10-53474964-53475467	proximal
0.0115111	0.145557	1	0.0327971	chr3-126918436-126922308	ENSMUST00000182078	Ank2	ENSMUSG00000032826	protein_coding	chr3-126921614-126923956	within gene
0.0115234	0.121752	1	0.0328009	chr5-140549026-140550264	ENSMUST00000198212	Gm42808	ENSMUSG00000105845	lincRNA	chr5-140546239-140546392	proximal
0.0115496	0.163534	1	0.032844	chr5-151141792-151144843	ENSMUST00000202365	Gm42906	ENSMUSG00000107011	protein_coding	chr5-151095493-151291755	within gene
0.0115982	0.278778	1	0.0329505	chr4-62418181-62419185	ENSMUST00000084524	Prpf4	ENSMUSG00000066148	protein_coding	chr4-62417970-62419275	within gene
0.0116952	0.158415	1	0.0331942	chr6-54550898-54556193	ENSMUST00000129744	Scrn1	ENSMUSG00000019124	protein_coding	chr6-54554119-54554455	within gene
0.0117405	0.104076	1	0.033291	chr2-153013401-153017120	ENSMUST00000150545	Pdrg1	ENSMUSG00000027472	protein_coding	chr2-153015208-153015320	within gene
0.0117695	0.124364	1	0.0333412	chr9-106390633-106395857	ENSMUST00000172306	Dusp7	ENSMUSG00000053716	protein_coding	chr9-106373947-106375724	distal
0.0118557	0.124192	1	0.0335501	chr19-36676723-36679775	ENSMUST00000149601	1500017E21Rik	ENSMUSG00000087579	processed_transcript	chr19-36658567-36705442	within gene
0.0118723	-0.151978	1	0.0335501	chr13-95173995-95178128	ENSMUST00000172104	Pde8b	ENSMUSG00000021684	protein_coding	chr13-95123324-95222474	within gene
0.0118771	0.145557	1	0.0335501	chr13-107641853-107643015	ENSMUST00000188490	1700006H21Rik	ENSMUSG00000102000	lincRNA	chr13-107687397-107687584	proximal
0.0119123	0.174819	1	0.0336174	chr6-113677263-113679220	ENSMUST00000089023	Irak2	ENSMUSG00000060477	protein_coding	chr6-113678647-113678842	within gene
0.0119362	0.343561	1	0.0336528	chr2-152907164-152908018	ENSMUST00000028970	Mylk2	ENSMUSG00000027470	protein_coding	chr2-152911352-152911599	proximal
0.0120585	-0.103491	1	0.0339654	chr13-54620578-54623534	ENSMUST00000135015	Faf2	ENSMUSG00000025873	protein_coding	chr13-54621841-54621983	within gene
0.0120801	0.238569	1	0.0339682	chr11-4296567-4297338	ENSMUST00000127224	Gm11958	ENSMUSG00000085512	lincRNA	chr11-4286870-4286939	distal
0.0120824	0.103042	1	0.0339682	chr8-23236923-23238465	ENSMUST00000033950	Gins4	ENSMUSG00000031546	protein_coding	chr8-23236980-23237075	within gene
0.0120985	0.237567	1	0.0339812	chr7-65454079-65454804	ENSMUST00000206228	Tjp1	ENSMUSG00000030516	protein_coding	chr7-65354889-65513198	within gene
0.0121208	0.208026	1	0.0340116	chr19-3679161-3682016	ENSMUST00000177330	Lrp5	ENSMUSG00000024913	protein_coding	chr19-3659641-3686354	within gene
0.0121687	-0.274216	1	0.0341138	chr9-29864751-29865601	ENSMUST00000152513	Ntm	ENSMUSG00000059974	protein_coding	chr9-29411641-29962844	within gene
0.0122502	0.16031	1	0.0342368	chr1-153977773-153979019	ENSMUST00000188927	Gm29291	ENSMUSG00000101903	lincRNA	chr1-154003396-154003952	distal
0.0122539	0.271679	1	0.0342368	chr1-39266372-39267911	ENSMUST00000173050	Npas2	ENSMUSG00000026077	protein_coding	chr1-39263376-39287467	within gene
0.0122598	-0.121419	1	0.0342368	chr5-116421993-116423461	ENSMUST00000036991	Hspb8	ENSMUSG00000041548	protein_coding	chr5-116422113-116422479	within gene
0.0122649	0.291724	1	0.0342368	chr18-36456547-36457154	ENSMUST00000025204	Pfdn1	ENSMUSG00000024346	protein_coding	chr18-36454453-36454495	proximal
0.0122703	-0.159747	1	0.0342368	chr7-138547645-138548511	ENSMUST00000209357	Gm45685	ENSMUSG00000110037	lincRNA	chr7-138554230-138554426	proximal
0.0122908	0.110033	1	0.0342473	chr16-87439566-87441674	ENSMUST00000039101	Rwdd2b	ENSMUSG00000041079	protein_coding	chr16-87440437-87440573	within gene
0.0122972	-0.129129	1	0.0342473	chr15-85895435-85903006	ENSMUST00000023019	Trmu	ENSMUSG00000022386	protein_coding	chr15-85897025-85897177	within gene
0.0123287	-0.144956	1	0.034303	chr9-44360739-44362261	ENSMUST00000214510	Vps11	ENSMUSG00000032127	protein_coding	chr9-44361445-44361631	within gene
0.0123635	0.237876	1	0.0343474	chr12-16434117-16434763	ENSMUST00000111067	Lpin1	ENSMUSG00000020593	protein_coding	chr12-16535669-16538412	distal
0.0123678	-0.119976	1	0.0343474	chr2-125504621-125507279	ENSMUST00000103234	Fbn1	ENSMUSG00000027204	protein_coding	chr2-125505440-125505603	within gene
0.0124307	-0.121608	1	0.0344536	chr5-140388579-140389901	ENSMUST00000031539	Snx8	ENSMUSG00000029560	protein_coding	chr5-140389148-140389241	within gene
0.0124472	0.278478	1	0.0344536	chr13-45465675-45467114	ENSMUST00000000260	Gmpr	ENSMUSG00000000253	protein_coding	chr13-45507444-45507743	proximal
0.0124523	-0.145	1	0.0344536	chr8-107435458-107437516	ENSMUST00000213097	Wwp2	ENSMUSG00000031930	protein_coding	chr8-107436384-107436441	within gene
0.0124526	0.239255	1	0.0344536	chr15-97717442-97718801	ENSMUST00000100249	Endou	ENSMUSG00000022468	protein_coding	chr15-97718761-97718960	within gene
0.0124642	-0.118373	1	0.0344537	chr11-115352280-115360771	ENSMUST00000123428	Hid1	ENSMUSG00000034586	protein_coding	chr11-115359695-115359808	within gene
0.0125343	0.372671	1	0.0346152	chr17-84362555-84363373	ENSMUST00000047524	Thada	ENSMUSG00000024251	protein_coding	chr17-84336883-84386510	within gene
0.0125814	0.135833	1	0.0347114	chr14-93543282-93546299	ENSMUST00000195826	Pcdh9	ENSMUSG00000055421	protein_coding	chr14-93326881-93560475	within gene
0.0125925	-0.379043	1	0.0347114	chr19-18902648-18903186	ENSMUST00000040489	Trpm6	ENSMUSG00000024727	protein_coding	chr19-18892138-18892510	distal
0.0126304	0.193239	1	0.0347833	chr16-30661045-30662310	ENSMUST00000059078	Fam43a	ENSMUSG00000046546	protein_coding	chr16-30601875-30602797	distal
0.0126677	-0.155976	1	0.0348538	chr5-138271199-138273119	ENSMUST00000161665	Gal3st4	ENSMUSG00000075593	protein_coding	chr5-138271279-138271403	within gene
0.0127555	-0.117241	1	0.0350629	chr5-129907913-129909792	ENSMUST00000195766	Nupr1l	ENSMUSG00000095789	protein_coding	chr5-129908592-129908900	within gene
0.0128434	-0.174983	1	0.0352718	chr11-9116993-9119963	ENSMUST00000172452	Upp1	ENSMUSG00000020407	protein_coding	chr11-9119374-9119449	within gene
0.0128735	-0.103191	1	0.0353217	chr9-56923022-56929597	ENSMUST00000050916	Snx33	ENSMUSG00000032733	protein_coding	chr9-56925313-56926783	within gene
0.012888	-0.158088	1	0.0353288	chr6-145933608-145935265	ENSMUST00000032383	Sspn	ENSMUSG00000030255	protein_coding	chr6-145934174-145934371	within gene
0.0129289	0.200326	1	0.0353985	chr15-96547615-96548898	ENSMUST00000100262	Slc38a1	ENSMUSG00000023169	protein_coding	chr15-96571418-96576710	distal
0.0129373	0.104579	1	0.0353985	chr14-24203289-24209264	ENSMUST00000169880	Dlg5	ENSMUSG00000021782	protein_coding	chr14-24202367-24244811	within gene
0.0130245	-0.207511	1	0.0355237	chr17-45748005-45749499	ENSMUST00000180558	F630040K05Rik	ENSMUSG00000097727	lincRNA	chr17-45749357-45776157	within gene
0.013037	0.189553	1	0.0355237	chr13-107922664-107924245	ENSMUST00000105097	Zswim6	ENSMUSG00000032846	protein_coding	chr13-107889579-107890064	proximal
0.0130392	0.194887	1	0.0355237	chr12-16643411-16644761	ENSMUST00000111064	Ntsr2	ENSMUSG00000020591	protein_coding	chr12-16653470-16654123	proximal
0.0130522	0.218671	1	0.0355237	chr16-14185431-14186003	ENSMUST00000149232	Nde1	ENSMUSG00000022678	protein_coding	chr16-14185694-14185873	within gene
0.0130562	-0.108695	1	0.0355237	chr12-51347031-51349599	ENSMUST00000121521	G2e3	ENSMUSG00000035293	protein_coding	chr12-51348372-51348444	within gene
0.0130678	-0.104771	1	0.0355237	chr5-123571008-123574676	ENSMUST00000197467	Vps33a	ENSMUSG00000029434	protein_coding	chr5-123572880-123572979	within gene
0.0130688	0.116901	1	0.0355237	chr19-46615556-46626037	ENSMUST00000111855	Wbp1l	ENSMUSG00000047731	protein_coding	chr19-46623553-46623579	within gene
0.0130788	-0.123979	1	0.0355237	chr7-134669428-134672326	ENSMUST00000211593	Dock1	ENSMUSG00000058325	protein_coding	chr7-134670799-134670844	within gene
0.0130981	0.214593	1	0.0355434	chr10-58672598-58674109	ENSMUST00000003312	Edar	ENSMUSG00000003227	protein_coding	chr10-58630133-58675455	within gene
0.0131455	0.232102	1	0.0356394	chr1-82243141-82245328	ENSMUST00000069799	Irs1	ENSMUSG00000055980	protein_coding	chr1-82237605-82286776	within gene
0.0131705	0.195471	1	0.0356746	chr1-43694534-43695555	ENSMUST00000027217	1500015O10Rik	ENSMUSG00000026051	protein_coding	chr1-43730602-43730963	proximal
0.0131875	0.307015	1	0.035688	chr5-29523196-29523756	ENSMUST00000001608	Mnx1	ENSMUSG00000001566	protein_coding	chr5-29477580-29478470	proximal
0.0132497	0.177804	1	0.0357975	chr12-109037776-109039960	ENSMUST00000209829	Begain	ENSMUSG00000040867	protein_coding	chr12-109038852-109039013	within gene
0.0132521	-0.108215	1	0.0357975	chr1-165186633-165195761	ENSMUST00000192565	Sft2d2	ENSMUSG00000040848	protein_coding	chr1-165194240-165194302	within gene
0.013276	0.264962	1	0.0358039	chr8-18902851-18903797	ENSMUST00000149565	Agpat5	ENSMUSG00000031467	protein_coding	chr8-18881964-18891361	distal
0.0132786	0.316163	1	0.0358039	chr9-95400982-95402326	ENSMUST00000036267	Chst2	ENSMUSG00000033350	protein_coding	chr9-95399292-95404698	within gene
0.0132924	0.258694	1	0.0358085	chr11-52447127-52447691	ENSMUST00000109057	9530068E07Rik	ENSMUSG00000036275	protein_coding	chr11-52407077-52408728	distal
0.0133398	0.197399	1	0.0359037	chr15-94428106-94429488	ENSMUST00000128797	Adamts20	ENSMUSG00000022449	protein_coding	chr15-94418240-94465305	within gene
0.0134289	0.136331	1	0.0361106	chr6-128130438-128136878	ENSMUST00000112171	Tspan9	ENSMUSG00000030352	protein_coding	chr6-128136589-128136709	within gene
0.0135383	0.105978	1	0.0363719	chr11-8443316-8446785	ENSMUST00000020695	Tns3	ENSMUSG00000020422	protein_coding	chr11-8445646-8445741	within gene
0.0135559	0.199508	1	0.0363863	chr18-35952850-35955473	ENSMUST00000115716	Psd2	ENSMUSG00000024347	protein_coding	chr18-35964830-35965219	proximal
0.0136277	0.144088	1	0.036546	chr5-135366643-135372061	ENSMUST00000202422	Nsun5	ENSMUSG00000000916	protein_coding	chr5-135371506-135371549	within gene
0.0136479	0.188333	1	0.0365669	chr13-51868274-51869405	ENSMUST00000021903	Gadd45g	ENSMUSG00000021453	protein_coding	chr13-51847980-51848468	distal
0.0136793	0.322468	1	0.036618	chr3-80871444-80872320	ENSMUST00000194085	Glrb	ENSMUSG00000028020	protein_coding	chr3-80862122-80878008	within gene
0.0136973	-0.119365	1	0.0366331	chr3-101923099-101926018	ENSMUST00000190824	Slc22a15	ENSMUSG00000033147	protein_coding	chr3-101924032-101924118	within gene
0.0137385	-0.326183	1	0.0366691	chr4-97953682-97954423	ENSMUST00000152023	Nfia	ENSMUSG00000028565	protein_coding	chr4-97783614-97956373	within gene
0.0137411	-0.12953	1	0.0366691	chr1-180766617-180769278	ENSMUST00000193209	Gm38293	ENSMUSG00000103156	lincRNA	chr1-180763921-180768480	within gene
0.0137513	0.364573	1	0.0366691	chr14-47805755-47806411	ENSMUST00000189986	Ktn1	ENSMUSG00000021843	protein_coding	chr14-47736100-47736564	distal
0.0137602	0.141704	1	0.0366691	chr4-41468106-41472608	ENSMUST00000030154	Nudt2	ENSMUSG00000028443	protein_coding	chr4-41465181-41477513	within gene
0.0137909	0.237145	1	0.0367179	chr4-144972789-144973622	ENSMUST00000130704	Vps13d	ENSMUSG00000020220	protein_coding	chr4-144972626-144975268	within gene
0.0138144	0.108624	1	0.0367476	chr17-9774590-9777795	ENSMUST00000057190	Pabpc6	ENSMUSG00000046173	protein_coding	chr17-9666497-9669704	proximal
0.0138574	-0.108956	1	0.0368255	chr15-76153449-76157014	ENSMUST00000089610	Plec	ENSMUSG00000022565	protein_coding	chr15-76170974-76172169	distal
0.0138799	-0.196121	1	0.0368255	chr4-106606704-106607624	ENSMUST00000189032	Lexm	ENSMUSG00000054362	protein_coding	chr4-106607289-106607422	within gene
0.013881	0.161238	1	0.0368255	chr13-100962578-100963796	ENSMUST00000185979	Gm29502	ENSMUSG00000100596	lincRNA	chr13-100931393-100974667	within gene
0.0139179	0.327133	1	0.0368462	chr1-179012126-179012821	ENSMUST00000131684	Smyd3	ENSMUSG00000055067	protein_coding	chr1-178972297-179043736	within gene
0.0139239	0.310873	1	0.0368462	chr14-20955924-20956662	ENSMUST00000022369	Vcl	ENSMUSG00000021823	protein_coding	chr14-20929689-20967537	within gene
0.0139356	0.170783	1	0.0368462	chr1-139454112-139455509	ENSMUST00000200083	Aspm	ENSMUSG00000033952	protein_coding	chr1-139454932-139455204	within gene
0.0139384	0.107959	1	0.0368462	chr10-39516104-39523652	ENSMUST00000146287	Fyn	ENSMUSG00000019843	protein_coding	chr10-39522754-39522852	within gene
0.0139717	0.287213	1	0.0369013	chr1-84535915-84536806	ENSMUST00000191306	Dner	ENSMUSG00000036766	protein_coding	chr1-84534998-84580655	within gene
0.0140447	0.144652	1	0.0370402	chr7-143153551-143154911	ENSMUST00000185383	Kcnq1	ENSMUSG00000009545	protein_coding	chr7-143149589-143182729	within gene
0.0140493	-0.10516	1	0.0370402	chr10-25359105-25362025	ENSMUST00000053748	Epb41l2	ENSMUSG00000019978	protein_coding	chr10-25359798-25359981	within gene
0.0140723	0.176407	1	0.0370678	chr2-21002293-21003525	ENSMUST00000114594	Arhgap21	ENSMUSG00000036591	protein_coding	chr2-20968484-20968881	proximal
0.0141958	0.204389	1	0.0373568	chr2-138073460-138074671	ENSMUST00000091556	Btbd3	ENSMUSG00000062098	protein_coding	chr2-138256565-138256754	proximal
0.0142072	0.100065	1	0.0373568	chr8-70443176-70458949	ENSMUST00000210250	Klhl26	ENSMUSG00000055707	protein_coding	chr8-70455466-70455648	within gene
0.0142444	0.166841	1	0.0374215	chr13-52457225-52458495	ENSMUST00000057442	Diras2	ENSMUSG00000047842	protein_coding	chr13-52504375-52507669	distal
0.0143755	-0.105375	1	0.0377324	chr15-81987324-81994421	ENSMUST00000165777	Xrcc6	ENSMUSG00000022471	protein_coding	chr15-81987835-81987952	within gene
0.0144244	-0.19902	1	0.0378273	chr13-44306171-44307118	ENSMUST00000183264	Gm27007	ENSMUSG00000098107	lincRNA	chr13-44400436-44400511	distal
0.0144772	0.207668	1	0.0379324	chr2-93906297-93908790	ENSMUST00000099690	Accsl	ENSMUSG00000075023	protein_coding	chr2-93869022-93869157	proximal
0.0145946	0.163352	1	0.0382062	chr4-154825528-154828336	ENSMUST00000207854	Ttc34	ENSMUSG00000046637	protein_coding	chr4-154837459-154837612	proximal
0.0146535	-0.110666	1	0.0383071	chr15-103213727-103216272	ENSMUST00000127191	Cbx5	ENSMUSG00000009575	protein_coding	chr15-103215268-103215366	within gene
0.014659	0.122914	1	0.0383071	chr9-13507562-13511611	ENSMUST00000159294	Maml2	ENSMUSG00000031925	protein_coding	chr9-13298562-13619989	within gene
0.0146776	0.35459	1	0.0383221	chr2-74152860-74154157	ENSMUST00000132332	Gm13667	ENSMUSG00000084791	lincRNA	chr2-74150542-74150834	distal
0.014805	0.26134	1	0.0386207	chr3-53522429-53523556	ENSMUST00000199543	Frem2	ENSMUSG00000037016	protein_coding	chr3-53522380-53522471	within gene
0.0148384	0.180434	1	0.0386738	chr4-62274748-62275690	ENSMUST00000107468	Slc31a2	ENSMUSG00000066152	protein_coding	chr4-62273835-62292631	within gene
0.014871	-0.128843	1	0.0387246	chr7-134936051-134939055	ENSMUST00000171394	Fam196a	ENSMUSG00000073805	protein_coding	chr7-134937712-134938430	within gene
0.0149015	-0.229553	1	0.0387699	chr2-165502908-165504334	ENSMUST00000029196	Slc2a10	ENSMUSG00000027661	protein_coding	chr2-165504045-165504048	within gene
0.0149467	0.150728	1	0.038833	chr14-30670869-30672571	ENSMUST00000155689	Rft1	ENSMUSG00000052395	protein_coding	chr14-30666817-30674169	within gene
0.0149519	-0.14973	1	0.038833	chrX-52162929-52165984	ENSMUST00000033450	Gpc4	ENSMUSG00000031119	protein_coding	chrX-52164616-52164775	within gene
0.0149693	0.281651	1	0.0388442	chr15-78157480-78158995	ENSMUST00000016781	Ift27	ENSMUSG00000016637	protein_coding	chr15-78159465-78159609	distal
0.0150162	-0.239484	1	0.038932	chr6-21839790-21840735	ENSMUST00000143531	Tspan12	ENSMUSG00000029669	protein_coding	chr6-21836420-21851111	within gene
0.0150539	-0.102978	1	0.0389649	chr1-169461663-169463672	ENSMUST00000111368	Nuf2	ENSMUSG00000026683	protein_coding	chr1-169497934-169498788	distal
0.0150552	0.195101	1	0.0389649	chr4-124035080-124036167	ENSMUST00000030399	Rragc	ENSMUSG00000028646	protein_coding	chr4-123935690-123936997	distal
0.0151945	0.216867	1	0.039291	chr4-114678052-114678880	ENSMUST00000146346	Gm12829	ENSMUSG00000085870	lincRNA	chr4-114680804-114680914	proximal
0.0152114	0.103136	1	0.0393004	chr6-72427173-72433912	ENSMUST00000207000	Ggcx	ENSMUSG00000053460	protein_coding	chr6-72428458-72428466	within gene
0.0152268	0.11747	1	0.039306	chr13-74462293-74463590	ENSMUST00000202645	Zfp825	ENSMUSG00000069208	protein_coding	chr13-74480054-74480516	distal
0.0153604	-0.16613	1	0.0396164	chr13-19622505-19624014	ENSMUST00000002883	Sfrp4	ENSMUSG00000021319	protein_coding	chr13-19623433-19623877	within gene
0.0153803	-0.226031	1	0.0396182	chr6-31389649-31391511	ENSMUST00000154820	Mkln1os	ENSMUSG00000086212	lincRNA	chr6-31383395-31395697	within gene
0.0153988	-0.160993	1	0.0396182	chr9-43918975-43920924	ENSMUST00000215774	RP23-181A8.2	ENSMUSG00000111758	lincRNA	chr9-43924751-43927892	distal
0.0154012	0.173366	1	0.0396182	chr15-94430254-94431925	ENSMUST00000128797	Adamts20	ENSMUSG00000022449	protein_coding	chr15-94418240-94465305	within gene
0.0155156	0.164841	1	0.039878	chr12-52346375-52347762	ENSMUST00000040090	Nubpl	ENSMUSG00000035142	protein_coding	chr12-52310765-52312744	distal
0.015569	0.185438	1	0.0399727	chr2-93152771-93153537	ENSMUST00000111266	Trp53i11	ENSMUSG00000068735	protein_coding	chr2-93187548-93187747	proximal
0.0155794	0.28837	1	0.0399727	chr3-21816844-21817483	ENSMUST00000200150	Gm43673	ENSMUSG00000105440	lincRNA	chr3-21711782-21712460	distal
0.0156451	0.24871	1	0.0401065	chr5-151174072-151175479	ENSMUST00000202365	Gm42906	ENSMUSG00000107011	protein_coding	chr5-151095493-151291755	within gene
0.0156738	-0.179621	1	0.0401247	chr14-25353575-25355300	ENSMUST00000181582	Gm26660	ENSMUSG00000097601	lincRNA	chr14-25355801-25358141	distal
0.0156792	0.209047	1	0.0401247	chr10-58663307-58664329	ENSMUST00000003312	Edar	ENSMUSG00000003227	protein_coding	chr10-58630133-58675455	within gene
0.0157937	0.215318	1	0.0403827	chr6-38815437-38816636	ENSMUST00000162359	Hipk2	ENSMUSG00000061436	protein_coding	chr6-38747998-38818229	within gene
0.0158455	0.116354	1	0.0404804	chr4-135296559-135299188	ENSMUST00000105861	Srrm1	ENSMUSG00000028809	protein_coding	chr4-135320484-135321346	distal
0.0159305	0.104354	1	0.0406626	chr19-7106787-7123635	ENSMUST00000040261	Macrod1	ENSMUSG00000036278	protein_coding	chr19-7066204-7185575	within gene
0.0159457	-0.115642	1	0.0406664	chr5-140796059-140808385	ENSMUST00000198447	Gna12	ENSMUSG00000000149	protein_coding	chr5-140785613-140829993	within gene
0.0159812	0.190024	1	0.0407045	chr12-25160807-25161874	ENSMUST00000020974	Id2	ENSMUSG00000020644	protein_coding	chr12-25095663-25096092	proximal
0.0159881	0.150571	1	0.0407045	chr11-88164380-88166762	ENSMUST00000154812	Cuedc1	ENSMUSG00000018378	protein_coding	chr11-88162422-88169564	within gene
0.0161951	-0.103651	1	0.0411961	chrX-101331291-101334971	ENSMUST00000151528	Nlgn3	ENSMUSG00000031302	protein_coding	chrX-101320263-101325963	distal
0.0163757	0.165903	1	0.0415677	chr4-32506817-32511972	ENSMUST00000171600	Bach2	ENSMUSG00000040270	protein_coding	chr4-32501868-32561777	within gene
0.0163815	-0.133177	1	0.0415677	chr4-119490775-119493343	ENSMUST00000049994	Rimkla	ENSMUSG00000048899	protein_coding	chr4-119492297-119492459	within gene
0.0163832	-0.177504	1	0.0415677	chr1-64253939-64256960	ENSMUST00000190863	Gm28981	ENSMUSG00000101895	lincRNA	chr1-64187242-64303006	within gene
0.0164232	0.140704	1	0.0416108	chr10-66919695-66922680	ENSMUST00000181710	1110002J07Rik	ENSMUSG00000097134	lincRNA	chr10-66918996-66919927	within gene
0.0164283	-0.130199	1	0.0416108	chr7-77131814-77133545	ENSMUST00000156166	Agbl1	ENSMUSG00000025754	protein_coding	chr7-77124479-77124698	distal
0.0165058	0.117456	1	0.0417609	chr6-28840424-28846109	ENSMUST00000171195	Snd1	ENSMUSG00000001424	protein_coding	chr6-28795939-28874860	within gene
0.0165245	0.111016	1	0.0417609	chr15-82202022-82213797	ENSMUST00000179269	Shisa8	ENSMUSG00000096883	protein_coding	chr15-82211889-82212412	within gene
0.0165298	-0.21559	1	0.0417609	chr3-34669982-34673122	ENSMUST00000200414	Sox2ot	ENSMUSG00000105265	processed_transcript	chr3-34638640-34675668	within gene
0.0165613	0.277183	1	0.041805	chr14-119953209-119954327	ENSMUST00000058213	Oxgr1	ENSMUSG00000044819	protein_coding	chr14-120019585-120021779	distal
0.0165928	0.102064	1	0.0418313	chr10-58254540-58256454	ENSMUST00000162984	Gcc2	ENSMUSG00000038039	protein_coding	chr10-58255829-58255882	within gene
0.0166015	-0.274512	1	0.0418313	chr2-21282380-21283317	ENSMUST00000054591	Thnsl1	ENSMUSG00000048550	protein_coding	chr2-21213681-21215009	distal
0.016614	-0.126974	1	0.0418313	chr3-157924448-157925602	ENSMUST00000118539	Cth	ENSMUSG00000028179	protein_coding	chr3-157924866-157925030	within gene
0.0166745	0.174914	1	0.0419479	chr9-37455860-37457931	ENSMUST00000115038	Robo3	ENSMUSG00000032128	protein_coding	chr9-37432842-37433246	proximal
0.0167216	0.226208	1	0.0420005	chr2-142700421-142701345	ENSMUST00000212106	Kif16b	ENSMUSG00000038844	protein_coding	chr2-142699218-142701326	within gene
0.0167237	0.146983	1	0.0420005	chr13-15741561-15743310	ENSMUST00000110510	Gli3	ENSMUSG00000021318	protein_coding	chr13-15726782-15730026	distal
0.0167561	0.193849	1	0.0420461	chr3-17616477-17617221	ENSMUST00000188983	Mir124-2hg	ENSMUSG00000100252	lincRNA	chr3-17789921-17790180	proximal
0.016877	-0.16481	1	0.0423138	chr11-59471404-59472822	ENSMUST00000057799	Zfp867	ENSMUSG00000054519	protein_coding	chr11-59472341-59472367	within gene
0.0169798	-0.109139	1	0.0425356	chr11-95364780-95367794	ENSMUST00000143482	Fam117a	ENSMUSG00000038893	protein_coding	chr11-95364169-95371437	within gene
0.0170308	0.201787	1	0.0426161	chr13-73445516-73448432	ENSMUST00000022099	Lpcat1	ENSMUSG00000021608	protein_coding	chr13-73467197-73467517	proximal
0.0170407	0.17072	1	0.0426161	chr10-86295735-86296825	ENSMUST00000145864	Syn3	ENSMUSG00000059602	protein_coding	chr10-86135049-86351550	within gene
0.017109	-0.135544	1	0.042751	chr15-57736753-57742367	ENSMUST00000160990	Zhx2	ENSMUSG00000071757	protein_coding	chr15-57695787-57762645	within gene
0.0171345	0.112959	1	0.0427784	chr19-54180457-54181799	ENSMUST00000036700	Adra2a	ENSMUSG00000033717	protein_coding	chr19-54047613-54048982	distal
0.0172104	-0.173744	1	0.0429319	chr6-53958061-53958918	ENSMUST00000204674	Cpvl	ENSMUSG00000052955	protein_coding	chr6-53954625-53967755	within gene
0.017288	-0.251064	1	0.0430595	chr1-5033093-5033765	ENSMUST00000147158	Rgs20	ENSMUSG00000002459	protein_coding	chr1-4923990-5070009	within gene
0.0173291	0.12133	1	0.0430595	chr4-131795959-131798350	ENSMUST00000105987	Ptpru	ENSMUSG00000028909	protein_coding	chr4-131797853-131797991	within gene
0.0173292	0.126874	1	0.0430595	chr8-94188928-94191889	ENSMUST00000212456	RP23-98C9.3	ENSMUSG00000110524	lincRNA	chr8-94184790-94184969	distal
0.0173349	-0.142644	1	0.0430595	chr17-32946675-32948152	ENSMUST00000145683	Cyp4f13	ENSMUSG00000024055	protein_coding	chr17-32946789-32947002	within gene
0.0173364	0.138218	1	0.0430595	chr7-100279360-100286094	ENSMUST00000139790	P4ha3	ENSMUSG00000051048	protein_coding	chr7-100285533-100285730	within gene
0.0173486	-0.117055	1	0.0430595	chr13-46004196-46007117	ENSMUST00000038032	5033430I15Rik	ENSMUSG00000038152	lincRNA	chr13-45965911-45966508	distal
0.0173671	-0.259799	1	0.0430692	chr5-34930466-34932674	ENSMUST00000050535	Msantd1	ENSMUSG00000051246	protein_coding	chr5-34923565-34923839	distal
0.01739	0.161998	1	0.0430899	chr17-65869573-65874772	ENSMUST00000166543	Ralbp1	ENSMUSG00000024096	protein_coding	chr17-65867831-65885185	within gene
0.0174164	0.106593	1	0.0431193	chrX-105079033-105080532	ENSMUST00000119477	Pbdc1	ENSMUSG00000031226	protein_coding	chrX-105079954-105080019	within gene
0.0174319	-0.146745	1	0.0431218	chr1-132525168-132529421	ENSMUST00000188943	Cntn2	ENSMUSG00000053024	protein_coding	chr1-132529187-132529331	within gene
0.0174831	-0.112799	1	0.0432124	chr19-57312054-57315753	ENSMUST00000111524	Ablim1	ENSMUSG00000025085	protein_coding	chr19-57314693-57314705	within gene
0.0175035	0.199407	1	0.0432268	chr2-65218237-65218796	ENSMUST00000156643	Cobll1	ENSMUSG00000034903	protein_coding	chr2-65151165-65238981	within gene
0.0175315	-0.102463	1	0.0432598	chr15-76305116-76308617	ENSMUST00000210024	Oplah	ENSMUSG00000022562	protein_coding	chr15-76306475-76306698	within gene
0.0175588	0.274517	1	0.0432913	chr12-79715490-79716480	ENSMUST00000079533	Rad51b	ENSMUSG00000059060	protein_coding	chr12-79507730-79508656	distal
0.0175876	0.133328	1	0.0433263	chr7-130967717-130970078	ENSMUST00000153290	Htra1	ENSMUSG00000006205	protein_coding	chr7-130962178-130979300	within gene
0.0176308	-0.14466	1	0.0433967	chr16-33829098-33831073	ENSMUST00000115028	Itgb5	ENSMUSG00000022817	protein_coding	chr16-33829961-33830030	within gene
0.0176864	0.165771	1	0.0434195	chr1-78708287-78712230	ENSMUST00000035779	Acsl3	ENSMUSG00000032883	protein_coding	chr1-78706416-78707743	distal
0.0176917	0.201099	1	0.0434195	chr15-84828399-84830021	ENSMUST00000162044	Phf21b	ENSMUSG00000016624	protein_coding	chr15-84808159-84854738	within gene
0.0176977	0.214221	1	0.0434195	chr19-25183955-25184613	ENSMUST00000025831	Dock8	ENSMUSG00000052085	protein_coding	chr19-25183624-25184850	within gene
0.0177155	0.134495	1	0.0434195	chr1-135737914-135741689	ENSMUST00000097561	Csrp1	ENSMUSG00000026421	protein_coding	chr1-135739401-135739512	within gene
0.0177218	0.117384	1	0.0434195	chrX-140510850-140511706	ENSMUST00000055738	Tsc22d3	ENSMUSG00000031431	protein_coding	chrX-140539528-140540867	distal
0.0177407	0.148869	1	0.0434195	chr15-87339039-87340716	ENSMUST00000082697	n-R5s42	ENSMUSG00000064631	rRNA	chr15-87169113-87169216	distal
0.0177426	0.110133	1	0.0434195	chr2-128737738-128739837	ENSMUST00000014505	Mertk	ENSMUSG00000014361	protein_coding	chr2-128738196-128738369	within gene
0.0178547	-0.109298	1	0.0435975	chr16-32419121-32420728	ENSMUST00000080316	Tctex1d2	ENSMUSG00000014075	protein_coding	chr16-32419809-32419927	within gene
0.0178568	0.14618	1	0.0435975	chr15-57819406-57823847	ENSMUST00000096430	Zhx2	ENSMUSG00000071757	protein_coding	chr15-57821237-57823747	within gene
0.0178594	0.202416	1	0.0435975	chr11-30367123-30368257	ENSMUST00000152718	4930505A04Rik	ENSMUSG00000040919	protein_coding	chr11-30426006-30426364	distal
0.0178906	0.170948	1	0.0436378	chr4-56643579-56645233	ENSMUST00000095080	Actl7b	ENSMUSG00000070980	protein_coding	chr4-56740005-56740099	distal
0.0179472	-0.10099	1	0.0437398	chr10-80339542-80346088	ENSMUST00000105352	Adamtsl5	ENSMUSG00000043822	protein_coding	chr10-80345513-80345644	within gene
0.0180796	-0.104944	1	0.0440263	chr5-103752516-103755259	ENSMUST00000153165	Aff1	ENSMUSG00000029313	protein_coding	chr5-103754705-103754745	within gene
0.0181435	0.162629	1	0.044135	chr1-151235709-151237165	ENSMUST00000188305	C730036E19Rik	ENSMUSG00000102095	lincRNA	chr1-151142202-151142345	distal
0.018154	0.100876	1	0.044135	chr2-73311729-73313685	ENSMUST00000058615	Cir1	ENSMUSG00000041777	protein_coding	chr2-73312417-73312488	within gene
0.0182737	0.246111	1	0.0443896	chr4-34237694-34238209	ENSMUST00000152086	Gm12753	ENSMUSG00000087602	lincRNA	chr4-34134259-34134800	distal
0.0183038	0.183762	1	0.0444265	chr13-46349602-46350818	ENSMUST00000076622	Stmnd1	ENSMUSG00000063529	protein_coding	chr13-46299690-46300115	distal
0.0183921	-0.160855	1	0.0446042	chr4-15944613-15945785	ENSMUST00000029877	Decr1	ENSMUSG00000028223	protein_coding	chr4-15945283-15945351	within gene
0.0184252	0.149247	1	0.0446479	chr2-166470929-166471997	ENSMUST00000127920	5031425F14Rik	ENSMUSG00000085129	lincRNA	chr2-166458421-166459232	distal
0.0184827	0.203	1	0.0447471	chr15-95288942-95291223	ENSMUST00000166170	Nell2	ENSMUSG00000022454	protein_coding	chr15-95241678-95296158	within gene
0.0184963	-0.152796	1	0.0447471	chr14-22019174-22021350	ENSMUST00000162540	1700112E06Rik	ENSMUSG00000063458	protein_coding	chr14-22019879-22019908	within gene
0.0185128	-0.102303	1	0.0447506	chr15-65785745-65789628	ENSMUST00000173858	Efr3a	ENSMUSG00000015002	protein_coding	chr15-65787237-65787246	within gene
0.0185554	0.248685	1	0.0448169	chr4-45477721-45479778	ENSMUST00000147926	Shb	ENSMUSG00000044813	protein_coding	chr4-45458343-45482547	within gene
0.0187047	0.128752	1	0.0451409	chr5-118154720-118157680	ENSMUST00000049474	Fbxw8	ENSMUSG00000032867	protein_coding	chr5-118155064-118155381	within gene
0.0188066	-0.202638	1	0.0453097	chr17-32505600-32507169	ENSMUST00000165999	Cyp4f17	ENSMUSG00000091586	protein_coding	chr17-32506895-32507092	within gene
0.0188084	-0.198906	1	0.0453097	chr8-57836025-57837790	ENSMUST00000204128	Galntl6	ENSMUSG00000096914	protein_coding	chr8-57837187-57837408	within gene
0.0188205	0.101546	1	0.0453097	chr13-63916867-63920126	ENSMUST00000162086	Ercc6l2	ENSMUSG00000021470	protein_coding	chr13-63899504-63900302	distal
0.0189283	0.191051	1	0.0455023	chr18-10654642-10656162	ENSMUST00000144150	Abhd3	ENSMUSG00000002475	protein_coding	chr18-10652362-10658779	within gene
0.0189312	-0.143991	1	0.0455023	chr2-156255956-156258973	ENSMUST00000152617	Phf20	ENSMUSG00000038116	protein_coding	chr2-156254311-156264280	within gene
0.0189522	0.195788	1	0.045516	chr7-80148449-80150795	ENSMUST00000205955	Gm45202	ENSMUSG00000108757	lincRNA	chr7-80155169-80155319	proximal
0.0189878	-0.187648	1	0.0455647	chr12-92736855-92738582	ENSMUST00000021347	Sel1l	ENSMUSG00000020964	protein_coding	chr12-91848959-91849157	proximal
0.0190154	0.108786	1	0.045594	chrX-56597158-56598778	ENSMUST00000059899	Mmgt1	ENSMUSG00000061273	protein_coding	chrX-56597785-56597863	within gene
0.01906	0.100005	1	0.0456349	chr16-3846363-3848370	ENSMUST00000041778	Zfp174	ENSMUSG00000054939	protein_coding	chr16-3847873-3848274	within gene
0.0190633	0.129568	1	0.0456349	chr4-104641644-104644770	ENSMUST00000149672	Dab1	ENSMUSG00000028519	protein_coding	chr4-104613268-104678701	within gene
0.0190984	-0.165978	1	0.0456821	chr11-20602953-20604090	ENSMUST00000093292	Sertad2	ENSMUSG00000049800	protein_coding	chr11-20543761-20647801	within gene
0.0191631	0.16295	1	0.0457999	chr1-25084607-25088628	ENSMUST00000153568	Adgrb3	ENSMUSG00000033569	protein_coding	chr1-25084280-25093764	within gene
0.0192651	-0.100923	1	0.0459129	chr11-101301149-101302858	ENSMUST00000172233	Becn1	ENSMUSG00000035086	protein_coding	chr11-101301728-101301854	within gene
0.0192703	-0.192771	1	0.0459129	chr18-80706466-80708809	ENSMUST00000167977	Nfatc1	ENSMUSG00000033016	protein_coding	chr18-80708034-80708118	within gene
0.0192788	0.207709	1	0.0459129	chr11-109495929-109497960	ENSMUST00000106697	Arsg	ENSMUSG00000020604	protein_coding	chr11-109490651-109517241	within gene
0.0192797	0.204792	1	0.0459129	chr11-94543144-94545095	ENSMUST00000040487	Rsad1	ENSMUSG00000039096	protein_coding	chr11-94544420-94544785	within gene
0.0192877	0.200151	1	0.0459129	chr3-28224457-28226516	ENSMUST00000209618	Gm45681	ENSMUSG00000109716	lincRNA	chr3-28212098-28212209	distal
0.019408	0.147907	1	0.046162	chr2-166612801-166617418	ENSMUST00000099080	Prex1	ENSMUSG00000039621	protein_coding	chr2-166613142-166613260	within gene
0.0194497	0.200973	1	0.0462243	chr14-32888664-32889824	ENSMUST00000100721	Vstm4	ENSMUSG00000050666	protein_coding	chr14-32887023-32892625	within gene
0.0194749	0.256385	1	0.046247	chr19-22701007-22701693	ENSMUST00000099569	Trpm3	ENSMUSG00000052387	protein_coding	chr19-22698934-22711711	within gene
0.0195378	-0.122524	1	0.0463594	chrX-103819228-103822932	ENSMUST00000042664	Slc16a2	ENSMUSG00000033965	protein_coding	chrX-103821355-103821802	within gene
0.0195835	0.218509	1	0.0464263	chr6-141567358-141568878	ENSMUST00000205214	Slco1c1	ENSMUSG00000030235	protein_coding	chr6-141567454-141567571	within gene
0.0195973	0.125733	1	0.0464263	chr10-70483225-70485935	ENSMUST00000173042	Fam13c	ENSMUSG00000043259	protein_coding	chr10-70477273-70498885	within gene
0.0196408	0.254924	1	0.046471	chr7-105765181-105766772	ENSMUST00000078482	Dchs1	ENSMUSG00000036862	protein_coding	chr7-105766100-105766288	within gene
0.0196475	-0.178047	1	0.046471	chr4-8865488-8866786	ENSMUST00000170391	Chd7	ENSMUSG00000041235	protein_coding	chr4-8865738-8866655	within gene
0.0196988	-0.14036	1	0.0465551	chr4-154334428-154337285	ENSMUST00000105638	Prdm16	ENSMUSG00000039410	protein_coding	chr4-154335093-154335262	within gene
0.0197527	-0.225387	1	0.0466454	chr7-136060287-136061236	ENSMUST00000209653	Gm36737	ENSMUSG00000110396	lincRNA	chr7-136167086-136169218	distal
0.0198444	0.113507	1	0.0468246	chr5-114940570-114943101	ENSMUST00000131427	2210016L21Rik	ENSMUSG00000029559	protein_coding	chr5-114942210-114942355	within gene
0.0199864	-0.128197	1	0.0471222	chr10-39672310-39675344	ENSMUST00000019987	Traf3ip2	ENSMUSG00000019842	protein_coding	chr10-39654530-39655307	distal
0.0200521	0.167877	1	0.0472122	chr9-29948879-29949642	ENSMUST00000152513	Ntm	ENSMUSG00000059974	protein_coding	chr9-29411641-29962844	within gene
0.0200564	0.233465	1	0.0472122	chr16-15984190-15985270	ENSMUST00000040248	Spidr	ENSMUSG00000041974	protein_coding	chr16-15968718-16037489	within gene
0.0200759	-0.153173	1	0.0472205	chr16-43637182-43640589	ENSMUST00000114694	Zbtb20	ENSMUSG00000022708	protein_coding	chr16-43618745-43642602	within gene
0.0200956	0.106579	1	0.0472296	chr6-112835470-112843678	ENSMUST00000113169	Srgap3	ENSMUSG00000030257	protein_coding	chr6-112829632-112946429	within gene
0.0201717	0.192513	1	0.0473708	chr9-123490836-123492921	ENSMUST00000217639	Limd1	ENSMUSG00000025239	protein_coding	chr9-123480622-123500130	within gene
0.0202955	0.1905	1	0.0475978	chr16-34980694-34982709	ENSMUST00000023538	Mylk	ENSMUSG00000022836	protein_coding	chr16-34979296-34986440	within gene
0.0203005	0.124602	1	0.0475978	chr7-122132403-122133842	ENSMUST00000176193	Dctn5	ENSMUSG00000030868	protein_coding	chr7-122133134-122133298	within gene
0.0203931	-0.162192	1	0.0476849	chr11-115859126-115860248	ENSMUST00000093911	Myo15b	ENSMUSG00000034427	protein_coding	chr11-115858406-115860432	within gene
0.020402	-0.126116	1	0.0476849	chr12-102729806-102732105	ENSMUST00000179306	Gm28051	ENSMUSG00000098530	protein_coding	chr12-102720195-102757540	within gene
0.0204194	-0.139237	1	0.0476849	chr8-94916617-94918459	ENSMUST00000162020	Ccdc102a	ENSMUSG00000063605	protein_coding	chr8-94917322-94917521	within gene
0.020421	0.120987	1	0.0476849	chr14-34330361-34333110	ENSMUST00000162912	Glud1	ENSMUSG00000021794	protein_coding	chr14-34329384-34334111	within gene
0.0204217	0.134602	1	0.0476849	chr8-92849205-92851381	ENSMUST00000211567	Mmp2	ENSMUSG00000031740	protein_coding	chr8-92850126-92850235	within gene
0.0204341	0.121141	1	0.0476849	chr5-71732255-71734098	ENSMUST00000199967	Gabrb1	ENSMUSG00000029212	protein_coding	chr5-71700873-71869398	within gene
0.0204949	0.258249	1	0.0477778	chr13-107649760-107650446	ENSMUST00000188490	1700006H21Rik	ENSMUSG00000102000	lincRNA	chr13-107687397-107687584	proximal
0.0205061	0.144028	1	0.0477778	chr13-63900615-63902610	ENSMUST00000162086	Ercc6l2	ENSMUSG00000021470	protein_coding	chr13-63899504-63900302	distal
0.0205532	0.112326	1	0.0478107	chr10-59918165-59923746	ENSMUST00000147914	Dnajb12	ENSMUSG00000020109	protein_coding	chr10-59897521-59899302	distal
0.0205593	0.161041	1	0.0478107	chr6-47790385-47795967	ENSMUST00000077290	Pdia4	ENSMUSG00000025823	protein_coding	chr6-47796141-47796487	distal
0.0205686	0.204457	1	0.0478107	chr7-105726141-105727535	ENSMUST00000033179	Rrp8	ENSMUSG00000030888	protein_coding	chr7-105731730-105733023	distal
0.0206787	0.28985	1	0.0479681	chr2-83843197-83845009	ENSMUST00000051454	Fam171b	ENSMUSG00000048388	protein_coding	chr2-83812978-83853369	within gene
0.020679	0.273911	1	0.0479681	chr14-8295009-8296752	ENSMUST00000121887	Fam107a	ENSMUSG00000021750	protein_coding	chr14-8296274-8298689	within gene
0.0206848	0.317648	1	0.0479681	chr15-68303347-68303880	ENSMUST00000194661	Gm26621	ENSMUSG00000096967	processed_transcript	chr15-68334715-68337430	distal
0.0207803	-0.125832	1	0.0480994	chr15-99468007-99472117	ENSMUST00000040313	Bcdin3d	ENSMUSG00000037525	protein_coding	chr15-99470459-99471079	within gene
0.0207893	0.160396	1	0.0480994	chr9-122084279-122086244	ENSMUST00000119215	Snrk	ENSMUSG00000038145	protein_coding	chr9-122117266-122117407	proximal
0.0207901	0.334843	1	0.0480994	chr7-143340557-143341301	ENSMUST00000185383	Kcnq1	ENSMUSG00000009545	protein_coding	chr7-143261377-143425909	within gene
0.0209013	-0.296076	1	0.0483191	chr7-118936705-118937394	ENSMUST00000152136	Iqck	ENSMUSG00000073856	protein_coding	chr7-118915596-118941584	within gene
0.0209786	0.124311	1	0.0484598	chr18-83399192-83401055	ENSMUST00000185460	1700095A13Rik	ENSMUSG00000100430	lincRNA	chr18-83107585-83107860	proximal
0.0210228	0.168684	1	0.0485242	chr6-92849976-92850821	ENSMUST00000167391	Adamts9	ENSMUSG00000030022	protein_coding	chr6-92849469-92854203	within gene
0.0210542	0.313358	1	0.048559	chr6-141530662-141531408	ENSMUST00000205214	Slco1c1	ENSMUSG00000030235	protein_coding	chr6-141524743-141531453	within gene
0.021085	-0.151641	1	0.0485922	chr4-9095366-9098302	ENSMUST00000181165	Gm26548	ENSMUSG00000097094	lincRNA	chr4-9267323-9268411	distal
0.0211027	0.130188	1	0.0485952	chr8-13529006-13532326	ENSMUST00000210253	Gm5608	ENSMUSG00000110278	lincRNA	chr8-13537678-13539259	distal
0.0211331	-0.207339	1	0.0486057	chr3-131245472-131246714	ENSMUST00000029610	Hadh	ENSMUSG00000027984	protein_coding	chr3-131245287-131248415	within gene
0.0211507	0.10383	1	0.0486057	chr5-37857577-37861592	ENSMUST00000200831	Gm20052	ENSMUSG00000106718	lincRNA	chr5-37893772-37893888	proximal
0.0211574	0.13439	1	0.0486057	chr19-40289673-40291940	ENSMUST00000165469	Sorbs1	ENSMUSG00000025006	protein_coding	chr19-40295049-40295116	distal
0.0211728	-0.106044	1	0.0486057	chr2-122233608-122235557	ENSMUST00000110551	Sord	ENSMUSG00000027227	protein_coding	chr2-122234893-122234958	within gene
0.0212074	0.146142	1	0.0486475	chr10-32869444-32871486	ENSMUST00000191234	Nkain2	ENSMUSG00000069670	protein_coding	chr10-32402374-32889642	within gene
0.0212652	-0.15081	1	0.0487424	chr14-84547426-84548162	ENSMUST00000071370	Pcdh17	ENSMUSG00000035566	protein_coding	chr14-84533558-84537060	distal
0.0213106	0.200987	1	0.0488087	chr15-59188112-59188989	ENSMUST00000080371	Mtss1	ENSMUSG00000022353	protein_coding	chr15-59081456-59082026	proximal
0.0214152	-0.237874	1	0.0490104	chr1-64288770-64290389	ENSMUST00000190863	Gm28981	ENSMUSG00000101895	lincRNA	chr1-64187242-64303006	within gene
0.021575	-0.180424	1	0.049338	chr3-127362550-127364127	ENSMUST00000183234	Ank2	ENSMUSG00000032826	protein_coding	chr3-127339193-127408844	within gene
0.0216332	0.166171	1	0.0494101	chr8-126912943-126915490	ENSMUST00000212639	RP23-312B17.2	ENSMUSG00000110697	lincRNA	chr8-126908035-126908215	proximal
0.0216398	0.161605	1	0.0494101	chr5-45595340-45596472	ENSMUST00000016023	Fam184b	ENSMUSG00000015879	protein_coding	chr5-45584741-45639092	within gene
0.0217317	0.160063	1	0.0495648	chr8-14729749-14733047	ENSMUST00000152652	Dlgap2	ENSMUSG00000047495	protein_coding	chr8-14727999-14743249	within gene
0.0217593	0.251731	1	0.0495648	chr9-58409077-58410823	ENSMUST00000191141	1700072B07Rik	ENSMUSG00000100487	lincRNA	chr9-58373937-58374183	distal
0.0217776	0.274037	1	0.0495648	chr3-5224682-5225446	ENSMUST00000176175	Zfhx4	ENSMUSG00000025255	protein_coding	chr3-5221680-5241669	within gene
0.0217899	-0.124613	1	0.0495648	chr13-46267783-46271469	ENSMUST00000076622	Stmnd1	ENSMUSG00000063529	protein_coding	chr13-46273721-46273904	proximal
0.0217911	0.188235	1	0.0495648	chr14-123513124-123513994	ENSMUST00000000201	Nalcn	ENSMUSG00000000197	protein_coding	chr14-123507568-123515300	within gene
0.0218431	-0.116991	1	0.0496449	chr4-62672447-62678353	ENSMUST00000107420	Rgs3	ENSMUSG00000059810	protein_coding	chr4-62674039-62674310	within gene
0.021912	0.165494	1	0.0497029	chr6-77222425-77223707	ENSMUST00000161846	Ctnna2	ENSMUSG00000063063	protein_coding	chr6-77143944-77605180	within gene
0.0219158	0.217957	1	0.0497029	chr11-106981697-106982669	ENSMUST00000145331	Kpna2	ENSMUSG00000018362	protein_coding	chr11-106988629-106988979	distal
0.0219189	0.124454	1	0.0497029	chr11-76267564-76268883	ENSMUST00000021204	Nxn	ENSMUSG00000020844	protein_coding	chr11-76263188-76272375	within gene
0.0220163	0.215761	1	0.0498857	chr11-89977979-89979133	ENSMUST00000020864	Pctp	ENSMUSG00000020553	protein_coding	chr11-89982665-89984690	distal
0.0221363	-0.104608	1	0.0501194	chr1-5082535-5083849	ENSMUST00000194676	Atp6v1h	ENSMUSG00000033793	protein_coding	chr1-5083110-5083625	within gene
0.0221774	-0.122516	1	0.050174	chr2-122610633-122612139	ENSMUST00000028624	Gatm	ENSMUSG00000027199	protein_coding	chr2-122611148-122611216	within gene
0.0222027	0.250674	1	0.050193	chr10-45151646-45152257	ENSMUST00000099858	Prep	ENSMUSG00000019849	protein_coding	chr10-45150531-45153054	within gene
0.022345	0.280185	1	0.0504527	chr11-84780283-84781224	ENSMUST00000155046	Gm11431	ENSMUSG00000087407	lincRNA	chr11-84777723-84777829	proximal
0.0223516	0.20353	1	0.0504527	chr2-17698102-17699209	ENSMUST00000028080	Nebl	ENSMUSG00000053702	protein_coding	chr2-17590178-17729368	within gene
0.0224136	0.175332	1	0.0505432	chr9-120739072-120740236	ENSMUST00000215385	RP23-242K3.7	ENSMUSG00000111831	lincRNA	chr9-120743590-120743788	distal
0.0224258	0.236216	1	0.0505432	chr9-23102029-23102690	ENSMUST00000071982	Bmper	ENSMUSG00000031963	protein_coding	chr9-23223076-23223773	proximal
0.0224572	-0.140721	1	0.0505756	chr12-99957759-99960495	ENSMUST00000153627	Tdp1	ENSMUSG00000021177	protein_coding	chr12-99955037-99955219	distal
0.0224858	0.135694	1	0.0506017	chr19-3890134-3900012	ENSMUST00000145791	Tcirg1	ENSMUSG00000001750	protein_coding	chr19-3898980-3899119	within gene
0.0225392	0.186823	1	0.0506832	chr7-65469563-65471892	ENSMUST00000206228	Tjp1	ENSMUSG00000030516	protein_coding	chr7-65354889-65513198	within gene
0.0226683	0.233174	1	0.0509236	chr1-74544062-74544662	ENSMUST00000189257	Usp37	ENSMUSG00000033364	protein_coding	chr1-74544175-74544284	within gene
0.0226804	0.215254	1	0.0509236	chr8-95157037-95157689	ENSMUST00000212842	Kifc3	ENSMUSG00000031788	protein_coding	chr8-95149158-95202692	within gene
0.022718	-0.141423	1	0.0509368	chr11-115318105-115324044	ENSMUST00000106544	Otop2	ENSMUSG00000050201	protein_coding	chr11-115323419-115323731	within gene
0.0227206	0.162256	1	0.0509368	chr12-117052912-117056318	ENSMUST00000190247	Ptprn2	ENSMUSG00000056553	protein_coding	chr12-117022869-117161593	within gene
0.0229224	-0.263184	1	0.0513257	chr1-66226452-66227431	ENSMUST00000156636	Map2	ENSMUSG00000015222	protein_coding	chr1-66175496-66251661	within gene
0.0229576	-0.231178	1	0.0513257	chr1-87269518-87271331	ENSMUST00000118687	Efhd1	ENSMUSG00000026255	protein_coding	chr1-87264755-87289467	within gene
0.0229614	-0.112607	1	0.0513257	chr4-149484498-149486329	ENSMUST00000141293	Lzic	ENSMUSG00000028990	protein_coding	chr4-149485858-149485999	within gene
0.0229633	0.149954	1	0.0513257	chr12-90733487-90735753	ENSMUST00000082432	Dio2	ENSMUSG00000007682	protein_coding	chr12-90729991-90738062	within gene
0.0229945	-0.100775	1	0.0513284	chr14-101652835-101655315	ENSMUST00000002289	Uchl3	ENSMUSG00000022111	protein_coding	chr14-101654208-101654219	within gene
0.0229991	0.16355	1	0.0513284	chr18-45630786-45634725	ENSMUST00000211323	Kcnn2	ENSMUSG00000054477	protein_coding	chr18-45592425-45655197	within gene
0.0231019	0.169664	1	0.0514736	chr8-95174829-95176534	ENSMUST00000212842	Kifc3	ENSMUSG00000031788	protein_coding	chr8-95149158-95202692	within gene
0.0231072	-0.359746	1	0.0514736	chr18-12357896-12358420	ENSMUST00000092070	Lama3	ENSMUSG00000024421	protein_coding	chr18-12334309-12369451	within gene
0.0231163	0.177665	1	0.0514736	chr14-20772314-20776796	ENSMUST00000100837	Camk2g	ENSMUSG00000021820	protein_coding	chr14-20771062-20779203	within gene
0.0232137	0.194205	1	0.0516518	chr2-37854793-37855981	ENSMUST00000140552	Dennd1a	ENSMUSG00000035392	protein_coding	chr2-37854065-37856115	within gene
0.0232337	0.205572	1	0.0516576	chr14-66521968-66523470	ENSMUST00000158112	Gm23899	ENSMUSG00000088737	rRNA	chr14-66591606-66591695	distal
0.0232848	0.16963	1	0.0517325	chr1-82634379-82635055	ENSMUST00000141994	Col4a3	ENSMUSG00000079465	protein_coding	chr1-82587432-82641438	within gene
0.0233532	0.2313	1	0.0518456	chr2-172823585-172824353	ENSMUST00000009143	Bmp7	ENSMUSG00000008999	protein_coding	chr2-172868012-172870136	distal
0.0233741	-0.127069	1	0.051853	chr4-137467775-137470193	ENSMUST00000171332	Hspg2	ENSMUSG00000028763	protein_coding	chr4-137468862-137468924	within gene
0.0234225	0.146672	1	0.0519216	chr2-102589656-102590626	ENSMUST00000144333	Pamr1	ENSMUSG00000027188	protein_coding	chr2-102586724-102609861	within gene
0.0235443	0.121496	1	0.0521527	chr9-29802076-29804800	ENSMUST00000152513	Ntm	ENSMUSG00000059974	protein_coding	chr9-29411641-29962844	within gene
0.0236175	-0.100478	1	0.0522758	chr11-106485548-106490203	ENSMUST00000106801	Ern1	ENSMUSG00000020715	protein_coding	chr11-106487617-106487676	within gene
0.023702	-0.169343	1	0.0524238	chr6-114403382-114405816	ENSMUST00000161650	Hrh1	ENSMUSG00000053004	protein_coding	chr6-114403666-114403897	within gene
0.0237898	0.210044	1	0.0525786	chr8-10721463-10723969	ENSMUST00000207396	Gm44784	ENSMUSG00000109067	lincRNA	chr8-10723948-10724987	within gene
0.0238427	0.353398	1	0.0526564	chr11-32963525-32964238	ENSMUST00000150073	Gm12111	ENSMUSG00000085402	lincRNA	chr11-32926107-32926160	proximal
0.023887	-0.124505	1	0.0527149	chr7-25787314-25789540	ENSMUST00000085948	Axl	ENSMUSG00000002602	protein_coding	chr7-25788415-25788478	within gene
0.0239352	-0.120491	1	0.052782	chr4-139639567-139644691	ENSMUST00000039818	Aldh4a1	ENSMUSG00000028737	protein_coding	chr4-139644112-139644233	within gene
0.0239738	0.116492	1	0.0528278	chr9-3403105-3405397	ENSMUST00000027027	Cwf19l2	ENSMUSG00000025898	protein_coding	chr9-3404098-3404190	within gene
0.0240027	-0.113139	1	0.0528522	chr9-21987693-21992291	ENSMUST00000215851	Rgl3	ENSMUSG00000040146	protein_coding	chr9-21989365-21989397	within gene
0.0240594	0.223413	1	0.0529378	chr13-60105119-60106146	ENSMUST00000065086	Gas1	ENSMUSG00000052957	protein_coding	chr13-60174405-60175786	distal
0.0241079	0.122291	1	0.0529682	chr8-105941142-105946036	ENSMUST00000116429	Slc12a4	ENSMUSG00000017765	protein_coding	chr8-105945845-105946040	within gene
0.0241089	0.131093	1	0.0529682	chr2-102598646-102600696	ENSMUST00000144333	Pamr1	ENSMUSG00000027188	protein_coding	chr2-102586724-102609861	within gene
0.0241936	0.124113	1	0.0531149	chr9-107658093-107661434	ENSMUST00000195843	Slc38a3	ENSMUSG00000010064	protein_coding	chr9-107659095-107659195	within gene
0.0242636	0.161867	1	0.0532179	chr5-112132467-112134541	ENSMUST00000197688	Gm42491	ENSMUSG00000104538	lincRNA	chr5-112156237-112156354	proximal
0.0242764	0.100668	1	0.0532179	chr4-156030018-156034097	ENSMUST00000051509	Ttll10	ENSMUSG00000029074	protein_coding	chr4-156034840-156034912	distal
0.0243282	0.105677	1	0.0532921	chr8-57455688-57457970	ENSMUST00000034023	Scrg1	ENSMUSG00000031610	protein_coding	chr8-57455923-57456127	within gene
0.0243712	0.118301	1	0.0533249	chr13-107845085-107851582	ENSMUST00000105097	Zswim6	ENSMUSG00000032846	protein_coding	chr13-107788010-107889396	within gene
0.0243792	0.106208	1	0.0533249	chr16-37010085-37012361	ENSMUST00000183112	Polq	ENSMUSG00000034206	protein_coding	chr16-37011900-37012059	within gene
0.0244287	-0.117385	1	0.0533845	chr9-55936980-55938836	ENSMUST00000217647	Scaper	ENSMUSG00000034007	protein_coding	chr9-55938070-55938110	within gene
0.0244424	0.194187	1	0.0533845	chr5-32350484-32352541	ENSMUST00000202220	Plb1	ENSMUSG00000029134	protein_coding	chr5-32352168-32352262	within gene
0.0245327	0.198413	1	0.0535422	chr13-56315000-56315795	ENSMUST00000021970	Cxcl14	ENSMUSG00000021508	protein_coding	chr13-56296110-56296551	proximal
0.0247003	0.154104	1	0.0538685	chr18-45945731-45947478	ENSMUST00000167364	Trim36	ENSMUSG00000033949	protein_coding	chr18-46165302-46167412	distal
0.024775	-0.106441	1	0.0539916	chr1-13659042-13661172	ENSMUST00000027071	Lactb2	ENSMUSG00000025937	protein_coding	chr1-13660329-13660450	within gene
0.0247975	0.123643	1	0.0540011	chr5-24708610-24714609	ENSMUST00000197407	Nub1	ENSMUSG00000028954	protein_coding	chr5-24708989-24709167	within gene
0.0248591	-0.118551	1	0.0540492	chr2-118924947-118928291	ENSMUST00000110837	Chst14	ENSMUSG00000074916	protein_coding	chr2-118927153-118927782	within gene
0.0248674	0.207314	1	0.0540492	chr12-32877744-32878689	ENSMUST00000020886	Nampt	ENSMUSG00000020572	protein_coding	chr12-32850534-32853369	distal
0.0248743	0.134926	1	0.0540492	chr13-49360759-49370387	ENSMUST00000110085	Bicd2	ENSMUSG00000037933	protein_coding	chr13-49369429-49369641	within gene
0.0250339	-0.222692	1	0.0543561	chr11-96962863-96964857	ENSMUST00000107624	Sp2	ENSMUSG00000018678	protein_coding	chr11-96963365-96963444	within gene
0.0250544	0.265816	1	0.0543608	chr8-26961126-26962150	ENSMUST00000211774	Gm45572	ENSMUSG00000110345	lincRNA	chr8-26966434-26966890	proximal
0.0250747	0.21161	1	0.0543651	chr11-33070518-33071079	ENSMUST00000147896	Gm12114	ENSMUSG00000087318	lincRNA	chr11-33068663-33077095	within gene
0.0250964	-0.156401	1	0.0543725	chr6-118736662-118740719	ENSMUST00000190285	Cacna1c	ENSMUSG00000051331	protein_coding	chr6-118735024-118742264	within gene
0.0251322	0.173438	1	0.0544104	chr9-71166969-71168949	ENSMUST00000113570	Aqp9	ENSMUSG00000032204	protein_coding	chr9-71168634-71168657	within gene
0.0251684	0.213916	1	0.0544489	chr5-108717793-108718710	ENSMUST00000212176	Rnf212	ENSMUSG00000055385	protein_coding	chr5-108729290-108729477	distal
0.0252048	0.11736	1	0.054488	chr7-49161541-49169098	ENSMUST00000183659	Nav2	ENSMUSG00000052512	protein_coding	chr7-48964441-49362097	within gene
0.0252316	-0.210261	1	0.0545052	chr16-31033758-31036294	ENSMUST00000153859	Xxylt1	ENSMUSG00000047434	protein_coding	chr16-31007847-31050631	within gene
0.0252495	-0.127577	1	0.0545052	chr2-157006286-157007929	ENSMUST00000154213	Dsn1	ENSMUSG00000027635	protein_coding	chr2-157005873-157006574	within gene
0.0253213	-0.102378	1	0.0546204	chr8-90346195-90350615	ENSMUST00000176616	Tox3	ENSMUSG00000043668	protein_coding	chr8-90347863-90347949	within gene
0.025433	-0.18034	1	0.0547852	chr12-118854772-118855571	ENSMUST00000063918	Sp8	ENSMUSG00000048562	protein_coding	chr12-118849873-118852578	distal
0.0254347	0.135173	1	0.0547852	chr7-109188943-109193460	ENSMUST00000207178	Lmo1	ENSMUSG00000036111	protein_coding	chr7-109174938-109175207	proximal
0.0256371	-0.115887	1	0.0551812	chr13-54075023-54080662	ENSMUST00000021930	Sfxn1	ENSMUSG00000021474	protein_coding	chr13-54071933-54085448	within gene
0.0257293	0.120968	1	0.0553394	chr11-117337707-117343210	ENSMUST00000155331	Sept9	ENSMUSG00000059248	protein_coding	chr11-117332471-117351428	within gene
0.0257815	-0.104551	1	0.0554116	chr15-98891075-98896375	ENSMUST00000023737	Dhh	ENSMUSG00000023000	protein_coding	chr15-98894813-98895074	within gene
0.0258392	0.137962	1	0.0554953	chr14-75472772-75474729	ENSMUST00000164848	Siah3	ENSMUSG00000091722	protein_coding	chr14-75456191-75525445	within gene
0.0258711	0.216766	1	0.0555133	chr1-134650988-134652351	ENSMUST00000188842	Syt2	ENSMUSG00000026452	protein_coding	chr1-134646836-134663789	within gene
0.025885	-0.100193	1	0.0555133	chr4-82858295-82860238	ENSMUST00000173741	Zdhhc21	ENSMUSG00000028403	protein_coding	chr4-82859490-82859561	within gene
0.0259474	0.230086	1	0.0555297	chr12-104900973-104903130	ENSMUST00000185486	Gm28875	ENSMUSG00000100975	lincRNA	chr12-104925501-104926142	distal
0.025967	0.15165	1	0.0555297	chr7-68100519-68103947	ENSMUST00000005671	Igf1r	ENSMUSG00000005533	protein_coding	chr7-68004356-68164992	within gene
0.0259938	0.182165	1	0.0555297	chr4-95651271-95654157	ENSMUST00000176840	Fggy	ENSMUSG00000028573	protein_coding	chr4-95623570-95696959	within gene
0.0260129	0.205312	1	0.0555297	chr14-123295252-123296651	ENSMUST00000000201	Nalcn	ENSMUSG00000000197	protein_coding	chr14-123295393-123295461	within gene
0.0260153	0.197901	1	0.0555297	chr2-166187854-166188866	ENSMUST00000158301	Gm22687	ENSMUSG00000088926	rRNA	chr2-166189697-166189801	proximal
0.0260318	0.262065	1	0.0555297	chr10-29897694-29898285	ENSMUST00000216752	RP23-55G19.2	ENSMUSG00000111195	lincRNA	chr10-29984178-29984296	distal
0.0260415	0.166154	1	0.0555297	chr1-180249569-180252115	ENSMUST00000149590	Psen2	ENSMUSG00000010609	protein_coding	chr1-180245758-180256222	within gene
0.0260424	-0.106105	1	0.0555297	chr2-124089678-124092093	ENSMUST00000103241	Sema6d	ENSMUSG00000027200	protein_coding	chr2-124089969-124090261	within gene
0.0262775	0.355372	1	0.0559907	chr4-153224496-153225660	ENSMUST00000126141	Gm13174	ENSMUSG00000087454	lincRNA	chr4-153218568-153218595	distal
0.0263692	0.137965	1	0.0561457	chr14-45599751-45602693	ENSMUST00000156758	Ddhd1	ENSMUSG00000037697	protein_coding	chr14-45602639-45602727	within gene
0.026405	0.146092	1	0.0561692	chr9-54660851-54662465	ENSMUST00000128624	Acsbg1	ENSMUSG00000032281	protein_coding	chr9-54661549-54661670	within gene
0.0264181	0.105711	1	0.0561692	chr2-164425175-164427646	ENSMUST00000017153	Sdc4	ENSMUSG00000017009	protein_coding	chr2-164426086-164426237	within gene
0.0264587	0.282826	1	0.0561861	chr3-5326431-5327226	ENSMUST00000176383	Zfhx4	ENSMUSG00000025255	protein_coding	chr3-5245646-5329434	within gene
0.0265066	-0.11088	1	0.0561861	chr13-21749367-21751094	ENSMUST00000102983	Hist1h4k	ENSMUSG00000064288	protein_coding	chr13-21750194-21750505	within gene
0.0265242	-0.103776	1	0.0561861	chr2-127558855-127560206	ENSMUST00000110366	Zfp661	ENSMUSG00000034800	protein_coding	chr2-127574662-127576934	distal
0.0265272	0.358102	1	0.0561861	chr11-104082999-104083715	ENSMUST00000093925	Crhr1	ENSMUSG00000018634	protein_coding	chr11-104132855-104133104	proximal
0.0265304	-0.107261	1	0.0561861	chr2-59881278-59883840	ENSMUST00000140475	Wdsub1	ENSMUSG00000026988	protein_coding	chr2-59882478-59882586	within gene
0.0265397	0.13103	1	0.0561861	chr16-91834302-91838114	ENSMUST00000114002	Itsn1	ENSMUSG00000022957	protein_coding	chr16-91837061-91837188	within gene
0.0265727	-0.16725	1	0.0562158	chr17-45752150-45755178	ENSMUST00000180558	F630040K05Rik	ENSMUSG00000097727	lincRNA	chr17-45749357-45776157	within gene
0.0266191	0.211425	1	0.0562414	chr5-113049375-113052643	ENSMUST00000112336	Crybb2	ENSMUSG00000042240	protein_coding	chr5-113058258-113058349	distal
0.0266227	0.159176	1	0.0562414	chr19-56664219-56665627	ENSMUST00000038949	Adrb1	ENSMUSG00000035283	protein_coding	chr19-56722372-56724862	proximal
0.0267897	0.13956	1	0.0565538	chr3-122199090-122201016	ENSMUST00000136358	Abca4	ENSMUSG00000028125	protein_coding	chr3-122179714-122180123	distal
0.0268721	-0.223744	1	0.0566876	chr6-90514644-90515642	ENSMUST00000203807	RP24-457L7.3	ENSMUSG00000108111	lincRNA	chr6-90486532-90518958	within gene
0.0270036	-0.24115	1	0.0569226	chr19-35924273-35924895	ENSMUST00000178904	A830019P07Rik	ENSMUSG00000094707	lincRNA	chr19-35923548-35924369	within gene
0.0270349	-0.11659	1	0.0569226	chr7-79727033-79730527	ENSMUST00000206083	Plin1	ENSMUSG00000030546	protein_coding	chr7-79729851-79729865	within gene
0.0270411	0.111324	1	0.0569226	chr10-112928080-112929820	ENSMUST00000180464	Gm26596	ENSMUSG00000097185	protein_coding	chr10-112928673-112929236	within gene
0.027069	-0.174708	1	0.0569408	chr9-65267601-65268406	ENSMUST00000141382	Cilp	ENSMUSG00000042254	protein_coding	chr9-65267193-65269524	within gene
0.0271836	-0.180343	1	0.0570824	chr2-157302140-157303675	ENSMUST00000116380	Rpn2	ENSMUSG00000027642	protein_coding	chr2-157302406-157302511	within gene
0.027184	-0.106858	1	0.0570824	chr3-67581838-67583658	ENSMUST00000029344	Mfsd1	ENSMUSG00000027775	protein_coding	chr3-67582818-67582977	within gene
0.0272008	0.101167	1	0.0570824	chr4-45141536-45143737	ENSMUST00000107810	Tomm5	ENSMUSG00000078713	protein_coding	chr4-45107913-45108114	proximal
0.0272133	0.123124	1	0.0570824	chr7-73540217-73542839	ENSMUST00000169922	Chd2	ENSMUSG00000078671	protein_coding	chr7-73540772-73540833	within gene
0.0272668	0.112163	1	0.0571244	chr6-91300985-91302825	ENSMUST00000041544	Fbln2	ENSMUSG00000064080	protein_coding	chr6-91271880-91272540	distal
0.027283	0.229895	1	0.0571244	chr12-77739177-77739933	ENSMUST00000062804	Fut8	ENSMUSG00000021065	protein_coding	chr12-77475317-77476338	distal
0.0272911	-0.115505	1	0.0571244	chr6-85855645-85857359	ENSMUST00000045008	Nat8f2	ENSMUSG00000033634	protein_coding	chr6-85865422-85867661	distal
0.0273406	0.122717	1	0.0571815	chr9-60311373-60313101	ENSMUST00000171654	Thsd4	ENSMUSG00000032289	protein_coding	chr9-60252787-60375952	within gene
0.0273569	-0.150915	1	0.0571815	chr13-94057133-94061003	ENSMUST00000054274	Lhfpl2	ENSMUSG00000045312	protein_coding	chr13-94057796-94057906	within gene
0.0273892	0.188385	1	0.057201	chr14-24226030-24227142	ENSMUST00000169880	Dlg5	ENSMUSG00000021782	protein_coding	chr14-24202367-24244811	within gene
0.0274048	-0.102055	1	0.057201	chr2-163601087-163606608	ENSMUST00000171696	Ttpal	ENSMUSG00000017679	protein_coding	chr2-163602314-163602414	within gene
0.0274626	-0.153756	1	0.0572814	chr11-8523041-8524823	ENSMUST00000020695	Tns3	ENSMUSG00000020422	protein_coding	chr11-8519571-8530871	within gene
0.0275453	0.211287	1	0.0574061	chr14-35027433-35028444	ENSMUST00000043349	Grid1	ENSMUSG00000041078	protein_coding	chr14-35026951-35251693	within gene
0.0275611	0.174837	1	0.0574061	chr8-61287021-61289847	ENSMUST00000209611	Sh3rf1	ENSMUSG00000031642	protein_coding	chr8-61226319-61329218	within gene
0.0276019	-0.120948	1	0.0574506	chr15-102654644-102661114	ENSMUST00000185641	Atp5g2	ENSMUSG00000062683	protein_coding	chr15-102662864-102663013	distal
0.027722	0.212357	1	0.0576602	chr18-3839529-3840201	ENSMUST00000025075	Bambi	ENSMUSG00000024232	protein_coding	chr18-3512401-3516404	distal
0.0277615	0.188721	1	0.0576653	chr17-80160268-80161008	ENSMUST00000133955	Galm	ENSMUSG00000035473	protein_coding	chr17-80150171-80181560	within gene
0.0277813	0.216293	1	0.0576653	chr3-31080999-31081573	ENSMUST00000118470	Skil	ENSMUSG00000027660	protein_coding	chr3-31095058-31095157	proximal
0.0277828	-0.107017	1	0.0576653	chr9-102543056-102547381	ENSMUST00000039390	Ky	ENSMUSG00000035606	protein_coding	chr9-102542782-102546239	within gene
0.0278292	0.123351	1	0.0577213	chr5-107868149-107869667	ENSMUST00000155955	Evi5	ENSMUSG00000011831	protein_coding	chr5-107868238-107868240	within gene
0.0278708	-0.126878	1	0.0577671	chr4-55004636-55006577	ENSMUST00000133895	Zfp462	ENSMUSG00000060206	protein_coding	chr4-54945102-55007532	within gene
0.0279608	0.261933	1	0.0579131	chr14-73449979-73450612	ENSMUST00000022705	Med4	ENSMUSG00000022109	protein_coding	chr14-73510049-73510185	proximal
0.0280241	0.129691	1	0.0580038	chr4-118272260-118277399	ENSMUST00000049074	Ptprf	ENSMUSG00000033295	protein_coding	chr4-118277349-118277439	within gene
0.0280843	-0.103715	1	0.0580878	chr15-102398565-102402367	ENSMUST00000170884	Sp1	ENSMUSG00000001280	protein_coding	chr15-102406143-102406183	proximal
0.0283387	0.312034	1	0.0585659	chr1-78598402-78599071	ENSMUST00000190504	5730419F03Rik	ENSMUSG00000099364	lincRNA	chr1-78596860-78609245	within gene
0.0283549	0.219991	1	0.0585659	chr2-163231370-163232975	ENSMUST00000165937	Tox2	ENSMUSG00000074607	protein_coding	chr2-163225588-163247766	within gene
0.0283762	0.148295	1	0.0585691	chr11-108900267-108902196	ENSMUST00000052915	Axin2	ENSMUSG00000000142	protein_coding	chr11-108920349-108920561	proximal
0.0284855	0.186497	1	0.0587491	chr19-4018482-4020738	ENSMUST00000042497	Ndufv1	ENSMUSG00000037916	protein_coding	chr19-4012551-4012806	proximal
0.0285158	-0.206008	1	0.0587491	chr18-50048976-50050445	ENSMUST00000179937	Tnfaip8	ENSMUSG00000062210	protein_coding	chr18-49979627-50090199	within gene
0.0285228	0.16669	1	0.0587491	chr11-110447988-110450847	ENSMUST00000146084	Map2k6	ENSMUSG00000020623	protein_coding	chr11-110399426-110482538	within gene
0.0285775	-0.204888	1	0.0587799	chr2-91537453-91538368	ENSMUST00000123253	Ckap5	ENSMUSG00000040549	protein_coding	chr2-91527081-91546321	within gene
0.0285882	0.101974	1	0.0587799	chr2-165386017-165388666	ENSMUST00000103084	Zfp334	ENSMUSG00000017667	protein_coding	chr2-165386926-165386940	within gene
0.0285972	0.112818	1	0.0587799	chr4-126045223-126048854	ENSMUST00000030675	Mrps15	ENSMUSG00000028861	protein_coding	chr4-126048635-126048713	within gene
0.028708	-0.244032	1	0.0589667	chr8-26441039-26441794	ENSMUST00000210430	Gm45580	ENSMUSG00000110383	lincRNA	chr8-26440275-26440492	distal
0.028751	0.106348	1	0.0589731	chr4-97756642-97759051	ENSMUST00000149078	Gm12676	ENSMUSG00000085710	processed_transcript	chr4-97754806-97757219	within gene
0.0287694	0.224612	1	0.0589731	chr5-33541847-33543952	ENSMUST00000065119	Fam53a	ENSMUSG00000037339	protein_coding	chr5-33600347-33600568	distal
0.0287707	0.159717	1	0.0589731	chr4-154407599-154410464	ENSMUST00000141164	Prdm16	ENSMUSG00000039410	protein_coding	chr4-154367313-154476638	within gene
0.0288378	0.144596	1	0.0590697	chr18-82750296-82751907	ENSMUST00000188435	2210420H20Rik	ENSMUSG00000101773	lincRNA	chr18-82754505-82754568	distal
0.0289619	-0.116721	1	0.0592829	chr1-193271107-193273878	ENSMUST00000009777	G0s2	ENSMUSG00000009633	protein_coding	chr1-193272463-193272774	within gene
0.0292063	0.21834	1	0.059742	chr3-32343197-32343893	ENSMUST00000168566	Zmat3	ENSMUSG00000027663	protein_coding	chr3-32343552-32343718	within gene
0.0292556	-0.243157	1	0.0598015	chr5-43868511-43869614	ENSMUST00000030964	Cd38	ENSMUSG00000029084	protein_coding	chr5-43868876-43869120	within gene
0.0294544	0.127308	1	0.0601666	chr13-23749644-23753028	ENSMUST00000091703	Hist1h3b	ENSMUSG00000069267	protein_coding	chr13-23752380-23752790	within gene
0.0295855	0.127767	1	0.0603689	chr17-56690022-56697594	ENSMUST00000002445	Ranbp3	ENSMUSG00000002372	protein_coding	chr17-56696718-56696789	within gene
0.0296034	-0.155245	1	0.0603689	chr3-119948852-119951151	ENSMUST00000199026	Ptbp2	ENSMUSG00000028134	protein_coding	chr3-119784279-119784466	proximal
0.0296146	-0.113294	1	0.0603689	chr19-40894024-40895671	ENSMUST00000050092	Zfp518a	ENSMUSG00000049164	protein_coding	chr19-40894705-40894790	within gene
0.0298053	0.159951	1	0.0606557	chr6-92803112-92805014	ENSMUST00000167391	Adamts9	ENSMUSG00000030022	protein_coding	chr6-92798174-92807014	within gene
0.0298287	0.131082	1	0.0606557	chr1-190680961-190683936	ENSMUST00000159624	Rps6kc1	ENSMUSG00000089872	protein_coding	chr1-190700202-190700420	distal
0.0298297	0.127917	1	0.0606557	chr1-78701474-78707743	ENSMUST00000142704	Acsl3	ENSMUSG00000032883	protein_coding	chr1-78706258-78706415	within gene
0.0298371	-0.119917	1	0.0606557	chr1-61139109-61141833	ENSMUST00000186533	Gm28083	ENSMUSG00000100893	lincRNA	chr1-61265291-61265641	distal
0.0298614	0.224298	1	0.0606636	chr19-38460613-38461258	ENSMUST00000181994	Plce1	ENSMUSG00000024998	protein_coding	chr19-38481109-38481356	proximal
0.0298975	0.143978	1	0.0606954	chr12-104041161-104042242	ENSMUST00000043915	Serpina12	ENSMUSG00000041567	protein_coding	chr12-104038389-104044262	within gene
0.0299846	0.204148	1	0.0608253	chr2-153599941-153601748	ENSMUST00000071852	Commd7	ENSMUSG00000056941	protein_coding	chr2-153616933-153619435	distal
0.03001	0.121021	1	0.0608253	chr14-51902482-51908777	ENSMUST00000111632	Ndrg2	ENSMUSG00000004558	protein_coding	chr14-51908568-51908654	within gene
0.030023	0.126966	1	0.0608253	chr10-57783159-57786387	ENSMUST00000165013	Fabp7	ENSMUSG00000019874	protein_coding	chr10-57786265-57786585	within gene
0.0301351	0.135483	1	0.0610107	chr4-62493995-62498184	ENSMUST00000107449	Bspry	ENSMUSG00000028392	protein_coding	chr4-62495998-62496593	within gene
0.0301641	0.258796	1	0.0610278	chr8-89758432-89759243	ENSMUST00000109621	Tox3	ENSMUSG00000043668	protein_coding	chr8-90247040-90248273	distal
0.030241	-0.112738	1	0.0610967	chrX-10484543-10487994	ENSMUST00000115526	Tspan7	ENSMUSG00000058254	protein_coding	chrX-10485158-10485238	within gene
0.0302633	-0.156101	1	0.0610967	chr1-180267151-180269390	ENSMUST00000133340	Psen2	ENSMUSG00000010609	protein_coding	chr1-180263380-180263438	proximal
0.0302756	0.138194	1	0.0610967	chr10-91973808-91974981	ENSMUST00000217529	RP23-384F19.1	ENSMUSG00000111657	lincRNA	chr10-91951119-91953580	distal
0.0302806	-0.103951	1	0.0610967	chr9-65789925-65796406	ENSMUST00000160747	Zfp609	ENSMUSG00000040524	protein_coding	chr9-65795230-65795368	within gene
0.0303607	0.173803	1	0.0612167	chr2-33808940-33815170	ENSMUST00000192765	Mvb12b	ENSMUSG00000038740	protein_coding	chr2-33802840-33825047	within gene
0.030429	0.114685	1	0.0613128	chr15-8662950-8666160	ENSMUST00000005493	Slc1a3	ENSMUSG00000005360	protein_coding	chr15-8651054-8688287	within gene
0.0304581	0.259446	1	0.0613297	chr16-45692794-45693779	ENSMUST00000114562	Tmprss7	ENSMUSG00000033177	protein_coding	chr16-45693607-45693654	within gene
0.030497	0.106778	1	0.061346	chr16-20609776-20612389	ENSMUST00000147849	Ece2	ENSMUSG00000022842	protein_coding	chr16-20611794-20611820	within gene
0.0305075	0.162696	1	0.061346	chr3-21563559-21565468	ENSMUST00000200150	Gm43673	ENSMUSG00000105440	lincRNA	chr3-21702815-21702848	proximal
0.0305303	0.127739	1	0.0613501	chr6-29432876-29437200	ENSMUST00000101617	Flnc	ENSMUSG00000068699	protein_coding	chr6-29433459-29433813	within gene
0.0306392	-0.134596	1	0.0615273	chr5-63811705-63813124	ENSMUST00000196575	0610040J01Rik	ENSMUSG00000060512	protein_coding	chr5-63812520-63812595	within gene
0.0306626	-0.116748	1	0.0615326	chr15-77335862-77338560	ENSMUST00000048145	Rbfox2	ENSMUSG00000033565	protein_coding	chr15-77306364-77307053	proximal
0.030801	-0.158654	1	0.0617654	chr3-35322992-35324662	ENSMUST00000198307	Gm43003	ENSMUSG00000105651	lincRNA	chr3-35275617-35276131	proximal
0.030825	0.109979	1	0.0617654	chr17-6859977-6863147	ENSMUST00000181895	Gm2885	ENSMUSG00000097103	lincRNA	chr17-6827844-6827990	proximal
0.0308411	-0.12003	1	0.0617654	chr4-136069691-136071930	ENSMUST00000128733	Rpl11	ENSMUSG00000059291	protein_coding	chr4-136053348-136053428	proximal
0.0309297	-0.109841	1	0.0618525	chr10-70715538-70718721	ENSMUST00000162793	Phyhipl	ENSMUSG00000037747	protein_coding	chr10-70655893-70655965	proximal
0.0309372	-0.102926	1	0.0618525	chr7-100461236-100462527	ENSMUST00000120196	C2cd3	ENSMUSG00000047248	protein_coding	chr7-100455112-100469398	within gene
0.0309473	0.216111	1	0.0618525	chr7-139312384-139313439	ENSMUST00000209810	Gm45329	ENSMUSG00000110115	lincRNA	chr7-139296773-139296865	proximal
0.0309679	-0.127288	1	0.0618525	chr9-107295589-107298477	ENSMUST00000168260	Cish	ENSMUSG00000032578	protein_coding	chr9-107297015-107297034	within gene
0.0310012	0.102012	1	0.0618772	chr9-46148630-46153134	ENSMUST00000126865	Sik3	ENSMUSG00000034135	protein_coding	chr9-46127074-46155378	within gene
0.0310383	0.120388	1	0.0619096	chr8-124540588-124553292	ENSMUST00000034460	Cog2	ENSMUSG00000031979	protein_coding	chr8-124551391-124551492	within gene
0.0311135	0.185201	1	0.0620179	chr4-95733280-95734496	ENSMUST00000176840	Fggy	ENSMUSG00000028573	protein_coding	chr4-95697076-95738788	within gene
0.0311723	0.10421	1	0.0620653	chr12-83339852-83343461	ENSMUST00000178756	Dpf3	ENSMUSG00000021221	protein_coding	chr12-83331991-83350787	within gene
0.0311791	-0.204031	1	0.0620653	chr1-133434078-133435338	ENSMUST00000153799	Sox13	ENSMUSG00000070643	protein_coding	chr1-133423876-133424377	proximal
0.0312423	0.127615	1	0.0621494	chr19-40485172-40491693	ENSMUST00000176939	Aldh18a1	ENSMUSG00000025007	protein_coding	chr19-40550257-40551147	distal
0.0312914	-0.112238	1	0.0622052	chr14-105512844-105513853	ENSMUST00000188698	4930449E01Rik	ENSMUSG00000022116	processed_transcript	chr14-105505527-105505629	distal
0.0313602	-0.100053	1	0.0622811	chr2-157942331-157944965	ENSMUST00000109523	Vstm2l	ENSMUSG00000037843	protein_coding	chr2-157943857-157944123	within gene
0.0313715	-0.115772	1	0.0622811	chr1-93045493-93058942	ENSMUST00000190723	Kif1a	ENSMUSG00000014602	protein_coding	chr1-93058814-93058897	within gene
0.0314403	0.107307	1	0.0623398	chr5-112251086-112257760	ENSMUST00000131673	Crybb1	ENSMUSG00000029343	protein_coding	chr5-112257384-112257557	within gene
0.0314431	0.101513	1	0.0623398	chr13-77134634-77136182	ENSMUST00000159462	Slf1	ENSMUSG00000021597	protein_coding	chr13-77134766-77134783	within gene
0.0315369	-0.177279	1	0.062484	chr1-183154293-183155831	ENSMUST00000195372	Disp1	ENSMUSG00000030768	protein_coding	chr1-183135877-183173495	within gene
0.0315904	0.182853	1	0.0625482	chr9-58060307-58061793	ENSMUST00000215944	Ccdc33	ENSMUSG00000037716	protein_coding	chr9-58058397-58069088	within gene
0.0316251	0.185958	1	0.0625737	chr18-44574454-44575078	ENSMUST00000164666	Mcc	ENSMUSG00000071856	protein_coding	chr18-44534301-44661697	within gene
0.0316494	-0.127884	1	0.0625737	chr10-127338198-127342898	ENSMUST00000026474	Gli1	ENSMUSG00000025407	protein_coding	chr10-127338421-127338520	within gene
0.0316764	0.150668	1	0.0625737	chr8-89271222-89273159	ENSMUST00000034090	Sall1	ENSMUSG00000031665	protein_coding	chr8-89044030-89044162	proximal
0.0316877	0.157728	1	0.0625737	chr13-63542655-63545698	ENSMUST00000195756	Ptch1	ENSMUSG00000021466	protein_coding	chr13-63545237-63545306	within gene
0.0317151	-0.113227	1	0.0625861	chr9-107664841-107668278	ENSMUST00000195843	Slc38a3	ENSMUSG00000010064	protein_coding	chr9-107665170-107665461	within gene
0.031771	0.101932	1	0.0626548	chr2-166682300-166688193	ENSMUST00000152238	Prex1	ENSMUSG00000039621	protein_coding	chr2-166647046-166703472	within gene
0.0318068	0.217376	1	0.0626837	chr3-98258820-98260031	ENSMUST00000090746	Hmgcs2	ENSMUSG00000027875	protein_coding	chr3-98280435-98280587	proximal
0.0318746	-0.131836	1	0.0627756	chr1-166359906-166362213	ENSMUST00000195518	Gm15853	ENSMUSG00000103400	lincRNA	chr1-166377878-166379918	distal
0.0321411	0.235431	1	0.0632585	chr8-78212967-78213571	ENSMUST00000126172	Ttc29	ENSMUSG00000037101	protein_coding	chr8-78213302-78213444	within gene
0.032176	0.320306	1	0.063272	chr14-76260751-76261370	ENSMUST00000095471	Rps2-ps6	ENSMUSG00000095427	protein_coding	chr14-76236688-76237353	proximal
0.0321907	0.173737	1	0.063272	chr2-163235693-163236836	ENSMUST00000165937	Tox2	ENSMUSG00000074607	protein_coding	chr2-163225588-163247766	within gene
0.0323974	0.141301	1	0.0636361	chr5-146867141-146869887	ENSMUST00000031646	Rasl11a	ENSMUSG00000029641	protein_coding	chr5-146847476-146847726	distal
0.0324378	0.177447	1	0.0636734	chr1-137927087-137928990	ENSMUST00000182424	Gm26936	ENSMUSG00000098145	lincRNA	chr1-137928501-137930699	within gene
0.0324853	0.143113	1	0.0637245	chr2-14341316-14342701	ENSMUST00000028045	Mrc1	ENSMUSG00000026712	protein_coding	chr2-14331176-14332057	distal
0.0325819	-0.248811	1	0.0638718	chr3-130617292-130617989	ENSMUST00000166187	Etnppl	ENSMUSG00000019232	protein_coding	chr3-130617693-130617748	within gene
0.0326292	-0.146819	1	0.0639222	chr4-140098314-140101626	ENSMUST00000039331	Igsf21	ENSMUSG00000040972	protein_coding	chr4-140067256-140107254	within gene
0.0327684	-0.109265	1	0.0641526	chr9-65100664-65104183	ENSMUST00000213533	Igdcc4	ENSMUSG00000032816	protein_coding	chr9-65101535-65101598	within gene
0.0328411	-0.195518	1	0.0642525	chr1-10008629-10009825	ENSMUST00000176398	Ppp1r42	ENSMUSG00000025916	protein_coding	chr1-10009072-10009130	within gene
0.0328697	0.225342	1	0.0642659	chr3-82382271-82383478	ENSMUST00000195793	Map9	ENSMUSG00000033900	protein_coding	chr3-82383208-82383310	within gene
0.032892	-0.14947	1	0.0642673	chr11-119389568-119391301	ENSMUST00000093902	Rnf213	ENSMUSG00000070327	protein_coding	chr11-119393100-119393196	proximal
0.0329294	0.238226	1	0.064298	chr6-88262021-88262913	ENSMUST00000205179	Eefsec	ENSMUSG00000033216	protein_coding	chr6-88258392-88272021	within gene
0.0329945	0.102756	1	0.0643425	chr6-28979144-28982969	ENSMUST00000164104	Gm3294	ENSMUSG00000092090	lincRNA	chr6-28981812-29021733	within gene
0.0329956	-0.172974	1	0.0643425	chr12-90915725-90916741	ENSMUST00000181184	4930544I03Rik	ENSMUSG00000097071	lincRNA	chr12-90856092-90925347	within gene
0.0330184	0.156433	1	0.0643446	chr15-25290889-25291954	ENSMUST00000058845	Basp1	ENSMUSG00000045763	protein_coding	chr15-25363285-25364228	distal
0.0331081	0.133248	1	0.0644772	chr10-83142618-83146693	ENSMUST00000040110	Chst11	ENSMUSG00000034612	protein_coding	chr10-83092155-83190944	within gene
0.0331453	0.111326	1	0.0644981	chr11-107965162-107966365	ENSMUST00000100302	Prkca	ENSMUSG00000050965	protein_coding	chr11-107961654-107978233	within gene
0.0331757	0.285633	1	0.0644981	chr14-33734333-33735030	ENSMUST00000022508	Ptpn20	ENSMUSG00000021940	protein_coding	chr14-33639164-33640754	distal
0.0331993	0.126831	1	0.0644981	chr14-30649577-30651539	ENSMUST00000064230	Rft1	ENSMUSG00000052395	protein_coding	chr14-30654360-30654475	proximal
0.0332274	-0.174644	1	0.0644981	chr6-122491128-122492108	ENSMUST00000204045	Rimklb	ENSMUSG00000040649	protein_coding	chr6-122472764-122498631	within gene
0.0332276	0.207617	1	0.0644981	chr18-36492466-36493683	ENSMUST00000025363	Hbegf	ENSMUSG00000024486	protein_coding	chr18-36504929-36506364	distal
0.0332579	-0.113884	1	0.0645146	chr16-43868182-43870335	ENSMUST00000023387	Qtrtd1	ENSMUSG00000022704	protein_coding	chr16-43868946-43869097	within gene
0.0333088	-0.123214	1	0.0645712	chr7-110221077-110222718	ENSMUST00000033325	Swap70	ENSMUSG00000031015	protein_coding	chr7-110221811-110221909	within gene
0.0333518	0.11756	1	0.0646123	chr16-55837604-55839631	ENSMUST00000114457	Nfkbiz	ENSMUSG00000035356	protein_coding	chr16-55838461-55838899	within gene
0.0334918	0.184592	1	0.0648411	chr7-95925900-95927083	ENSMUST00000107162	Tenm4	ENSMUSG00000048078	protein_coding	chr7-96171246-96171493	proximal
0.0335182	-0.142848	1	0.0648499	chrX-38473123-38474456	ENSMUST00000130251	Gm7598	ENSMUSG00000087390	lincRNA	chrX-38476461-38476610	proximal
0.0335731	0.166938	1	0.0648793	chrX-11898208-11898804	ENSMUST00000124033	Bcor	ENSMUSG00000040363	protein_coding	chrX-12036740-12037625	distal
0.0335771	0.117061	1	0.0648793	chr7-44675149-44677614	ENSMUST00000048102	Myh14	ENSMUSG00000030739	protein_coding	chr7-44670800-44670843	proximal
0.0338242	-0.155793	1	0.0653143	chr12-116937895-116938992	ENSMUST00000190247	Ptprn2	ENSMUSG00000056553	protein_coding	chr12-116901048-117022803	within gene
0.0338658	0.10526	1	0.0653519	chr1-92099329-92102850	ENSMUST00000212867	Hdac4	ENSMUSG00000026313	protein_coding	chr1-92054973-92148255	within gene
0.0339397	0.255308	1	0.0654519	chr18-38867436-38868729	ENSMUST00000148850	Arhgap26	ENSMUSG00000036452	protein_coding	chr18-38676806-38933792	within gene
0.033992	0.141169	1	0.0655102	chrX-50602297-50603583	ENSMUST00000203933	Firre	ENSMUSG00000085396	processed_transcript	chrX-50603526-50608477	within gene
0.0341128	0.187908	1	0.0657003	chr10-41500822-41501467	ENSMUST00000105507	Ppil6	ENSMUSG00000078451	protein_coding	chr10-41498551-41501624	within gene
0.0342186	0.12688	1	0.0658614	chr8-11411351-11416780	ENSMUST00000033899	Col4a2	ENSMUSG00000031503	protein_coding	chr8-11415926-11416075	within gene
0.0343577	-0.221334	1	0.066042	chr6-85313627-85314821	ENSMUST00000149362	Sfxn5	ENSMUSG00000033720	protein_coding	chr6-85299618-85319521	within gene
0.0343898	0.150624	1	0.066042	chr6-73258651-73261105	ENSMUST00000064740	Suclg1	ENSMUSG00000052738	protein_coding	chr6-73260475-73260591	within gene
0.0343933	-0.108378	1	0.066042	chr4-45319795-45321174	ENSMUST00000030003	Exosc3	ENSMUSG00000028322	protein_coding	chr4-45320271-45320591	within gene
0.0344015	0.125077	1	0.066042	chr6-72550783-72553891	ENSMUST00000126101	Capg	ENSMUSG00000056737	protein_coding	chr6-72552938-72553019	within gene
0.0345577	0.313189	1	0.0662258	chr15-3954930-3955530	ENSMUST00000022791	Fbxo4	ENSMUSG00000022184	protein_coding	chr15-3965445-3965702	distal
0.034566	0.228071	1	0.0662258	chr12-80842809-80844892	ENSMUST00000068519	Susd6	ENSMUSG00000021133	protein_coding	chr12-80828244-80868426	within gene
0.0345762	-0.123191	1	0.0662258	chr16-21787224-21789017	ENSMUST00000023559	Ehhadh	ENSMUSG00000022853	protein_coding	chr16-21787707-21787780	within gene
0.0345866	0.230289	1	0.0662258	chr1-78851759-78853162	ENSMUST00000189296	Gm29536	ENSMUSG00000099706	lincRNA	chr1-78794294-78948832	within gene
0.0347122	0.145128	1	0.0664076	chr13-6664413-6667437	ENSMUST00000138703	Pfkp	ENSMUSG00000021196	protein_coding	chr13-6648571-6648777	proximal
0.0347263	0.14289	1	0.0664076	chr18-10612666-10613666	ENSMUST00000025142	Esco1	ENSMUSG00000024293	protein_coding	chr18-10610026-10610352	proximal
0.0347817	-0.121175	1	0.0664371	chr17-84113710-84117205	ENSMUST00000060366	Zfp36l2	ENSMUSG00000045817	protein_coding	chr17-84183931-84185752	distal
0.0348011	0.135565	1	0.0664371	chr13-43582442-43585284	ENSMUST00000021800	Mcur1	ENSMUSG00000021371	protein_coding	chr13-43559769-43560191	proximal
0.0348107	-0.113739	1	0.0664371	chr6-137647282-137650042	ENSMUST00000147526	Eps8	ENSMUSG00000015766	protein_coding	chr6-137648117-137648283	within gene
0.0348457	0.160508	1	0.0664371	chr10-43527133-43528410	ENSMUST00000216546	RP23-288B18.2	ENSMUSG00000111368	lincRNA	chr10-43518702-43555038	within gene
0.0348537	0.175658	1	0.0664371	chr8-24449336-24451027	ENSMUST00000052622	1810011O10Rik	ENSMUSG00000056313	protein_coding	chr8-24437180-24438984	proximal
0.0350743	-0.206294	1	0.0668146	chr9-64066614-64067436	ENSMUST00000181151	1110036E04Rik	ENSMUSG00000097036	lincRNA	chr9-64053497-64054100	distal
0.0351593	0.217038	1	0.0669336	chr5-74813236-74814070	ENSMUST00000202942	Gm42575	ENSMUSG00000106987	lincRNA	chr5-74753279-74754438	distal
0.0352084	-0.119905	1	0.066984	chr2-157133926-157136019	ENSMUST00000139263	Samhd1	ENSMUSG00000027639	protein_coding	chr2-157134879-157135120	within gene
0.0352573	0.141001	1	0.067034	chr2-4071678-4073236	ENSMUST00000177457	Frmd4a	ENSMUSG00000026657	protein_coding	chr2-4018583-4431198	within gene
0.0353177	0.183406	1	0.0671058	chr18-79030851-79033638	ENSMUST00000025430	Setbp1	ENSMUSG00000024548	protein_coding	chr18-78924043-79086550	within gene
0.0354815	-0.102249	1	0.0673739	chr12-56344920-56346449	ENSMUST00000021416	Mbip	ENSMUSG00000021028	protein_coding	chr12-56345672-56345800	within gene
0.0356803	0.12443	1	0.0676999	chr3-57470146-57472930	ENSMUST00000120977	Wwtr1	ENSMUSG00000027803	protein_coding	chr3-57463565-57477356	within gene
0.0356988	0.148291	1	0.0676999	chr12-24893449-24894923	ENSMUST00000110942	Mboat2	ENSMUSG00000020646	protein_coding	chr12-24882795-24924198	within gene
0.0358098	-0.122881	1	0.0678671	chr15-85714852-85717458	ENSMUST00000134880	Ppara	ENSMUSG00000022383	protein_coding	chr15-85734983-85735145	proximal
0.035839	0.242325	1	0.067879	chr10-86425514-86426468	ENSMUST00000145864	Syn3	ENSMUSG00000059602	protein_coding	chr10-86407705-86448865	within gene
0.0359732	-0.142168	1	0.0680162	chrX-100773420-100779360	ENSMUST00000113736	Dlg3	ENSMUSG00000000881	protein_coding	chrX-100776379-100776481	within gene
0.0359925	0.270749	1	0.0680162	chr5-89171030-89171742	ENSMUST00000156238	Slc4a4	ENSMUSG00000060961	protein_coding	chr5-89170822-89179652	within gene
0.0359972	-0.119887	1	0.0680162	chr14-66634981-66639004	ENSMUST00000161339	Adra1a	ENSMUSG00000045875	protein_coding	chr14-66637578-66638460	within gene
0.0360032	0.252636	1	0.0680162	chr12-44245630-44246340	ENSMUST00000122902	Pnpla8	ENSMUSG00000036257	protein_coding	chr12-44231431-44254584	within gene
0.0360532	0.110179	1	0.0680674	chr13-35500795-35504136	ENSMUST00000075220	Cdyl	ENSMUSG00000059288	protein_coding	chr13-35659862-35659993	proximal
0.0361037	0.303003	1	0.0680709	chr9-77620414-77620916	ENSMUST00000057781	Klhl31	ENSMUSG00000044938	protein_coding	chr9-77636500-77636787	proximal
0.0361113	0.124235	1	0.0680709	chr4-139032214-139041054	ENSMUST00000124835	Tmco4	ENSMUSG00000041143	protein_coding	chr4-139029914-139036377	within gene
0.0361422	-0.181152	1	0.0680709	chr4-105204991-105207598	ENSMUST00000064139	Plpp3	ENSMUSG00000028517	protein_coding	chr4-105194961-105208523	within gene
0.0361636	-0.134582	1	0.0680709	chr2-102463523-102464578	ENSMUST00000099678	Fjx1	ENSMUSG00000075012	protein_coding	chr2-102449366-102452499	proximal
0.0361698	-0.172806	1	0.0680709	chr6-136112313-136114754	ENSMUST00000188999	Grin2b	ENSMUSG00000030209	protein_coding	chr6-136044320-136171415	within gene
0.0361986	0.109542	1	0.0680819	chr2-25862091-25867212	ENSMUST00000200434	Kcnt1	ENSMUSG00000058740	protein_coding	chr2-25863968-25864062	within gene
0.0362627	0.167019	1	0.0681268	chr1-134529562-134531229	ENSMUST00000172898	Mgat4e	ENSMUSG00000046367	protein_coding	chr1-134540941-134540984	distal
0.0362685	0.153214	1	0.0681268	chr13-52679511-52680678	ENSMUST00000120135	Syk	ENSMUSG00000021457	protein_coding	chr13-52645796-52648792	distal
0.036321	0.315212	1	0.0681823	chr8-40896511-40897028	ENSMUST00000141505	Slc7a2	ENSMUSG00000031596	protein_coding	chr8-40863051-40898936	within gene
0.036482	0.279239	1	0.0684038	chr11-67556237-67557014	ENSMUST00000136796	Gas7	ENSMUSG00000033066	protein_coding	chr11-67455775-67603107	within gene
0.0364851	-0.152149	1	0.0684038	chr9-122922639-122923671	ENSMUST00000148851	Zfp105	ENSMUSG00000057895	protein_coding	chr9-122923099-122923338	within gene
0.0365256	0.170025	1	0.0684365	chr17-86769575-86770380	ENSMUST00000024954	Epas1	ENSMUSG00000024140	protein_coding	chr17-86754309-86797115	within gene
0.0365728	0.120594	1	0.0684816	chr8-40893865-40894928	ENSMUST00000141505	Slc7a2	ENSMUSG00000031596	protein_coding	chr8-40863051-40898936	within gene
0.03672	0.155336	1	0.0687139	chr13-95185810-95187904	ENSMUST00000172104	Pde8b	ENSMUSG00000021684	protein_coding	chr13-95123324-95222474	within gene
0.0367439	0.116768	1	0.0687153	chr16-24325853-24326714	ENSMUST00000181640	Lppos	ENSMUSG00000097867	lincRNA	chr16-24391612-24393107	distal
0.0369463	0.273654	1	0.0690503	chr17-31703448-31704062	ENSMUST00000019192	Cryaa	ENSMUSG00000024041	protein_coding	chr17-31681196-31681722	distal
0.0371733	0.143092	1	0.069392	chr16-94497337-94498831	ENSMUST00000023615	Dscr3	ENSMUSG00000022898	protein_coding	chr16-94497783-94498999	within gene
0.0371759	0.101258	1	0.069392	chr11-115580403-115588651	ENSMUST00000156173	Gga3	ENSMUSG00000020740	protein_coding	chr11-115588312-115588545	within gene
0.037212	0.155119	1	0.0694157	chr19-26715897-26718699	ENSMUST00000208674	Smarca2	ENSMUSG00000024921	protein_coding	chr19-26716115-26716192	within gene
0.0373707	0.105571	1	0.0696677	chr11-11808496-11809826	ENSMUST00000171938	Fignl1	ENSMUSG00000035455	protein_coding	chr11-11808885-11808962	within gene
0.0375745	0.109066	1	0.0700037	chr4-148303511-148307466	ENSMUST00000129579	Gm13206	ENSMUSG00000087027	lincRNA	chr4-148307071-148308826	within gene
0.0375987	0.133105	1	0.0700048	chr4-133106688-133109587	ENSMUST00000181522	Gm26615	ENSMUSG00000097088	lincRNA	chr4-133088875-133089146	distal
0.0377058	0.103991	1	0.0701406	chr4-130826899-130830335	ENSMUST00000070478	Sdc3	ENSMUSG00000025743	protein_coding	chr4-130822810-130826319	distal
0.0377189	-0.103689	1	0.0701406	chr14-118234056-118237626	ENSMUST00000170662	Sox21	ENSMUSG00000061517	protein_coding	chr14-118234805-118235635	within gene
0.0378023	0.14754	1	0.0702516	chr7-87924431-87926863	ENSMUST00000155358	Grm5	ENSMUSG00000049583	protein_coding	chr7-87804065-87975134	within gene
0.0378502	0.234798	1	0.0702967	chr15-91219254-91219951	ENSMUST00000190436	CN725425	ENSMUSG00000078932	protein_coding	chr15-91199599-91231579	within gene
0.0378867	0.106566	1	0.0703204	chr13-37387866-37389854	ENSMUST00000021860	Ly86	ENSMUSG00000021423	protein_coding	chr13-37377017-37415496	within gene
0.0379969	0.122741	1	0.0704807	chr15-88977081-88979525	ENSMUST00000109368	Mlc1	ENSMUSG00000035805	protein_coding	chr15-88977799-88978011	within gene
0.0380289	0.230108	1	0.0704961	chr2-35592245-35593512	ENSMUST00000135741	Dab2ip	ENSMUSG00000026883	protein_coding	chr2-35583050-35643887	within gene
0.038082	0.195303	1	0.0705503	chr3-137683223-137684462	ENSMUST00000196557	Gm42610	ENSMUSG00000106122	lincRNA	chr3-137690987-137691100	proximal
0.0382079	0.22368	1	0.0706992	chr9-15774692-15775401	ENSMUST00000061568	Slc36a4	ENSMUSG00000043885	protein_coding	chr9-15738379-15743361	distal
0.0382289	-0.102307	1	0.0706992	chr18-24465894-24468691	ENSMUST00000097646	2700062C07Rik	ENSMUSG00000024273	protein_coding	chr18-24470861-24470980	proximal
0.0382338	-0.230408	1	0.0706992	chr8-60657285-60658113	ENSMUST00000161702	Mfap3l	ENSMUSG00000031647	protein_coding	chr8-60656890-60671023	within gene
0.0383493	0.142205	1	0.0708686	chr10-39612758-39615486	ENSMUST00000019987	Traf3ip2	ENSMUSG00000019842	protein_coding	chr10-39612934-39613346	within gene
0.0383846	0.124355	1	0.0708897	chr3-88578155-88580541	ENSMUST00000195014	Ssr2	ENSMUSG00000041355	protein_coding	chr3-88579880-88580034	within gene
0.0384635	0.231764	1	0.0709912	chr17-72746349-72746884	ENSMUST00000045174	Ypel5	ENSMUSG00000039770	protein_coding	chr17-72836704-72836791	proximal
0.0385567	-0.120198	1	0.0711189	chr17-32964940-32966502	ENSMUST00000039132	Zfp472	ENSMUSG00000053600	protein_coding	chr17-32965909-32965929	within gene
0.0387996	0.177858	1	0.0715224	chr4-95929772-95930437	ENSMUST00000130541	Fggy	ENSMUSG00000028573	protein_coding	chr4-95926723-95926939	distal
0.0389218	0.13756	1	0.0716786	chr13-112119467-112120557	ENSMUST00000156109	Gm15323	ENSMUSG00000086092	lincRNA	chr13-112017136-112017332	distal
0.0389583	0.1247	1	0.0716786	chr14-55600614-55605270	ENSMUST00000140178	Rnf31	ENSMUSG00000047098	protein_coding	chr14-55603532-55603585	within gene
0.038962	0.230363	1	0.0716786	chr13-63094427-63095373	ENSMUST00000091560	2010111I01Rik	ENSMUSG00000021458	protein_coding	chr13-63068286-63156545	within gene
0.038981	0.127662	1	0.0716786	chr7-29486822-29499301	ENSMUST00000181975	Sipa1l3	ENSMUSG00000030583	protein_coding	chr7-29488260-29488324	within gene
0.0390848	0.187798	1	0.071825	chr13-90394646-90396082	ENSMUST00000179654	Gm21726	ENSMUSG00000094277	protein_coding	chr13-90583400-90583765	proximal
0.0391621	0.171377	1	0.0719225	chr19-25267110-25269304	ENSMUST00000049400	Kank1	ENSMUSG00000032702	protein_coding	chr19-25237318-25274747	within gene
0.0393065	0.131038	1	0.072143	chr6-72243952-72245455	ENSMUST00000042646	Atoh8	ENSMUSG00000037621	protein_coding	chr6-72234394-72235577	proximal
0.0393896	0.194819	1	0.0722237	chr7-141334341-141336635	ENSMUST00000145184	Tmem80	ENSMUSG00000025505	protein_coding	chr7-141335845-141336050	within gene
0.0393992	0.177803	1	0.0722237	chr18-74117346-74119274	ENSMUST00000066583	Gm9925	ENSMUSG00000053861	protein_coding	chr18-74065102-74065584	distal
0.0394612	-0.105356	1	0.0722928	chr7-143755240-143757702	ENSMUST00000134056	Osbpl5	ENSMUSG00000037606	protein_coding	chr7-143756936-143756950	within gene
0.0396921	0.144959	1	0.0725925	chr13-35993608-35996386	ENSMUST00000053265	Lyrm4	ENSMUSG00000046573	protein_coding	chr13-35979908-36092805	within gene
0.039712	0.123247	1	0.0725925	chr7-4639769-4643674	ENSMUST00000206966	Ppp6r1	ENSMUSG00000052296	protein_coding	chr7-4643149-4643284	within gene
0.0397727	-0.17673	1	0.0725925	chr1-194226318-194227277	ENSMUST00000193395	4930503O07Rik	ENSMUSG00000103692	lincRNA	chr1-194222429-194222759	proximal
0.0397876	0.219669	1	0.0725925	chr7-92984564-92985497	ENSMUST00000076052	Prcp	ENSMUSG00000061119	protein_coding	chr7-92933180-92934583	distal
0.0398024	0.129742	1	0.0725925	chr12-86903592-86907996	ENSMUST00000181290	Gm26698	ENSMUSG00000097208	lincRNA	chr12-86892492-86892567	proximal
0.0398171	-0.178416	1	0.0725925	chr4-132974715-132975871	ENSMUST00000124451	Fgr	ENSMUSG00000028874	protein_coding	chr4-132974271-132984151	within gene
0.0398279	0.160809	1	0.0725925	chr14-59736657-59738105	ENSMUST00000080368	Atp8a2	ENSMUSG00000021983	protein_coding	chr14-59691541-59771638	within gene
0.0398389	0.286012	1	0.0725925	chr9-114930461-114931296	ENSMUST00000146623	Gpd1l	ENSMUSG00000050627	protein_coding	chr9-114920700-114933670	within gene
0.0398451	0.206497	1	0.0725925	chr12-59455955-59456922	ENSMUST00000043204	Fbxo33	ENSMUSG00000035329	protein_coding	chr12-59218860-59219725	proximal
0.0398851	0.187939	1	0.0726207	chr5-20750443-20752277	ENSMUST00000118174	Phtf2	ENSMUSG00000039987	protein_coding	chr5-20758663-20761054	distal
0.0399177	0.148757	1	0.0726355	chrX-11797541-11798570	ENSMUST00000124033	Bcor	ENSMUSG00000040363	protein_coding	chrX-12036740-12037625	distal
0.0400083	-0.100502	1	0.0727557	chr4-107922881-107924070	ENSMUST00000131644	Cpt2	ENSMUSG00000028607	protein_coding	chr4-107923315-107923466	within gene
0.0402525	0.227365	1	0.073155	chr14-80070099-80071230	ENSMUST00000088735	Olfm4	ENSMUSG00000022026	protein_coding	chr14-80021119-80021930	distal
0.0403244	0.330782	1	0.0732046	chr11-19523962-19524527	ENSMUST00000146531	Gm12027	ENSMUSG00000086911	lincRNA	chr11-19626761-19627042	distal
0.0403425	-0.172167	1	0.0732046	chr7-35686151-35688566	ENSMUST00000051377	Dpy19l3	ENSMUSG00000043671	protein_coding	chr7-35685165-35690780	within gene
0.0403539	0.154217	1	0.0732046	chr11-87447133-87450118	ENSMUST00000156483	Tex14	ENSMUSG00000010342	protein_coding	chr11-87433946-87474403	within gene
0.0404225	-0.133659	1	0.0732842	chr17-84027555-84029750	ENSMUST00000157568	Gm23905	ENSMUSG00000088193	rRNA	chr17-83947588-83947696	distal
0.0404774	0.201786	1	0.0733275	chr18-76010812-76012082	ENSMUST00000058997	Zbtb7c	ENSMUSG00000044646	protein_coding	chr18-76011629-76011690	within gene
0.0405001	0.185519	1	0.0733275	chr17-3369433-3370232	ENSMUST00000169838	Tiam2	ENSMUSG00000023800	protein_coding	chr17-3326727-3412631	within gene
0.0405205	0.23838	1	0.0733275	chr10-112163141-112163891	ENSMUST00000092176	Caps2	ENSMUSG00000035694	protein_coding	chr10-112163621-112163688	within gene
0.0405473	0.175171	1	0.0733312	chr4-106256010-106256933	ENSMUST00000140196	Gm12724	ENSMUSG00000086249	processed_transcript	chr4-106244897-106263739	within gene
0.0405804	-0.128191	1	0.0733464	chr4-140914477-140915723	ENSMUST00000030765	Padi2	ENSMUSG00000028927	protein_coding	chr4-140906550-140917572	within gene
0.0406244	0.161902	1	0.0733813	chr12-26111993-26113371	ENSMUST00000062149	Rnf144a	ENSMUSG00000020642	protein_coding	chr12-26306797-26310657	distal
0.0407283	0.1428	1	0.0735242	chr3-144424047-144426569	ENSMUST00000043325	Hs2st1	ENSMUSG00000040151	protein_coding	chr3-144429706-144434487	distal
0.0409522	-0.112512	1	0.0738167	chr8-121112979-121114097	ENSMUST00000127664	Gm20388	ENSMUSG00000092329	protein_coding	chr8-119910940-124295357	within gene
0.0409624	0.277497	1	0.0738167	chr11-76278933-76279578	ENSMUST00000021204	Nxn	ENSMUSG00000020844	protein_coding	chr11-76278592-76398700	within gene
0.0409651	-0.13013	1	0.0738167	chr13-69036883-69037994	ENSMUST00000022013	Adcy2	ENSMUSG00000021536	protein_coding	chr13-68999074-68999541	proximal
0.0410139	0.213326	1	0.0738348	chr2-68222311-68223045	ENSMUST00000144457	Stk39	ENSMUSG00000027030	protein_coding	chr2-68220969-68251261	within gene
0.0410248	0.142218	1	0.0738348	chr16-50308556-50310117	ENSMUST00000138166	Bbx	ENSMUSG00000022641	protein_coding	chr16-50280540-50331028	within gene
0.0411233	0.13115	1	0.0739671	chr11-88523460-88525826	ENSMUST00000148013	Msi2	ENSMUSG00000069769	protein_coding	chr11-88480055-88590054	within gene
0.0411881	0.109487	1	0.0740387	chr5-29771958-29774348	ENSMUST00000198694	Dnajb6	ENSMUSG00000029131	protein_coding	chr5-29751026-29785442	within gene
0.0412895	0.262716	1	0.0741625	chr6-25087087-25087733	ENSMUST00000127247	Tmem229a	ENSMUSG00000048022	protein_coding	chr6-24951141-24956297	proximal
0.041307	0.240984	1	0.0741625	chr7-16659119-16659887	ENSMUST00000108498	Ceacam15	ENSMUSG00000078795	protein_coding	chr7-16671331-16671919	distal
0.0415054	-0.117518	1	0.0744413	chr1-158361891-158365233	ENSMUST00000195311	Astn1	ENSMUSG00000026587	protein_coding	chr1-158362583-158362865	within gene
0.0415124	0.13664	1	0.0744413	chr7-75851517-75855578	ENSMUST00000206418	Klhl25	ENSMUSG00000055652	protein_coding	chr7-75848474-75872697	within gene
0.0415401	-0.109962	1	0.0744459	chr3-82144492-82146198	ENSMUST00000193924	Gucy1a3	ENSMUSG00000033910	protein_coding	chr3-82144812-82145073	within gene
0.0416349	-0.101397	1	0.0745663	chr6-65778496-65781555	ENSMUST00000172638	Prdm5	ENSMUSG00000029913	protein_coding	chr6-65779101-65779193	within gene
0.0416576	-0.119942	1	0.0745663	chr15-101973158-101974880	ENSMUST00000164932	Krt78	ENSMUSG00000050463	protein_coding	chr15-101953859-101954287	proximal
0.0417479	0.133175	1	0.0746502	chr2-131494667-131499978	ENSMUST00000183947	Smox	ENSMUSG00000027333	protein_coding	chr2-131492037-131511983	within gene
0.0417621	-0.157562	1	0.0746502	chr12-53291690-53293272	ENSMUST00000101432	Npas3	ENSMUSG00000021010	protein_coding	chr12-53248748-53354344	within gene
0.04178	0.175998	1	0.0746502	chr4-130904815-130907620	ENSMUST00000151698	Laptm5	ENSMUSG00000028581	protein_coding	chr4-130913125-130913434	proximal
0.0420625	-0.129269	1	0.0751097	chr16-21317857-21319481	ENSMUST00000181476	Gm16863	ENSMUSG00000096918	lincRNA	chr16-21296771-21296872	proximal
0.0422861	0.328878	1	0.0754432	chr12-77742672-77743163	ENSMUST00000062804	Fut8	ENSMUSG00000021065	protein_coding	chr12-77475317-77476338	distal
0.0423015	0.182141	1	0.0754432	chr10-25170030-25172657	ENSMUST00000100012	Akap7	ENSMUSG00000039166	protein_coding	chr10-25171052-25171248	within gene
0.0423769	0.102551	1	0.0754432	chr1-20940190-20943375	ENSMUST00000189400	Paqr8	ENSMUSG00000025931	protein_coding	chr1-20935689-20939650	distal
0.0423769	-0.100193	1	0.0754432	chr7-107664066-107667376	ENSMUST00000208956	Ppfibp2	ENSMUSG00000036528	protein_coding	chr7-107653233-107681761	within gene
0.042379	0.176444	1	0.0754432	chr17-6778185-6780105	ENSMUST00000064234	Ezr	ENSMUSG00000052397	protein_coding	chr17-6759563-6782631	within gene
0.0424019	-0.202034	1	0.0754432	chr16-29512411-29512984	ENSMUST00000182627	Atp13a4	ENSMUSG00000038094	protein_coding	chr16-29490184-29541243	within gene
0.0424374	-0.103607	1	0.0754613	chr8-47989153-47991912	ENSMUST00000057561	Wwc2	ENSMUSG00000031563	protein_coding	chr8-47990066-47990196	within gene
0.0425454	0.174819	1	0.0755111	chr1-43730114-43731081	ENSMUST00000027217	1500015O10Rik	ENSMUSG00000026051	protein_coding	chr1-43730885-43730963	within gene
0.0425547	-0.105926	1	0.0755111	chrX-12587157-12589096	ENSMUST00000033313	Atp6ap2	ENSMUSG00000031007	protein_coding	chrX-12587896-12587935	within gene
0.0425605	0.242635	1	0.0755111	chr3-131919316-131920131	ENSMUST00000197726	Gm29865	ENSMUSG00000105331	lincRNA	chr3-131759850-131974228	within gene
0.0425673	0.118982	1	0.0755111	chr17-43557225-43558246	ENSMUST00000167214	Pla2g7	ENSMUSG00000023913	protein_coding	chr17-43568098-43568170	proximal
0.0426146	0.192054	1	0.0755344	chr2-21269750-21270717	ENSMUST00000054591	Thnsl1	ENSMUSG00000048550	protein_coding	chr2-21213681-21215009	distal
0.0426314	0.158913	1	0.0755344	chr14-71241739-71242645	ENSMUST00000022699	Gfra2	ENSMUSG00000022103	protein_coding	chr14-70978497-70979838	distal
0.042672	0.177318	1	0.0755613	chr13-41662242-41663221	ENSMUST00000067176	Gm5082	ENSMUSG00000054258	protein_coding	chr13-41656429-41656524	distal
0.0427253	0.20955	1	0.0755625	chr2-42638172-42639510	ENSMUST00000204204	Lrp1b	ENSMUSG00000049252	protein_coding	chr2-42323717-42652734	within gene
0.042734	-0.135285	1	0.0755625	chr2-72475696-72477115	ENSMUST00000157019	Cdca7	ENSMUSG00000055612	protein_coding	chr2-72476291-72476311	within gene
0.0427491	0.210802	1	0.0755625	chr6-120585323-120586219	ENSMUST00000204672	1700072O05Rik	ENSMUSG00000107744	lincRNA	chr6-120562724-120562879	distal
0.0429242	0.180697	1	0.0758268	chr10-67287744-67288522	ENSMUST00000077839	Nrbf2	ENSMUSG00000075000	protein_coding	chr10-67285097-67285305	proximal
0.0430051	-0.104647	1	0.0759246	chr2-150643432-150644801	ENSMUST00000141500	Acss1	ENSMUSG00000027452	protein_coding	chr2-150642912-150659835	within gene
0.0431671	-0.152279	1	0.0761252	chr13-56225967-56227019	ENSMUST00000181629	4930550C17Rik	ENSMUSG00000097361	lincRNA	chr13-56223111-56227257	within gene
0.0431701	0.174718	1	0.0761252	chr3-52400751-52402142	ENSMUST00000053764	Foxo1	ENSMUSG00000044167	protein_coding	chr3-52346996-52353221	distal
0.0432264	-0.231457	1	0.0761791	chr9-12381046-12381811	ENSMUST00000158852	Gm25365	ENSMUSG00000089477	rRNA	chr9-12780165-12780285	proximal
0.0433012	0.281855	1	0.0762656	chr5-41250788-41251387	ENSMUST00000201422	Rab28	ENSMUSG00000029128	protein_coding	chr5-41624976-41625862	distal
0.0433616	-0.210908	1	0.0763267	chr9-42462885-42464769	ENSMUST00000138506	Tbcel	ENSMUSG00000037287	protein_coding	chr9-42451763-42472179	within gene
0.0434124	0.195564	1	0.0763709	chr11-8462506-8465064	ENSMUST00000129074	Tns3	ENSMUSG00000020422	protein_coding	chr11-8453251-8468426	within gene
0.0434615	0.210621	1	0.0764119	chr3-134390855-134391418	ENSMUST00000198231	4930539C22Rik	ENSMUSG00000105765	lincRNA	chr3-134404143-134404319	distal
0.0435164	0.163252	1	0.0764631	chr4-136771856-136773632	ENSMUST00000144573	Ephb2	ENSMUSG00000028664	protein_coding	chr4-136771641-136774579	within gene
0.0435774	-0.108636	1	0.0765249	chr8-54076586-54078398	ENSMUST00000210831	Vegfc	ENSMUSG00000031520	protein_coding	chr8-54077779-54077925	within gene
0.0436837	0.157579	1	0.0766662	chr14-12189336-12191414	ENSMUST00000119888	Ptprg	ENSMUSG00000021745	protein_coding	chr14-12190682-12190773	within gene
0.0437607	0.171067	1	0.076756	chr16-10956685-10959868	ENSMUST00000023143	Litaf	ENSMUSG00000022500	protein_coding	chr16-10959275-10960942	within gene
0.0437938	-0.171301	1	0.0767685	chr5-149037379-149038172	ENSMUST00000085546	Hmgb1	ENSMUSG00000066551	protein_coding	chr5-149046702-149048736	distal
0.0440577	0.237782	1	0.0771855	chr9-97478040-97478776	ENSMUST00000162295	Clstn2	ENSMUSG00000032452	protein_coding	chr9-97469858-97482938	within gene
0.0440948	-0.260624	1	0.0772049	chr19-32619671-32620212	ENSMUST00000025833	Papss2	ENSMUSG00000024899	protein_coding	chr19-32620154-32620186	within gene
0.0441442	0.143314	1	0.0772458	chr4-104596666-104598692	ENSMUST00000146078	Dab1	ENSMUSG00000028519	protein_coding	chr4-104479276-104605297	within gene
0.0442201	-0.235853	1	0.077333	chr8-120623743-120625726	ENSMUST00000181333	Gm27021	ENSMUSG00000097919	protein_coding	chr8-120611338-120628471	within gene
0.0443135	0.228793	1	0.0774507	chr6-84209929-84210653	ENSMUST00000204987	Dysf	ENSMUSG00000033788	protein_coding	chr6-84207241-84210792	within gene
0.0444382	-0.100826	1	0.0775961	chr19-28086944-28089116	ENSMUST00000186880	Gm28228	ENSMUSG00000101084	lincRNA	chr19-28088946-28089222	within gene
0.044449	-0.102855	1	0.0775961	chrX-13461056-13462923	ENSMUST00000050434	Nyx	ENSMUSG00000051228	protein_coding	chrX-13466110-13467831	proximal
0.0446837	0.140472	1	0.0779194	chr18-65000295-65004491	ENSMUST00000163516	Nedd4l	ENSMUSG00000024589	protein_coding	chr18-64997422-65074723	within gene
0.0446868	0.101666	1	0.0779194	chr17-10447970-10453075	ENSMUST00000041463	Pacrg	ENSMUSG00000037196	protein_coding	chr17-10403479-10576464	within gene
0.0447253	-0.15491	1	0.0779408	chr14-22807810-22808918	ENSMUST00000162540	1700112E06Rik	ENSMUSG00000063458	protein_coding	chr14-22684893-23055954	within gene
0.0448613	0.161264	1	0.0781318	chr8-111796348-111797983	ENSMUST00000034432	Cfdp1	ENSMUSG00000031954	protein_coding	chr8-111779410-111830869	within gene
0.0449339	0.104135	1	0.0781839	chr8-46769241-46771810	ENSMUST00000210284	Irf2	ENSMUSG00000031627	protein_coding	chr8-46739937-46793492	within gene
0.0449439	0.172031	1	0.0781839	chr19-22595141-22595763	ENSMUST00000099569	Trpm3	ENSMUSG00000052387	protein_coding	chr19-22139302-22697421	within gene
0.0449816	0.138249	1	0.0782036	chr9-110019090-110021874	ENSMUST00000165876	Map4	ENSMUSG00000032479	protein_coding	chr9-109999841-110026100	within gene
0.045021	0.106339	1	0.0782264	chr10-86818462-86823001	ENSMUST00000099396	Nt5dc3	ENSMUSG00000054027	protein_coding	chr10-86820910-86821011	within gene
0.0451319	0.214215	1	0.078373	chr9-80351613-80352445	ENSMUST00000113250	Impg1	ENSMUSG00000032343	protein_coding	chr9-80345606-80378429	within gene
0.0451797	0.169548	1	0.0784101	chr19-4557771-4560581	ENSMUST00000068004	Pcx	ENSMUSG00000024892	protein_coding	chr19-4515691-4601599	within gene
0.0452397	-0.112952	1	0.0784684	chr5-121564342-121566437	ENSMUST00000031411	Aldh2	ENSMUSG00000029455	protein_coding	chr5-121566027-121567990	within gene
0.0453562	-0.160283	1	0.0786245	chr15-73737880-73740780	ENSMUST00000167582	Ptp4a3	ENSMUSG00000059895	protein_coding	chr15-73723516-73753755	within gene
0.0454033	0.131159	1	0.0786286	chr1-159740772-159743134	ENSMUST00000192069	Tnr	ENSMUSG00000015829	protein_coding	chr1-159737612-159849985	within gene
0.0454263	0.232108	1	0.0786286	chr19-14258458-14259371	ENSMUST00000052011	Tle4	ENSMUSG00000024642	protein_coding	chr19-14448072-14449733	distal
0.0454592	0.135193	1	0.0786286	chr16-91265701-91266906	ENSMUST00000056882	Olig1	ENSMUSG00000046160	protein_coding	chr16-91269772-91271933	proximal
0.045465	-0.153408	1	0.0786286	chrX-10713875-10715288	ENSMUST00000144356	Mid1ip1	ENSMUSG00000008035	protein_coding	chrX-10715019-10715067	within gene
0.0454911	0.373683	1	0.0786286	chr4-123389597-123390224	ENSMUST00000151346	Macf1	ENSMUSG00000028649	protein_coding	chr4-123389338-123390523	within gene
0.0455356	0.104644	1	0.0786597	chr17-80223679-80225270	ENSMUST00000069486	Gemin6	ENSMUSG00000055760	protein_coding	chr17-80224441-80224670	within gene
0.0456466	0.160632	1	0.0788054	chr10-46045325-46048217	ENSMUST00000214146	RP23-373D18.1	ENSMUSG00000111182	lincRNA	chr10-46228639-46228874	proximal
0.0457347	0.257846	1	0.0789116	chr14-65566442-65567872	ENSMUST00000022609	Elp3	ENSMUSG00000022031	protein_coding	chr14-65565474-65577924	within gene
0.0458221	0.175812	1	0.0790165	chr10-99488107-99489209	ENSMUST00000167243	Gad1-ps	ENSMUSG00000090665	protein_coding	chr10-99445819-99447007	distal
0.046025	-0.162507	1	0.0793026	chr13-78178838-78180241	ENSMUST00000091458	Nr2f1	ENSMUSG00000069171	protein_coding	chr13-78188973-78189732	distal
0.0460611	-0.103492	1	0.0793026	chr9-96717007-96722083	ENSMUST00000152594	Zbtb38	ENSMUSG00000040433	protein_coding	chr9-96718210-96718309	within gene
0.0460682	-0.270162	1	0.0793026	chr7-72838201-72838690	ENSMUST00000189939	Gm28744	ENSMUSG00000100670	lincRNA	chr7-72668017-72668356	proximal
0.0461268	-0.124614	1	0.0793574	chr14-98166615-98170255	ENSMUST00000071533	Dach1	ENSMUSG00000055639	protein_coding	chr14-98168483-98169309	within gene
0.0461786	0.224894	1	0.0794001	chr10-116735517-116736096	ENSMUST00000185546	1700030O20Rik	ENSMUSG00000100198	lincRNA	chr10-116729077-116729177	proximal
0.046216	0.172942	1	0.0794001	chr5-73601121-73602120	ENSMUST00000087177	Lrrc66	ENSMUSG00000067206	protein_coding	chr5-73606642-73607079	distal
0.046232	0.164772	1	0.0794001	chr11-113818800-113820926	ENSMUST00000125879	Sdk2	ENSMUSG00000041592	protein_coding	chr11-113810516-113821347	within gene
0.0463099	0.176184	1	0.079488	chr8-25584170-25586861	ENSMUST00000079160	Letm2	ENSMUSG00000037363	protein_coding	chr8-25586607-25586807	within gene
0.0463698	0.230795	1	0.0795185	chr4-153633135-153634646	ENSMUST00000105646	Ajap1	ENSMUSG00000039546	protein_coding	chr4-153482129-153482811	proximal
0.0463813	0.113369	1	0.0795185	chr18-12916457-12920149	ENSMUST00000147197	Osbpl1a	ENSMUSG00000044252	protein_coding	chr18-12914614-12928260	within gene
0.0464769	0.166877	1	0.0795966	chr3-101797585-101798641	ENSMUST00000061831	Mab21l3	ENSMUSG00000044313	protein_coding	chr3-101813076-101815018	distal
0.0464806	0.111721	1	0.0795966	chr16-77098578-77100452	ENSMUST00000023580	Usp25	ENSMUSG00000022867	protein_coding	chr16-77093743-77107884	within gene
0.0466648	0.22946	1	0.0798659	chr13-78581047-78581801	ENSMUST00000091458	Nr2f1	ENSMUSG00000069171	protein_coding	chr13-78198120-78199757	proximal
0.0467448	0.132369	1	0.0799567	chr12-4508797-4510429	ENSMUST00000085814	Ncoa1	ENSMUSG00000020647	protein_coding	chr12-4476772-4477182	proximal
0.0467821	0.151525	1	0.0799745	chr2-4490650-4494981	ENSMUST00000177457	Frmd4a	ENSMUSG00000026657	protein_coding	chr2-4484133-4497988	within gene
0.046876	0.192147	1	0.0800184	chr15-25892925-25893959	ENSMUST00000022881	Fam134b	ENSMUSG00000022270	protein_coding	chr15-25889588-25895112	within gene
0.0469294	-0.139197	1	0.0800184	chr2-148850808-148851882	ENSMUST00000028937	9230104L09Rik	ENSMUSG00000027446	protein_coding	chr2-148850671-148850880	within gene
0.0469315	0.159316	1	0.0800184	chr3-85115813-85116633	ENSMUST00000154148	Gm37240	ENSMUSG00000102805	protein_coding	chr3-84540623-85785217	within gene
0.0469357	-0.136891	1	0.0800184	chr2-31078321-31084434	ENSMUST00000149196	Fnbp1	ENSMUSG00000075415	protein_coding	chr2-31084023-31084085	within gene
0.0469481	0.117536	1	0.0800184	chr5-36366566-36370642	ENSMUST00000137040	Sorcs2	ENSMUSG00000029093	protein_coding	chr5-36229213-36397565	within gene
0.0469697	-0.185734	1	0.0800184	chr6-72379627-72380918	ENSMUST00000101285	Vamp5	ENSMUSG00000073002	protein_coding	chr6-72380381-72380383	within gene
0.0471299	-0.280186	1	0.0802453	chr18-82837109-82837853	ENSMUST00000181345	4930445N18Rik	ENSMUSG00000097738	lincRNA	chr18-82855894-82856130	proximal
0.0472336	0.168309	1	0.0803499	chr11-22587558-22589095	ENSMUST00000180581	Gm26829	ENSMUSG00000097173	lincRNA	chr11-22600335-22600606	distal
0.0472455	0.19833	1	0.0803499	chr17-12687706-12690396	ENSMUST00000024599	Igf2r	ENSMUSG00000023830	protein_coding	chr17-12690132-12690246	within gene
0.0473328	0.195239	1	0.0804522	chr2-61138559-61139514	ENSMUST00000146034	Gm13582	ENSMUSG00000075325	lincRNA	chr2-60975057-60975151	proximal
0.0473997	0.177931	1	0.0805198	chr7-65387041-65389066	ENSMUST00000206228	Tjp1	ENSMUSG00000030516	protein_coding	chr7-65354889-65513198	within gene
0.047452	0.132483	1	0.0805426	chr1-92051640-92057619	ENSMUST00000186002	Hdac4	ENSMUSG00000026313	protein_coding	chr1-92054901-92054972	within gene
0.0475134	0.123146	1	0.0805426	chr4-117483954-117485830	ENSMUST00000138435	Rnf220	ENSMUSG00000028677	protein_coding	chr4-117307679-117489588	within gene
0.0475292	-0.146958	1	0.0805426	chr1-133920334-133921941	ENSMUST00000048432	Prelp	ENSMUSG00000041577	protein_coding	chr1-133921255-133921414	within gene
0.0475382	0.159623	1	0.0805426	chr9-35330990-35331848	ENSMUST00000214038	RP23-456L15.4	ENSMUSG00000111059	lincRNA	chr9-35307556-35307599	proximal
0.0475489	-0.100566	1	0.0805426	chr8-13488991-13495763	ENSMUST00000033828	Gas6	ENSMUSG00000031451	protein_coding	chr8-13494261-13494339	within gene
0.0476729	0.175646	1	0.0807066	chr10-57828516-57829122	ENSMUST00000020022	Smpdl3a	ENSMUSG00000019872	protein_coding	chr10-57811516-57811830	distal
0.0478687	0.132004	1	0.0809918	chr19-38273207-38277854	ENSMUST00000199812	Lgi1	ENSMUSG00000067242	protein_coding	chr19-38265098-38283969	within gene
0.0479858	-0.140766	1	0.0810608	chr13-41709345-41710256	ENSMUST00000067176	Gm5082	ENSMUSG00000054258	protein_coding	chr13-41656429-41656524	distal
0.0479981	-0.164815	1	0.0810608	chr1-118912776-118914333	ENSMUST00000162607	Gli2	ENSMUSG00000048402	protein_coding	chr1-118866758-119053301	within gene
0.0480077	0.116779	1	0.0810608	chr9-77806339-77807744	ENSMUST00000217012	RP24-397P9.4	ENSMUSG00000111253	lincRNA	chr9-77807106-77808634	within gene
0.0480188	0.166785	1	0.0810608	chr10-20631981-20633393	ENSMUST00000170683	Pde7b	ENSMUSG00000019990	protein_coding	chr10-20619191-20724675	within gene
0.0481168	0.135322	1	0.0811246	chr10-86322925-86324217	ENSMUST00000145864	Syn3	ENSMUSG00000059602	protein_coding	chr10-86135049-86351550	within gene
0.0481358	0.129386	1	0.0811246	chr1-91435268-91438232	ENSMUST00000069620	Per2	ENSMUSG00000055866	protein_coding	chr1-91435650-91435756	within gene
0.0481387	0.105472	1	0.0811246	chr13-58899301-58905915	ENSMUST00000109838	Ntrk2	ENSMUSG00000055254	protein_coding	chr13-58878263-58932022	within gene
0.0481684	0.215599	1	0.0811287	chr7-73087270-73088214	ENSMUST00000205307	Gm44725	ENSMUSG00000108329	lincRNA	chr7-73089423-73089483	proximal
0.0482443	0.158608	1	0.0811413	chr16-45684752-45687390	ENSMUST00000114562	Tmprss7	ENSMUSG00000033177	protein_coding	chr16-45686311-45686441	within gene
0.0482526	0.173646	1	0.0811413	chr8-35300541-35302358	ENSMUST00000211189	Gm45468	ENSMUSG00000109688	lincRNA	chr8-35245416-35245479	proximal
0.048258	0.169439	1	0.0811413	chr8-92071610-92072300	ENSMUST00000190257	Gm28516	ENSMUSG00000101613	lincRNA	chr8-92038163-92038438	distal
0.0484035	0.164573	1	0.0813398	chr6-115499376-115500462	ENSMUST00000171644	Pparg	ENSMUSG00000000440	protein_coding	chr6-115490196-115490399	distal
0.0485774	0.200029	1	0.0815858	chr2-138688039-138688670	ENSMUST00000155923	Gm14061	ENSMUSG00000085911	lincRNA	chr2-138648591-138649122	distal
0.048643	0.145007	1	0.0816498	chr18-42978641-42979723	ENSMUST00000025377	Ppp2r2b	ENSMUSG00000024500	protein_coding	chr18-42741194-43059161	within gene
0.0487883	0.108179	1	0.0818182	chr3-9749608-9753992	ENSMUST00000161949	Pag1	ENSMUSG00000027508	protein_coding	chr3-9752413-9752486	within gene
0.0487985	0.159003	1	0.0818182	chr1-41651843-41653284	ENSMUST00000191087	Gm28634	ENSMUSG00000100185	lincRNA	chr1-41526931-41529543	proximal
0.0488364	-0.117134	1	0.0818355	chr1-170254849-170256067	ENSMUST00000162752	Sh2d1b2	ENSMUSG00000073494	protein_coding	chr1-170251588-170253608	distal
0.0489148	0.111328	1	0.0818919	chr2-167162361-167170069	ENSMUST00000207917	Kcnb1	ENSMUSG00000050556	protein_coding	chr2-167106360-167188056	within gene
0.0489253	0.174429	1	0.0818919	chr4-107386885-107387949	ENSMUST00000149366	Ndc1	ENSMUSG00000028614	protein_coding	chr4-107386678-107389450	within gene
0.0489661	0.13706	1	0.081914	chr5-131774420-131776144	ENSMUST00000182974	Auts2	ENSMUSG00000029673	protein_coding	chr5-131770790-132030989	within gene
0.0490575	-0.225182	1	0.0820205	chr8-12324577-12325694	ENSMUST00000211562	Gm45559	ENSMUSG00000110412	lincRNA	chr8-12319322-12319480	proximal
0.0491257	-0.154902	1	0.0820876	chr11-63925002-63925839	ENSMUST00000094103	Hs3st3b1	ENSMUSG00000070407	protein_coding	chr11-63921334-63922290	proximal
0.0491529	0.13572	1	0.0820876	chr8-47344876-47347057	ENSMUST00000211882	Stox2	ENSMUSG00000038143	protein_coding	chr8-47203274-47412947	within gene
0.0493041	0.230879	1	0.0822716	chr1-127416683-127417437	ENSMUST00000171405	Mgat5	ENSMUSG00000036155	protein_coding	chr1-127412261-127446241	within gene
0.0493186	-0.159632	1	0.0822716	chr2-158227664-158229965	ENSMUST00000169335	D630003M21Rik	ENSMUSG00000037813	protein_coding	chr2-158229084-158229086	within gene
0.0494015	0.120789	1	0.0823635	chr10-75067590-75071062	ENSMUST00000164107	Bcr	ENSMUSG00000009681	protein_coding	chr10-75062311-75125023	within gene
0.0495367	-0.159887	1	0.0825426	chr14-14067491-14069059	ENSMUST00000022257	Atxn7	ENSMUSG00000021738	protein_coding	chr14-14053024-14087282	within gene
0.0495894	0.110127	1	0.082584	chr1-20919575-20924070	ENSMUST00000187651	Paqr8	ENSMUSG00000025931	protein_coding	chr1-20922259-20922366	within gene
0.0496226	0.169133	1	0.082593	chr10-92246694-92247684	ENSMUST00000182870	Gm20757	ENSMUSG00000098040	lincRNA	chr10-92176218-92257141	within gene
0.0496862	-0.13375	1	0.0826524	chr7-99827768-99828866	ENSMUST00000036331	Neu3	ENSMUSG00000035239	protein_coding	chr7-99828158-99828417	within gene
0.0497743	0.277572	1	0.0827526	chr8-35556007-35556538	ENSMUST00000037666	Mfhas1	ENSMUSG00000070056	protein_coding	chr8-35587798-35591358	proximal
0.0498236	-0.103226	1	0.0827881	chr3-84478902-84482390	ENSMUST00000194027	Fhdc1	ENSMUSG00000041842	protein_coding	chr3-84480368-84480393	within gene
0.0500944	0.114866	1	0.0831915	chr6-127988865-127990654	ENSMUST00000202372	Tspan9	ENSMUSG00000030352	protein_coding	chr6-127967273-128034165	within gene
0.0503295	-0.211158	1	0.0835351	chr1-193238308-193239040	ENSMUST00000194677	Lamb3	ENSMUSG00000026639	protein_coding	chr1-193207878-193269443	within gene
0.0504359	0.158325	1	0.0836649	chr6-5832329-5833356	ENSMUST00000115559	Dync1i1	ENSMUSG00000029757	protein_coding	chr6-5800891-5905104	within gene
0.050561	-0.203803	1	0.0838256	chr5-114179422-114180114	ENSMUST00000146841	Acacb	ENSMUSG00000042010	protein_coding	chr5-114176191-114184049	within gene
0.0509063	-0.107543	1	0.0843508	chr2-127831440-127833178	ENSMUST00000028858	Bub1	ENSMUSG00000027379	protein_coding	chr2-127831720-127831745	within gene
0.0509544	0.127678	1	0.0843834	chr16-40967822-40969283	ENSMUST00000191610	Lsamp	ENSMUSG00000061080	protein_coding	chr16-40786061-41405941	within gene
0.0510966	-0.150497	1	0.0845717	chr8-121925495-121927990	ENSMUST00000057653	Car5a	ENSMUSG00000025317	protein_coding	chr8-121927083-121927201	within gene
0.0512289	-0.144376	1	0.0847434	chr8-108703310-108705267	ENSMUST00000188994	Zfhx3	ENSMUSG00000038872	protein_coding	chr8-108703100-108704235	within gene
0.0512874	0.102538	1	0.0847929	chr11-48869348-48872976	ENSMUST00000097271	Irgm1	ENSMUSG00000046879	protein_coding	chr11-48871094-48871420	within gene
0.0513885	-0.115834	1	0.0849128	chr8-69917278-69924086	ENSMUST00000212478	Gatad2a	ENSMUSG00000036180	protein_coding	chr8-69917946-69918078	within gene
0.0514821	0.139943	1	0.084994	chr18-11854399-11858693	ENSMUST00000171109	Cables1	ENSMUSG00000040957	protein_coding	chr18-11840534-11882713	within gene
0.0515041	-0.186662	1	0.084994	chr6-85292628-85294393	ENSMUST00000148179	Sfxn5	ENSMUSG00000033720	protein_coding	chr6-85289789-85299539	within gene
0.0515237	0.152318	1	0.084994	chr11-32339224-32343346	ENSMUST00000038753	Sh3pxd2b	ENSMUSG00000040711	protein_coding	chr11-32347820-32347968	proximal
0.0516873	0.185771	1	0.0852165	chr11-117275829-117276622	ENSMUST00000106354	Sept9	ENSMUSG00000059248	protein_coding	chr11-117232720-117290397	within gene
0.0519413	0.146771	1	0.0855175	chr9-22461193-22462955	ENSMUST00000168332	Gm17545	ENSMUSG00000091159	protein_coding	chr9-22462042-22462062	within gene
0.05198	0.199924	1	0.0855175	chr2-145848952-145851436	ENSMUST00000110005	Rin2	ENSMUSG00000001768	protein_coding	chr2-145851179-145851251	within gene
0.0519866	-0.15039	1	0.0855175	chr9-86621987-86622604	ENSMUST00000185374	Me1	ENSMUSG00000032418	protein_coding	chr9-86619835-86646310	within gene
0.0519921	0.244762	1	0.0855175	chr6-119822147-119822998	ENSMUST00000185143	Erc1	ENSMUSG00000030172	protein_coding	chr6-119761312-119824385	within gene
0.052014	-0.136995	1	0.0855175	chr1-106628698-106630509	ENSMUST00000112751	Bcl2	ENSMUSG00000057329	protein_coding	chr1-106543399-106712304	within gene
0.0521095	-0.119616	1	0.085627	chr11-43835768-43836880	ENSMUST00000167574	Adra1b	ENSMUSG00000050541	protein_coding	chr11-43835140-43836088	within gene
0.0521953	0.128336	1	0.0856849	chr15-57716690-57722876	ENSMUST00000160990	Zhx2	ENSMUSG00000071757	protein_coding	chr15-57695787-57762645	within gene
0.0522025	0.200449	1	0.0856849	chr2-137109516-137110928	ENSMUST00000028735	Jag1	ENSMUSG00000027276	protein_coding	chr2-137106919-137115403	within gene
0.0523254	-0.213574	1	0.085839	chr6-31277545-31278336	ENSMUST00000155345	2210408F21Rik	ENSMUSG00000087380	processed_transcript	chr6-31277956-31285002	within gene
0.0523756	-0.100921	1	0.0858741	chr11-103158266-103159902	ENSMUST00000042286	Fmnl1	ENSMUSG00000055805	protein_coding	chr11-103171107-103171441	proximal
0.0525324	0.219303	1	0.0860174	chr1-172333123-172335047	ENSMUST00000062387	Kcnj9	ENSMUSG00000038026	protein_coding	chr1-172329135-172329318	proximal
0.0525437	-0.11392	1	0.0860174	chr2-3712779-3714676	ENSMUST00000177125	Fam107b	ENSMUSG00000026655	protein_coding	chr2-3713478-3713636	within gene
0.0525501	-0.172648	1	0.0860174	chr1-160044082-160044853	ENSMUST00000193461	Gm37294	ENSMUSG00000104111	lincRNA	chr1-160042011-160044147	within gene
0.0529148	0.100052	1	0.0865496	chr2-91749627-91751755	ENSMUST00000156496	Ambra1	ENSMUSG00000040506	protein_coding	chr2-91730380-91766446	within gene
0.0529336	-0.126645	1	0.0865496	chr9-72654409-72657327	ENSMUST00000034740	Nedd4	ENSMUSG00000032216	protein_coding	chr9-72662346-72662613	proximal
0.0529752	0.228313	1	0.08657	chr18-79188873-79189450	ENSMUST00000025430	Setbp1	ENSMUSG00000024548	protein_coding	chr18-79109188-79109391	proximal
0.0530985	-0.102762	1	0.0867166	chr13-56779894-56784134	ENSMUST00000174457	Trpc7	ENSMUSG00000021541	protein_coding	chr13-56783623-56783844	within gene
0.0531234	0.182171	1	0.0867166	chr4-6841943-6843468	ENSMUST00000039987	Tox	ENSMUSG00000041272	protein_coding	chr4-6842361-6842426	within gene
0.0531981	-0.146506	1	0.0867908	chr6-103673061-103674963	ENSMUST00000203912	Chl1	ENSMUSG00000030077	protein_coding	chr6-103668849-103674972	within gene
0.0534556	0.161514	1	0.0871315	chr7-113239728-113243332	ENSMUST00000211770	Arntl	ENSMUSG00000055116	protein_coding	chr7-113234697-113274625	within gene
0.0534657	-0.130284	1	0.0871315	chr17-45723303-45725591	ENSMUST00000178179	1600014C23Rik	ENSMUSG00000094690	protein_coding	chr17-45732864-45733024	distal
0.0536416	0.126695	1	0.0873701	chr4-95615542-95616224	ENSMUST00000176840	Fggy	ENSMUSG00000028573	protein_coding	chr4-95601117-95623480	within gene
0.0536843	0.161453	1	0.0873917	chr4-139478953-139481998	ENSMUST00000165860	Ubr4	ENSMUSG00000066036	protein_coding	chr4-139480642-139480836	within gene
0.0537207	-0.101988	1	0.087403	chr2-71786422-71788544	ENSMUST00000112101	Itga6	ENSMUSG00000027111	protein_coding	chr2-71787139-71787320	within gene
0.053935	0.210998	1	0.0877035	chr16-41732757-41734207	ENSMUST00000187695	Lsamp	ENSMUSG00000061080	protein_coding	chr16-41533532-41888914	within gene
0.0541683	0.162483	1	0.0880346	chr7-113798464-113799390	ENSMUST00000084696	Spon1	ENSMUSG00000038156	protein_coding	chr7-113788553-113836822	within gene
0.0543652	0.131831	1	0.0882723	chr3-69535423-69537424	ENSMUST00000029355	Ppm1l	ENSMUSG00000027784	protein_coding	chr3-69497946-69549325	within gene
0.054374	0.184465	1	0.0882723	chr7-110237485-110238543	ENSMUST00000210743	Swap70	ENSMUSG00000031015	protein_coding	chr7-110221910-110243383	within gene
0.0544046	0.14721	1	0.0882736	chr11-29621758-29623350	ENSMUST00000125194	Gm12092	ENSMUSG00000084850	lincRNA	chr11-29623253-29645334	within gene
0.0544396	-0.109754	1	0.0882821	chrX-142680186-142683333	ENSMUST00000133634	Tmem164	ENSMUSG00000047045	protein_coding	chrX-142682563-142682949	within gene
0.0548527	-0.102619	1	0.0888705	chr14-67233103-67236297	ENSMUST00000176161	Ebf2	ENSMUSG00000022053	protein_coding	chr14-67235135-67235265	within gene
0.0548856	-0.134181	1	0.0888705	chr3-101108836-101111048	ENSMUST00000102694	Ptgfrn	ENSMUSG00000027864	protein_coding	chr3-101110092-101110140	within gene
0.0548923	0.113278	1	0.0888705	chr1-136115780-136121364	ENSMUST00000161865	Cacna1s	ENSMUSG00000026407	protein_coding	chr1-136119044-136119130	within gene
0.0549485	-0.13178	1	0.0889128	chr12-71956712-71958455	ENSMUST00000085299	Daam1	ENSMUSG00000034574	protein_coding	chr12-71952560-71958746	within gene
0.0550215	-0.121235	1	0.0889825	chr7-139368172-139369385	ENSMUST00000106098	Inpp5a	ENSMUSG00000025477	protein_coding	chr7-139389109-139389464	proximal
0.0550616	0.169865	1	0.0889988	chr9-50234665-50236426	ENSMUST00000215655	RP23-68E4.2	ENSMUSG00000110916	lincRNA	chr9-50233055-50233182	proximal
0.0551334	0.179581	1	0.0890662	chr10-58600956-58602121	ENSMUST00000003312	Edar	ENSMUSG00000003227	protein_coding	chr10-58600789-58602861	within gene
0.0551982	-0.127852	1	0.0891223	chr19-46470216-46473656	ENSMUST00000118440	Sufu	ENSMUSG00000025231	protein_coding	chr19-46473572-46473706	within gene
0.055229	-0.136716	1	0.0891237	chr6-29387964-29389983	ENSMUST00000173653	Opn1sw	ENSMUSG00000058831	protein_coding	chr6-29388346-29388468	within gene
0.0553806	0.150306	1	0.0893197	chr9-68093723-68095508	ENSMUST00000216827	RP24-151D4.1	ENSMUSG00000111841	lincRNA	chr9-68025331-68025714	proximal
0.0555283	-0.136031	1	0.0895092	chr7-143706454-143707475	ENSMUST00000119499	Osbpl5	ENSMUSG00000037606	protein_coding	chr7-143707346-143707430	within gene
0.0557067	0.143469	1	0.089748	chr10-83128661-83132415	ENSMUST00000040110	Chst11	ENSMUSG00000034612	protein_coding	chr10-83092155-83190944	within gene
0.0557414	0.107641	1	0.0897552	chr15-44675978-44678110	ENSMUST00000110269	Sybu	ENSMUSG00000022340	protein_coding	chr15-44677535-44677738	within gene
0.0559085	0.173538	1	0.0899753	chr11-99369371-99370745	ENSMUST00000006963	Krt28	ENSMUSG00000055937	protein_coding	chr11-99367042-99371110	within gene
0.0559408	0.102321	1	0.0899785	chr1-73941796-73945556	ENSMUST00000212888	Tns1	ENSMUSG00000055322	protein_coding	chr1-73941910-73942106	within gene
0.0560148	0.158205	1	0.0900428	chr17-4974615-4975281	ENSMUST00000124362	Arid1b	ENSMUSG00000069729	protein_coding	chr17-4994332-4994399	proximal
0.0560565	0.117893	1	0.0900428	chr7-35040270-35045322	ENSMUST00000075068	Pepd	ENSMUSG00000063931	protein_coding	chr7-35044231-35044368	within gene
0.0560718	-0.112254	1	0.0900428	chr9-72638391-72641270	ENSMUST00000093820	Rfx7	ENSMUSG00000037674	protein_coding	chr9-72619910-72622937	distal
0.0561704	0.183517	1	0.090114	chr6-90495057-90496076	ENSMUST00000203807	RP24-457L7.3	ENSMUSG00000108111	lincRNA	chr6-90486532-90518958	within gene
0.0561769	0.141482	1	0.090114	chr6-113099382-113100899	ENSMUST00000143998	Setd5	ENSMUSG00000034269	protein_coding	chr6-113077713-113104934	within gene
0.0567944	-0.137489	1	0.0910552	chr12-77052514-77053485	ENSMUST00000082136	Max	ENSMUSG00000059436	protein_coding	chr12-76961990-76962248	proximal
0.05695	0.103575	1	0.0912553	chr2-91326676-91331325	ENSMUST00000145573	1110051M20Rik	ENSMUSG00000040591	protein_coding	chr2-91304834-91383728	within gene
0.0574582	0.155905	1	0.09202	chr19-14670131-14671380	ENSMUST00000167776	Tle4	ENSMUSG00000024642	protein_coding	chr19-14597368-14598051	proximal
0.0575329	0.110847	1	0.09209	chr19-4905794-4909196	ENSMUST00000053506	Bbs1	ENSMUSG00000006464	protein_coding	chr19-4906556-4906602	within gene
0.0575869	-0.146206	1	0.0921267	chr17-24064919-24066182	ENSMUST00000127755	Kctd5	ENSMUSG00000016946	protein_coding	chr17-24060352-24067979	within gene
0.0576401	0.189828	1	0.092162	chr10-92555902-92557019	ENSMUST00000216096	RP23-350F7.1	ENSMUSG00000111470	lincRNA	chr10-92644091-92644179	proximal
0.0577755	0.107275	1	0.0922629	chr8-48214398-48216420	ENSMUST00000033965	Tenm3	ENSMUSG00000031561	protein_coding	chr8-48227682-48228445	distal
0.057794	0.168358	1	0.0922629	chr5-104445795-104446696	ENSMUST00000031243	Spp1	ENSMUSG00000029304	protein_coding	chr5-104440619-104441050	distal
0.0577965	0.102376	1	0.0922629	chr5-140939025-140941810	ENSMUST00000199091	Card11	ENSMUSG00000036526	protein_coding	chr5-140927859-141000406	within gene
0.0578598	-0.104725	1	0.0923143	chr6-108424782-108427718	ENSMUST00000203687	Itpr1	ENSMUSG00000030102	protein_coding	chr6-108418001-108432645	within gene
0.0580256	-0.198913	1	0.0925291	chr1-38911314-38912075	ENSMUST00000194361	Chst10	ENSMUSG00000026080	protein_coding	chr1-38897890-38898161	proximal
0.0582001	-0.166143	1	0.0927574	chr17-87049690-87051068	ENSMUST00000024959	Cript	ENSMUSG00000024146	protein_coding	chr17-87035043-87035810	distal
0.058297	0.130673	1	0.092862	chr10-26772104-26773475	ENSMUST00000039557	Arhgap18	ENSMUSG00000039031	protein_coding	chr10-26772584-26772696	within gene
0.0588767	0.101209	1	0.093735	chr1-121430171-121432857	ENSMUST00000112621	Ccdc93	ENSMUSG00000026339	protein_coding	chr1-121431216-121431257	within gene
0.0589911	0.120548	1	0.0938667	chr10-70477248-70480097	ENSMUST00000173042	Fam13c	ENSMUSG00000043259	protein_coding	chr10-70477154-70477272	within gene
0.0593363	0.151516	1	0.0943654	chr18-14844094-14845422	ENSMUST00000169862	Taf4b	ENSMUSG00000054321	protein_coding	chr18-14844414-14844470	within gene
0.0593733	0.140532	1	0.0943736	chr8-105948852-105952056	ENSMUST00000116429	Slc12a4	ENSMUSG00000017765	protein_coding	chr8-105951780-105952021	within gene
0.0594586	-0.284212	1	0.0944413	chr2-165472765-165473509	ENSMUST00000109279	Slc13a3	ENSMUSG00000018459	protein_coding	chr2-165473051-165473161	within gene
0.059488	0.185034	1	0.0944413	chr5-4311292-4312158	ENSMUST00000177258	Mterf1b	ENSMUSG00000053178	protein_coding	chr5-4197507-4197651	distal
0.0595114	-0.123768	1	0.0944413	chr1-163311062-163314703	ENSMUST00000174397	Prrx1	ENSMUSG00000026586	protein_coding	chr1-163312395-163312635	within gene
0.0595447	-0.163452	1	0.0944436	chr14-30887971-30889053	ENSMUST00000168782	Itih4	ENSMUSG00000021922	protein_coding	chr14-30887966-30889572	within gene
0.0597073	0.166399	1	0.0946509	chr1-118907225-118909641	ENSMUST00000162607	Gli2	ENSMUSG00000048402	protein_coding	chr1-118866758-119053301	within gene
0.0600114	0.11163	1	0.0950415	chr18-45677455-45678913	ENSMUST00000211323	Kcnn2	ENSMUSG00000054477	protein_coding	chr18-45677065-45683070	within gene
0.0600178	-0.105052	1	0.0950415	chr18-5427282-5428971	ENSMUST00000161921	Gm10125	ENSMUSG00000063087	processed_transcript	chr18-5491503-5492097	distal
0.0601233	0.177937	1	0.0951322	chr5-103938525-103940258	ENSMUST00000048118	Hsd17b13	ENSMUSG00000034528	protein_coding	chr5-103955440-103956183	distal
0.0601553	-0.131844	1	0.0951322	chrX-166172034-166174515	ENSMUST00000130880	Gemin8	ENSMUSG00000040621	protein_coding	chrX-166170551-166176844	within gene
0.0601713	-0.104341	1	0.0951322	chr12-26468699-26471869	ENSMUST00000020969	Cmpk2	ENSMUSG00000020638	protein_coding	chr12-26471406-26471520	within gene
0.0604635	0.10105	1	0.0955152	chrX-100493559-100495031	ENSMUST00000033570	Igbp1	ENSMUSG00000031221	protein_coding	chrX-100494905-100495198	within gene
0.0604779	0.153151	1	0.0955152	chr2-134961389-134962391	ENSMUST00000202531	Plcb1	ENSMUSG00000051177	protein_coding	chr2-134813679-134988123	within gene
0.0606103	0.150456	1	0.0956497	chr12-50119773-50121288	ENSMUST00000002765	Prkd1	ENSMUSG00000002688	protein_coding	chr12-50341231-50342001	distal
0.0606733	0.119377	1	0.0956497	chr10-75120753-75123964	ENSMUST00000164107	Bcr	ENSMUSG00000009681	protein_coding	chr10-75062311-75125023	within gene
0.0607024	0.116207	1	0.0956497	chr19-9022727-9023728	ENSMUST00000092955	Ahnak	ENSMUSG00000069833	protein_coding	chr19-9000864-9037158	within gene
0.0607151	0.123086	1	0.0956497	chr3-141931209-141933916	ENSMUST00000131273	Bmpr1b	ENSMUSG00000052430	protein_coding	chr3-141931399-141931508	within gene
0.0607243	-0.137398	1	0.0956497	chr5-118594389-118597448	ENSMUST00000201614	Med13l	ENSMUSG00000018076	protein_coding	chr5-118593571-118671012	within gene
0.0608967	-0.177132	1	0.0958695	chr4-135797818-135798709	ENSMUST00000105854	Myom3	ENSMUSG00000037139	protein_coding	chr4-135798295-135798431	within gene
0.0609285	0.102311	1	0.0958695	chr14-121113535-121114619	ENSMUST00000153607	Farp1	ENSMUSG00000025555	protein_coding	chr14-121102183-121207253	within gene
0.0611919	-0.267031	1	0.0962328	chr14-105642842-105643991	ENSMUST00000211689	RP23-4P23.1	ENSMUSG00000110080	processed_transcript	chr14-105643605-105643682	within gene
0.0612901	0.110073	1	0.0963361	chr7-30598834-30601062	ENSMUST00000108150	Zbtb32	ENSMUSG00000006310	protein_coding	chr7-30598780-30598869	within gene
0.0613769	0.11184	1	0.0964215	chr6-71989684-71992729	ENSMUST00000205517	Polr1a	ENSMUSG00000049553	protein_coding	chr6-71984347-71984935	distal
0.0615904	0.107158	1	0.0966596	chr2-164431639-164433408	ENSMUST00000142909	Sdc4	ENSMUSG00000017009	protein_coding	chr2-164431314-164443798	within gene
0.0615936	0.105197	1	0.0966596	chr7-127710454-127714286	ENSMUST00000206997	Ctf1	ENSMUSG00000042340	protein_coding	chr7-127713928-127714043	within gene
0.0616518	-0.113849	1	0.0966998	chr9-65629408-65631258	ENSMUST00000216382	Rbpms2	ENSMUSG00000032387	protein_coding	chr9-65631086-65631238	within gene
0.0616917	0.197952	1	0.0967113	chr1-21073137-21074751	ENSMUST00000037998	Tram2	ENSMUSG00000041779	protein_coding	chr1-21037461-21078993	within gene
0.0620454	-0.121779	1	0.0970447	chr6-135743150-135749079	ENSMUST00000136027	Gm14329	ENSMUSG00000086239	lincRNA	chr6-135733013-135743863	within gene
0.0620719	-0.109255	1	0.0970447	chr8-12399472-12402283	ENSMUST00000180353	Sox1	ENSMUSG00000096014	protein_coding	chr8-12397537-12400126	within gene
0.0620838	0.180666	1	0.0970447	chrX-155211636-155212420	ENSMUST00000152463	Sat1	ENSMUSG00000025283	protein_coding	chrX-155213132-155213667	distal
0.062091	0.10737	1	0.0970447	chr8-22432565-22435203	ENSMUST00000033934	Mrps31	ENSMUSG00000031533	protein_coding	chr8-22429411-22429665	distal
0.0620934	0.107501	1	0.0970447	chr9-122011310-122015206	ENSMUST00000215635	RP23-366E4.9	ENSMUSG00000110729	lincRNA	chr9-122010291-122011845	within gene
0.0621215	0.127159	1	0.0970447	chr5-140021491-140025036	ENSMUST00000199237	Mad1l1	ENSMUSG00000029554	protein_coding	chr5-140009275-140065813	within gene
0.0621334	-0.104092	1	0.0970447	chr7-116306297-116308917	ENSMUST00000216517	Plekha7	ENSMUSG00000045659	protein_coding	chr7-116308251-116308333	within gene
0.0622981	0.191597	1	0.0972134	chr16-45729520-45730188	ENSMUST00000066983	Abhd10	ENSMUSG00000033157	protein_coding	chr16-45729725-45731614	within gene
0.062307	0.13102	1	0.0972134	chr8-95487646-95490321	ENSMUST00000212441	Csnk2a2	ENSMUSG00000046707	protein_coding	chr8-95488403-95488461	within gene
0.0624051	-0.152154	1	0.0973152	chr16-37776218-37778902	ENSMUST00000114763	Fstl1	ENSMUSG00000022816	protein_coding	chr16-37777294-37777350	within gene
0.0624498	0.118509	1	0.0973337	chr15-36178786-36180424	ENSMUST00000171205	Spag1	ENSMUSG00000037617	protein_coding	chr15-36179530-36179761	within gene
0.0625392	0.137525	1	0.0974219	chr12-82998689-83000533	ENSMUST00000202210	Rgs6	ENSMUSG00000021219	protein_coding	chr12-82985395-83047558	within gene
0.0627677	0.207923	1	0.0977016	chr4-120171828-120172646	ENSMUST00000030384	Edn2	ENSMUSG00000028635	protein_coding	chr4-120166731-120167360	distal
0.0628126	0.113837	1	0.0977016	chr3-52662438-52663975	ENSMUST00000193813	Gm2447	ENSMUSG00000102785	lincRNA	chr3-52739716-52739856	proximal
0.0628209	0.109491	1	0.0977016	chr12-83206772-83209928	ENSMUST00000147469	Dpf3	ENSMUSG00000021221	protein_coding	chr12-83213745-83215740	distal
0.0628505	0.225084	1	0.0977016	chr6-146342742-146343613	ENSMUST00000079573	Itpr2	ENSMUSG00000030287	protein_coding	chr6-146329798-146345056	within gene
0.0629976	-0.145023	1	0.0978505	chr7-65901705-65903443	ENSMUST00000176209	Pcsk6	ENSMUSG00000030513	protein_coding	chr7-65862444-65910201	within gene
0.0630123	0.137311	1	0.0978505	chr13-43579300-43580226	ENSMUST00000021800	Mcur1	ENSMUSG00000021371	protein_coding	chr13-43559769-43560191	proximal
0.0631524	0.12684	1	0.0979662	chr2-166643921-166649279	ENSMUST00000036719	Prex1	ENSMUSG00000039621	protein_coding	chr2-166646974-166647045	within gene
0.0631529	0.193435	1	0.0979662	chr4-71484183-71484966	ENSMUST00000084489	Gm11232	ENSMUSG00000066141	protein_coding	chr4-71755643-71756375	distal
0.0632331	-0.107372	1	0.0980394	chr2-25352248-25357366	ENSMUST00000028332	Dpp7	ENSMUSG00000026958	protein_coding	chr2-25356231-25356327	within gene
0.0633603	0.125449	1	0.0981317	chr6-50596119-50597725	ENSMUST00000031852	4921507P07Rik	ENSMUSG00000029828	protein_coding	chr6-50596443-50596632	within gene
0.0633736	0.229496	1	0.0981317	chr14-20983830-20985796	ENSMUST00000022369	Vcl	ENSMUSG00000021823	protein_coding	chr14-20985627-20985749	within gene
0.0633919	0.248838	1	0.0981317	chr10-27387400-27388025	ENSMUST00000189575	Lama2	ENSMUSG00000019899	protein_coding	chr10-27369157-27422471	within gene
0.0634762	0.106396	1	0.0982109	chr2-115937874-115939662	ENSMUST00000154671	Meis2	ENSMUSG00000027210	protein_coding	chr2-115921749-116000130	within gene
0.0635122	0.105525	1	0.0982155	chr4-97675277-97677213	ENSMUST00000186369	E130114P18Rik	ENSMUSG00000048747	protein_coding	chr4-97574922-97690622	within gene
0.0635619	-0.167838	1	0.0982411	chr1-183438834-183439558	ENSMUST00000192527	Hhipl2	ENSMUSG00000053461	protein_coding	chr1-183436481-183436808	distal
0.0637222	-0.144886	1	0.0984376	chr19-36902917-36905206	ENSMUST00000025729	Tnks2	ENSMUSG00000024811	protein_coding	chr19-36890804-36893477	distal
0.0639636	-0.15997	1	0.0987591	chr16-49175840-49176580	ENSMUST00000168680	Myh15	ENSMUSG00000092009	protein_coding	chr16-49173134-49176950	within gene
0.0641458	0.171053	1	0.0989888	chr1-119328623-119330205	ENSMUST00000186697	Gm29455	ENSMUSG00000101179	lincRNA	chr1-119329382-119337386	within gene
0.0648549	0.140268	1	0.100022	chr12-104895878-104897827	ENSMUST00000021520	4930408O17Rik	ENSMUSG00000021101	protein_coding	chr12-104871300-104871524	distal
0.0648825	0.148798	1	0.100022	chr6-145967729-145969328	ENSMUST00000111702	Sspn	ENSMUSG00000030255	protein_coding	chr6-145961496-145965223	distal
0.0649413	0.121034	1	0.10006	chr8-26747063-26749765	ENSMUST00000210983	Gm45646	ENSMUSG00000109689	lincRNA	chr8-26746176-26751747	within gene
0.0651035	-0.121038	1	0.100258	chr4-43759467-43760795	ENSMUST00000142309	5430416O09Rik	ENSMUSG00000028475	protein_coding	chr4-43759259-43759462	distal
0.0651577	-0.140629	1	0.100289	chr17-67152195-67152680	ENSMUST00000037974	Ptprm	ENSMUSG00000033278	protein_coding	chr17-67095696-67191248	within gene
0.0652714	0.156254	1	0.100412	chr2-131296526-131298391	ENSMUST00000184932	Pank2	ENSMUSG00000037514	protein_coding	chr2-131296273-131299186	within gene
0.0653223	0.103237	1	0.100438	chr4-137764595-137766335	ENSMUST00000139951	Alpl	ENSMUSG00000028766	protein_coding	chr4-137766308-137766475	within gene
0.0654071	0.15982	1	0.100517	chr19-29842832-29844827	ENSMUST00000099525	Ranbp6	ENSMUSG00000074909	protein_coding	chr19-29808400-29812974	proximal
0.0654426	0.144282	1	0.100519	chr14-66651446-66652493	ENSMUST00000161339	Adra1a	ENSMUSG00000045875	protein_coding	chr14-66638461-66727445	within gene
0.0655419	0.165899	1	0.100544	chr2-37785941-37794589	ENSMUST00000147600	Crb2	ENSMUSG00000035403	protein_coding	chr2-37792623-37792627	within gene
0.0655563	0.163209	1	0.100544	chr4-119860763-119863514	ENSMUST00000143837	Hivep3	ENSMUSG00000028634	protein_coding	chr4-119814791-119997173	within gene
0.0655606	0.243735	1	0.100544	chr19-32555087-32555875	ENSMUST00000025827	Minpp1	ENSMUSG00000024896	protein_coding	chr19-32514370-32515370	distal
0.0657848	0.250056	1	0.100721	chr2-61597499-61598354	ENSMUST00000145632	Tank	ENSMUSG00000064289	protein_coding	chr2-61578694-61613650	within gene
0.0657852	0.118026	1	0.100721	chr14-78482337-78483990	ENSMUST00000123853	Akap11	ENSMUSG00000022016	protein_coding	chr14-78492246-78495775	distal
0.0658067	0.149709	1	0.100721	chr15-96599058-96603070	ENSMUST00000100262	Slc38a1	ENSMUSG00000023169	protein_coding	chr15-96592581-96609855	within gene
0.0658215	0.160935	1	0.100721	chr12-110784423-110787566	ENSMUST00000195886	Wdr20	ENSMUSG00000037957	protein_coding	chr12-110779891-110793113	within gene
0.0658457	-0.142091	1	0.100721	chr1-151946501-151948973	ENSMUST00000187603	1700025G04Rik	ENSMUSG00000032666	protein_coding	chr1-151921124-151980425	within gene
0.0658921	0.100708	1	0.10074	chr2-148889116-148890870	ENSMUST00000144845	Cst3	ENSMUSG00000027447	protein_coding	chr2-148875632-148875692	proximal
0.0660705	0.218521	1	0.100961	chr1-184002331-184002961	ENSMUST00000139839	Dusp10	ENSMUSG00000039384	protein_coding	chr1-184013302-184013434	proximal
0.0662403	0.200035	1	0.101168	chr9-101862165-101863277	ENSMUST00000216859	Gm29521	ENSMUSG00000100807	processed_transcript	chr9-101842209-101862328	within gene
0.0663742	0.121172	1	0.101291	chr9-42456648-42462353	ENSMUST00000066179	Tbcel	ENSMUSG00000037287	protein_coding	chr9-42461274-42461310	within gene
0.066389	0.105679	1	0.101291	chr19-30094907-30100886	ENSMUST00000025778	Gldc	ENSMUSG00000024827	protein_coding	chr19-30100743-30100915	within gene
0.0664755	0.132606	1	0.101371	chr5-131599936-131602920	ENSMUST00000182974	Auts2	ENSMUSG00000029673	protein_coding	chr5-131533873-131770759	within gene
0.0665491	0.33402	1	0.101431	chr5-111661823-111662490	ENSMUST00000198458	C130026L21Rik	ENSMUSG00000052848	lincRNA	chr5-111604748-111604932	distal
0.066586	-0.120159	1	0.101435	chr19-15667772-15669043	ENSMUST00000025542	Psat1	ENSMUSG00000024640	protein_coding	chr19-15904678-15906045	distal
0.0666393	-0.234453	1	0.101438	chr1-159569911-159570968	ENSMUST00000195199	Tnr	ENSMUSG00000015829	protein_coding	chr1-159524216-159737510	within gene
0.0666598	0.135657	1	0.101438	chr12-99669929-99672546	ENSMUST00000185726	1700064M15Rik	ENSMUSG00000100211	lincRNA	chr12-99627606-99627974	proximal
0.0666906	-0.138743	1	0.101438	chr4-119718962-119722114	ENSMUST00000141605	Hivep3	ENSMUSG00000028634	protein_coding	chr4-119733784-119733862	proximal
0.067038	0.14211	1	0.101872	chr3-9781645-9783627	ENSMUST00000163022	Pag1	ENSMUSG00000027508	protein_coding	chr3-9752487-9787261	within gene
0.0670446	0.104642	1	0.101872	chr6-90534543-90535936	ENSMUST00000127199	Aldh1l1	ENSMUSG00000030088	protein_coding	chr6-90486532-90557201	within gene
0.0671639	0.167174	1	0.102001	chr4-82344204-82345628	ENSMUST00000140874	Nfib	ENSMUSG00000008575	protein_coding	chr4-82330427-82350388	within gene
0.0674805	-0.15532	1	0.102429	chr1-156204038-156205492	ENSMUST00000015628	Fam163a	ENSMUSG00000015484	protein_coding	chr1-156204830-156205026	within gene
0.0676786	0.122503	1	0.102678	chr5-114697655-114700345	ENSMUST00000012028	Gltp	ENSMUSG00000011884	protein_coding	chr5-114690759-114690984	proximal
0.0679297	-0.100213	1	0.102918	chr3-103057703-103059216	ENSMUST00000200457	Nras	ENSMUSG00000027852	protein_coding	chr3-103058922-103059032	within gene
0.0679425	-0.104605	1	0.102918	chr19-36736038-36737621	ENSMUST00000087321	Ppp1r3c	ENSMUSG00000067279	protein_coding	chr19-36736553-36736566	within gene
0.067951	0.154175	1	0.102918	chr14-25752880-25753792	ENSMUST00000069180	Zcchc24	ENSMUSG00000055538	protein_coding	chr14-25719792-25757010	within gene
0.0679758	0.170617	1	0.102918	chr8-54791853-54793052	ENSMUST00000176866	Wdr17	ENSMUSG00000039375	protein_coding	chr8-54775423-54886906	within gene
0.0681347	-0.155003	1	0.103106	chr15-38373382-38375323	ENSMUST00000181144	Gm26863	ENSMUSG00000097645	lincRNA	chr15-38384981-38385264	proximal
0.0684594	0.11441	1	0.10351	chr12-113116396-113123466	ENSMUST00000109727	Mta1	ENSMUSG00000021144	protein_coding	chr12-113123117-113123234	within gene
0.0684712	-0.113821	1	0.10351	chr8-93819760-93826615	ENSMUST00000138659	Gnao1	ENSMUSG00000031748	protein_coding	chr8-93811694-93896230	within gene
0.0685186	0.17272	1	0.103528	chr2-172756219-172757133	ENSMUST00000009143	Bmp7	ENSMUSG00000008999	protein_coding	chr2-172868012-172870136	distal
0.0687932	0.141917	1	0.10389	chr3-121715636-121716606	ENSMUST00000199524	Gm43607	ENSMUSG00000105767	lincRNA	chr3-121712212-121712428	proximal
0.0689166	-0.111735	1	0.103973	chr14-57103701-57105449	ENSMUST00000055698	Gjb2	ENSMUSG00000046352	protein_coding	chr14-57104469-57104702	within gene
0.0689178	0.186581	1	0.103973	chr1-75738475-75739187	ENSMUST00000124341	Slc4a3	ENSMUSG00000006576	protein_coding	chr1-75558891-75562172	distal
0.0690347	-0.111533	1	0.104096	chr18-55073210-55074293	ENSMUST00000181765	Gm4221	ENSMUSG00000096948	lincRNA	chr18-55057637-55076478	within gene
0.0691678	0.125893	1	0.104244	chr17-49545479-49546628	ENSMUST00000057610	Daam2	ENSMUSG00000040260	protein_coding	chr17-49498932-49564202	within gene
0.0692949	0.240792	1	0.104355	chr7-48930369-48930917	ENSMUST00000184336	Nav2	ENSMUSG00000052512	protein_coding	chr7-48909718-48947702	within gene
0.0693122	0.151007	1	0.104355	chr10-45009530-45010206	ENSMUST00000214642	RP23-199N18.2	ENSMUSG00000110891	lincRNA	chr10-45024302-45024359	proximal
0.0693963	0.157007	1	0.104429	chr10-59628554-59629555	ENSMUST00000020312	Mcu	ENSMUSG00000009647	protein_coding	chr10-59616524-59616692	proximal
0.0696379	-0.158608	1	0.104739	chr10-42241486-42242765	ENSMUST00000177542	Foxo3	ENSMUSG00000048756	protein_coding	chr10-42197902-42257605	within gene
0.0697071	0.133861	1	0.104775	chr11-85676664-85679350	ENSMUST00000154396	Bcas3	ENSMUSG00000059439	protein_coding	chr11-85583995-85801784	within gene
0.0697343	-0.120001	1	0.104775	chr6-85344129-85350071	ENSMUST00000204087	Rab11fip5	ENSMUSG00000051343	protein_coding	chr6-85348555-85348991	within gene
0.0697678	0.172839	1	0.104775	chr6-125489465-125490795	ENSMUST00000032492	Cd9	ENSMUSG00000030342	protein_coding	chr6-125472512-125494573	within gene
0.0698915	0.151973	1	0.104908	chr5-124962708-124964801	ENSMUST00000036109	Rflna	ENSMUSG00000037962	protein_coding	chr5-125003221-125003224	proximal
0.0701994	-0.124976	1	0.105317	chr12-111411611-111414218	ENSMUST00000150384	A230065H16Rik	ENSMUSG00000087075	protein_coding	chr12-111411724-111411845	within gene
0.0703593	0.133884	1	0.105501	chr1-14108208-14109517	ENSMUST00000027066	Eya1	ENSMUSG00000025932	protein_coding	chr1-14168954-14170915	distal
0.0703933	0.110815	1	0.105501	chr4-149888031-149896423	ENSMUST00000038562	Spsb1	ENSMUSG00000039911	protein_coding	chr4-149896283-149898213	within gene
0.07045	0.122933	1	0.105529	chr7-113619111-113620427	ENSMUST00000067929	Far1	ENSMUSG00000030759	protein_coding	chr7-113568258-113571511	distal
0.0704831	0.12625	1	0.105529	chr16-89608050-89609113	ENSMUST00000171542	Krtap11-1	ENSMUSG00000091212	protein_coding	chr16-89570176-89571183	proximal
0.07056	0.173724	1	0.105591	chr13-101813162-101813730	ENSMUST00000055518	Pik3r1	ENSMUSG00000041417	protein_coding	chr13-101767977-101768217	proximal
0.0706107	0.117146	1	0.105613	chr13-58920969-58926916	ENSMUST00000109838	Ntrk2	ENSMUSG00000055254	protein_coding	chr13-58878263-58932022	within gene
0.0706574	0.147904	1	0.10563	chr16-91405534-91408236	ENSMUST00000160764	Gm21970	ENSMUSG00000093701	protein_coding	chr16-91407618-91407741	within gene
0.0707146	0.188187	1	0.105662	chr4-41609374-41612634	ENSMUST00000102963	Dnaic1	ENSMUSG00000061322	protein_coding	chr4-41610205-41610289	within gene
0.0708344	0.150635	1	0.105756	chr18-45635605-45638281	ENSMUST00000211323	Kcnn2	ENSMUSG00000054477	protein_coding	chr18-45592425-45655197	within gene
0.0708489	0.146489	1	0.105756	chr18-20665880-20667634	ENSMUST00000075312	Ttr	ENSMUSG00000061808	protein_coding	chr18-20666456-20666586	within gene
0.0709752	0.109148	1	0.105892	chr2-17837381-17840097	ENSMUST00000130725	Nebl	ENSMUSG00000053702	protein_coding	chr2-17730793-17731464	proximal
0.0710112	0.110695	1	0.105892	chr11-67518454-67521021	ENSMUST00000136796	Gas7	ENSMUSG00000033066	protein_coding	chr11-67455775-67603107	within gene
0.0710567	-0.116188	1	0.105907	chr5-66392640-66395075	ENSMUST00000201776	Apbb2	ENSMUSG00000029207	protein_coding	chr5-66391858-66451467	within gene
0.0711154	0.138228	1	0.105915	chr2-105108547-105109340	ENSMUST00000111107	Gm11060	ENSMUSG00000079175	protein_coding	chr2-105093730-105093760	distal
0.071134	0.154046	1	0.105915	chr1-76942587-76943259	ENSMUST00000191156	Gm816	ENSMUSG00000100534	lincRNA	chr1-76892678-77027542	within gene
0.0713514	-0.103629	1	0.106185	chr7-114253942-114255196	ENSMUST00000033012	Copb1	ENSMUSG00000030754	protein_coding	chr7-114253870-114253960	within gene
0.0714071	0.13936	1	0.106185	chr18-24126716-24128026	ENSMUST00000141489	Ino80c	ENSMUSG00000047989	protein_coding	chr18-24121649-24121953	proximal
0.0714227	-0.111591	1	0.106185	chr6-135559136-135560477	ENSMUST00000205073	4930425L21Rik	ENSMUSG00000107396	lincRNA	chr6-135658913-135659061	proximal
0.0720747	0.158684	1	0.10706	chr8-45843986-45846241	ENSMUST00000067065	Sorbs2	ENSMUSG00000031626	protein_coding	chr8-45825807-45827906	distal
0.0721034	0.100373	1	0.10706	chr3-145890024-145891105	ENSMUST00000120310	Ddah1	ENSMUSG00000028194	protein_coding	chr3-145889228-145891441	within gene
0.0721271	0.103529	1	0.10706	chr8-71881319-71882587	ENSMUST00000188685	Zfp709	ENSMUSG00000056019	protein_coding	chr8-71882206-71882208	within gene
0.0721553	-0.145379	1	0.10706	chr10-70481413-70482408	ENSMUST00000173042	Fam13c	ENSMUSG00000043259	protein_coding	chr10-70477273-70498885	within gene
[truncated: 967 more rows]

## Sheet: Astro VvsPP
p_val	avg_log2FC	p_val_adj	FDR	location	tx_id	gene_name	gene_id	gene_biotype	closest_region	peak_type
3.77408e-56	0.44756	8.18939e-51	1.33112e-52	chr7-17054538-17063520	ENSMUST00000153833	Hif3a	ENSMUSG00000004328	protein_coding	chr7-17062356-17062381	within gene
3.46531e-38	0.399615	7.51938e-33	6.11108e-35	chr2-30255277-30271004	ENSMUST00000154647	Phyhd1	ENSMUSG00000079484	protein_coding	chr2-30269689-30269847	within gene
7.33716e-32	0.235029	1.59209e-26	8.62605e-29	chr17-28510398-28525921	ENSMUST00000177939	Fkbp5	ENSMUSG00000024222	protein_coding	chr17-28517395-28517524	within gene
1.45694e-31	1.00733	3.16141e-26	1.28466e-28	chr1-25008450-25009359	ENSMUST00000185379	Gm29414	ENSMUSG00000099392	lincRNA	chr1-25026581-25026779	distal
3.39245e-31	0.870499	7.36127e-26	2.39303e-28	chr3-130633639-130634608	ENSMUST00000166187	Etnppl	ENSMUSG00000019232	protein_coding	chr3-130634549-130634677	within gene
9.27728e-30	1.31106	2.01308e-24	5.4535e-27	chr1-74014285-74015132	ENSMUST00000212888	Tns1	ENSMUSG00000055322	protein_coding	chr1-74003559-74016144	within gene
5.92812e-29	0.809342	1.28634e-23	2.98692e-26	chr4-56654266-56656369	ENSMUST00000095080	Actl7b	ENSMUSG00000070980	protein_coding	chr4-56740005-56740099	distal
5.0695e-28	0.736562	1.10003e-22	2.23501e-25	chr13-101092002-101093142	ENSMUST00000185979	Gm29502	ENSMUSG00000100596	lincRNA	chr13-100974668-100977915	distal
4.06338e-26	0.781052	8.81713e-21	1.59239e-23	chr7-4111446-4112438	ENSMUST00000130150	Ttyh1	ENSMUSG00000030428	protein_coding	chr7-4119408-4119424	proximal
8.48806e-26	0.524141	1.84183e-20	2.99374e-23	chr4-149888031-149896423	ENSMUST00000038562	Spsb1	ENSMUSG00000039911	protein_coding	chr4-149896283-149898213	within gene
2.79245e-24	0.881169	6.05934e-19	8.95361e-22	chr16-30661045-30662310	ENSMUST00000059078	Fam43a	ENSMUSG00000046546	protein_coding	chr16-30601875-30602797	distal
6.27582e-24	0.385709	1.36179e-18	1.84457e-21	chr12-51117406-51119497	ENSMUST00000054308	G2e3	ENSMUSG00000035293	protein_coding	chr12-51348061-51348444	proximal
2.73625e-23	0.424304	5.93738e-18	7.42364e-21	chr19-23055846-23059047	ENSMUST00000181623	C330002G04Rik	ENSMUSG00000097930	lincRNA	chr19-23051706-23061813	within gene
3.49042e-22	0.827059	7.57387e-17	8.79337e-20	chr8-64880331-64881750	ENSMUST00000034017	Klhl2	ENSMUSG00000031605	protein_coding	chr8-64849633-64850017	proximal
2.1694e-21	1.18127	4.70738e-16	5.10098e-19	chr8-11913262-11914091	ENSMUST00000210446	Gm45419	ENSMUSG00000109772	lincRNA	chr8-11893857-11894113	distal
3.5193e-21	0.319559	7.63652e-16	7.75785e-19	chr8-123782389-123791884	ENSMUST00000127664	Gm20388	ENSMUSG00000092329	protein_coding	chr8-119910940-124295357	within gene
7.85761e-20	0.531646	1.70502e-14	1.61004e-17	chr15-59633333-59636021	ENSMUST00000067543	Trib1	ENSMUSG00000032501	protein_coding	chr15-59648350-59649522	proximal
8.21682e-20	0.676261	1.78297e-14	1.61004e-17	chr10-42089046-42090548	ENSMUST00000161927	Armc2	ENSMUSG00000071324	protein_coding	chr10-42018302-42018442	proximal
1.39272e-19	0.865766	3.02206e-14	2.52236e-17	chr6-113644337-113645436	ENSMUST00000204744	Irak2	ENSMUSG00000060477	protein_coding	chr6-113638642-113647638	within gene
1.43031e-19	0.420081	3.10364e-14	2.52236e-17	chr15-97740450-97747193	ENSMUST00000177352	Rapgef3	ENSMUSG00000022469	protein_coding	chr15-97747058-97747129	within gene
2.25338e-19	0.431453	4.88961e-14	3.78461e-17	chr15-79049319-79056675	ENSMUST00000156411	Ankrd54	ENSMUSG00000033055	protein_coding	chr15-79055292-79055413	within gene
3.26515e-19	0.127178	7.08504e-14	5.23463e-17	chr9-48709746-48752829	ENSMUST00000216150	Zbtb16	ENSMUSG00000066687	protein_coding	chr9-48743464-48743561	within gene
5.51348e-19	0.208897	1.19637e-13	8.35886e-17	chr6-90461094-90477778	ENSMUST00000205136	Klf15	ENSMUSG00000030087	protein_coding	chr6-90474083-90474137	within gene
5.68791e-19	0.555993	1.23422e-13	8.35886e-17	chr2-160804018-160806757	ENSMUST00000176141	Zhx3	ENSMUSG00000035877	protein_coding	chr2-160782380-160832296	within gene
6.28281e-19	0.797007	1.36331e-13	8.86379e-17	chr3-105364251-105365191	ENSMUST00000098761	Kcnd3	ENSMUSG00000040896	protein_coding	chr3-105452330-105452717	proximal
7.58875e-19	0.384769	1.64668e-13	1.02944e-16	chr4-138551252-138556977	ENSMUST00000030533	Vwa5b1	ENSMUSG00000028753	protein_coding	chr4-138565360-138569066	distal
1.61548e-18	0.840507	3.50543e-13	2.11029e-16	chr13-73034265-73035122	ENSMUST00000176684	Irx4	ENSMUSG00000021604	protein_coding	chr13-73260479-73260653	proximal
1.99994e-18	0.481912	4.33968e-13	2.51921e-16	chr11-55417698-55420545	ENSMUST00000216313	Sparc	ENSMUSG00000018593	protein_coding	chr11-55420079-55420087	within gene
2.53596e-18	0.796942	5.50278e-13	3.07319e-16	chr16-23422867-23423826	ENSMUST00000038730	Rtp1	ENSMUSG00000033383	protein_coding	chr16-23429133-23429450	proximal
2.61399e-18	0.58909	5.67211e-13	3.07319e-16	chr2-27598765-27599872	ENSMUST00000142511	Gm13421	ENSMUSG00000085929	processed_transcript	chr2-27542729-27543362	distal
4.79713e-18	0.218674	1.04093e-12	5.4579e-16	chr1-153896626-153913048	ENSMUST00000140685	Glul	ENSMUSG00000026473	protein_coding	chr1-153906349-153906356	within gene
4.95945e-18	0.221937	1.07615e-12	5.46624e-16	chr19-23130223-23138444	ENSMUST00000142712	2410080I02Rik	ENSMUSG00000044387	lincRNA	chr19-23134955-23135358	within gene
2.03839e-17	0.370617	4.42311e-12	2.17861e-15	chr7-130950697-130955445	ENSMUST00000153290	Htra1	ENSMUSG00000006205	protein_coding	chr7-130943595-130961512	within gene
2.22659e-17	0.681359	4.83148e-12	2.30976e-15	chr13-92856479-92857666	ENSMUST00000076169	Mtx3	ENSMUSG00000021704	protein_coding	chr13-92852895-92858230	within gene
2.91451e-17	0.286172	6.32419e-12	2.93699e-15	chr10-59969449-59975564	ENSMUST00000182898	Anapc16	ENSMUSG00000020107	protein_coding	chr10-59987409-59988722	distal
4.6693e-17	0.451994	1.01319e-11	4.57462e-15	chr1-39083805-39087118	ENSMUST00000195476	Gm37821	ENSMUSG00000104188	lincRNA	chr1-39056243-39057637	proximal
6.12975e-17	0.201806	1.3301e-11	5.84315e-15	chr12-8446782-8457767	ENSMUST00000067384	Rhob	ENSMUSG00000054364	protein_coding	chr12-8497763-8499041	distal
9.58411e-17	0.550498	2.07966e-11	8.89557e-15	chr2-145848952-145851436	ENSMUST00000110005	Rin2	ENSMUSG00000001768	protein_coding	chr2-145851179-145851251	within gene
2.14315e-16	0.571507	4.65042e-11	1.93818e-14	chr11-81134032-81137061	ENSMUST00000066197	Asic2	ENSMUSG00000020704	protein_coding	chr11-80971615-81967629	within gene
3.49782e-16	0.518075	7.58991e-11	3.0842e-14	chr7-117655625-117659725	ENSMUST00000032892	Xylt1	ENSMUSG00000030657	protein_coding	chr7-117656412-117656745	within gene
4.8277e-16	0.442586	1.04756e-10	4.10367e-14	chr14-121113535-121114619	ENSMUST00000153607	Farp1	ENSMUSG00000025555	protein_coding	chr14-121102183-121207253	within gene
4.8867e-16	-0.200655	1.06037e-10	4.10367e-14	chrY-90797335-90813885	ENSMUST00000179483	Erdr1	ENSMUSG00000096768	protein_coding	chrY-90793418-90816348	within gene
6.34709e-16	0.694336	1.37725e-10	5.20609e-14	chr11-80973698-80975369	ENSMUST00000066197	Asic2	ENSMUSG00000020704	protein_coding	chr11-80971615-81967629	within gene
6.78799e-16	0.410719	1.47293e-10	5.44119e-14	chr3-52600248-52601882	ENSMUST00000195035	Gm30173	ENSMUSG00000103965	lincRNA	chr3-52549663-52550219	distal
8.27915e-16	0.955815	1.79649e-10	6.48901e-14	chr10-86872285-86873084	ENSMUST00000035288	Stab2	ENSMUSG00000035459	protein_coding	chr10-86872597-86872743	within gene
9.36977e-16	0.452305	2.03315e-10	7.18417e-14	chr1-184823833-184825793	ENSMUST00000162866	Marc2	ENSMUSG00000073481	protein_coding	chr1-184822551-184827187	within gene
1.10389e-15	0.408176	2.39533e-10	8.28386e-14	chr2-128737738-128739837	ENSMUST00000014505	Mertk	ENSMUSG00000014361	protein_coding	chr2-128738196-128738369	within gene
1.36912e-15	0.116576	2.97084e-10	1.00601e-13	chr7-4116670-4152732	ENSMUST00000206987	Ttyh1	ENSMUSG00000030428	protein_coding	chr7-4124620-4124649	within gene
2.04619e-15	0.253309	4.44003e-10	1.47284e-13	chr5-33720420-33736002	ENSMUST00000202791	Fgfr3	ENSMUSG00000054252	protein_coding	chr5-33734851-33734852	within gene
3.41233e-15	0.521264	7.40441e-10	2.40706e-13	chr15-38585321-38586921	ENSMUST00000185323	2310043O21Rik	ENSMUSG00000102106	lincRNA	chr15-38549551-38587027	within gene
3.68507e-14	0.656655	7.99623e-09	2.54848e-12	chr18-60491080-60493241	ENSMUST00000042710	Smim3	ENSMUSG00000038059	protein_coding	chr18-60475586-60501392	within gene
4.25756e-14	0.498587	9.23848e-09	2.88777e-12	chr2-164421612-164424162	ENSMUST00000017153	Sdc4	ENSMUSG00000017009	protein_coding	chr2-164424247-164426085	distal
4.83889e-14	0.803166	1.04999e-08	3.22014e-12	chr12-109445366-109446735	ENSMUST00000174539	Dlk1	ENSMUSG00000040856	protein_coding	chr12-109452823-109453294	proximal
5.40834e-14	1.04886	1.17356e-08	3.53245e-12	chr3-105142609-105143073	ENSMUST00000070584	4930564D02Rik	ENSMUSG00000051788	protein_coding	chr3-105078584-105078806	distal
8.35396e-14	0.494224	1.81273e-08	5.35717e-12	chr13-41338777-41340466	ENSMUST00000163623	Nedd9	ENSMUSG00000021365	protein_coding	chr13-41338577-41339020	within gene
9.106e-14	0.758158	1.97591e-08	5.73515e-12	chr6-91606434-91607260	ENSMUST00000205533	Gm45218	ENSMUSG00000108308	lincRNA	chr6-91604022-91605514	distal
1.01826e-13	0.722347	2.20952e-08	6.30069e-12	chr15-62295002-62295916	ENSMUST00000181416	Pvt1	ENSMUSG00000097039	lincRNA	chr15-62242562-62313369	within gene
1.19383e-13	0.352468	2.59048e-08	7.25969e-12	chr11-20857958-20860155	ENSMUST00000123160	Gm12037	ENSMUSG00000086749	lincRNA	chr11-20831690-20831919	proximal
2.14091e-13	0.407433	4.64555e-08	1.27983e-11	chr7-38216998-38220469	ENSMUST00000098513	Plekhf1	ENSMUSG00000074170	protein_coding	chr7-38216972-38221302	within gene
2.34659e-13	0.410241	5.09187e-08	1.3794e-11	chr17-25467857-25472427	ENSMUST00000025002	Tekt4	ENSMUSG00000024175	protein_coding	chr17-25471722-25472255	within gene
2.47531e-13	0.595277	5.37117e-08	1.43122e-11	chr13-51868274-51869405	ENSMUST00000021903	Gadd45g	ENSMUSG00000021453	protein_coding	chr13-51847980-51848468	distal
2.59585e-13	0.607368	5.63274e-08	1.4767e-11	chr2-134976584-134978082	ENSMUST00000202531	Plcb1	ENSMUSG00000051177	protein_coding	chr2-134813679-134988123	within gene
3.84239e-13	0.311061	8.33759e-08	2.15113e-11	chr2-90503140-90506780	ENSMUST00000168621	Ptprj	ENSMUSG00000025314	protein_coding	chr2-90474990-90580155	within gene
4.7214e-13	0.127207	1.0245e-07	2.60021e-11	chr15-88848203-88868793	ENSMUST00000042818	Pim3	ENSMUSG00000035828	protein_coding	chr15-88864575-88864762	within gene
4.792e-13	0.452437	1.03982e-07	2.60021e-11	chr14-32301214-32303396	ENSMUST00000022470	Parg	ENSMUSG00000021911	protein_coding	chr14-32296321-32297550	distal
5.39544e-13	0.658673	1.17076e-07	2.88329e-11	chr3-101010764-101013047	ENSMUST00000167086	Cd101	ENSMUSG00000086564	protein_coding	chr3-101012988-101013365	within gene
5.63449e-13	0.187742	1.22263e-07	2.96609e-11	chr17-56106479-56128669	ENSMUST00000190703	Plin4	ENSMUSG00000002831	protein_coding	chr17-56109538-56109588	within gene
6.04176e-13	0.776401	1.311e-07	3.07249e-11	chr4-45171201-45172078	ENSMUST00000134280	Frmpd1	ENSMUSG00000035615	protein_coding	chr4-45184875-45184957	proximal
6.09439e-13	0.519194	1.32242e-07	3.07249e-11	chr3-65455478-65456489	ENSMUST00000029414	Ssr3	ENSMUSG00000027828	protein_coding	chr3-65392405-65392623	proximal
6.09794e-13	0.99999	1.32319e-07	3.07249e-11	chr19-22583613-22584199	ENSMUST00000099569	Trpm3	ENSMUSG00000052387	protein_coding	chr19-22139302-22697421	within gene
7.27248e-13	0.168989	1.57805e-07	3.61268e-11	chr15-81822921-81841717	ENSMUST00000109553	Tef	ENSMUSG00000022389	protein_coding	chr15-81823466-81823681	within gene
7.64994e-13	0.28757	1.65996e-07	3.74741e-11	chr1-154102364-154104540	ENSMUST00000190485	A830008E24Rik	ENSMUSG00000100627	lincRNA	chr1-154078153-154112195	within gene
8.68028e-13	0.500338	1.88353e-07	4.19045e-11	chr6-92849976-92850821	ENSMUST00000167391	Adamts9	ENSMUSG00000030022	protein_coding	chr6-92849469-92854203	within gene
8.79197e-13	0.577571	1.90777e-07	4.19045e-11	chr15-3232070-3234589	ENSMUST00000160787	Selenop	ENSMUSG00000064373	protein_coding	chr15-3268547-3268768	proximal
9.90134e-13	0.638314	2.14849e-07	4.65032e-11	chr2-25852447-25853287	ENSMUST00000076989	Sohlh1	ENSMUSG00000059625	protein_coding	chr2-25847131-25847248	proximal
1.00205e-12	0.492685	2.17436e-07	4.65032e-11	chr8-124585051-124586975	ENSMUST00000133086	Capn9	ENSMUSG00000031981	protein_coding	chr8-124576221-124589032	within gene
1.1382e-12	0.558773	2.46978e-07	5.21355e-11	chr7-35019890-35022058	ENSMUST00000075068	Pepd	ENSMUSG00000063931	protein_coding	chr7-35021693-35021770	within gene
1.22025e-12	0.269987	2.64782e-07	5.51772e-11	chr8-94168854-94177443	ENSMUST00000212806	Mt2	ENSMUSG00000031762	protein_coding	chr8-94173336-94173500	within gene
1.27405e-12	0.622906	2.76456e-07	5.68806e-11	chr9-94968814-94969642	ENSMUST00000033463	Slc9a9	ENSMUSG00000031129	protein_coding	chr9-94960487-95019104	within gene
1.71055e-12	0.422992	3.71172e-07	7.54138e-11	chr13-107641853-107643015	ENSMUST00000188490	1700006H21Rik	ENSMUSG00000102000	lincRNA	chr13-107687397-107687584	proximal
2.20023e-12	0.556121	4.77428e-07	9.58052e-11	chr9-68679236-68680697	ENSMUST00000174296	Rora	ENSMUSG00000032238	protein_coding	chr9-68653973-69196074	within gene
2.65612e-12	0.343236	5.76352e-07	1.14246e-10	chr12-84531828-84534856	ENSMUST00000137170	Lin52	ENSMUSG00000085793	protein_coding	chr12-84529746-84531533	distal
2.73041e-12	0.562615	5.92472e-07	1.16026e-10	chr9-46909318-46910244	ENSMUST00000191603	2900052N01Rik	ENSMUSG00000099696	lincRNA	chr9-46913493-46913746	proximal
3.3463e-12	0.546435	7.26114e-07	1.40505e-10	chr1-78708287-78712230	ENSMUST00000035779	Acsl3	ENSMUSG00000032883	protein_coding	chr1-78706416-78707743	distal
3.9e-12	0.499548	8.46261e-07	1.61827e-10	chr7-126675354-126677130	ENSMUST00000155419	Sult1a1	ENSMUSG00000030711	protein_coding	chr7-126675444-126675579	within gene
4.34608e-12	0.174033	9.43055e-07	1.7824e-10	chr1-120114597-120123561	ENSMUST00000151708	Dbi	ENSMUSG00000026385	protein_coding	chr1-120120762-120120914	within gene
4.55672e-12	0.225468	9.88762e-07	1.8473e-10	chr18-80314943-80320639	ENSMUST00000077962	Kcng2	ENSMUSG00000059852	protein_coding	chr18-80296409-80322472	within gene
5.14425e-12	0.400324	1.11625e-06	2.06179e-10	chr11-101699543-101702333	ENSMUST00000125409	Dhx8	ENSMUSG00000034931	protein_coding	chr11-101732919-101733188	proximal
5.54964e-12	0.698903	1.20422e-06	2.19928e-10	chr4-154463834-154465391	ENSMUST00000141164	Prdm16	ENSMUSG00000039410	protein_coding	chr4-154367313-154476638	within gene
5.80504e-12	0.725962	1.25964e-06	2.27493e-10	chr14-8295009-8296752	ENSMUST00000121887	Fam107a	ENSMUSG00000021750	protein_coding	chr14-8296274-8298689	within gene
5.87064e-12	0.367188	1.27387e-06	2.27535e-10	chr5-140541941-140544154	ENSMUST00000198212	Gm42808	ENSMUSG00000105845	lincRNA	chr5-140545486-140545616	distal
6.89648e-12	0.335157	1.49647e-06	2.6439e-10	chr18-83399192-83401055	ENSMUST00000185460	1700095A13Rik	ENSMUSG00000100430	lincRNA	chr18-83107585-83107860	proximal
7.48711e-12	0.521655	1.62463e-06	2.83947e-10	chr18-70096179-70097532	ENSMUST00000121693	Rab27b	ENSMUSG00000024511	protein_coding	chr18-69996241-70141317	within gene
7.98798e-12	0.772768	1.73331e-06	2.9883e-10	chr6-71621563-71622542	ENSMUST00000207023	Kdm3a	ENSMUSG00000053470	protein_coding	chr6-71621448-71624592	within gene
8.0607e-12	0.641621	1.74909e-06	2.9883e-10	chr5-112951756-112953452	ENSMUST00000200332	Grk3	ENSMUSG00000042249	protein_coding	chr5-112946666-112953825	within gene
8.13375e-12	0.499865	1.76494e-06	2.9883e-10	chr4-154481724-154483155	ENSMUST00000149605	Prdm16	ENSMUSG00000039410	protein_coding	chr4-154476690-154528581	within gene
8.65535e-12	0.460105	1.87812e-06	3.14716e-10	chr9-68940440-68941801	ENSMUST00000174296	Rora	ENSMUSG00000032238	protein_coding	chr9-68653973-69196074	within gene
8.98676e-12	0.755804	1.95004e-06	3.23432e-10	chr8-57409978-57410969	ENSMUST00000211592	Gm45536	ENSMUSG00000109629	lincRNA	chr8-57403379-57411585	within gene
9.43051e-12	0.362628	2.04633e-06	3.35974e-10	chr6-81986599-81988591	ENSMUST00000204844	Gm20383	ENSMUSG00000107412	lincRNA	chr6-81984616-81991400	within gene
1.25773e-11	0.226258	2.72916e-06	4.43602e-10	chr18-45896119-45899715	ENSMUST00000066890	Kcnn2	ENSMUSG00000054477	protein_coding	chr18-45685563-45686024	distal
1.37398e-11	0.967211	2.9814e-06	4.75347e-10	chr10-56754406-56754968	ENSMUST00000067972	Gm9956	ENSMUSG00000054758	protein_coding	chr10-56745640-56748254	distal
1.37469e-11	0.564379	2.98294e-06	4.75347e-10	chr14-47959348-47960256	ENSMUST00000073150	Peli2	ENSMUSG00000021846	protein_coding	chr14-48120869-48121233	proximal
1.70902e-11	0.932903	3.7084e-06	5.85214e-10	chr6-94601027-94601795	ENSMUST00000205173	Slc25a26	ENSMUSG00000045100	protein_coding	chr6-94599253-94603551	within gene
1.76692e-11	0.213281	3.83404e-06	5.99224e-10	chr15-84662068-84673161	ENSMUST00000171460	Prr5	ENSMUSG00000036106	protein_coding	chr15-84669620-84669705	within gene
1.91397e-11	0.349936	4.15312e-06	6.42911e-10	chr14-76817375-76820726	ENSMUST00000189375	1700108F19Rik	ENSMUSG00000101009	processed_transcript	chr14-76686728-76687169	distal
2.01889e-11	0.20253	4.38078e-06	6.66899e-10	chr1-171100997-171103892	ENSMUST00000129651	Cfap126	ENSMUSG00000026649	protein_coding	chr1-171113918-171114096	proximal
2.0232e-11	0.578187	4.39014e-06	6.66899e-10	chr11-69610647-69611608	ENSMUST00000005334	Shbg	ENSMUSG00000005202	protein_coding	chr11-69614804-69614967	distal
2.29195e-11	0.487978	4.97329e-06	7.4849e-10	chr3-53164446-53166333	ENSMUST00000147139	Lhfp	ENSMUSG00000048332	protein_coding	chr3-53043692-53231729	within gene
2.44905e-11	0.211008	5.31419e-06	7.92458e-10	chr12-70282990-70296376	ENSMUST00000167755	Trim9	ENSMUSG00000021071	protein_coding	chr12-70292266-70292361	within gene
3.72296e-11	0.412104	8.07844e-06	1.19372e-09	chr13-35993608-35996386	ENSMUST00000053265	Lyrm4	ENSMUSG00000046573	protein_coding	chr13-35979908-36092805	within gene
4.1125e-11	0.124844	8.92372e-06	1.30674e-09	chr9-48753618-48786038	ENSMUST00000216150	Zbtb16	ENSMUSG00000066687	protein_coding	chr9-48743562-48831742	within gene
4.15558e-11	0.633236	9.01718e-06	1.30864e-09	chr12-59455955-59456922	ENSMUST00000043204	Fbxo33	ENSMUSG00000035329	protein_coding	chr12-59218860-59219725	proximal
4.22281e-11	0.54075	9.16309e-06	1.31804e-09	chr12-25160807-25161874	ENSMUST00000020974	Id2	ENSMUSG00000020644	protein_coding	chr12-25095663-25096092	proximal
4.807e-11	0.542819	1.04307e-05	1.48722e-09	chr18-14201990-14203532	ENSMUST00000069552	Gm5160	ENSMUSG00000055795	protein_coding	chr18-14424868-14425311	proximal
4.92709e-11	0.408209	1.06913e-05	1.51112e-09	chr5-4495399-4497101	ENSMUST00000054294	Fzd1	ENSMUSG00000044674	protein_coding	chr5-4753839-4755651	distal
5.14081e-11	0.389024	1.1155e-05	1.56307e-09	chr13-49091961-49097775	ENSMUST00000162581	Wnk2	ENSMUSG00000037989	protein_coding	chr13-49095341-49095498	within gene
5.33228e-11	0.633935	1.15705e-05	1.60743e-09	chr15-103626876-103627598	ENSMUST00000023134	Glycam1	ENSMUSG00000022491	protein_coding	chr15-103564968-103565078	proximal
5.92461e-11	0.521245	1.28558e-05	1.77086e-09	chr18-74084331-74085218	ENSMUST00000066583	Gm9925	ENSMUSG00000053861	protein_coding	chr18-74065102-74065584	distal
6.01948e-11	0.213782	1.30617e-05	1.78409e-09	chr6-72565331-72572764	ENSMUST00000148108	Elmod3	ENSMUSG00000056698	protein_coding	chr6-72569328-72569337	within gene
6.52619e-11	0.197704	1.41612e-05	1.91816e-09	chr1-20904958-20913655	ENSMUST00000189400	Paqr8	ENSMUSG00000025931	protein_coding	chr1-20890687-20932059	within gene
6.76564e-11	0.339885	1.46808e-05	1.9721e-09	chr5-103788463-103790887	ENSMUST00000153165	Aff1	ENSMUSG00000029313	protein_coding	chr5-103784514-103811062	within gene
6.83133e-11	0.434944	1.48233e-05	1.97493e-09	chr2-167593950-167596223	ENSMUST00000127006	Gm11476	ENSMUSG00000085596	processed_transcript	chr2-167558451-167604635	within gene
7.02992e-11	0.609579	1.52542e-05	2.01581e-09	chr16-89608050-89609113	ENSMUST00000171542	Krtap11-1	ENSMUSG00000091212	protein_coding	chr16-89570176-89571183	proximal
7.56565e-11	0.170867	1.64167e-05	2.15194e-09	chr13-49138989-49150344	ENSMUST00000162581	Wnk2	ENSMUSG00000037989	protein_coding	chr13-49146552-49147232	within gene
8.31039e-11	0.50298	1.80327e-05	2.34486e-09	chr7-86775372-86776395	ENSMUST00000107271	Folh1	ENSMUSG00000001773	protein_coding	chr7-86775639-86775759	within gene
8.46582e-11	0.46219	1.837e-05	2.36976e-09	chr3-88030162-88032859	ENSMUST00000160737	Hapln2	ENSMUSG00000004894	protein_coding	chr3-88027385-88027583	proximal
9.38572e-11	0.243435	2.03661e-05	2.60657e-09	chr9-46080627-46090840	ENSMUST00000126865	Sik3	ENSMUSG00000034135	protein_coding	chr9-46013131-46123216	within gene
1.04113e-10	0.357418	2.25915e-05	2.8688e-09	chr2-25862091-25867212	ENSMUST00000200434	Kcnt1	ENSMUSG00000058740	protein_coding	chr2-25863968-25864062	within gene
1.25897e-10	0.45271	2.73184e-05	3.44216e-09	chr10-92246694-92247684	ENSMUST00000182870	Gm20757	ENSMUSG00000098040	lincRNA	chr10-92176218-92257141	within gene
1.39945e-10	0.283501	3.03667e-05	3.79682e-09	chr9-57418443-57421880	ENSMUST00000216365	Ppcdc	ENSMUSG00000063849	protein_coding	chr9-57421126-57421221	within gene
1.44502e-10	0.325558	3.13554e-05	3.89052e-09	chrX-11663081-11665879	ENSMUST00000091180	H2al1j	ENSMUSG00000069038	protein_coding	chrX-11327822-11328151	distal
1.55866e-10	0.255534	3.38213e-05	4.16468e-09	chr8-22562730-22570423	ENSMUST00000067786	Slc20a2	ENSMUSG00000037656	protein_coding	chr8-22568247-22568420	within gene
1.78775e-10	0.669584	3.87923e-05	4.74089e-09	chr2-159151983-159152747	ENSMUST00000109478	Dhx35	ENSMUSG00000027655	protein_coding	chr2-158857125-158858214	distal
1.8347e-10	0.307585	3.98111e-05	4.82909e-09	chr11-79181974-79184740	ENSMUST00000018478	Ksr1	ENSMUSG00000018334	protein_coding	chr11-79146055-79146407	proximal
2.64818e-10	0.396926	5.74628e-05	6.91861e-09	chr13-59079490-59081357	ENSMUST00000079828	Ntrk2	ENSMUSG00000055254	protein_coding	chr13-59060463-59126432	within gene
2.77551e-10	0.735451	6.02258e-05	7.19796e-09	chr19-26615636-26616467	ENSMUST00000208163	Smarca2	ENSMUSG00000024921	protein_coding	chr19-26605234-26623880	within gene
3.27273e-10	0.451003	7.10149e-05	8.42548e-09	chr7-111812259-111813687	ENSMUST00000049430	Galnt18	ENSMUSG00000038296	protein_coding	chr7-111779313-111779977	proximal
3.68145e-10	0.481223	7.98838e-05	9.40904e-09	chr2-123386852-123387860	ENSMUST00000005953	Sqrdl	ENSMUSG00000005803	protein_coding	chr2-122809339-122809569	distal
3.87587e-10	0.352897	8.41026e-05	9.83468e-09	chr11-56762076-56763668	ENSMUST00000125292	Gria1	ENSMUSG00000020524	protein_coding	chr11-57011387-57011493	proximal
4.26661e-10	0.715702	9.25812e-05	1.07488e-08	chr19-4492609-4493564	ENSMUST00000048482	2010003K11Rik	ENSMUSG00000042041	protein_coding	chr19-4496790-4497515	distal
4.29862e-10	0.260939	9.32758e-05	1.07527e-08	chr8-126733148-126737969	ENSMUST00000212695	RP23-312B17.1	ENSMUSG00000110626	lincRNA	chr8-126755571-126757253	distal
4.38692e-10	0.282603	9.51919e-05	1.08963e-08	chr1-154115924-154119989	ENSMUST00000190485	A830008E24Rik	ENSMUSG00000100627	lincRNA	chr1-154112330-154117439	within gene
5.01447e-10	0.718415	0.000108809	1.23679e-08	chr2-27045921-27046805	ENSMUST00000009358	Tmem8c	ENSMUSG00000009214	protein_coding	chr2-27061636-27062187	distal
5.29605e-10	0.466318	0.000114919	1.29717e-08	chr8-24449336-24451027	ENSMUST00000052622	1810011O10Rik	ENSMUSG00000056313	protein_coding	chr8-24437180-24438984	proximal
5.65932e-10	0.736444	0.000122801	1.37658e-08	chr8-57360495-57361377	ENSMUST00000210614	5033428I22Rik	ENSMUSG00000097910	lincRNA	chr8-57353939-57354580	distal
5.72456e-10	0.443981	0.000124217	1.38291e-08	chr18-24126716-24128026	ENSMUST00000141489	Ino80c	ENSMUSG00000047989	protein_coding	chr18-24121649-24121953	proximal
7.39955e-10	0.384113	0.000160563	1.77539e-08	chr5-105602425-105606249	ENSMUST00000153754	Lrrc8c	ENSMUSG00000054720	protein_coding	chr5-105579610-105606498	within gene
7.71813e-10	0.144205	0.000167476	1.83931e-08	chr3-19627432-19630503	ENSMUST00000119133	1700064H15Rik	ENSMUSG00000082766	protein_coding	chr3-19628488-19628608	within gene
7.86802e-10	0.609871	0.000170728	1.86245e-08	chr18-16702413-16704194	ENSMUST00000025166	Cdh2	ENSMUSG00000024304	protein_coding	chr18-16650499-16774507	within gene
9.92025e-10	0.317628	0.000215259	2.33258e-08	chr1-154139243-154140745	ENSMUST00000190485	A830008E24Rik	ENSMUSG00000100627	lincRNA	chr1-154117440-154117951	proximal
1.06548e-09	0.322348	0.000231199	2.48872e-08	chr8-94117407-94120536	ENSMUST00000034207	Mt4	ENSMUSG00000031757	protein_coding	chr8-94137197-94137272	proximal
1.17155e-09	0.205781	0.000254214	2.71845e-08	chr8-85491254-85497560	ENSMUST00000132932	Gpt2	ENSMUSG00000031700	protein_coding	chr8-85492927-85493169	within gene
1.3903e-09	0.182101	0.000301682	3.20496e-08	chr18-11896251-11908382	ENSMUST00000171109	Cables1	ENSMUSG00000040957	protein_coding	chr18-11905925-11906002	within gene
1.40693e-09	0.374212	0.000305289	3.22222e-08	chr5-118293768-118295110	ENSMUST00000049138	2410131K14Rik	ENSMUSG00000032840	protein_coding	chr5-118261184-118266093	distal
1.42935e-09	0.687962	0.000310155	3.25247e-08	chr2-128704424-128705159	ENSMUST00000014505	Mertk	ENSMUSG00000014361	protein_coding	chr2-128699104-128729185	within gene
1.47064e-09	0.166374	0.000319115	3.32497e-08	chr15-97753534-97770810	ENSMUST00000177352	Rapgef3	ENSMUSG00000022469	protein_coding	chr15-97766762-97766854	within gene
1.71622e-09	0.542127	0.000372403	3.85548e-08	chr11-117258271-117260800	ENSMUST00000106354	Sept9	ENSMUSG00000059248	protein_coding	chr11-117232720-117290397	within gene
2.17715e-09	0.389031	0.000472419	4.86e-08	chr4-125144159-125146641	ENSMUST00000036188	Zc3h12a	ENSMUSG00000042677	protein_coding	chr4-125127767-125127840	proximal
2.19485e-09	0.168343	0.000476261	4.86871e-08	chr8-69995111-69997312	ENSMUST00000212478	Gatad2a	ENSMUSG00000036180	protein_coding	chr8-69995943-69996384	within gene
2.21069e-09	0.544208	0.000479697	4.87318e-08	chr12-67212659-67213451	ENSMUST00000179577	Mdga2	ENSMUSG00000034912	protein_coding	chr12-67197960-67220969	within gene
2.39113e-09	0.330479	0.000518852	5.23821e-08	chr2-11764977-11767703	ENSMUST00000071564	Fbxo18	ENSMUSG00000058594	protein_coding	chr2-11767122-11767711	within gene
2.60784e-09	0.124615	0.000565875	5.67768e-08	chr8-70831411-70845791	ENSMUST00000212611	Kcnn1	ENSMUSG00000002908	protein_coding	chr8-70844316-70844561	within gene
2.84076e-09	0.424506	0.000616416	6.14684e-08	chr7-121549460-121550188	ENSMUST00000205586	1700025J12Rik	ENSMUSG00000108409	lincRNA	chr7-121589903-121590370	proximal
2.88369e-09	0.274642	0.000625733	6.17026e-08	chr13-42402850-42404311	ENSMUST00000021796	Edn1	ENSMUSG00000021367	protein_coding	chr13-42306880-42307989	distal
2.88657e-09	0.455389	0.000626357	6.17026e-08	chr18-74117346-74119274	ENSMUST00000066583	Gm9925	ENSMUSG00000053861	protein_coding	chr18-74065102-74065584	distal
2.9852e-09	0.271069	0.000647758	6.34265e-08	chr1-179852813-179855772	ENSMUST00000097454	Gm10518	ENSMUSG00000073486	protein_coding	chr1-179803926-179804676	distal
3.49307e-09	0.181379	0.000757961	7.34454e-08	chr4-126055062-126065815	ENSMUST00000035497	Oscp1	ENSMUSG00000042616	protein_coding	chr4-126058681-126058792	within gene
3.49839e-09	0.160762	0.000759116	7.34454e-08	chr8-94147637-94157481	ENSMUST00000211930	Mt3	ENSMUSG00000031760	protein_coding	chr8-94153025-94153236	within gene
3.54839e-09	0.423012	0.000769966	7.40544e-08	chr15-76263509-76264907	ENSMUST00000074173	Spatc1	ENSMUSG00000049653	protein_coding	chr15-76268089-76268376	proximal
3.67075e-09	0.59299	0.000796516	7.61573e-08	chr3-37380077-37381018	ENSMUST00000108120	Fgf2	ENSMUSG00000037225	protein_coding	chr3-37380951-37380990	within gene
4.03908e-09	0.240913	0.00087644	8.3309e-08	chr11-51915328-51918338	ENSMUST00000212253	RP23-263C23.7	ENSMUSG00000110618	lincRNA	chr11-51908000-51909624	distal
4.11578e-09	0.259379	0.000893082	8.43973e-08	chr15-84638360-84642305	ENSMUST00000171460	Prr5	ENSMUSG00000036106	protein_coding	chr15-84669620-84669705	proximal
4.33268e-09	0.487496	0.000940147	8.83315e-08	chr1-135347185-135348265	ENSMUST00000059352	Lmod1	ENSMUSG00000048096	protein_coding	chr1-135325271-135363669	within gene
4.4346e-09	0.322779	0.000962264	8.98899e-08	chr4-106798361-106800682	ENSMUST00000156567	Acot11	ENSMUSG00000034853	protein_coding	chr4-106799684-106799716	within gene
4.70267e-09	0.364517	0.00102043	9.47789e-08	chr7-80148449-80150795	ENSMUST00000205955	Gm45202	ENSMUSG00000108757	lincRNA	chr7-80155169-80155319	proximal
4.84529e-09	0.641467	0.00105138	9.70986e-08	chr3-53207057-53207669	ENSMUST00000147139	Lhfp	ENSMUSG00000048332	protein_coding	chr3-53043692-53231729	within gene
4.88253e-09	0.561927	0.00105946	9.72919e-08	chr10-92555902-92557019	ENSMUST00000216096	RP23-350F7.1	ENSMUSG00000111470	lincRNA	chr10-92644091-92644179	proximal
5.90792e-09	-0.167731	0.00128196	1.17063e-07	chr15-102238776-102252755	ENSMUST00000135466	Rarg	ENSMUSG00000001288	protein_coding	chr15-102252419-102252602	within gene
6.07624e-09	0.234877	0.00131848	1.19726e-07	chr1-92099329-92102850	ENSMUST00000212867	Hdac4	ENSMUSG00000026313	protein_coding	chr1-92054973-92148255	within gene
6.37327e-09	0.28168	0.00138294	1.24881e-07	chr18-67497064-67499542	ENSMUST00000115050	Spire1	ENSMUSG00000024533	protein_coding	chr18-67497177-67497314	within gene
6.59929e-09	0.352052	0.00143198	1.28595e-07	chr14-57131868-57133990	ENSMUST00000160703	Gjb6	ENSMUSG00000040055	protein_coding	chr14-57133186-57133281	within gene
6.88592e-09	0.204443	0.00149418	1.33443e-07	chr4-46726582-46738800	ENSMUST00000107749	Gabbr2	ENSMUSG00000039809	protein_coding	chr4-46736354-46736504	within gene
7.00056e-09	0.334203	0.00151905	1.34923e-07	chr19-46907856-46910019	ENSMUST00000172239	Nt5c2	ENSMUSG00000025041	protein_coding	chr19-46905093-46924261	within gene
7.23558e-09	0.179247	0.00157005	1.38695e-07	chr7-130933549-130941437	ENSMUST00000006367	Htra1	ENSMUSG00000006205	protein_coding	chr7-130936272-130936743	within gene
8.18133e-09	0.553676	0.00177527	1.55976e-07	chr12-91050415-91051136	ENSMUST00000143415	Cep128	ENSMUSG00000061533	protein_coding	chr12-91022478-91063141	within gene
8.65546e-09	0.161057	0.00187815	1.64128e-07	chr7-63950495-63960773	ENSMUST00000206457	Gm45052	ENSMUSG00000108313	lincRNA	chr7-63962240-63962323	proximal
9.00249e-09	0.17872	0.00195345	1.69796e-07	chr4-122954522-122963389	ENSMUST00000127047	Mfsd2a	ENSMUSG00000028655	protein_coding	chr4-122960941-122961033	within gene
9.13503e-09	0.403909	0.00198221	1.71379e-07	chr1-143053117-143054096	ENSMUST00000018337	Cdc73	ENSMUSG00000026361	protein_coding	chr1-143598800-143608520	distal
9.68474e-09	0.434096	0.00210149	1.80731e-07	chr1-134529562-134531229	ENSMUST00000172898	Mgat4e	ENSMUSG00000046367	protein_coding	chr1-134540941-134540984	distal
1.04729e-08	0.177998	0.00227252	1.9441e-07	chr19-40358699-40385809	ENSMUST00000165469	Sorbs1	ENSMUSG00000025006	protein_coding	chr19-40382521-40382633	within gene
1.05567e-08	0.317964	0.0022907	1.94939e-07	chr15-97728203-97730848	ENSMUST00000100249	Endou	ENSMUSG00000022468	protein_coding	chr15-97726630-97731214	within gene
1.17995e-08	0.262947	0.00256037	2.16754e-07	chr13-49080202-49088260	ENSMUST00000162581	Wnk2	ENSMUSG00000037989	protein_coding	chr13-49085250-49085541	within gene
1.23178e-08	0.17331	0.00267284	2.25103e-07	chr14-51910057-51915566	ENSMUST00000111632	Ndrg2	ENSMUSG00000004558	protein_coding	chr14-51911466-51911540	within gene
1.24909e-08	0.709949	0.00271041	2.25966e-07	chr10-56942672-56943418	ENSMUST00000067972	Gm9956	ENSMUSG00000054758	protein_coding	chr10-56745640-56748254	distal
1.24931e-08	0.457565	0.00271089	2.25966e-07	chr11-50744676-50745754	ENSMUST00000040523	Adamts2	ENSMUSG00000036545	protein_coding	chr11-50737369-50756695	within gene
1.34136e-08	0.268218	0.00291062	2.41377e-07	chr9-34993239-34996584	ENSMUST00000190549	Kirrel3	ENSMUSG00000032036	protein_coding	chr9-34991093-35000854	within gene
1.52298e-08	0.390536	0.00330471	2.72667e-07	chr4-131014251-131015313	ENSMUST00000153810	A930031H19Rik	ENSMUSG00000086262	lincRNA	chr4-131010289-131010474	proximal
1.54021e-08	0.289954	0.0033421	2.74359e-07	chr5-140535753-140537330	ENSMUST00000198212	Gm42808	ENSMUSG00000105845	lincRNA	chr5-140545486-140545616	distal
1.72661e-08	0.186357	0.00374657	3.06018e-07	chr17-8522232-8528996	ENSMUST00000115724	Pde10a	ENSMUSG00000023868	protein_coding	chr17-8526801-8527116	within gene
1.75504e-08	0.403883	0.00380827	3.09502e-07	chr3-28224457-28226516	ENSMUST00000209618	Gm45681	ENSMUSG00000109716	lincRNA	chr3-28212098-28212209	distal
1.94423e-08	0.447451	0.00421879	3.41159e-07	chr1-190767687-190770176	ENSMUST00000159624	Rps6kc1	ENSMUSG00000089872	protein_coding	chr1-190750208-190871591	within gene
2.11095e-08	0.447759	0.00458055	3.67869e-07	chr17-86504398-86505869	ENSMUST00000095186	Gm10309	ENSMUSG00000071036	protein_coding	chr17-86504578-86504580	within gene
2.11731e-08	0.241823	0.00459435	3.67869e-07	chr10-66919695-66922680	ENSMUST00000181710	1110002J07Rik	ENSMUSG00000097134	lincRNA	chr10-66918996-66919927	within gene
2.13618e-08	0.600895	0.00463531	3.68987e-07	chr10-53679641-53680271	ENSMUST00000171807	Fam184a	ENSMUSG00000019856	protein_coding	chr10-53677893-53684235	within gene
2.14467e-08	0.288946	0.00465371	3.68987e-07	chr11-35930626-35934674	ENSMUST00000018993	Wwc1	ENSMUSG00000018849	protein_coding	chr11-35915286-35979970	within gene
2.6089e-08	0.538713	0.00566105	4.46679e-07	chr3-109307304-109308054	ENSMUST00000046864	Vav3	ENSMUSG00000033721	protein_coding	chr3-109340653-109341242	proximal
2.64839e-08	0.183338	0.00574674	4.51249e-07	chr12-16548730-16555337	ENSMUST00000111067	Lpin1	ENSMUSG00000020593	protein_coding	chr12-16553949-16554028	within gene
2.69784e-08	0.202014	0.00585405	4.57466e-07	chr14-8302573-8311558	ENSMUST00000137133	Fam107a	ENSMUSG00000021750	protein_coding	chr14-8309639-8309795	within gene
2.7925e-08	0.273522	0.00605944	4.71251e-07	chr1-154155977-154157779	ENSMUST00000190485	A830008E24Rik	ENSMUSG00000100627	lincRNA	chr1-154117440-154117951	proximal
3.04115e-08	0.39662	0.006599	5.10769e-07	chr16-28858210-28860148	ENSMUST00000100023	Mb21d2	ENSMUSG00000051065	protein_coding	chr16-28829010-28929452	within gene
3.18572e-08	0.313718	0.0069127	5.31945e-07	chr16-32163310-32166202	ENSMUST00000115165	Nrros	ENSMUSG00000052384	protein_coding	chr16-32165380-32165415	within gene
3.1974e-08	0.308712	0.00693804	5.31945e-07	chr15-97748207-97752308	ENSMUST00000177352	Rapgef3	ENSMUSG00000022469	protein_coding	chr15-97750791-97750888	within gene
3.2406e-08	0.469076	0.00703178	5.36601e-07	chr3-98258820-98260031	ENSMUST00000090746	Hmgcs2	ENSMUSG00000027875	protein_coding	chr3-98280435-98280587	proximal
3.30822e-08	0.352143	0.0071785	5.44518e-07	chr10-70181397-70184530	ENSMUST00000156001	Ccdc6	ENSMUSG00000048701	protein_coding	chr10-70182160-70182260	within gene
3.31929e-08	0.516155	0.00720253	5.44518e-07	chr10-83861462-83862352	ENSMUST00000150459	1500009L16Rik	ENSMUSG00000087651	protein_coding	chr10-83761918-83762761	distal
3.35748e-08	0.513487	0.0072854	5.48233e-07	chr13-92879585-92881066	ENSMUST00000076169	Mtx3	ENSMUSG00000021704	protein_coding	chr13-92852895-92858230	distal
3.40771e-08	0.655782	0.0073944	5.53871e-07	chr18-38867436-38868729	ENSMUST00000148850	Arhgap26	ENSMUSG00000036452	protein_coding	chr18-38676806-38933792	within gene
3.59353e-08	0.830805	0.0077976	5.81393e-07	chr3-130617292-130617989	ENSMUST00000166187	Etnppl	ENSMUSG00000019232	protein_coding	chr3-130617693-130617748	within gene
3.69052e-08	0.376976	0.00800807	5.9436e-07	chr2-164438518-164439696	ENSMUST00000142909	Sdc4	ENSMUSG00000017009	protein_coding	chr2-164431314-164443798	within gene
3.76124e-08	-0.207152	0.00816151	6.02995e-07	chr19-5739470-5747765	ENSMUST00000081496	Ltbp3	ENSMUSG00000024940	protein_coding	chr19-5747671-5747856	within gene
4.07587e-08	-0.196685	0.00884423	6.50479e-07	chr7-144168264-144178776	ENSMUST00000105900	Shank2	ENSMUSG00000037541	protein_coding	chr7-144175920-144175956	within gene
4.15198e-08	-0.110273	0.00900938	6.57111e-07	chr1-155199196-155242601	ENSMUST00000192690	Stx6	ENSMUSG00000026470	protein_coding	chr1-155207222-155207241	within gene
4.15468e-08	0.146354	0.00901525	6.57111e-07	chr2-102670911-102691636	ENSMUST00000145921	Slc1a2	ENSMUSG00000005089	protein_coding	chr2-102659302-102702345	within gene
4.27059e-08	0.244916	0.00926675	6.72427e-07	chr12-111513532-111515335	ENSMUST00000166123	Eif5	ENSMUSG00000021282	protein_coding	chr12-111538101-111538239	proximal
4.33329e-08	0.281404	0.00940282	6.79268e-07	chr19-55121722-55123900	ENSMUST00000061856	Gpam	ENSMUSG00000024978	protein_coding	chr19-55099329-55099451	proximal
4.45098e-08	0.188421	0.00965818	6.94629e-07	chr2-119046028-119047736	ENSMUST00000153300	Knl1	ENSMUSG00000027326	protein_coding	chr2-119047147-119047226	within gene
4.53165e-08	0.426108	0.00983322	7.04102e-07	chr19-55620429-55622617	ENSMUST00000095950	Vti1a	ENSMUSG00000024983	protein_coding	chr19-55499305-55623816	within gene
4.77216e-08	0.280629	0.0103551	7.3822e-07	chr9-43268937-43272538	ENSMUST00000209461	D630033O11Rik	ENSMUSG00000095385	protein_coding	chr9-43270822-43270985	within gene
4.89135e-08	0.379253	0.0106137	7.53354e-07	chr4-56643579-56645233	ENSMUST00000095080	Actl7b	ENSMUSG00000070980	protein_coding	chr4-56740005-56740099	distal
4.91891e-08	0.225257	0.0106735	7.54304e-07	chr9-43330015-43335976	ENSMUST00000034511	Trim29	ENSMUSG00000032013	protein_coding	chr9-43335110-43335172	within gene
4.96161e-08	0.460776	0.0107662	7.57559e-07	chr8-47763106-47765043	ENSMUST00000212236	RP24-423G4.1	ENSMUSG00000110604	lincRNA	chr8-47764755-47765822	within gene
5.07788e-08	0.518891	0.0110185	7.71969e-07	chr10-3715157-3716107	ENSMUST00000120274	Plekhg1	ENSMUSG00000040624	protein_coding	chr10-3740364-3740540	proximal
5.10218e-08	0.159424	0.0110712	7.72334e-07	chr8-94988621-95002726	ENSMUST00000212995	Adgrg1	ENSMUSG00000031785	protein_coding	chr8-95002450-95002509	within gene
5.14115e-08	0.291495	0.0111558	7.74907e-07	chr8-48151693-48154382	ENSMUST00000174379	Dctd	ENSMUSG00000031562	protein_coding	chr8-48153159-48153211	within gene
5.19512e-08	0.256304	0.0112729	7.7971e-07	chr4-104641644-104644770	ENSMUST00000149672	Dab1	ENSMUSG00000028519	protein_coding	chr4-104613268-104678701	within gene
5.58163e-08	0.479406	0.0121116	8.3417e-07	chr7-130987671-130989899	ENSMUST00000124096	Fgfr2	ENSMUSG00000030849	protein_coding	chr7-130172940-133081756	within gene
5.65085e-08	0.153716	0.0122618	8.40951e-07	chr16-15885770-15891370	ENSMUST00000096232	Cebpd	ENSMUSG00000071637	protein_coding	chr16-15887325-15888131	within gene
5.74992e-08	0.285364	0.0124767	8.52099e-07	chr6-90534543-90535936	ENSMUST00000127199	Aldh1l1	ENSMUSG00000030088	protein_coding	chr6-90486532-90557201	within gene
5.93456e-08	0.35643	0.0128774	8.75781e-07	chr6-124693296-124695020	ENSMUST00000141069	Lpcat3	ENSMUSG00000004270	protein_coding	chr6-124663360-124698069	within gene
6.18179e-08	0.215751	0.0134139	9.08466e-07	chr19-29019670-29030151	ENSMUST00000125587	Ak3	ENSMUSG00000024782	protein_coding	chr19-29027171-29027244	within gene
6.60182e-08	0.549463	0.0143253	9.66167e-07	chr12-102058170-102058973	ENSMUST00000047357	Cpsf2	ENSMUSG00000041781	protein_coding	chr12-102003222-102005993	distal
7.12979e-08	0.414438	0.0154709	1.03912e-06	chr5-104061935-104063511	ENSMUST00000031250	Nudt9	ENSMUSG00000029310	protein_coding	chr5-104061759-104064936	within gene
7.40212e-08	0.31233	0.0160619	1.07437e-06	chr4-66482350-66483500	ENSMUST00000068214	Astn2	ENSMUSG00000028373	protein_coding	chr4-66403883-66404611	proximal
7.4691e-08	0.22958	0.0162072	1.07965e-06	chr4-5797471-5800830	ENSMUST00000171403	Fam110b	ENSMUSG00000049119	protein_coding	chr4-5798584-5799684	within gene
7.63765e-08	0.286133	0.0165729	1.09951e-06	chr9-61572688-61574594	ENSMUST00000214224	RP24-473A18.3	ENSMUSG00000111033	lincRNA	chr9-61455615-61455947	distal
7.78107e-08	0.573475	0.0168842	1.1156e-06	chr16-26838627-26839347	ENSMUST00000173291	Gm20319	ENSMUSG00000092545	processed_transcript	chr16-26755457-26755502	proximal
8.01374e-08	0.43303	0.017389	1.14431e-06	chr2-30247122-30249748	ENSMUST00000139454	Gm28035	ENSMUSG00000099041	protein_coding	chr2-30240678-30255167	within gene
8.0895e-08	0.289457	0.0175534	1.15047e-06	chr5-4484035-4486879	ENSMUST00000054294	Fzd1	ENSMUSG00000044674	protein_coding	chr5-4753839-4755651	distal
9.31001e-08	0.282047	0.0202018	1.31873e-06	chr8-10923823-10929193	ENSMUST00000208615	3930402G23Rik	ENSMUSG00000038917	lincRNA	chr8-10928109-10928268	within gene
9.47396e-08	0.176778	0.0205575	1.33659e-06	chr19-22914147-22918957	ENSMUST00000099569	Trpm3	ENSMUSG00000052387	protein_coding	chr19-22918603-22918854	within gene
1.00724e-07	0.458076	0.0218561	1.41535e-06	chr12-102116443-102117311	ENSMUST00000159329	Slc24a4	ENSMUSG00000041771	protein_coding	chr12-102128733-102129519	proximal
1.02093e-07	0.311051	0.0221531	1.42889e-06	chr1-78701474-78707743	ENSMUST00000142704	Acsl3	ENSMUSG00000032883	protein_coding	chr1-78706258-78706415	within gene
1.07579e-07	0.183944	0.0233437	1.49973e-06	chr17-26688145-26695646	ENSMUST00000167352	Atp6v0e	ENSMUSG00000015575	protein_coding	chr17-26695355-26695448	within gene
1.10274e-07	0.110189	0.0239284	1.53125e-06	chr19-6439486-6466614	ENSMUST00000155158	Nrxn2	ENSMUSG00000033768	protein_coding	chr19-6454979-6455280	within gene
1.12291e-07	0.240705	0.024366	1.55314e-06	chr11-54111887-54114590	ENSMUST00000174616	P4ha2	ENSMUSG00000018906	protein_coding	chr11-54114137-54114274	within gene
1.1384e-07	0.574353	0.0247022	1.56841e-06	chr3-137716583-137717181	ENSMUST00000196557	Gm42610	ENSMUSG00000106122	lincRNA	chr3-137698593-137699128	distal
1.17855e-07	0.105105	0.0255733	1.6174e-06	chr12-70340388-70351568	ENSMUST00000167755	Trim9	ENSMUSG00000021071	protein_coding	chr12-70346347-70347168	within gene
1.2024e-07	0.398036	0.0260909	1.64375e-06	chr1-157046588-157049025	ENSMUST00000190681	Gm28694	ENSMUSG00000101768	lincRNA	chr1-157041513-157053964	within gene
1.21512e-07	0.374305	0.0263668	1.65472e-06	chr9-57722971-57724160	ENSMUST00000137245	Edc3	ENSMUSG00000038957	protein_coding	chr9-57713562-57727185	within gene
1.25707e-07	0.379418	0.0272772	1.70527e-06	chr3-107260661-107262295	ENSMUST00000145735	Lamtor5	ENSMUSG00000087260	protein_coding	chr3-107278858-107279113	proximal
1.39046e-07	0.620495	0.0301715	1.87898e-06	chr4-34237694-34238209	ENSMUST00000152086	Gm12753	ENSMUSG00000087602	lincRNA	chr4-34134259-34134800	distal
1.50949e-07	0.474099	0.0327543	2.03204e-06	chr1-182663382-182664260	ENSMUST00000192917	Gm37218	ENSMUSG00000102688	lincRNA	chr1-182687730-182687808	proximal
1.555e-07	0.352649	0.0337419	2.08535e-06	chr3-121635476-121637159	ENSMUST00000196621	A730020M07Rik	ENSMUSG00000044522	lincRNA	chr3-121636633-121637439	within gene
1.57717e-07	0.791114	0.034223	2.10707e-06	chr11-32963525-32964238	ENSMUST00000150073	Gm12111	ENSMUSG00000085402	lincRNA	chr11-32926107-32926160	proximal
1.58915e-07	0.373059	0.0344831	2.10995e-06	chr8-116114531-116116982	ENSMUST00000212419	RP24-421B13.1	ENSMUSG00000110476	lincRNA	chr8-116181451-116182136	distal
1.59129e-07	0.154494	0.0345293	2.10995e-06	chr5-146407864-146420516	ENSMUST00000016143	Wasf3	ENSMUSG00000029636	protein_coding	chr5-146385339-146421917	within gene
1.60241e-07	0.344752	0.0347707	2.11674e-06	chr8-27606578-27607862	ENSMUST00000211230	Gm1698	ENSMUSG00000074404	lincRNA	chr8-27605201-27609004	within gene
1.64556e-07	0.227864	0.035707	2.16563e-06	chr11-3481683-3485215	ENSMUST00000142397	8430429K09Rik	ENSMUSG00000034587	processed_transcript	chr11-3479642-3479831	distal
1.66659e-07	0.334455	0.0361634	2.18516e-06	chr4-133106688-133109587	ENSMUST00000181522	Gm26615	ENSMUSG00000097088	lincRNA	chr4-133088875-133089146	distal
1.67457e-07	0.277859	0.0363365	2.18748e-06	chr10-29209951-29214990	ENSMUST00000213490	9330159F19Rik	ENSMUSG00000004360	protein_coding	chr10-29211695-29211866	within gene
1.85138e-07	0.144583	0.0401732	2.40953e-06	chr17-12914876-12917387	ENSMUST00000151287	Tcp1	ENSMUSG00000068039	protein_coding	chr17-12916566-12916629	within gene
1.95801e-07	0.120479	0.0424869	2.53894e-06	chr7-141977749-142011494	ENSMUST00000211206	Mob2	ENSMUSG00000025147	protein_coding	chr7-142010253-142010377	within gene
2.0082e-07	0.314149	0.043576	2.59448e-06	chr3-104058775-104059879	ENSMUST00000122303	Magi3	ENSMUSG00000052539	protein_coding	chr3-104056608-104061631	within gene
2.12102e-07	0.518175	0.0460241	2.73024e-06	chr8-121187256-121188042	ENSMUST00000127664	Gm20388	ENSMUSG00000092329	protein_coding	chr8-119910940-124295357	within gene
2.17205e-07	0.347938	0.0471314	2.78576e-06	chr9-20793394-20794855	ENSMUST00000004201	Col5a3	ENSMUSG00000004098	protein_coding	chr9-20793947-20793991	within gene
2.21625e-07	0.434925	0.0480903	2.83214e-06	chr1-128080527-128083363	ENSMUST00000127393	Zranb3	ENSMUSG00000036086	protein_coding	chr1-127999461-128091842	within gene
2.23761e-07	0.545065	0.0485539	2.84911e-06	chr11-89977979-89979133	ENSMUST00000020864	Pctp	ENSMUSG00000020553	protein_coding	chr11-89982665-89984690	distal
2.52875e-07	0.517412	0.0548712	3.20823e-06	chr1-134650988-134652351	ENSMUST00000188842	Syt2	ENSMUSG00000026452	protein_coding	chr1-134646836-134663789	within gene
2.57889e-07	0.209555	0.0559594	3.26013e-06	chr16-30599217-30603846	ENSMUST00000059078	Fam43a	ENSMUSG00000046546	protein_coding	chr16-30600600-30601874	within gene
2.6477e-07	0.352723	0.0574524	3.33515e-06	chr11-110447988-110450847	ENSMUST00000146084	Map2k6	ENSMUSG00000020623	protein_coding	chr11-110399426-110482538	within gene
2.66749e-07	0.341977	0.057882	3.34813e-06	chr7-117461923-117463303	ENSMUST00000160035	Xylt1	ENSMUSG00000030657	protein_coding	chr7-117381521-117475491	within gene
2.88084e-07	0.329329	0.0625113	3.60309e-06	chr9-95088748-95089673	ENSMUST00000033463	Slc9a9	ENSMUSG00000031129	protein_coding	chr9-95055566-95123010	within gene
3.08899e-07	0.495973	0.067028	3.84977e-06	chrX-11898208-11898804	ENSMUST00000124033	Bcor	ENSMUSG00000040363	protein_coding	chrX-12036740-12037625	distal
3.1437e-07	0.24901	0.0682152	3.90003e-06	chr7-121539161-121540816	ENSMUST00000084628	Hs3st2	ENSMUSG00000046321	protein_coding	chr7-121501037-121501770	distal
3.15143e-07	0.261867	0.0683829	3.90003e-06	chr5-135458822-135461595	ENSMUST00000212301	Hip1	ENSMUSG00000039959	protein_coding	chr5-135460407-135460470	within gene
3.21137e-07	0.308458	0.0696836	3.96032e-06	chr14-65889490-65890893	ENSMUST00000022614	Ccdc25	ENSMUSG00000022035	protein_coding	chr14-65865160-65866604	distal
3.50442e-07	0.421306	0.0760425	4.30665e-06	chr15-78164334-78167234	ENSMUST00000016781	Ift27	ENSMUSG00000016637	protein_coding	chr15-78167070-78167129	within gene
3.535e-07	0.297169	0.0767059	4.32915e-06	chr2-102711620-102719587	ENSMUST00000145921	Slc1a2	ENSMUSG00000005089	protein_coding	chr2-102702481-102735943	within gene
3.95789e-07	0.513011	0.0858822	4.83027e-06	chr7-35112609-35113539	ENSMUST00000205391	Cebpa	ENSMUSG00000034957	protein_coding	chr7-35119293-35119771	proximal
4.07587e-07	0.210718	0.0884422	4.9571e-06	chr1-190680961-190683936	ENSMUST00000159624	Rps6kc1	ENSMUSG00000089872	protein_coding	chr1-190700202-190700420	distal
4.28282e-07	0.298844	0.0929328	5.19089e-06	chr15-12065672-12067868	ENSMUST00000122941	Zfr	ENSMUSG00000022201	protein_coding	chr15-12117831-12117947	proximal
4.33578e-07	0.488107	0.0940821	5.23709e-06	chr4-154390165-154391566	ENSMUST00000141164	Prdm16	ENSMUSG00000039410	protein_coding	chr4-154367313-154476638	within gene
4.43291e-07	0.170804	0.0961896	5.33613e-06	chrX-94365612-94368121	ENSMUST00000113898	Apoo	ENSMUSG00000079508	protein_coding	chrX-94367154-94367162	within gene
4.46584e-07	0.263803	0.0969042	5.35749e-06	chr18-23509683-23515152	ENSMUST00000115832	Dtna	ENSMUSG00000024302	protein_coding	chr18-23475243-23535161	within gene
4.76657e-07	0.255131	0.10343	5.69888e-06	chr3-103801445-103803820	ENSMUST00000106834	Dclre1b	ENSMUSG00000027845	protein_coding	chr3-103802968-103804055	within gene
4.82076e-07	0.5128	0.104606	5.74168e-06	chr1-154112140-154113112	ENSMUST00000190485	A830008E24Rik	ENSMUSG00000100627	lincRNA	chr1-154112330-154117439	within gene
4.83493e-07	0.409991	0.104913	5.74168e-06	chr9-34907633-34909746	ENSMUST00000190549	Kirrel3	ENSMUSG00000032036	protein_coding	chr9-34489159-34911783	within gene
4.89796e-07	0.38459	0.106281	5.78345e-06	chr12-8443188-8446129	ENSMUST00000067384	Rhob	ENSMUSG00000054364	protein_coding	chr12-8497763-8499041	distal
4.9029e-07	0.317256	0.106388	5.78345e-06	chr9-49873290-49874316	ENSMUST00000193547	Ncam1	ENSMUSG00000039542	protein_coding	chr9-49798678-49798925	proximal
4.9492e-07	0.263427	0.107393	5.81861e-06	chr19-25144021-25145786	ENSMUST00000025831	Dock8	ENSMUSG00000052085	protein_coding	chr19-25140165-25147294	within gene
5.20525e-07	0.137105	0.112949	6.0993e-06	chr2-102657179-102664762	ENSMUST00000111213	Slc1a2	ENSMUSG00000005089	protein_coding	chr2-102659285-102659301	within gene
5.25048e-07	0.491593	0.11393	6.13193e-06	chr18-45961034-45961861	ENSMUST00000167364	Trim36	ENSMUSG00000033949	protein_coding	chr18-46165302-46167412	distal
5.86479e-07	0.529335	0.12726	6.82677e-06	chr5-74813236-74814070	ENSMUST00000202942	Gm42575	ENSMUSG00000106987	lincRNA	chr5-74753279-74754438	distal
6.15462e-07	0.213213	0.133549	7.14058e-06	chr10-83181035-83187498	ENSMUST00000040110	Chst11	ENSMUSG00000034612	protein_coding	chr10-83092155-83190944	within gene
6.28625e-07	0.505205	0.136405	7.26938e-06	chr18-3839529-3840201	ENSMUST00000025075	Bambi	ENSMUSG00000024232	protein_coding	chr18-3512401-3516404	distal
6.44586e-07	0.127899	0.139869	7.42959e-06	chr2-152778554-152795605	ENSMUST00000109820	Bcl2l1	ENSMUSG00000007659	protein_coding	chr2-152782145-152782282	within gene
6.90683e-07	0.351114	0.149871	7.93498e-06	chr13-111291595-111292762	ENSMUST00000054716	Actbl2	ENSMUSG00000055194	protein_coding	chr13-111256264-111257749	distal
7.03736e-07	0.325054	0.152704	8.05869e-06	chr4-152641667-152642705	ENSMUST00000143133	Gm833	ENSMUSG00000073699	lincRNA	chr4-152697540-152697839	proximal
7.1044e-07	0.530624	0.154158	8.08363e-06	chr4-40047964-40049542	ENSMUST00000102973	Aco1	ENSMUSG00000028405	protein_coding	chr4-40143081-40143541	proximal
7.10498e-07	0.313635	0.154171	8.08363e-06	chr7-130958515-130961446	ENSMUST00000153290	Htra1	ENSMUSG00000006205	protein_coding	chr7-130943595-130961512	within gene
7.41852e-07	0.23901	0.160974	8.41322e-06	chr14-78383004-78384052	ENSMUST00000175033	Gm26197	ENSMUSG00000092774	rRNA	chr14-78311226-78311340	proximal
7.44476e-07	0.160248	0.161544	8.41592e-06	chr16-18064201-18075452	ENSMUST00000155387	Dgcr6	ENSMUSG00000003531	protein_coding	chr16-18070878-18070961	within gene
7.68811e-07	0.292118	0.166824	8.66325e-06	chr11-101229290-101232557	ENSMUST00000107284	Ezh1	ENSMUSG00000006920	protein_coding	chr11-101226396-101226463	proximal
7.71948e-07	0.268477	0.167505	8.67089e-06	chr19-22552132-22555346	ENSMUST00000099569	Trpm3	ENSMUSG00000052387	protein_coding	chr19-22139302-22697421	within gene
7.96432e-07	0.440661	0.172818	8.91751e-06	chr4-152636724-152637583	ENSMUST00000143133	Gm833	ENSMUSG00000073699	lincRNA	chr4-152697540-152697839	proximal
8.04931e-07	0.443727	0.174662	8.98415e-06	chr16-24483254-24484509	ENSMUST00000078988	Lpp	ENSMUSG00000033306	protein_coding	chr16-24456943-24559591	within gene
8.58374e-07	0.126118	0.186259	9.55043e-06	chr11-78320253-78329665	ENSMUST00000102478	Aldoc	ENSMUSG00000017390	protein_coding	chr11-78326262-78326354	within gene
8.84788e-07	0.213271	0.19199	9.81335e-06	chr1-182481695-182486895	ENSMUST00000068505	Capn2	ENSMUSG00000026509	protein_coding	chr1-182486544-182486704	within gene
8.9936e-07	0.125246	0.195152	9.92157e-06	chr2-24968353-24978165	ENSMUST00000194392	Mrpl41	ENSMUSG00000036850	protein_coding	chr2-24974776-24974881	within gene
9.00171e-07	0.146883	0.195328	9.92157e-06	chr12-55486659-55494265	ENSMUST00000021413	Nfkbia	ENSMUSG00000021025	protein_coding	chr12-55492300-55492526	within gene
9.06208e-07	0.368679	0.196638	9.957e-06	chr8-107986485-107987211	ENSMUST00000212094	RP23-57C9.2	ENSMUSG00000110579	lincRNA	chr8-107994555-107994657	proximal
9.28649e-07	0.166646	0.201508	1.01719e-05	chr16-30184345-30189711	ENSMUST00000187479	1700025H01Rik	ENSMUSG00000101888	lincRNA	chr16-30195071-30195249	proximal
1.00114e-06	0.435627	0.217237	1.09319e-05	chr17-32685277-32685875	ENSMUST00000168171	Cyp4f15	ENSMUSG00000073424	protein_coding	chr17-32685798-32685811	within gene
1.00783e-06	0.359949	0.218689	1.0971e-05	chr6-127403914-127406281	ENSMUST00000112191	Parp11	ENSMUSG00000037997	protein_coding	chr6-127446840-127446999	proximal
1.02483e-06	0.286662	0.222377	1.11217e-05	chr7-112212406-112214354	ENSMUST00000050149	Mical2	ENSMUSG00000038244	protein_coding	chr7-112225856-112226021	proximal
1.05737e-06	0.345203	0.229439	1.14397e-05	chr14-65886694-65887665	ENSMUST00000022614	Ccdc25	ENSMUSG00000022035	protein_coding	chr14-65865160-65866604	distal
1.08112e-06	0.105493	0.234592	1.16609e-05	chr8-126659445-126674156	ENSMUST00000054960	Irf2bp2	ENSMUSG00000051495	protein_coding	chr8-126592440-126593986	proximal
1.11815e-06	0.395134	0.242628	1.20028e-05	chr10-86878794-86881000	ENSMUST00000035288	Stab2	ENSMUSG00000035459	protein_coding	chr10-86878830-86878949	within gene
1.11963e-06	0.210811	0.242948	1.20028e-05	chr4-154334428-154337285	ENSMUST00000105638	Prdm16	ENSMUSG00000039410	protein_coding	chr4-154335093-154335262	within gene
1.14975e-06	0.378745	0.249484	1.22884e-05	chr6-113964985-113968196	ENSMUST00000154738	Atp2b2	ENSMUSG00000030302	protein_coding	chr6-113920604-113980541	within gene
1.15809e-06	0.172762	0.251294	1.23401e-05	chr5-118421639-118425839	ENSMUST00000201179	Gm28563	ENSMUSG00000106812	lincRNA	chr5-118397265-118397330	proximal
1.18067e-06	0.246945	0.256194	1.25429e-05	chr5-135462607-135467557	ENSMUST00000212301	Hip1	ENSMUSG00000039959	protein_coding	chr5-135465130-135465174	within gene
1.22158e-06	0.345782	0.265072	1.29385e-05	chr13-41659489-41660967	ENSMUST00000067176	Gm5082	ENSMUSG00000054258	protein_coding	chr13-41656429-41656524	distal
1.23487e-06	0.601508	0.267955	1.30401e-05	chr8-108027080-108027703	ENSMUST00000212094	RP23-57C9.2	ENSMUSG00000110579	lincRNA	chr8-108004100-108004655	distal
1.26818e-06	0.18403	0.275182	1.33518e-05	chr3-96556955-96562739	ENSMUST00000074519	Txnip	ENSMUSG00000038393	protein_coding	chr3-96560479-96560529	within gene
1.39793e-06	0.213663	0.303338	1.46742e-05	chr12-8362529-8365934	ENSMUST00000020927	Hs1bp3	ENSMUSG00000020605	protein_coding	chr12-8342088-8343824	distal
1.42996e-06	0.191765	0.310287	1.49658e-05	chr15-82375467-82382438	ENSMUST00000023083	Cyp2d22	ENSMUSG00000061740	protein_coding	chr15-82375793-82375981	within gene
1.47854e-06	0.242669	0.320828	1.53876e-05	chr11-69588292-69593059	ENSMUST00000171247	Trp53	ENSMUSG00000059552	protein_coding	chr11-69591254-69591308	within gene
1.47899e-06	0.196416	0.320925	1.53876e-05	chr4-148382536-148387220	ENSMUST00000138802	Gm13200	ENSMUSG00000086326	lincRNA	chr4-148359409-148359460	proximal
1.50612e-06	0.172611	0.326812	1.56237e-05	chr14-41010125-41016344	ENSMUST00000143143	Fam213a	ENSMUSG00000021792	protein_coding	chr14-41013626-41013771	within gene
1.60671e-06	0.20304	0.34864	1.66184e-05	chr1-157036695-157040393	ENSMUST00000190681	Gm28694	ENSMUSG00000101768	lincRNA	chr1-156973213-157041313	within gene
1.62205e-06	0.210462	0.351968	1.67061e-05	chr2-128697712-128701032	ENSMUST00000014505	Mertk	ENSMUSG00000014361	protein_coding	chr2-128699046-128699103	within gene
1.62467e-06	0.17239	0.352536	1.67061e-05	chr15-25773263-25777098	ENSMUST00000151360	Myo10	ENSMUSG00000022272	protein_coding	chr15-25776318-25776345	within gene
1.71533e-06	0.391968	0.372209	1.75871e-05	chr5-149565934-149567560	ENSMUST00000202902	Wdr95	ENSMUSG00000029658	protein_coding	chr5-149566363-149566468	within gene
1.79193e-06	0.426387	0.388832	1.83193e-05	chr15-72018714-72019403	ENSMUST00000159993	Col22a1	ENSMUSG00000079022	protein_coding	chr15-72009535-72033832	within gene
1.84669e-06	0.386294	0.400714	1.88245e-05	chr8-10721463-10723969	ENSMUST00000207396	Gm44784	ENSMUSG00000109067	lincRNA	chr8-10723948-10724987	within gene
1.88624e-06	0.151935	0.409295	1.91722e-05	chr7-111774949-111783105	ENSMUST00000106663	Galnt18	ENSMUSG00000038296	protein_coding	chr7-111779313-111779547	within gene
1.95181e-06	0.178049	0.423523	1.97817e-05	chr16-18080956-18086118	ENSMUST00000136776	Prodh	ENSMUSG00000003526	protein_coding	chr16-18084547-18084719	within gene
1.9806e-06	0.334573	0.429771	2.0016e-05	chr5-33683783-33687379	ENSMUST00000079534	Tacc3	ENSMUSG00000037313	protein_coding	chr5-33678620-33678995	distal
2.02079e-06	0.39218	0.438491	2.03638e-05	chr8-94362674-94364424	ENSMUST00000034218	Slc12a3	ENSMUSG00000031766	protein_coding	chr8-94358524-94365819	within gene
2.02915e-06	0.414856	0.440305	2.03898e-05	chr2-102624368-102625142	ENSMUST00000144333	Pamr1	ENSMUSG00000027188	protein_coding	chr2-102614944-102634327	within gene
2.07083e-06	0.116467	0.44935	2.07315e-05	chr4-129460732-129466892	ENSMUST00000138013	Bsdc1	ENSMUSG00000040859	protein_coding	chr4-129466823-129466990	within gene
2.07492e-06	0.200638	0.450236	2.07315e-05	chr12-50999296-51002833	ENSMUST00000054308	G2e3	ENSMUSG00000035293	protein_coding	chr12-51348061-51348444	proximal
2.17572e-06	0.209183	0.472109	2.16773e-05	chr14-21018899-21021139	ENSMUST00000022369	Vcl	ENSMUSG00000021823	protein_coding	chr14-21020479-21020781	within gene
2.29793e-06	0.315644	0.498627	2.28304e-05	chr10-18359832-18360911	ENSMUST00000207038	Nhsl1	ENSMUSG00000039835	protein_coding	chr10-18319277-18472918	within gene
2.32597e-06	0.46859	0.504712	2.30441e-05	chr1-111020307-111021113	ENSMUST00000187555	Cdh19	ENSMUSG00000047216	protein_coding	chr1-110977247-110977584	proximal
2.36045e-06	0.122702	0.512195	2.33202e-05	chr2-160644452-160648427	ENSMUST00000109468	Top1	ENSMUSG00000070544	protein_coding	chr2-160646608-160646632	within gene
2.40528e-06	0.427315	0.521922	2.36466e-05	chr4-152696617-152697978	ENSMUST00000143133	Gm833	ENSMUSG00000073699	lincRNA	chr4-152697840-152698931	within gene
2.40725e-06	0.263021	0.522349	2.36466e-05	chr5-144880626-144885686	ENSMUST00000198621	Smurf1	ENSMUSG00000038780	protein_coding	chr5-144884592-144884761	within gene
2.4136e-06	0.25604	0.523727	2.36466e-05	chr2-90487748-90493190	ENSMUST00000168621	Ptprj	ENSMUSG00000025314	protein_coding	chr2-90474990-90580155	within gene
2.60275e-06	0.203459	0.564772	2.53967e-05	chr2-83723577-83726411	ENSMUST00000141725	Itgav	ENSMUSG00000027087	protein_coding	chr2-83724735-83724919	within gene
2.60664e-06	0.413012	0.565614	2.53967e-05	chr1-182573806-182574700	ENSMUST00000193260	Capn8	ENSMUSG00000038599	protein_coding	chr1-182572003-182596946	within gene
2.69013e-06	0.12449	0.583732	2.6138e-05	chr14-31126732-31140289	ENSMUST00000203261	Smim4	ENSMUSG00000058351	protein_coding	chr14-31128633-31128783	within gene
2.74867e-06	0.135138	0.596434	2.66334e-05	chr2-27754131-27768201	ENSMUST00000166775	Rxra	ENSMUSG00000015846	protein_coding	chr2-27759541-27759688	within gene
2.8025e-06	0.2953	0.608114	2.70806e-05	chr11-79972658-79974884	ENSMUST00000043152	Utp6	ENSMUSG00000035575	protein_coding	chr11-79962218-79962390	proximal
2.8201e-06	-0.118214	0.611934	2.71763e-05	chr5-24584059-24608965	ENSMUST00000197318	Chpf2	ENSMUSG00000038181	protein_coding	chr5-24591069-24591220	within gene
2.88621e-06	0.297402	0.62628	2.77375e-05	chr7-138547645-138548511	ENSMUST00000209357	Gm45685	ENSMUSG00000110037	lincRNA	chr7-138554230-138554426	proximal
3.11396e-06	0.132295	0.675698	2.98449e-05	chr5-104045600-104048560	ENSMUST00000031250	Nudt9	ENSMUSG00000029310	protein_coding	chr5-104047040-104047146	within gene
3.15315e-06	0.163407	0.684202	3.01387e-05	chr8-124555066-124561824	ENSMUST00000063278	Agt	ENSMUSG00000031980	protein_coding	chr8-124559230-124559497	within gene
3.21468e-06	0.376143	0.697553	3.06437e-05	chr4-155468839-155470718	ENSMUST00000178238	Tmem52	ENSMUSG00000023153	protein_coding	chr4-155470271-155470530	within gene
3.26649e-06	0.155334	0.708797	3.10537e-05	chr3-107927149-107934510	ENSMUST00000133947	Gstm7	ENSMUSG00000004035	protein_coding	chr3-107931315-107931549	within gene
3.33721e-06	0.198595	0.724141	3.16407e-05	chr9-46912385-46914601	ENSMUST00000191603	2900052N01Rik	ENSMUSG00000099696	lincRNA	chr9-46913747-46920530	within gene
3.3502e-06	0.272677	0.726961	3.16787e-05	chr5-146867141-146869887	ENSMUST00000031646	Rasl11a	ENSMUSG00000029641	protein_coding	chr5-146847476-146847726	distal
3.48507e-06	0.361618	0.756225	3.28659e-05	chr10-39208802-39210435	ENSMUST00000213973	RP24-389J11.2	ENSMUSG00000111008	lincRNA	chr10-39245046-39245249	proximal
3.73401e-06	0.108778	0.810244	3.51196e-05	chr1-93477519-93480753	ENSMUST00000142401	Sept2	ENSMUSG00000026276	protein_coding	chr1-93479243-93479314	within gene
3.79845e-06	0.102198	0.824226	3.56307e-05	chr8-4675511-4680135	ENSMUST00000181337	Gm6410	ENSMUSG00000097308	lincRNA	chr8-4678567-4687494	within gene
3.81504e-06	0.145463	0.827826	3.56914e-05	chr7-45565640-45572267	ENSMUST00000210300	Hsd17b14	ENSMUSG00000030825	protein_coding	chr7-45567569-45567588	within gene
3.8727e-06	0.190725	0.840337	3.61349e-05	chr2-102766939-102774763	ENSMUST00000154446	Slc1a2	ENSMUSG00000005089	protein_coding	chr2-102766933-102767067	within gene
4.05977e-06	0.180831	0.88093	3.77805e-05	chr9-37358072-37361530	ENSMUST00000051839	Hepacam	ENSMUSG00000046240	protein_coding	chr9-37367351-37367761	proximal
4.07737e-06	0.223645	0.88475	3.78445e-05	chr13-99098668-99101720	ENSMUST00000181742	Gm807	ENSMUSG00000097848	lincRNA	chr13-99100826-99105977	within gene
4.15893e-06	0.611861	0.902446	3.85001e-05	chr3-81990573-81991061	ENSMUST00000142889	Asic5	ENSMUSG00000028008	protein_coding	chr3-81990556-81996790	within gene
4.18155e-06	0.19131	0.907356	3.85454e-05	chr8-10810026-10813163	ENSMUST00000207553	Gm45046	ENSMUSG00000109271	lincRNA	chr8-10770484-10770849	distal
4.18567e-06	0.541887	0.908249	3.85454e-05	chr16-14185431-14186003	ENSMUST00000149232	Nde1	ENSMUSG00000022678	protein_coding	chr16-14185694-14185873	within gene
4.36953e-06	0.35873	0.948143	4.01336e-05	chr11-88148144-88149676	ENSMUST00000133149	Cuedc1	ENSMUSG00000018378	protein_coding	chr11-88099344-88169564	within gene
4.41161e-06	0.107722	0.957276	4.04149e-05	chr12-25091941-25102152	ENSMUST00000020974	Id2	ENSMUSG00000020644	protein_coding	chr12-25095663-25096010	within gene
4.46234e-06	0.251376	0.968284	4.07738e-05	chr15-94252230-94256012	ENSMUST00000035342	Adamts20	ENSMUSG00000022449	protein_coding	chr15-94270163-94270299	distal
4.92063e-06	0.294	1	4.48451e-05	chr2-14341316-14342701	ENSMUST00000028045	Mrc1	ENSMUSG00000026712	protein_coding	chr2-14331176-14332057	distal
5.02709e-06	-0.102795	1	4.56973e-05	chr3-89275079-89284504	ENSMUST00000118860	Efna1	ENSMUSG00000027954	protein_coding	chr3-89279451-89279542	within gene
5.18847e-06	-0.137067	1	4.7043e-05	chr5-35821313-35840019	ENSMUST00000151636	Ablim2	ENSMUSG00000029095	protein_coding	chr5-35836948-35837097	within gene
5.21193e-06	0.238146	1	4.71346e-05	chr7-97354947-97357703	ENSMUST00000054107	Kctd21	ENSMUSG00000044952	protein_coding	chr7-97348105-97350213	distal
5.42168e-06	-0.150939	1	4.89061e-05	chr11-83405397-83414215	ENSMUST00000175848	Rasl10b	ENSMUSG00000020684	protein_coding	chr11-83412619-83412834	within gene
5.44969e-06	0.218316	1	4.89243e-05	chr2-38365561-38369289	ENSMUST00000143783	Lhx2	ENSMUSG00000000247	protein_coding	chr2-38368842-38369129	within gene
5.45144e-06	0.23897	1	4.89243e-05	chr14-32321368-32324165	ENSMUST00000022480	Ogdhl	ENSMUSG00000021913	protein_coding	chr14-32323879-32323947	within gene
5.54278e-06	-0.298165	1	4.96178e-05	chr8-16056532-16059181	ENSMUST00000082104	Csmd1	ENSMUSG00000060924	protein_coding	chr8-16058663-16058767	within gene
5.58317e-06	-0.136968	1	4.98528e-05	chr2-106692288-106699995	ENSMUST00000144155	Mpped2	ENSMUSG00000016386	protein_coding	chr2-106699408-106699535	within gene
5.64473e-06	0.14676	1	5.02752e-05	chr16-37867324-37871872	ENSMUST00000078717	Lrrc58	ENSMUSG00000034158	protein_coding	chr16-37868496-37868980	within gene
5.77536e-06	0.463932	1	5.13091e-05	chr4-140019295-140019907	ENSMUST00000039331	Igsf21	ENSMUSG00000040972	protein_coding	chr4-140026846-140027004	distal
5.87881e-06	0.154298	1	5.20969e-05	chr17-29093258-29097610	ENSMUST00000023829	Cdkn1a	ENSMUSG00000023067	protein_coding	chr17-29093772-29093861	within gene
5.98604e-06	0.110244	1	5.29142e-05	chr3-87981307-88003178	ENSMUST00000194193	Bcan	ENSMUSG00000004892	protein_coding	chr3-87997745-87997835	within gene
6.27133e-06	0.591949	1	5.52974e-05	chr11-88423971-88424804	ENSMUST00000148013	Msi2	ENSMUSG00000069769	protein_coding	chr11-88413991-88480005	within gene
6.32238e-06	0.305851	1	5.56085e-05	chr14-76748822-76749782	ENSMUST00000189375	1700108F19Rik	ENSMUSG00000101009	processed_transcript	chr14-76686728-76687169	distal
6.67235e-06	-0.105875	1	5.85407e-05	chr17-35689635-35706802	ENSMUST00000166980	Ddr1	ENSMUSG00000003534	protein_coding	chr17-35693788-35693875	within gene
6.69008e-06	0.25827	1	5.85507e-05	chr11-76267564-76268883	ENSMUST00000021204	Nxn	ENSMUSG00000020844	protein_coding	chr11-76263188-76272375	within gene
6.77579e-06	0.257239	1	5.9154e-05	chr13-101810518-101812492	ENSMUST00000055518	Pik3r1	ENSMUSG00000041417	protein_coding	chr13-101767977-101768217	proximal
6.79371e-06	0.138599	1	5.9164e-05	chr17-47503818-47513757	ENSMUST00000183210	Ccnd3	ENSMUSG00000034165	protein_coding	chr17-47505221-47505266	within gene
6.87357e-06	0.280046	1	5.9712e-05	chr11-49937721-49939635	ENSMUST00000093142	Rasgef1c	ENSMUSG00000020374	protein_coding	chr11-49901968-49957033	within gene
6.92075e-06	0.314537	1	5.99742e-05	chr7-80133980-80135349	ENSMUST00000107384	Idh2	ENSMUSG00000030541	protein_coding	chr7-80115162-80115392	proximal
7.15953e-06	0.127141	1	6.18913e-05	chr6-128801754-128803905	ENSMUST00000204756	Gm44511	ENSMUSG00000107872	protein_coding	chr6-128784260-128820264	within gene
7.19947e-06	0.44766	1	6.20844e-05	chr19-5975328-5976209	ENSMUST00000041827	Slc22a20	ENSMUSG00000037451	protein_coding	chr19-5973071-5980359	within gene
7.25119e-06	0.275227	1	6.23118e-05	chr13-59466758-59470648	ENSMUST00000170555	Agtpbp1	ENSMUSG00000021557	protein_coding	chr13-59466117-59473687	within gene
7.26117e-06	0.181953	1	6.23118e-05	chr2-102781481-102794348	ENSMUST00000111212	Slc1a2	ENSMUSG00000005089	protein_coding	chr2-102781463-102781534	within gene
7.35464e-06	-0.421719	1	6.29295e-05	chr6-17186834-17187628	ENSMUST00000125170	D830026I12Rik	ENSMUSG00000085171	lincRNA	chr6-17197751-17197790	proximal
7.36884e-06	0.309299	1	6.29295e-05	chr6-88647541-88648599	ENSMUST00000184664	Kbtbd12	ENSMUSG00000033182	protein_coding	chr6-88637646-88637950	proximal
7.51591e-06	0.380131	1	6.39574e-05	chrX-11797541-11798570	ENSMUST00000124033	Bcor	ENSMUSG00000040363	protein_coding	chrX-12036740-12037625	distal
7.53846e-06	0.338943	1	6.39574e-05	chr14-122189818-122191530	ENSMUST00000026625	Clybl	ENSMUSG00000025545	protein_coding	chr14-122181782-122311243	within gene
7.5436e-06	0.522333	1	6.39574e-05	chr13-42374247-42374846	ENSMUST00000021796	Edn1	ENSMUSG00000021367	protein_coding	chr13-42306880-42307989	distal
7.56751e-06	0.439264	1	6.40063e-05	chr5-38499012-38500124	ENSMUST00000155634	Slc2a9	ENSMUSG00000005107	protein_coding	chr5-38483386-38501958	within gene
7.96817e-06	-0.245605	1	6.72338e-05	chr1-170672267-170677495	ENSMUST00000046792	Olfml2b	ENSMUSG00000038463	protein_coding	chr1-170669264-170681036	within gene
7.99024e-06	0.121166	1	6.72591e-05	chr11-69598656-69606869	ENSMUST00000138694	Atp1b2	ENSMUSG00000041329	protein_coding	chr11-69602700-69602741	within gene
8.05959e-06	0.256931	1	6.76813e-05	chr14-121106123-121109617	ENSMUST00000153607	Farp1	ENSMUSG00000025555	protein_coding	chr14-121102183-121207253	within gene
8.31813e-06	0.165938	1	6.96866e-05	chr11-88158455-88163753	ENSMUST00000154812	Cuedc1	ENSMUSG00000018378	protein_coding	chr11-88162261-88162421	within gene
8.53029e-06	0.175296	1	7.12947e-05	chr1-135748112-135754559	ENSMUST00000097561	Csrp1	ENSMUSG00000026421	protein_coding	chr1-135751044-135751120	within gene
8.98503e-06	0.209471	1	7.49177e-05	chr16-38672938-38674367	ENSMUST00000132697	Arhgap31	ENSMUSG00000022799	protein_coding	chr16-38640350-38712573	within gene
9.06947e-06	0.292819	1	7.54435e-05	chr3-32536726-32538286	ENSMUST00000147350	Mfn1	ENSMUSG00000027668	protein_coding	chr3-32538270-32538432	within gene
9.09143e-06	0.111271	1	7.54482e-05	chr12-84449805-84452321	ENSMUST00000137170	Lin52	ENSMUSG00000085793	protein_coding	chr12-84451513-84451543	within gene
9.25174e-06	0.139537	1	7.65984e-05	chr12-44268287-44271419	ENSMUST00000043082	Pnpla8	ENSMUSG00000036257	protein_coding	chr12-44269186-44269301	within gene
9.63123e-06	0.24246	1	7.95535e-05	chr8-13529006-13532326	ENSMUST00000210253	Gm5608	ENSMUSG00000110278	lincRNA	chr8-13537678-13539259	distal
9.68908e-06	0.123312	1	7.98444e-05	chr2-90577117-90582583	ENSMUST00000168621	Ptprj	ENSMUSG00000025314	protein_coding	chr2-90580156-90580587	within gene
9.88132e-06	0.20952	1	8.12388e-05	chr11-8443316-8446785	ENSMUST00000020695	Tns3	ENSMUSG00000020422	protein_coding	chr11-8445646-8445741	within gene
1.00023e-05	0.127039	1	8.20422e-05	chr16-75765989-75768085	ENSMUST00000114244	Hspa13	ENSMUSG00000032932	protein_coding	chr16-75766735-75766759	within gene
1.02614e-05	0.111842	1	8.39723e-05	chr8-90867048-90874323	ENSMUST00000211795	Chd9	ENSMUSG00000056608	protein_coding	chr8-90871603-90872008	within gene
1.03672e-05	0.13185	1	8.46415e-05	chr7-56048718-56052748	ENSMUST00000206537	Herc2	ENSMUSG00000030451	protein_coding	chr7-56050877-56050948	within gene
1.06651e-05	-0.26755	1	8.68727e-05	chr11-102944870-102949315	ENSMUST00000057849	C1ql1	ENSMUSG00000045532	protein_coding	chr11-102945865-102946461	within gene
1.07776e-05	0.105448	1	8.73866e-05	chr16-18614833-18634113	ENSMUST00000167388	Gp1bb	ENSMUSG00000050761	protein_coding	chr16-18621571-18621580	within gene
1.08023e-05	0.27513	1	8.73866e-05	chr4-130972253-130975010	ENSMUST00000143967	Gm12973	ENSMUSG00000085804	lincRNA	chr4-130974790-130975053	within gene
1.08025e-05	0.272885	1	8.73866e-05	chr2-158964555-158965734	ENSMUST00000109478	Dhx35	ENSMUSG00000027655	protein_coding	chr2-158857125-158858214	distal
1.14384e-05	0.111272	1	9.2319e-05	chr13-21166652-21173788	ENSMUST00000124052	Trim27	ENSMUSG00000021326	protein_coding	chr13-21179445-21179556	proximal
1.14865e-05	0.122509	1	9.24951e-05	chr6-83830691-83832826	ENSMUST00000058383	Paip2b	ENSMUSG00000045896	protein_coding	chr6-83831271-83831299	within gene
1.15924e-05	0.495556	1	9.31357e-05	chr3-105369755-105370798	ENSMUST00000098761	Kcnd3	ENSMUSG00000040896	protein_coding	chr3-105452330-105452717	proximal
1.17467e-05	0.200704	1	9.41605e-05	chr13-107448800-107450601	ENSMUST00000061241	Apoo-ps	ENSMUSG00000049233	protein_coding	chr13-107413865-107414767	proximal
1.18015e-05	0.109689	1	9.42043e-05	chr4-149939293-149959219	ENSMUST00000156897	Spsb1	ENSMUSG00000039911	protein_coding	chr4-149953738-149953804	within gene
1.18056e-05	0.250485	1	9.42043e-05	chr17-30114723-30118392	ENSMUST00000057897	Zfand3	ENSMUSG00000044477	protein_coding	chr17-30060851-30135322	within gene
1.20283e-05	0.223846	1	9.57649e-05	chr1-20919575-20924070	ENSMUST00000187651	Paqr8	ENSMUSG00000025931	protein_coding	chr1-20922259-20922366	within gene
1.26681e-05	0.228968	1	0.000100631	chr4-151178262-151181874	ENSMUST00000169423	Camta1	ENSMUSG00000014592	protein_coding	chr4-151163970-151290031	within gene
1.32558e-05	0.207998	1	0.000105063	chr5-20301509-20304163	ENSMUST00000208219	Magi2	ENSMUSG00000040003	protein_coding	chr5-20228452-20358913	within gene
1.36777e-05	0.149846	1	0.000108164	chr8-94177947-94184865	ENSMUST00000212291	Mt1	ENSMUSG00000031765	protein_coding	chr8-94179823-94180193	within gene
1.39901e-05	0.286891	1	0.000110388	chr1-73935037-73938743	ENSMUST00000212888	Tns1	ENSMUSG00000055322	protein_coding	chr1-73937225-73937317	within gene
1.40237e-05	0.266543	1	0.000110405	chr14-57115677-57116676	ENSMUST00000159455	Gm4491	ENSMUSG00000089840	protein_coding	chr14-57115790-57115883	within gene
1.42054e-05	-0.105028	1	0.000111409	chr2-155510799-155519346	ENSMUST00000147601	Ggt7	ENSMUSG00000027603	protein_coding	chr2-155514629-155514797	within gene
1.42144e-05	0.107455	1	0.000111409	chr1-171032491-171039384	ENSMUST00000078825	Fcgr4	ENSMUSG00000059089	protein_coding	chr1-171029316-171029761	distal
1.43217e-05	0.247205	1	0.000112001	chr5-25751052-25755445	ENSMUST00000128727	Actr3b	ENSMUSG00000056367	protein_coding	chr5-25759997-25760128	proximal
1.45803e-05	0.356324	1	0.000113772	chr1-189217318-189219573	ENSMUST00000194402	Kcnk2	ENSMUSG00000037624	protein_coding	chr1-189210108-189242886	within gene
1.46399e-05	0.209605	1	0.000113884	chr7-55993879-55998268	ENSMUST00000052204	Nipa1	ENSMUSG00000047037	protein_coding	chr7-55997516-55997563	within gene
1.46593e-05	-0.307187	1	0.000113884	chr16-14376309-14378891	ENSMUST00000154748	Abcc1	ENSMUSG00000023088	protein_coding	chr16-14361644-14389806	within gene
1.47018e-05	0.392527	1	0.000113963	chr18-8044086-8045195	ENSMUST00000169478	Wac	ENSMUSG00000024283	protein_coding	chr18-7973505-7973547	distal
1.48286e-05	0.21687	1	0.000114694	chr8-12485781-12487703	ENSMUST00000211062	4933439N14Rik	ENSMUSG00000109582	lincRNA	chr8-12502899-12502994	proximal
1.49723e-05	-0.142541	1	0.000115552	chr11-102988789-103009655	ENSMUST00000155490	Dcakd	ENSMUSG00000020935	protein_coding	chr11-103000150-103000261	within gene
1.51779e-05	0.261689	1	0.000116642	chr9-13507562-13511611	ENSMUST00000159294	Maml2	ENSMUSG00000031925	protein_coding	chr9-13298562-13619989	within gene
1.5242e-05	0.42579	1	0.000116642	chr12-80842809-80844892	ENSMUST00000068519	Susd6	ENSMUSG00000021133	protein_coding	chr12-80828244-80868426	within gene
1.52663e-05	0.140159	1	0.000116642	chr11-108220030-108228715	ENSMUST00000134725	Prkca	ENSMUSG00000050965	protein_coding	chr11-108192213-108340645	within gene
1.52739e-05	0.183304	1	0.000116642	chr8-25534051-25538881	ENSMUST00000210846	Fgfr1	ENSMUSG00000031565	protein_coding	chr8-25532429-25555507	within gene
1.52788e-05	0.155352	1	0.000116642	chr17-10331903-10337087	ENSMUST00000188715	1700110C19Rik	ENSMUSG00000099384	lincRNA	chr17-10328920-10329307	distal
1.54116e-05	0.21204	1	0.000117114	chr14-30590222-30596014	ENSMUST00000112211	Prkcd	ENSMUSG00000021948	protein_coding	chr14-30595867-30596025	within gene
1.54156e-05	-0.224957	1	0.000117114	chr1-192448138-192452381	ENSMUST00000151152	Kcnh1	ENSMUSG00000058248	protein_coding	chr1-192434920-192453613	within gene
1.54404e-05	0.532874	1	0.000117114	chr18-44574454-44575078	ENSMUST00000164666	Mcc	ENSMUSG00000071856	protein_coding	chr18-44534301-44661697	within gene
1.55502e-05	0.270182	1	0.000117694	chr2-148860935-148862220	ENSMUST00000149457	9230104L09Rik	ENSMUSG00000027446	protein_coding	chr2-148859602-148864959	within gene
1.60832e-05	0.240778	1	0.000121468	chr4-154392707-154395037	ENSMUST00000141164	Prdm16	ENSMUSG00000039410	protein_coding	chr4-154367313-154476638	within gene
1.61566e-05	0.238037	1	0.000121762	chr5-33736946-33742374	ENSMUST00000202138	Fgfr3	ENSMUSG00000054252	protein_coding	chr5-33735561-33737068	within gene
1.64185e-05	0.329513	1	0.000123286	chr17-49527820-49529203	ENSMUST00000057610	Daam2	ENSMUSG00000040260	protein_coding	chr17-49498932-49564202	within gene
1.64289e-05	0.209763	1	0.000123286	chr14-8313564-8318027	ENSMUST00000120411	Fam107a	ENSMUSG00000021750	protein_coding	chr14-8317505-8318023	within gene
1.65798e-05	0.281346	1	0.000124155	chr4-131795959-131798350	ENSMUST00000105987	Ptpru	ENSMUSG00000028909	protein_coding	chr4-131797853-131797991	within gene
1.66608e-05	0.343337	1	0.000124429	chr12-52346375-52347762	ENSMUST00000040090	Nubpl	ENSMUSG00000035142	protein_coding	chr12-52310765-52312744	distal
1.6687e-05	-0.194737	1	0.000124429	chr16-43622912-43626805	ENSMUST00000114694	Zbtb20	ENSMUSG00000022708	protein_coding	chr16-43618745-43642602	within gene
1.6882e-05	0.16375	1	0.000125618	chr1-39191105-39197448	ENSMUST00000173050	Npas2	ENSMUSG00000026077	protein_coding	chr1-39193731-39194009	within gene
1.70445e-05	0.337906	1	0.00012656	chr15-95288942-95291223	ENSMUST00000166170	Nell2	ENSMUSG00000022454	protein_coding	chr15-95241678-95296158	within gene
1.7164e-05	0.293678	1	0.000127179	chr1-20940190-20943375	ENSMUST00000189400	Paqr8	ENSMUSG00000025931	protein_coding	chr1-20935689-20939650	distal
1.73844e-05	0.501544	1	0.000128543	chr9-47579266-47580036	ENSMUST00000214542	Cadm1	ENSMUSG00000032076	protein_coding	chr9-47530506-47722806	within gene
1.77271e-05	0.296699	1	0.000130802	chr11-100790466-100792034	ENSMUST00000107358	Stat5b	ENSMUSG00000020919	protein_coding	chr11-100790747-100790953	within gene
1.77719e-05	-0.243384	1	0.000130859	chr17-35679384-35689060	ENSMUST00000166980	Ddr1	ENSMUSG00000003534	protein_coding	chr17-35688786-35688869	within gene
1.82843e-05	0.281626	1	0.000134352	chr4-123042247-123047345	ENSMUST00000102649	Trit1	ENSMUSG00000028653	protein_coding	chr4-123046875-123047017	within gene
1.88007e-05	0.158726	1	0.000137859	chr17-47174282-47180101	ENSMUST00000191153	Trerf1	ENSMUSG00000064043	processed_transcript	chr17-47141910-47230229	within gene
1.90889e-05	0.132526	1	0.000139682	chrX-150476417-150479151	ENSMUST00000148968	Tmem29	ENSMUSG00000041353	protein_coding	chrX-150458962-150459154	proximal
1.95846e-05	0.231596	1	0.000143012	chr2-102598646-102600696	ENSMUST00000144333	Pamr1	ENSMUSG00000027188	protein_coding	chr2-102586724-102609861	within gene
1.98838e-05	0.222494	1	0.000144708	chr11-5317427-5319324	ENSMUST00000172492	Znrf3	ENSMUSG00000041961	protein_coding	chr11-5289738-5338637	within gene
1.98989e-05	0.477944	1	0.000144708	chr2-172823585-172824353	ENSMUST00000009143	Bmp7	ENSMUSG00000008999	protein_coding	chr2-172868012-172870136	distal
2.04699e-05	0.494923	1	0.000148554	chr6-84209929-84210653	ENSMUST00000204987	Dysf	ENSMUSG00000033788	protein_coding	chr6-84207241-84210792	within gene
2.06263e-05	0.328578	1	0.000149382	chr8-112097936-112098739	ENSMUST00000052138	Terf2ip	ENSMUSG00000033430	protein_coding	chr8-112018235-112020528	distal
2.08808e-05	0.277768	1	0.000150736	chr10-40518763-40520211	ENSMUST00000215000	Cdk19	ENSMUSG00000038481	protein_coding	chr10-40479675-40483818	distal
2.08987e-05	0.132403	1	0.000150736	chr2-116971573-116977431	ENSMUST00000188763	Gm29340	ENSMUSG00000099470	lincRNA	chr2-116972575-116976428	within gene
2.1889e-05	0.152196	1	0.000157556	chr18-74063011-74068118	ENSMUST00000066583	Gm9925	ENSMUSG00000053861	protein_coding	chr18-74065102-74065584	within gene
2.27603e-05	-0.161924	1	0.000163494	chr15-25840818-25845654	ENSMUST00000022881	Fam134b	ENSMUSG00000022270	protein_coding	chr15-25843344-25843612	within gene
2.32812e-05	0.242017	1	0.000166896	chr6-17169762-17172361	ENSMUST00000125170	D830026I12Rik	ENSMUSG00000085171	lincRNA	chr6-17197751-17197790	proximal
2.34723e-05	0.25214	1	0.000167924	chr14-30649577-30651539	ENSMUST00000064230	Rft1	ENSMUSG00000052395	protein_coding	chr14-30654360-30654475	proximal
2.37133e-05	0.230101	1	0.000168977	chr17-56095896-56104391	ENSMUST00000190703	Plin4	ENSMUSG00000002831	protein_coding	chr17-56103417-56105501	within gene
2.3756e-05	0.134329	1	0.000168977	chr4-149908751-149924642	ENSMUST00000167342	Spsb1	ENSMUSG00000039911	protein_coding	chr4-149922282-149922471	within gene
2.37632e-05	0.181711	1	0.000168977	chr18-69579134-69587040	ENSMUST00000209174	Tcf4	ENSMUSG00000053477	protein_coding	chr18-69564685-69633576	within gene
2.3989e-05	0.332406	1	0.00017024	chr4-56113129-56114349	ENSMUST00000128591	2310081O03Rik	ENSMUSG00000085020	lincRNA	chr4-56220617-56220816	distal
2.42707e-05	0.393415	1	0.000171893	chr12-25248320-25249461	ENSMUST00000020974	Id2	ENSMUSG00000020644	protein_coding	chr12-25095663-25096092	proximal
2.50285e-05	0.425543	1	0.000176779	chr1-118756069-118756879	ENSMUST00000027629	Tfcp2l1	ENSMUSG00000026380	protein_coding	chr1-118677435-118685168	distal
2.50608e-05	0.206104	1	0.000176779	chr14-47910836-47912827	ENSMUST00000189986	Ktn1	ENSMUSG00000021843	protein_coding	chr14-47736100-47736564	distal
2.54443e-05	-0.143788	1	0.000178799	chr7-81932605-81935751	ENSMUST00000107305	Hdgfrp3	ENSMUSG00000025104	protein_coding	chr7-81933939-81934022	within gene
2.54485e-05	0.300259	1	0.000178799	chr3-157208671-157209967	ENSMUST00000074015	Negr1	ENSMUSG00000040037	protein_coding	chr3-157160738-157312785	within gene
2.56819e-05	0.146619	1	0.00018008	chr8-120183958-120192465	ENSMUST00000127664	Gm20388	ENSMUSG00000092329	protein_coding	chr8-119910940-124295357	within gene
2.57694e-05	-0.143358	1	0.000180334	chr1-167282975-167285926	ENSMUST00000192702	Uck2	ENSMUSG00000026558	protein_coding	chr1-167284776-167284874	within gene
2.60109e-05	0.154204	1	0.000181664	chr17-5104211-5112476	ENSMUST00000146703	Arid1b	ENSMUSG00000069729	protein_coding	chr17-5097733-5126913	within gene
2.6588e-05	0.156693	1	0.000185328	chr6-115237974-115247840	ENSMUST00000205131	Timp4	ENSMUSG00000030317	protein_coding	chr6-115247179-115247354	within gene
2.83349e-05	0.278419	1	0.000197115	chr3-107652823-107659461	ENSMUST00000138091	Ahcyl1	ENSMUSG00000027893	protein_coding	chr3-107663118-107665113	distal
2.88146e-05	0.142984	1	0.000200057	chr8-124566307-124574844	ENSMUST00000063278	Agt	ENSMUSG00000031980	protein_coding	chr8-124569676-124569706	within gene
2.92277e-05	0.221394	1	0.000202289	chr14-51902482-51908777	ENSMUST00000111632	Ndrg2	ENSMUSG00000004558	protein_coding	chr14-51908568-51908654	within gene
2.92508e-05	0.301553	1	0.000202289	chr14-12177193-12178215	ENSMUST00000142917	Ptprg	ENSMUSG00000021745	protein_coding	chr14-12166878-12179263	within gene
2.9318e-05	0.101619	1	0.000202357	chr16-31194004-31205490	ENSMUST00000058033	Acap2	ENSMUSG00000049076	protein_coding	chr16-31200939-31200991	within gene
2.97459e-05	0.248262	1	0.00020491	chr3-145890024-145891105	ENSMUST00000120310	Ddah1	ENSMUSG00000028194	protein_coding	chr3-145889228-145891441	within gene
3.0119e-05	0.14356	1	0.000207076	chr2-102741239-102750383	ENSMUST00000111213	Slc1a2	ENSMUSG00000005089	protein_coding	chr2-102748469-102748595	within gene
3.08961e-05	0.122001	1	0.000211862	chr5-122310803-122321899	ENSMUST00000119015	Pptc7	ENSMUSG00000038582	protein_coding	chr5-122320816-122320874	within gene
3.09353e-05	0.204161	1	0.000211862	chr7-30455289-30460720	ENSMUST00000169893	Kirrel2	ENSMUSG00000036915	protein_coding	chr7-30456420-30456482	within gene
3.15362e-05	0.202174	1	0.000215559	chr1-182086347-182091343	ENSMUST00000111018	Srp9	ENSMUSG00000026511	protein_coding	chr1-182124737-182124975	proximal
3.40783e-05	-0.441708	1	0.000232484	chr2-131866253-131867269	ENSMUST00000040941	Erv3	ENSMUSG00000037482	protein_coding	chr2-131859419-131859747	proximal
3.43495e-05	0.125895	1	0.000233882	chr4-152621676-152628871	ENSMUST00000081393	Nphp4	ENSMUSG00000039577	protein_coding	chr4-152562779-152563183	distal
3.61816e-05	0.149397	1	0.000245882	chrX-164075743-164077247	ENSMUST00000134272	Siah1b	ENSMUSG00000040749	protein_coding	chrX-164076187-164076493	within gene
3.65801e-05	-0.167214	1	0.000248111	chr1-75397628-75411381	ENSMUST00000137868	Speg	ENSMUSG00000026207	protein_coding	chr1-75411286-75411461	within gene
3.66641e-05	0.185224	1	0.000248204	chr4-148213227-148218953	ENSMUST00000047720	Ptchd2	ENSMUSG00000041544	protein_coding	chr4-148240264-148241255	distal
3.67553e-05	0.103023	1	0.000248345	chr3-108010058-108020810	ENSMUST00000153314	Gstm1	ENSMUSG00000058135	protein_coding	chr3-108016519-108016600	within gene
3.77188e-05	0.381431	1	0.00025434	chr8-57353502-57354189	ENSMUST00000210614	5033428I22Rik	ENSMUSG00000097910	lincRNA	chr8-57345327-57353938	within gene
3.7845e-05	0.23472	1	0.00025434	chr6-100218021-100219632	ENSMUST00000101118	Rybp	ENSMUSG00000072872	protein_coding	chr6-100228565-100232172	distal
3.78809e-05	0.333969	1	0.00025434	chr17-80660905-80663939	ENSMUST00000112389	Map4k3	ENSMUSG00000024242	protein_coding	chr17-80655922-80663991	within gene
3.7931e-05	-0.247186	1	0.00025434	chr15-99342530-99345355	ENSMUST00000120633	Fmnl3	ENSMUSG00000023008	protein_coding	chr15-99337714-99370176	within gene
3.83811e-05	0.11064	1	0.000256869	chr1-74329365-74335926	ENSMUST00000087225	Pnkd	ENSMUSG00000026179	protein_coding	chr1-74332631-74332791	within gene
4.01927e-05	0.380957	1	0.000268485	chr10-59628554-59629555	ENSMUST00000020312	Mcu	ENSMUSG00000009647	protein_coding	chr10-59616524-59616692	proximal
4.02887e-05	0.193364	1	0.000268617	chr4-72384281-72385877	ENSMUST00000122923	C630043F03Rik	ENSMUSG00000084910	processed_transcript	chr4-72213967-72215352	distal
4.0529e-05	0.107273	1	0.000269709	chr2-30235708-30246099	ENSMUST00000139454	Gm28035	ENSMUSG00000099041	protein_coding	chr2-30240567-30240677	within gene
4.13909e-05	0.275287	1	0.00027459	chr6-90549917-90551890	ENSMUST00000204796	Aldh1l1	ENSMUSG00000030088	protein_coding	chr6-90550848-90550970	within gene
4.14182e-05	0.183186	1	0.00027459	chr9-25171857-25177556	ENSMUST00000186170	Gm29642	ENSMUSG00000100002	lincRNA	chr9-25174044-25174912	within gene
4.16707e-05	0.12287	1	0.000275746	chr2-152809797-152822784	ENSMUST00000173755	Bcl2l1	ENSMUSG00000007659	protein_coding	chr2-152782283-152828446	within gene
4.23206e-05	0.270561	1	0.000279099	chr1-193089151-193091721	ENSMUST00000194412	Diexf	ENSMUSG00000016181	protein_coding	chr1-193091104-193091127	within gene
4.23356e-05	0.125186	1	0.000279099	chr6-42263368-42266347	ENSMUST00000156829	Casp2	ENSMUSG00000029863	protein_coding	chr6-42265124-42265197	within gene
4.31624e-05	-0.199605	1	0.000284018	chr18-54118736-54122590	ENSMUST00000069597	Csnk1g3	ENSMUSG00000073563	protein_coding	chr18-53953300-53955684	distal
4.33501e-05	0.138489	1	0.000284722	chr12-116047074-116050153	ENSMUST00000183125	Zfp386	ENSMUSG00000042063	protein_coding	chr12-116047858-116047866	within gene
4.3848e-05	0.29924	1	0.000287457	chr2-163231370-163232975	ENSMUST00000165937	Tox2	ENSMUSG00000074607	protein_coding	chr2-163225588-163247766	within gene
4.462e-05	0.222861	1	0.000291771	chrX-50602297-50603583	ENSMUST00000203933	Firre	ENSMUSG00000085396	processed_transcript	chrX-50603526-50608477	within gene
4.46715e-05	0.309746	1	0.000291771	chr3-52400751-52402142	ENSMUST00000053764	Foxo1	ENSMUSG00000044167	protein_coding	chr3-52346996-52353221	distal
4.59306e-05	0.40641	1	0.00029944	chr5-35320526-35321451	ENSMUST00000049545	Adra2c	ENSMUSG00000045318	protein_coding	chr5-35281263-35281763	distal
4.65537e-05	-0.105419	1	0.000302943	chr16-85799471-85808331	ENSMUST00000125897	Adamts1	ENSMUSG00000022893	protein_coding	chr16-85800090-85800380	within gene
4.69228e-05	0.237327	1	0.000304782	chr1-159660089-159661882	ENSMUST00000195199	Tnr	ENSMUSG00000015829	protein_coding	chr1-159524216-159737510	within gene
4.81442e-05	0.395892	1	0.000312141	chr1-78567217-78568898	ENSMUST00000190504	5730419F03Rik	ENSMUSG00000099364	lincRNA	chr1-78595031-78596859	distal
4.85158e-05	0.129891	1	0.000313973	chr11-108019402-108026739	ENSMUST00000059595	Prkca	ENSMUSG00000050965	protein_coding	chr11-108014382-108053974	within gene
4.86146e-05	0.139984	1	0.000314036	chr5-30664033-30668037	ENSMUST00000199617	Cenpa	ENSMUSG00000029177	protein_coding	chr5-30667029-30667113	within gene
4.87459e-05	-0.123258	1	0.000314309	chr9-14377236-14384061	ENSMUST00000214236	Endod1	ENSMUSG00000037419	protein_coding	chr9-14380671-14380970	within gene
4.88856e-05	0.346896	1	0.000314634	chr16-34980694-34982709	ENSMUST00000023538	Mylk	ENSMUSG00000022836	protein_coding	chr16-34979296-34986440	within gene
4.95143e-05	0.227511	1	0.0003181	chr11-109319903-109321002	ENSMUST00000020920	Rgs9	ENSMUSG00000020599	protein_coding	chr11-109297938-109298129	proximal
5.02057e-05	0.144451	1	0.000321955	chr7-44666534-44673747	ENSMUST00000208131	Myh14	ENSMUSG00000030739	protein_coding	chr7-44669243-44669348	within gene
5.38217e-05	0.103459	1	0.000344518	chr5-104106442-104117765	ENSMUST00000199947	Sparcl1	ENSMUSG00000029309	protein_coding	chr5-104113377-104113439	within gene
5.52156e-05	0.14983	1	0.000352446	chr4-144890310-144896796	ENSMUST00000171001	Dhrs3	ENSMUSG00000066026	protein_coding	chr4-144893593-144893709	within gene
5.52601e-05	0.115239	1	0.000352446	chr8-64654948-64663490	ENSMUST00000048967	Cpe	ENSMUSG00000037852	protein_coding	chr8-64619548-64692642	within gene
5.5824e-05	0.341574	1	0.0003554	chr19-52623473-52624984	ENSMUST00000183274	Xpnpep1	ENSMUSG00000025027	protein_coding	chr19-52943417-52943620	distal
5.62481e-05	0.251037	1	0.000357454	chr1-91435268-91438232	ENSMUST00000069620	Per2	ENSMUSG00000055866	protein_coding	chr1-91435650-91435756	within gene
5.66461e-05	0.246187	1	0.000359336	chr5-37768630-37769908	ENSMUST00000073554	Cytl1	ENSMUSG00000062329	protein_coding	chr5-37739296-37739820	distal
5.69176e-05	0.431385	1	0.00036041	chr12-21190064-21190763	ENSMUST00000174530	Gm21989	ENSMUSG00000090370	processed_transcript	chr12-21185244-21199543	within gene
5.70297e-05	-0.153062	1	0.000360472	chr6-114853226-114867818	ENSMUST00000183165	Atg7	ENSMUSG00000030314	protein_coding	chr6-114858991-114859023	within gene
5.8785e-05	-0.23237	1	0.000370903	chr4-154245591-154250065	ENSMUST00000152159	Megf6	ENSMUSG00000057751	protein_coding	chr4-154249427-154249552	within gene
5.90949e-05	0.111176	1	0.000372192	chr2-23155270-23157626	ENSMUST00000028119	Mastl	ENSMUSG00000026779	protein_coding	chr2-23155679-23155861	within gene
5.93554e-05	0.189456	1	0.000373167	chr11-109662932-109668765	ENSMUST00000106677	Prkar1a	ENSMUSG00000020612	protein_coding	chr11-109667430-109667602	within gene
5.95878e-05	0.206591	1	0.000373961	chr9-61549152-61552421	ENSMUST00000214224	RP24-473A18.3	ENSMUSG00000111033	lincRNA	chr9-61455615-61455947	distal
5.97188e-05	0.188029	1	0.000374118	chr11-101626368-101628649	ENSMUST00000133727	Rdm1	ENSMUSG00000010362	protein_coding	chr11-101628389-101628452	within gene
5.99779e-05	0.229939	1	0.000375075	chr1-177175250-177175933	ENSMUST00000111160	Akt3	ENSMUSG00000019699	protein_coding	chr1-177131097-177248675	within gene
6.05311e-05	-0.230496	1	0.000377864	chr12-29902808-29909742	ENSMUST00000049784	Myt1l	ENSMUSG00000061911	protein_coding	chr12-29895315-29910766	within gene
6.10558e-05	-0.120219	1	0.000380466	chr11-69793280-69805900	ENSMUST00000102585	Fgf11	ENSMUSG00000042826	protein_coding	chr11-69801433-69801625	within gene
6.12343e-05	0.286632	1	0.000380905	chr7-130967717-130970078	ENSMUST00000153290	Htra1	ENSMUSG00000006205	protein_coding	chr7-130962178-130979300	within gene
6.13627e-05	0.350382	1	0.000381032	chr7-6409935-6410613	ENSMUST00000054781	Gm20715	ENSMUSG00000045929	protein_coding	chr7-6410277-6412489	within gene
6.23895e-05	0.255967	1	0.000386727	chr12-16643411-16644761	ENSMUST00000111064	Ntsr2	ENSMUSG00000020591	protein_coding	chr12-16653470-16654123	proximal
6.26074e-05	0.205139	1	0.000387397	chr4-130826899-130830335	ENSMUST00000070478	Sdc3	ENSMUSG00000025743	protein_coding	chr4-130822810-130826319	distal
6.38494e-05	0.428988	1	0.00039439	chr16-36944790-36945512	ENSMUST00000164050	Hcls1	ENSMUSG00000022831	protein_coding	chr16-36937907-36946593	within gene
6.50357e-05	0.363129	1	0.000401016	chr17-84112053-84113046	ENSMUST00000060366	Zfp36l2	ENSMUSG00000045817	protein_coding	chr17-84183931-84185752	distal
6.55502e-05	0.323323	1	0.000403482	chr8-47745775-47746790	ENSMUST00000212428	RP23-189N8.4	ENSMUSG00000110665	lincRNA	chr8-47746621-47747245	within gene
6.62482e-05	0.146677	1	0.000407069	chr5-36986701-36991315	ENSMUST00000166339	Wfs1	ENSMUSG00000039474	protein_coding	chr5-36988866-36988933	within gene
6.8893e-05	0.353783	1	0.000422583	chr10-56892993-56893830	ENSMUST00000067972	Gm9956	ENSMUSG00000054758	protein_coding	chr10-56745640-56748254	distal
6.92224e-05	-0.247971	1	0.000423867	chr7-81041696-81044473	ENSMUST00000107353	Zfp592	ENSMUSG00000005621	protein_coding	chr7-81041348-81041863	within gene
6.99675e-05	0.103235	1	0.000427542	chr9-53535827-53538145	ENSMUST00000035850	Npat	ENSMUSG00000033054	protein_coding	chr9-53537152-53537188	within gene
7.0065e-05	0.250164	1	0.000427542	chr12-90733487-90735753	ENSMUST00000082432	Dio2	ENSMUSG00000007682	protein_coding	chr12-90729991-90738062	within gene
7.07197e-05	0.328106	1	0.000430235	chr16-25529582-25530194	ENSMUST00000056087	Tprg	ENSMUSG00000048399	protein_coding	chr16-25422316-25422344	distal
7.07504e-05	0.277784	1	0.000430235	chr8-22547097-22549755	ENSMUST00000067786	Slc20a2	ENSMUSG00000037656	protein_coding	chr8-22545601-22558941	within gene
7.33572e-05	0.171174	1	0.00044532	chr4-149874241-149878873	ENSMUST00000038562	Spsb1	ENSMUSG00000039911	protein_coding	chr4-149896283-149898213	distal
7.452e-05	0.105359	1	0.000451601	chr14-51087518-51092775	ENSMUST00000171688	Ang	ENSMUSG00000072115	protein_coding	chr14-51091077-51091253	within gene
7.70785e-05	0.276805	1	0.000466305	chr4-104397759-104399898	ENSMUST00000146078	Dab1	ENSMUSG00000028519	protein_coding	chr4-104367718-104479073	within gene
7.72819e-05	0.215843	1	0.000466735	chr16-91834302-91838114	ENSMUST00000114002	Itsn1	ENSMUSG00000022957	protein_coding	chr16-91837061-91837188	within gene
7.91566e-05	0.138216	1	0.00047724	chr2-145857782-145864519	ENSMUST00000110005	Rin2	ENSMUSG00000001768	protein_coding	chr2-145860014-145861174	within gene
7.92995e-05	0.101904	1	0.000477286	chr2-131500690-131515169	ENSMUST00000183947	Smox	ENSMUSG00000027333	protein_coding	chr2-131512010-131512217	within gene
8.03832e-05	0.387711	1	0.000482984	chr6-92803112-92805014	ENSMUST00000167391	Adamts9	ENSMUSG00000030022	protein_coding	chr6-92798174-92807014	within gene
8.11491e-05	0.105055	1	0.000486756	chr9-118039464-118042085	ENSMUST00000154583	Azi2	ENSMUSG00000039285	protein_coding	chr9-118040616-118040958	within gene
8.14905e-05	-0.400805	1	0.000487791	chr14-28781592-28782107	ENSMUST00000022567	Cacna2d3	ENSMUSG00000021991	protein_coding	chr14-28904943-28905264	distal
8.17622e-05	-0.128967	1	0.000487791	chr11-120481743-120495795	ENSMUST00000106205	Hgs	ENSMUSG00000025793	protein_coding	chr11-120483389-120483474	within gene
8.18133e-05	0.254211	1	0.000487791	chr9-120739072-120740236	ENSMUST00000215385	RP23-242K3.7	ENSMUSG00000111831	lincRNA	chr9-120743590-120743788	distal
8.18747e-05	0.289166	1	0.000487791	chr12-90607702-90608478	ENSMUST00000082432	Dio2	ENSMUSG00000007682	protein_coding	chr12-90724554-90729411	distal
8.29978e-05	0.261651	1	0.000493648	chr9-96660044-96661277	ENSMUST00000152594	Zbtb38	ENSMUSG00000040433	protein_coding	chr9-96682770-96685435	distal
8.34219e-05	0.165235	1	0.000495335	chr3-52640701-52645503	ENSMUST00000195035	Gm30173	ENSMUSG00000103965	lincRNA	chr3-52549663-52550219	distal
8.41571e-05	0.24828	1	0.000498861	chr18-3969412-3971015	ENSMUST00000025076	Lyzl1	ENSMUSG00000024233	protein_coding	chr18-4165832-4165947	proximal
8.58255e-05	0.426553	1	0.000507897	chr9-61655305-61656109	ENSMUST00000214224	RP24-473A18.3	ENSMUSG00000111033	lincRNA	chr9-61455615-61455947	distal
8.61235e-05	0.257101	1	0.000508807	chr1-78593608-78594960	ENSMUST00000190504	5730419F03Rik	ENSMUSG00000099364	lincRNA	chr1-78595031-78596859	distal
8.76321e-05	0.550595	1	0.000516853	chr5-113654742-113655540	ENSMUST00000047936	Cmklr1	ENSMUSG00000042190	protein_coding	chr5-113650221-113650426	proximal
8.83416e-05	0.242985	1	0.000520168	chr1-151235709-151237165	ENSMUST00000188305	C730036E19Rik	ENSMUSG00000102095	lincRNA	chr1-151142202-151142345	distal
8.8841e-05	0.275637	1	0.000522237	chr5-89221491-89224504	ENSMUST00000156238	Slc4a4	ENSMUSG00000060961	protein_coding	chr5-89223196-89223264	within gene
8.92442e-05	0.272422	1	0.000523734	chr3-96554694-96556106	ENSMUST00000074519	Txnip	ENSMUSG00000038393	protein_coding	chr3-96557957-96558485	proximal
8.96086e-05	0.164838	1	0.000524999	chr19-12471736-12477433	ENSMUST00000045521	Dtx4	ENSMUSG00000039982	protein_coding	chr19-12473230-12473319	within gene
9.01515e-05	0.261632	1	0.000525673	chr6-81989833-81991667	ENSMUST00000204844	Gm20383	ENSMUSG00000107412	lincRNA	chr6-81984616-81991400	within gene
9.01545e-05	0.117685	1	0.000525673	chr7-24080823-24084769	ENSMUST00000207002	Zfp180	ENSMUSG00000057101	protein_coding	chr7-24081924-24082238	within gene
[truncated: 2,923 more rows]

## Sheet: Astro E18vsPP
p_val	avg_log2FC	pct.1	pct.2	p_val_adj	FDR	location	tx_id	gene_name	gene_id	gene_biotype	type	closest_region	distance	peak_type
[truncated: 3,800 more rows]

[truncated: 57 more sheets: CA1 VvsE18, CA1 VvsPP, CA1 E18vsPP, CA3 VvsE18, CA3 VvsPP, CA3 E18vsPP, DG VvsE18, DG VvsPP, DG E18vsPP, Endo VvsE18, Endo VvsPP, Endo E18vsPP, GABA VvsE18, GABA VvsPP, GABA E18vsPP, Lamp5 VvsE18, Lamp5 VvsPP, Lamp5 E18vsPP, Micro Pvm VvsE18, Micro Pvm VvsPP …]
