# Supplementary material for: The Genomic Architecture of Pregnancy-Associated Plasticity in the Maternal Mouse Hippocampus
Source: eNeuro. 2022 Sep 21;9(5):ENEURO.0117-22.2022. doi: 10.1523/ENEURO.0117-22.2022 (PMC9522463; doi:10.1523/ENEURO.0117-22.2022)
Supplement: Extended Data Figure 8-2 — GO analysis of statistically significant differentially accessible chromatin regions in the virgin versus E18 comparison. Each tab of the file contains results of GO analysis by select cell type. Only statistically significant GO pathways are listed. Download Figure 8-2, XLS file. [file enu-eN-NWR-0117-22-s04.xls]

## Sheet: DG
Column1	query	significant	p_value	term_size	query_size	intersection_size	precision	recall	term_id	source	term_name	effective_domain_size	source_order	foldenrichment
1	query_1	TRUE	0.00291067	1065	1097	82	0.0747493	0.0769953	CORUM:0000000	CORUM	CORUM root	22715	1	1.5943
2	query_1	TRUE	0.0162899	3	1097	3	0.00273473	1	CORUM:7226	CORUM	Atxn1-Rora-Yap complex	22715	643	20.7065
3	query_1	TRUE	4.24756e-18	2310	1097	215	0.195989	0.0930736	GO:0007399	GO:BP	nervous system development	22715	3278	1.92723
4	query_1	TRUE	6.40146e-17	1699	1097	171	0.15588	0.100647	GO:0022008	GO:BP	neurogenesis	22715	7550	2.08405
5	query_1	TRUE	9.09347e-16	1568	1097	159	0.144941	0.101403	GO:0048699	GO:BP	generation of neurons	22715	15013	2.0997
6	query_1	TRUE	6.739e-15	5454	1097	390	0.355515	0.0715072	GO:0048856	GO:BP	anatomical structure development	22715	15160	1.48066
7	query_1	TRUE	7.59114e-14	5935	1097	412	0.37557	0.0694187	GO:0032502	GO:BP	developmental process	22715	8814	1.43742
8	query_1	TRUE	1.50343e-13	1420	1097	143	0.130356	0.100704	GO:0030182	GO:BP	neuron differentiation	22715	7736	2.08523
9	query_1	TRUE	4.08866e-13	1495	1097	147	0.134002	0.0983278	GO:0030030	GO:BP	cell projection organization	22715	7682	2.03602
10	query_1	TRUE	7.6273e-13	4948	1097	354	0.322698	0.0715441	GO:0007275	GO:BP	multicellular organism development	22715	3168	1.48143
11	query_1	TRUE	1.12508e-12	5765	1097	398	0.362808	0.0690373	GO:0051179	GO:BP	localization	22715	15663	1.42952
12	query_1	TRUE	1.46263e-12	4645	1097	336	0.30629	0.0723358	GO:0048731	GO:BP	system development	22715	15045	1.49782
13	query_1	TRUE	1.60958e-12	1460	1097	143	0.130356	0.0979452	GO:0120036	GO:BP	plasma membrane bounded cell projection organization	22715	22797	2.0281
14	query_1	TRUE	3.17852e-12	1169	1097	122	0.111212	0.104363	GO:0048666	GO:BP	neuron development	22715	14981	2.16098
15	query_1	TRUE	5.88885e-12	1025	1097	111	0.101185	0.108293	GO:0000902	GO:BP	cell morphogenesis	22715	306	2.24236
16	query_1	TRUE	8.47766e-12	2600	1097	214	0.195077	0.0823077	GO:0009653	GO:BP	anatomical structure morphogenesis	22715	4023	1.7043
17	query_1	TRUE	2.53004e-11	5520	1097	379	0.345488	0.0686594	GO:0016043	GO:BP	cellular component organization	22715	5650	1.42169
18	query_1	TRUE	6.16157e-11	4068	1097	297	0.270738	0.0730088	GO:0048869	GO:BP	cellular developmental process	22715	15172	1.51176
19	query_1	TRUE	6.16383e-11	2146	1097	183	0.166819	0.0852749	GO:0048468	GO:BP	cell development	22715	14819	1.76574
20	query_1	TRUE	7.78322e-11	712	1097	85	0.077484	0.119382	GO:0034330	GO:BP	cell junction organization	22715	9855	2.47198
21	query_1	TRUE	7.85441e-11	4005	1097	293	0.267092	0.0731586	GO:0030154	GO:BP	cell differentiation	22715	7722	1.51486
22	query_1	TRUE	2.22658e-10	5690	1097	384	0.350046	0.0674868	GO:0071840	GO:BP	cellular component organization or biogenesis	22715	19777	1.39741
23	query_1	TRUE	2.22776e-10	1024	1097	107	0.0975387	0.104492	GO:0031175	GO:BP	neuron projection development	22715	8222	2.16366
24	query_1	TRUE	1.15999e-09	694	1097	81	0.0738377	0.116715	GO:0007610	GO:BP	behavior	22715	3472	2.41675
25	query_1	TRUE	1.89497e-09	1336	1097	126	0.114859	0.0943114	GO:0007155	GO:BP	cell adhesion	22715	3057	1.95286
26	query_1	TRUE	3.56963e-09	1348	1097	126	0.114859	0.0934718	GO:0022610	GO:BP	biological adhesion	22715	7608	1.93547
27	query_1	TRUE	7.80373e-09	640	1097	75	0.0683683	0.117188	GO:0048812	GO:BP	neuron projection morphogenesis	22715	15117	2.42654
28	query_1	TRUE	1.14533e-08	3617	1097	262	0.238833	0.0724357	GO:0065008	GO:BP	regulation of biological quality	22715	18629	1.49989
29	query_1	TRUE	1.32512e-08	660	1097	76	0.0692799	0.115152	GO:0048858	GO:BP	cell projection morphogenesis	22715	15162	2.38438
30	query_1	TRUE	1.50227e-08	769	1097	84	0.0765725	0.109233	GO:0032989	GO:BP	cellular component morphogenesis	22715	9185	2.26183
31	query_1	TRUE	2.16815e-08	462	1097	60	0.0546946	0.12987	GO:0050808	GO:BP	synapse organization	22715	15352	2.68915
32	query_1	TRUE	2.46215e-08	655	1097	75	0.0683683	0.114504	GO:0120039	GO:BP	plasma membrane bounded cell projection morphogenesis	22715	22798	2.37097
33	query_1	TRUE	2.54965e-08	590	1097	70	0.0638104	0.118644	GO:0048667	GO:BP	cell morphogenesis involved in neuron differentiation	22715	14982	2.4567
34	query_1	TRUE	2.73438e-08	683	1097	77	0.0701914	0.112738	GO:0032990	GO:BP	cell part morphogenesis	22715	9186	2.3344
35	query_1	TRUE	4.19947e-08	1771	1097	150	0.136737	0.0846979	GO:0051049	GO:BP	regulation of transport	22715	15555	1.75379
36	query_1	TRUE	4.85517e-08	2695	1097	206	0.187785	0.0764378	GO:0032879	GO:BP	regulation of localization	22715	9091	1.58276
37	query_1	TRUE	6.48873e-08	695	1097	77	0.0701914	0.110791	GO:0043269	GO:BP	regulation of ion transport	22715	12224	2.2941
38	query_1	TRUE	6.82203e-08	4230	1097	293	0.267092	0.0692671	GO:0006810	GO:BP	transport	22715	2768	1.43428
39	query_1	TRUE	8.13295e-08	739	1097	80	0.0729262	0.108254	GO:0000904	GO:BP	cell morphogenesis involved in differentiation	22715	308	2.24157
40	query_1	TRUE	1.5239e-07	4368	1097	299	0.272562	0.0684524	GO:0051234	GO:BP	establishment of localization	22715	15707	1.41741
41	query_1	TRUE	2.67602e-07	3090	1097	226	0.206016	0.0731392	GO:0010646	GO:BP	regulation of cell communication	22715	4793	1.51445
42	query_1	TRUE	2.80406e-07	2375	1097	184	0.16773	0.0774737	GO:0035556	GO:BP	intracellular signal transduction	22715	10475	1.60421
43	query_1	TRUE	3.53616e-07	3099	1097	226	0.206016	0.0729268	GO:0023051	GO:BP	regulation of signaling	22715	7653	1.51006
44	query_1	TRUE	6.40183e-07	413	1097	53	0.0483136	0.128329	GO:0034329	GO:BP	cell junction assembly	22715	9854	2.65725
45	query_1	TRUE	8.29223e-07	466	1097	57	0.0519599	0.122318	GO:0034765	GO:BP	regulation of ion transmembrane transport	22715	10051	2.53277
46	query_1	TRUE	8.63328e-07	15730	1097	852	0.776664	0.054164	GO:0009987	GO:BP	cellular process	22715	4275	1.12155
47	query_1	TRUE	1.52675e-06	1046	1097	98	0.0893345	0.0936902	GO:0034220	GO:BP	ion transmembrane transport	22715	9784	1.93999
48	query_1	TRUE	2.11503e-06	847	1097	84	0.0765725	0.0991736	GO:0030001	GO:BP	metal ion transport	22715	7671	2.05353
49	query_1	TRUE	2.13581e-06	556	1097	63	0.0574294	0.113309	GO:0034762	GO:BP	regulation of transmembrane transport	22715	10048	2.34624
50	query_1	TRUE	2.51088e-06	416	1097	52	0.047402	0.125	GO:0010959	GO:BP	regulation of metal ion transport	22715	5079	2.58831
51	query_1	TRUE	2.55766e-06	793	1097	80	0.0729262	0.100883	GO:0098660	GO:BP	inorganic ion transmembrane transport	22715	22033	2.08893
52	query_1	TRUE	3.58819e-06	1123	1097	102	0.0929809	0.0908281	GO:0006812	GO:BP	cation transport	22715	2770	1.88073
53	query_1	TRUE	4.43727e-06	140	1097	27	0.0246126	0.192857	GO:0035637	GO:BP	multicellular organismal signaling	22715	10531	3.99339
54	query_1	TRUE	5.53641e-06	438	1097	53	0.0483136	0.121005	GO:0042391	GO:BP	regulation of membrane potential	22715	11729	2.50558
55	query_1	TRUE	9.43329e-06	1455	1097	122	0.111212	0.0838488	GO:0007267	GO:BP	cell-cell signaling	22715	3160	1.73621
56	query_1	TRUE	1.06453e-05	229	1097	35	0.0319052	0.152838	GO:0007626	GO:BP	locomotory behavior	22715	3488	3.16474
57	query_1	TRUE	1.32693e-05	836	1097	81	0.0738377	0.09689	GO:0098655	GO:BP	cation transmembrane transport	22715	22028	2.00625
58	query_1	TRUE	1.83222e-05	5324	1097	340	0.309936	0.0638618	GO:0048522	GO:BP	positive regulation of cellular process	22715	14858	1.32235
59	query_1	TRUE	2.45344e-05	2391	1097	177	0.161349	0.0740276	GO:0050793	GO:BP	regulation of developmental process	22715	15339	1.53285
60	query_1	TRUE	2.59434e-05	5833	1097	366	0.333637	0.0627464	GO:0048518	GO:BP	positive regulation of biological process	22715	14854	1.29926
61	query_1	TRUE	3.16396e-05	971	1097	89	0.0811304	0.0916581	GO:0007417	GO:BP	central nervous system development	22715	3293	1.89792
62	query_1	TRUE	4.07835e-05	490	1097	55	0.0501367	0.112245	GO:0061564	GO:BP	axon development	22715	18272	2.3242
63	query_1	TRUE	4.91413e-05	729	1097	72	0.0656335	0.0987654	GO:0098662	GO:BP	inorganic cation transmembrane transport	22715	22035	2.04508
64	query_1	TRUE	5.18719e-05	687	1097	69	0.0628988	0.100437	GO:0098916	GO:BP	anterograde trans-synaptic signaling	22715	22182	2.07969
65	query_1	TRUE	5.18719e-05	687	1097	69	0.0628988	0.100437	GO:0007268	GO:BP	chemical synaptic transmission	22715	3161	2.07969
66	query_1	TRUE	6.74791e-05	2321	1097	171	0.15588	0.0736751	GO:0008104	GO:BP	protein localization	22715	3531	1.52555
67	query_1	TRUE	7.13661e-05	1967	1097	150	0.136737	0.0762583	GO:0006928	GO:BP	movement of cell or subcellular component	22715	2868	1.57904
68	query_1	TRUE	7.8191e-05	694	1097	69	0.0628988	0.0994236	GO:0099537	GO:BP	trans-synaptic signaling	22715	22352	2.05871
69	query_1	TRUE	8.25125e-05	202	1097	31	0.0282589	0.153465	GO:0071805	GO:BP	potassium ion transmembrane transport	22715	19753	3.17773
70	query_1	TRUE	9.40109e-05	726	1097	71	0.064722	0.0977961	GO:0099536	GO:BP	synaptic signaling	22715	22351	2.02501
71	query_1	TRUE	9.81776e-05	2575	1097	185	0.168642	0.0718447	GO:0022607	GO:BP	cellular component assembly	22715	7605	1.48765
72	query_1	TRUE	0.000105945	1500	1097	121	0.110301	0.0806667	GO:0006811	GO:BP	ion transport	22715	2769	1.67032
73	query_1	TRUE	0.000132886	7665	1097	456	0.415679	0.0594912	GO:0032501	GO:BP	multicellular organismal process	22715	8813	1.23185
74	query_1	TRUE	0.000135143	440	1097	50	0.0455789	0.113636	GO:0007409	GO:BP	axonogenesis	22715	3286	2.35301
75	query_1	TRUE	0.000168004	2231	1097	164	0.149499	0.0735096	GO:0051128	GO:BP	regulation of cellular component organization	22715	15613	1.52213
76	query_1	TRUE	0.000197008	354	1097	43	0.0391978	0.121469	GO:1904062	GO:BP	regulation of cation transmembrane transport	22715	27063	2.51519
77	query_1	TRUE	0.000321668	81	1097	18	0.0164084	0.222222	GO:0019226	GO:BP	transmission of nerve impulse	22715	6481	4.60144
78	query_1	TRUE	0.000482697	2667	1097	187	0.170465	0.0701162	GO:0051641	GO:BP	cellular localization	22715	16015	1.45186
79	query_1	TRUE	0.000512763	1609	1097	125	0.113947	0.077688	GO:0034613	GO:BP	cellular protein localization	22715	9991	1.60864
80	query_1	TRUE	0.00056615	174	1097	27	0.0246126	0.155172	GO:0007612	GO:BP	learning	22715	3474	3.21307
81	query_1	TRUE	0.000579379	231	1097	32	0.0291705	0.138528	GO:0006813	GO:BP	potassium ion transport	22715	2771	2.86843
82	query_1	TRUE	0.000675149	1617	1097	125	0.113947	0.0773036	GO:0070727	GO:BP	cellular macromolecule localization	22715	19044	1.60069
83	query_1	TRUE	0.000748523	1439	1097	114	0.10392	0.0792217	GO:0055085	GO:BP	transmembrane transport	22715	16803	1.6404
84	query_1	TRUE	0.000799447	2792	1097	193	0.175934	0.0691261	GO:0044085	GO:BP	cellular component biogenesis	22715	12639	1.43136
85	query_1	TRUE	0.000889701	2743	1097	190	0.1732	0.0692672	GO:0033036	GO:BP	macromolecule localization	22715	9213	1.43428
86	query_1	TRUE	0.000904372	724	1097	68	0.0619872	0.0939227	GO:0007420	GO:BP	brain development	22715	3296	1.94481
87	query_1	TRUE	0.000934034	11817	1097	654	0.596171	0.055344	GO:0065007	GO:BP	biological regulation	22715	18628	1.14598
88	query_1	TRUE	0.00131537	11191	1097	623	0.567912	0.0556697	GO:0050789	GO:BP	regulation of biological process	22715	15336	1.15272
89	query_1	TRUE	0.00167235	55	1097	14	0.0127621	0.254545	GO:0035176	GO:BP	social behavior	22715	10211	5.27074
90	query_1	TRUE	0.00208423	232	1097	31	0.0282589	0.133621	GO:0007411	GO:BP	axon guidance	22715	3287	2.76681
91	query_1	TRUE	0.00229513	233	1097	31	0.0282589	0.133047	GO:0097485	GO:BP	neuron projection guidance	22715	21874	2.75494
92	query_1	TRUE	0.00233634	2692	1097	185	0.168642	0.0687221	GO:0009966	GO:BP	regulation of signal transduction	22715	4268	1.42299
93	query_1	TRUE	0.00235742	773	1097	70	0.0638104	0.0905563	GO:0060322	GO:BP	head development	22715	17112	1.8751
94	query_1	TRUE	0.00249655	246	1097	32	0.0291705	0.130081	GO:0050807	GO:BP	regulation of synapse organization	22715	15351	2.69352
95	query_1	TRUE	0.00263225	335	1097	39	0.0355515	0.116418	GO:0050890	GO:BP	cognition	22715	15420	2.4106
96	query_1	TRUE	0.00322675	487	1097	50	0.0455789	0.102669	GO:0050804	GO:BP	modulation of chemical synaptic transmission	22715	15348	2.12592
97	query_1	TRUE	0.00340244	58	1097	14	0.0127621	0.241379	GO:0051703	GO:BP	biological process involved in intraspecies interaction between organisms	22715	16068	4.99811
98	query_1	TRUE	0.00342547	10693	1097	596	0.5433	0.0557374	GO:0050794	GO:BP	regulation of cellular process	22715	15340	1.15412
99	query_1	TRUE	0.00343137	488	1097	50	0.0455789	0.102459	GO:0099177	GO:BP	regulation of trans-synaptic signaling	22715	22321	2.12156
100	query_1	TRUE	0.00371424	813	1097	72	0.0656335	0.0885609	GO:0098609	GO:BP	cell-cell adhesion	22715	22021	1.83378
101	query_1	TRUE	0.00430652	252	1097	32	0.0291705	0.126984	GO:0050803	GO:BP	regulation of synapse structure or activity	22715	15347	2.62939
102	query_1	TRUE	0.00435691	2628	1097	180	0.164084	0.0684932	GO:0051239	GO:BP	regulation of multicellular organismal process	22715	15712	1.41825
103	query_1	TRUE	0.00486937	304	1097	36	0.0328168	0.118421	GO:0007611	GO:BP	learning or memory	22715	3473	2.45208
104	query_1	TRUE	0.00653573	2591	1097	177	0.161349	0.0683134	GO:0006793	GO:BP	phosphorus metabolic process	22715	2751	1.41453
105	query_1	TRUE	0.00666123	2574	1097	176	0.160438	0.0683761	GO:0006796	GO:BP	phosphate-containing compound metabolic process	22715	2754	1.41583
106	query_1	TRUE	0.00677355	1520	1097	115	0.104831	0.0756579	GO:0045595	GO:BP	regulation of cell differentiation	22715	13339	1.56661
107	query_1	TRUE	0.0078154	186	1097	26	0.023701	0.139785	GO:0007416	GO:BP	synapse assembly	22715	3292	2.89445
108	query_1	TRUE	0.00800786	198	1097	27	0.0246126	0.136364	GO:0099173	GO:BP	postsynapse organization	22715	22317	2.82361
109	query_1	TRUE	0.00888941	1495	1097	113	0.103008	0.0755853	GO:0016192	GO:BP	vesicle-mediated transport	22715	5747	1.5651
110	query_1	TRUE	0.00913869	46	1097	12	0.0109389	0.26087	GO:0008038	GO:BP	neuron recognition	22715	3506	5.40169
111	query_1	TRUE	0.00975995	165	1097	24	0.0218778	0.145455	GO:0030534	GO:BP	adult behavior	22715	7899	3.01185
112	query_1	TRUE	0.0114403	3484	1097	225	0.205105	0.0645809	GO:0048513	GO:BP	animal organ development	22715	14849	1.33724
113	query_1	TRUE	0.0132856	1762	1097	128	0.116682	0.0726447	GO:0040011	GO:BP	locomotion	22715	11470	1.50422
114	query_1	TRUE	0.0141599	1065	1097	86	0.0783956	0.0807512	GO:0051130	GO:BP	positive regulation of cellular component organization	22715	15615	1.67207
115	query_1	TRUE	0.0146985	135	1097	21	0.0191431	0.155556	GO:0001508	GO:BP	action potential	22715	429	3.22101
116	query_1	TRUE	0.0155872	280	1097	33	0.030082	0.117857	GO:0016358	GO:BP	dendrite development	22715	5811	2.44041
117	query_1	TRUE	0.0167569	170	1097	24	0.0218778	0.141176	GO:0001764	GO:BP	neuron migration	22715	542	2.92327
118	query_1	TRUE	0.0189167	1519	1097	113	0.103008	0.074391	GO:1902531	GO:BP	regulation of intracellular signal transduction	22715	25714	1.54038
119	query_1	TRUE	0.0211019	138	1097	21	0.0191431	0.152174	GO:0007043	GO:BP	cell-cell junction assembly	22715	2962	3.15098
120	query_1	TRUE	0.0230297	746	1097	65	0.0592525	0.0871314	GO:0030029	GO:BP	actin filament-based process	22715	7681	1.80418
121	query_1	TRUE	0.0272607	2813	1097	186	0.169553	0.0661216	GO:0065009	GO:BP	regulation of molecular function	22715	18630	1.36914
122	query_1	TRUE	0.0276099	6464	1097	379	0.345488	0.0586324	GO:0007154	GO:BP	cell communication	22715	3056	1.21407
123	query_1	TRUE	0.0295793	675	1097	60	0.0546946	0.0888889	GO:0120035	GO:BP	regulation of plasma membrane bounded cell projection organization	22715	22796	1.84058
124	query_1	TRUE	0.030578	846	1097	71	0.064722	0.0839243	GO:0032880	GO:BP	regulation of protein localization	22715	9092	1.73778
125	query_1	TRUE	0.0366006	265	1097	31	0.0282589	0.116981	GO:0098742	GO:BP	cell-cell adhesion via plasma-membrane adhesion molecules	22715	22087	2.42227
126	query_1	TRUE	0.0423195	622	1097	56	0.0510483	0.0900322	GO:0051668	GO:BP	localization within membrane	22715	16041	1.86425
127	query_1	TRUE	0.0424876	592	1097	54	0.0492252	0.0912162	GO:0044057	GO:BP	regulation of system process	22715	12612	1.88877
128	query_1	TRUE	0.0455079	2015	1097	140	0.127621	0.0694789	GO:0051649	GO:BP	establishment of localization in cell	22715	16023	1.43866
129	query_1	TRUE	0.0466229	564	1097	52	0.047402	0.0921986	GO:0072657	GO:BP	protein localization to membrane	22715	20389	1.90911
130	query_1	TRUE	0.0471134	62	1097	13	0.0118505	0.209677	GO:0008542	GO:BP	visual learning	22715	3614	4.34168
131	query_1	TRUE	0.0481569	19956	1097	1008	0.91887	0.0505111	GO:0008150	GO:BP	biological_process	22715	3532	1.04591
132	query_1	TRUE	0.0495065	1298	1097	98	0.0893345	0.0755008	GO:0007010	GO:BP	cytoskeleton organization	22715	2935	1.56335
133	query_1	TRUE	2.75875e-17	2003	1097	190	0.1732	0.0948577	GO:0030054	GO:CC	cell junction	22715	1025	1.96417
134	query_1	TRUE	1.05315e-15	1432	1097	147	0.134002	0.102654	GO:0045202	GO:CC	synapse	22715	2443	2.12559
135	query_1	TRUE	1.53308e-12	1512	1097	144	0.131267	0.0952381	GO:0043005	GO:CC	neuron projection	22715	2090	1.97204
136	query_1	TRUE	1.61927e-11	2374	1097	196	0.178669	0.0825611	GO:0042995	GO:CC	cell projection	22715	2089	1.70955
137	query_1	TRUE	2.01272e-11	2282	1097	190	0.1732	0.0832603	GO:0120025	GO:CC	plasma membrane bounded cell projection	22715	3858	1.72403
138	query_1	TRUE	1.62467e-10	309	1097	49	0.0446673	0.158576	GO:0045211	GO:CC	postsynaptic membrane	22715	2445	3.28355
139	query_1	TRUE	2.43836e-10	728	1097	83	0.0756609	0.114011	GO:0098794	GO:CC	postsynapse	22715	3622	2.36077
140	query_1	TRUE	7.40828e-10	461	1097	61	0.0556062	0.132321	GO:0098978	GO:CC	glutamatergic synapse	22715	3694	2.7399
141	query_1	TRUE	1.29816e-09	171	1097	34	0.0309936	0.19883	GO:0098936	GO:CC	intrinsic component of postsynaptic membrane	22715	3677	4.11708
142	query_1	TRUE	3.36739e-09	196	1097	36	0.0328168	0.183673	GO:0034703	GO:CC	cation channel complex	22715	1769	3.80323
143	query_1	TRUE	4.63359e-09	10352	1097	610	0.556062	0.0589258	GO:0005737	GO:CC	cytoplasm	22715	384	1.22015
144	query_1	TRUE	7.2112e-09	1283	1097	118	0.107566	0.0919719	GO:0098590	GO:CC	plasma membrane region	22715	3579	1.90441
145	query_1	TRUE	8.77373e-09	12911	1097	730	0.665451	0.0565409	GO:0005622	GO:CC	intracellular anatomical structure	22715	283	1.17076
146	query_1	TRUE	1.66521e-08	11812	1097	677	0.617138	0.0573146	GO:0043226	GO:CC	organelle	22715	2123	1.18678
147	query_1	TRUE	1.77114e-08	434	1097	56	0.0510483	0.129032	GO:0097060	GO:CC	synaptic membrane	22715	3243	2.6718
148	query_1	TRUE	3.50646e-08	162	1097	31	0.0282589	0.191358	GO:0099055	GO:CC	integral component of postsynaptic membrane	22715	3728	3.96235
149	query_1	TRUE	3.70351e-08	108	1097	25	0.0227894	0.231481	GO:0098948	GO:CC	intrinsic component of postsynaptic specialization membrane	22715	3683	4.79316
150	query_1	TRUE	8.11126e-08	17201	1097	916	0.835005	0.0532527	GO:0110165	GO:CC	cellular anatomical entity	22715	3854	1.10268
151	query_1	TRUE	8.45497e-08	229	1097	37	0.0337284	0.161572	GO:0099240	GO:CC	intrinsic component of synaptic membrane	22715	3771	3.34559
152	query_1	TRUE	1.6192e-07	1044	1097	98	0.0893345	0.0938697	GO:0036477	GO:CC	somatodendritic compartment	22715	1960	1.94371
153	query_1	TRUE	3.13348e-07	11521	1097	656	0.597995	0.0569395	GO:0043229	GO:CC	intracellular organelle	22715	2126	1.17902
154	query_1	TRUE	3.22292e-07	417	1097	52	0.047402	0.1247	GO:0098984	GO:CC	neuron to neuron synapse	22715	3700	2.5821
155	query_1	TRUE	3.24158e-07	262	1097	39	0.0355515	0.148855	GO:0034702	GO:CC	ion channel complex	22715	1768	3.08226
156	query_1	TRUE	4.56358e-07	210	1097	34	0.0309936	0.161905	GO:0099699	GO:CC	integral component of synaptic membrane	22715	3794	3.35248
157	query_1	TRUE	4.74026e-07	103	1097	23	0.0209663	0.223301	GO:0099060	GO:CC	integral component of postsynaptic specialization membrane	22715	3733	4.62378
158	query_1	TRUE	9.51358e-07	521	1097	59	0.053783	0.113244	GO:0098797	GO:CC	plasma membrane protein complex	22715	3624	2.34488
159	query_1	TRUE	9.55687e-07	392	1097	49	0.0446673	0.125	GO:0032279	GO:CC	asymmetric synapse	22715	1507	2.58831
160	query_1	TRUE	1.21043e-06	74	1097	19	0.01732	0.256757	GO:0099146	GO:CC	intrinsic component of postsynaptic density membrane	22715	3758	5.31653
161	query_1	TRUE	1.41258e-06	594	1097	64	0.0583409	0.107744	GO:0098793	GO:CC	presynapse	22715	3621	2.231
162	query_1	TRUE	3.09637e-06	484	1097	55	0.0501367	0.113636	GO:0005911	GO:CC	cell-cell junction	22715	536	2.35301
163	query_1	TRUE	3.7038e-06	421	1097	50	0.0455789	0.118765	GO:0099572	GO:CC	postsynaptic specialization	22715	3787	2.4592
164	query_1	TRUE	4.15341e-06	752	1097	74	0.0674567	0.0984043	GO:0030425	GO:CC	dendrite	22715	1099	2.0376
165	query_1	TRUE	4.65337e-06	754	1097	74	0.0674567	0.0981432	GO:0097447	GO:CC	dendritic tree	22715	3353	2.0322
166	query_1	TRUE	4.8778e-06	386	1097	47	0.0428441	0.121762	GO:0014069	GO:CC	postsynaptic density	22715	823	2.52125
167	query_1	TRUE	5.43761e-06	145	1097	26	0.023701	0.17931	GO:0099634	GO:CC	postsynaptic specialization membrane	22715	3793	3.71288
168	query_1	TRUE	6.96172e-06	1325	1097	111	0.101185	0.0837736	GO:0005887	GO:CC	integral component of plasma membrane	22715	515	1.73466
169	query_1	TRUE	7.08684e-06	747	1097	73	0.0665451	0.0977242	GO:0030424	GO:CC	axon	22715	1098	2.02352
170	query_1	TRUE	8.61169e-06	622	1097	64	0.0583409	0.102894	GO:0070161	GO:CC	anchoring junction	22715	2761	2.13057
171	query_1	TRUE	9.56116e-06	6080	1097	376	0.342753	0.0618421	GO:0071944	GO:CC	cell periphery	22715	3128	1.28053
172	query_1	TRUE	1.13992e-05	1401	1097	115	0.104831	0.0820842	GO:0031226	GO:CC	intrinsic component of plasma membrane	22715	1237	1.69967
173	query_1	TRUE	1.73105e-05	69	1097	17	0.0154968	0.246377	GO:0099061	GO:CC	integral component of postsynaptic density membrane	22715	3734	5.10159
174	query_1	TRUE	1.77419e-05	104	1097	21	0.0191431	0.201923	GO:0098839	GO:CC	postsynaptic density membrane	22715	3643	4.18111
175	query_1	TRUE	2.19731e-05	2098	1097	156	0.142206	0.0743565	GO:0005856	GO:CC	cytoskeleton	22715	491	1.53966
176	query_1	TRUE	3.68531e-05	5650	1097	350	0.319052	0.0619469	GO:0005886	GO:CC	plasma membrane	22715	514	1.2827
177	query_1	TRUE	4.2217e-05	9000	1097	520	0.47402	0.0577778	GO:0016020	GO:CC	membrane	22715	849	1.19637
178	query_1	TRUE	4.27336e-05	73	1097	17	0.0154968	0.232877	GO:0008076	GO:CC	voltage-gated potassium channel complex	22715	602	4.82206
179	query_1	TRUE	5.89711e-05	1428	1097	114	0.10392	0.0798319	GO:0005794	GO:CC	Golgi apparatus	22715	437	1.65304
180	query_1	TRUE	0.000121221	87	1097	18	0.0164084	0.206897	GO:0034705	GO:CC	potassium channel complex	22715	1771	4.2841
181	query_1	TRUE	0.000121361	336	1097	40	0.0364631	0.119048	GO:1902495	GO:CC	transmembrane transporter complex	22715	4013	2.46506
182	query_1	TRUE	0.000358049	350	1097	40	0.0364631	0.114286	GO:1990351	GO:CC	transporter complex	22715	4267	2.36645
183	query_1	TRUE	0.000475462	394	1097	43	0.0391978	0.109137	GO:0098857	GO:CC	membrane microdomain	22715	3654	2.25984
184	query_1	TRUE	0.000720657	10897	1097	604	0.550593	0.0554281	GO:0043227	GO:CC	membrane-bounded organelle	22715	2124	1.14772
185	query_1	TRUE	0.00094468	10502	1097	584	0.532361	0.0556085	GO:0043231	GO:CC	intracellular membrane-bounded organelle	22715	2128	1.15145
186	query_1	TRUE	0.00111447	393	1097	42	0.0382862	0.10687	GO:0045121	GO:CC	membrane raft	22715	2433	2.21291
187	query_1	TRUE	0.00132927	700	1097	63	0.0574294	0.09	GO:0043025	GO:CC	neuronal cell body	22715	2092	1.86358
188	query_1	TRUE	0.00139989	3874	1097	246	0.224248	0.0635003	GO:0012505	GO:CC	endomembrane system	22715	816	1.31487
189	query_1	TRUE	0.00144144	64	1097	14	0.0127621	0.21875	GO:0043198	GO:CC	dendritic shaft	22715	2113	4.52954
190	query_1	TRUE	0.00367634	1896	1097	134	0.122151	0.0706751	GO:0097708	GO:CC	intracellular vesicle	22715	3493	1.46343
191	query_1	TRUE	0.00368479	784	1097	67	0.0610757	0.0854592	GO:0044297	GO:CC	cell body	22715	2302	1.76956
192	query_1	TRUE	0.00395158	142	1097	21	0.0191431	0.147887	GO:0005912	GO:CC	adherens junction	22715	537	3.06222
193	query_1	TRUE	0.0044273	429	1097	43	0.0391978	0.100233	GO:0031252	GO:CC	cell leading edge	22715	1259	2.07547
194	query_1	TRUE	0.00463323	215	1097	27	0.0246126	0.125581	GO:0044309	GO:CC	neuron spine	22715	2314	2.60035
195	query_1	TRUE	0.00554031	1894	1097	133	0.12124	0.0702218	GO:0031410	GO:CC	cytoplasmic vesicle	22715	1320	1.45404
196	query_1	TRUE	0.0076238	1091	1097	85	0.077484	0.0779102	GO:0098796	GO:CC	membrane protein complex	22715	3623	1.61324
197	query_1	TRUE	0.0117798	20018	1097	1009	0.919781	0.0504046	GO:0005575	GO:CC	cellular_component	22715	239	1.0437
198	query_1	TRUE	0.0149137	98	1097	16	0.0145852	0.163265	GO:0098982	GO:CC	GABA-ergic synapse	22715	3698	3.38065
199	query_1	TRUE	0.0157202	167	1097	22	0.0200547	0.131737	GO:0042383	GO:CC	sarcolemma	22715	2021	2.7278
200	query_1	TRUE	0.0188568	69	1097	13	0.0118505	0.188406	GO:0060076	GO:CC	excitatory synapse	22715	2573	3.90122
201	query_1	TRUE	0.0192116	4127	1097	252	0.229717	0.0610613	GO:0043228	GO:CC	non-membrane-bounded organelle	22715	2125	1.26436
202	query_1	TRUE	0.0192116	4127	1097	252	0.229717	0.0610613	GO:0043232	GO:CC	intracellular non-membrane-bounded organelle	22715	2129	1.26436
203	query_1	TRUE	0.0218338	301	1097	32	0.0291705	0.106312	GO:0005938	GO:CC	cell cortex	22715	560	2.20135
204	query_1	TRUE	0.0255007	210	1097	25	0.0227894	0.119048	GO:0043197	GO:CC	dendritic spine	22715	2112	2.46506
205	query_1	TRUE	0.026404	2027	1097	137	0.124886	0.0675876	GO:0031982	GO:CC	vesicle	22715	1451	1.3995
206	query_1	TRUE	0.0316158	28	1097	8	0.00729262	0.285714	GO:0016342	GO:CC	catenin complex	22715	866	5.91613
207	query_1	TRUE	0.0354689	365	1097	36	0.0328168	0.0986301	GO:0150034	GO:CC	distal axon	22715	3996	2.04228
208	query_1	TRUE	1.60597e-17	9481	1097	607	0.553327	0.0640228	GO:0005515	GO:MF	protein binding	22715	1875	1.32569
209	query_1	TRUE	5.21385e-14	13451	1097	780	0.71103	0.0579883	GO:0005488	GO:MF	binding	22715	1858	1.20073
210	query_1	TRUE	1.70337e-08	266	1097	42	0.0382862	0.157895	GO:0050839	GO:MF	cell adhesion molecule binding	22715	9067	3.26944
211	query_1	TRUE	5.45152e-07	5446	1097	351	0.319964	0.064451	GO:0043167	GO:MF	ion binding	22715	6761	1.33455
212	query_1	TRUE	1.69565e-06	405	1097	50	0.0455789	0.123457	GO:0060589	GO:MF	nucleoside-triphosphatase regulator activity	22715	9579	2.55635
213	query_1	TRUE	1.69565e-06	405	1097	50	0.0455789	0.123457	GO:0030695	GO:MF	GTPase regulator activity	22715	4926	2.55635
214	query_1	TRUE	3.32298e-06	302	1097	41	0.0373747	0.135762	GO:0005261	GO:MF	cation channel activity	22715	1738	2.81114
215	query_1	TRUE	3.46072e-06	179	1097	30	0.0273473	0.167598	GO:0005244	GO:MF	voltage-gated ion channel activity	22715	1726	3.47036
216	query_1	TRUE	3.96441e-06	180	1097	30	0.0273473	0.166667	GO:0022832	GO:MF	voltage-gated channel activity	22715	4660	3.45108
217	query_1	TRUE	5.62342e-06	19822	1097	1016	0.926162	0.0512562	GO:0003674	GO:MF	molecular_function	22715	395	1.06133
218	query_1	TRUE	6.6039e-06	63	1097	17	0.0154968	0.269841	GO:0045296	GO:MF	cadherin binding	22715	7161	5.58746
219	query_1	TRUE	6.64605e-06	133	1097	25	0.0227894	0.18797	GO:0022843	GO:MF	voltage-gated cation channel activity	22715	4668	3.89219
220	query_1	TRUE	7.2212e-06	310	1097	41	0.0373747	0.132258	GO:0022836	GO:MF	gated channel activity	22715	4663	2.7386
221	query_1	TRUE	2.94284e-05	942	1097	85	0.077484	0.0902335	GO:0008092	GO:MF	cytoskeletal protein binding	22715	1955	1.86842
222	query_1	TRUE	3.91593e-05	445	1097	50	0.0455789	0.11236	GO:0015267	GO:MF	channel activity	22715	3065	2.32657
223	query_1	TRUE	3.91593e-05	445	1097	50	0.0455789	0.11236	GO:0022803	GO:MF	passive transmembrane transporter activity	22715	4647	2.32657
224	query_1	TRUE	8.14709e-05	402	1097	46	0.0419325	0.114428	GO:0005216	GO:MF	ion channel activity	22715	1707	2.3694
225	query_1	TRUE	0.000129093	395	1097	45	0.041021	0.113924	GO:0046873	GO:MF	metal ion transmembrane transporter activity	22715	7317	2.35897
226	query_1	TRUE	0.000822459	227	1097	30	0.0273473	0.132159	GO:0005096	GO:MF	GTPase activator activity	22715	1601	2.73654
227	query_1	TRUE	0.000870242	2136	1097	152	0.13856	0.071161	GO:0019899	GO:MF	enzyme binding	22715	4609	1.47349
228	query_1	TRUE	0.000881241	147	1097	23	0.0209663	0.156463	GO:0015079	GO:MF	potassium ion transmembrane transporter activity	22715	2904	3.23979
229	query_1	TRUE	0.00123464	584	1097	56	0.0510483	0.0958904	GO:0008324	GO:MF	cation transmembrane transporter activity	22715	2094	1.98555
230	query_1	TRUE	0.00178689	665	1097	61	0.0556062	0.0917293	GO:0015318	GO:MF	inorganic molecular entity transmembrane transporter activity	22715	3106	1.89939
231	query_1	TRUE	0.00192095	534	1097	52	0.047402	0.0973783	GO:0022890	GO:MF	inorganic cation transmembrane transporter activity	22715	4703	2.01636
232	query_1	TRUE	0.00272535	113	1097	19	0.01732	0.168142	GO:0005267	GO:MF	potassium channel activity	22715	1740	3.48162
233	query_1	TRUE	0.00383053	788	1097	68	0.0619872	0.0862944	GO:0015075	GO:MF	ion transmembrane transporter activity	22715	2901	1.78685
234	query_1	TRUE	0.00423485	3847	1097	243	0.221513	0.0631661	GO:0043169	GO:MF	cation binding	22715	6763	1.30795
235	query_1	TRUE	0.00825922	3751	1097	236	0.215132	0.0629166	GO:0046872	GO:MF	metal ion binding	22715	7316	1.30278
236	query_1	TRUE	0.0177292	547	1097	50	0.0455789	0.0914077	GO:0004672	GO:MF	protein kinase activity	22715	1247	1.89273
237	query_1	TRUE	0.0203805	107	1097	17	0.0154968	0.158879	GO:0005262	GO:MF	calcium channel activity	22715	1739	3.28981
238	query_1	TRUE	0.0223706	1107	1097	85	0.077484	0.0767841	GO:0005215	GO:MF	transporter activity	22715	1706	1.58993
239	query_1	TRUE	0.0236672	142	1097	20	0.0182315	0.140845	GO:0044325	GO:MF	transmembrane transporter binding	22715	7054	2.9164
240	query_1	TRUE	0.0278696	648	1097	56	0.0510483	0.0864198	GO:0016773	GO:MF	phosphotransferase activity, alcohol group as acceptor	22715	3739	1.78945
241	query_1	TRUE	0.0295847	325	1097	34	0.0309936	0.104615	GO:0106310	GO:MF	protein serine kinase activity	22715	11606	2.16622
242	query_1	TRUE	0.0324325	667	1097	57	0.0519599	0.0854573	GO:0005509	GO:MF	calcium ion binding	22715	1873	1.76952
243	query_1	TRUE	0.0368296	1023	1097	79	0.0720146	0.0772239	GO:0022857	GO:MF	transmembrane transporter activity	22715	4678	1.59903
244	query_1	TRUE	0.0401333	474	1097	44	0.0401094	0.092827	GO:0008047	GO:MF	enzyme activator activity	22715	1940	1.92212
245	query_1	TRUE	0.0423012	43	1097	10	0.00911577	0.232558	GO:0005245	GO:MF	voltage-gated calcium channel activity	22715	1727	4.81546
246	query_1	TRUE	2.49843e-05	1882	1097	146	0.13309	0.077577	HP:0003808	HP	Abnormal muscle tone	22715	2701	1.60635
247	query_1	TRUE	2.72398e-05	1703	1097	135	0.123063	0.0792719	HP:0001250	HP	Seizure	22715	954	1.64144
248	query_1	TRUE	0.000197927	1594	1097	125	0.113947	0.0784191	HP:0001252	HP	Hypotonia	22715	956	1.62378
249	query_1	TRUE	0.000275748	4420	1097	284	0.258888	0.0642534	HP:0000118	HP	Phenotypic abnormality	22715	102	1.33046
250	query_1	TRUE	0.000294127	4423	1097	284	0.258888	0.0642098	HP:0000001	HP	HP root	22715	1	1.32956
251	query_1	TRUE	0.000550436	3205	1097	216	0.196901	0.0673947	HP:0012638	HP	Abnormal nervous system physiology	22715	9059	1.39551
252	query_1	TRUE	0.000630727	580	1097	58	0.0528715	0.1	HP:0000729	HP	Autistic behavior	22715	570	2.07065
253	query_1	TRUE	0.000667434	1983	1097	146	0.13309	0.0736258	HP:0012758	HP	Neurodevelopmental delay	22715	9179	1.52453
254	query_1	TRUE	0.0012571	2211	1097	158	0.144029	0.0714609	HP:0011804	HP	Abnormal muscle physiology	22715	8237	1.4797
255	query_1	TRUE	0.00132804	185	1097	27	0.0246126	0.145946	HP:0002133	HP	Status epilepticus	22715	1572	3.02203
256	query_1	TRUE	0.00184194	4138	1097	264	0.240656	0.0637989	HP:0000005	HP	Mode of inheritance	22715	4	1.32105
257	query_1	TRUE	0.00246961	1047	1097	87	0.0793072	0.0830946	HP:0010993	HP	Abnormality of the cerebral subcortex	22715	7445	1.7206
258	query_1	TRUE	0.00247944	2534	1097	175	0.159526	0.0690608	HP:0003011	HP	Abnormality of the musculature	22715	2186	1.43
259	query_1	TRUE	0.00287037	2050	1097	147	0.134002	0.0717073	HP:0000929	HP	Abnormal skull morphology	22715	729	1.48481
260	query_1	TRUE	0.00303476	493	1097	50	0.0455789	0.10142	HP:0000752	HP	Hyperactivity	22715	590	2.10005
261	query_1	TRUE	0.00332676	279	1097	34	0.0309936	0.121864	HP:0011361	HP	Congenital abnormal hair pattern	22715	7800	2.52337
262	query_1	TRUE	0.00399615	256	1097	32	0.0291705	0.125	HP:0000219	HP	Thin upper lip vermilion	22715	185	2.58831
263	query_1	TRUE	0.00555357	988	1097	82	0.0747493	0.082996	HP:0000290	HP	Abnormality of the forehead	22715	239	1.71855
264	query_1	TRUE	0.00585628	2303	1097	160	0.145852	0.0694746	HP:0009121	HP	Abnormal axial skeleton morphology	22715	5703	1.43857
265	query_1	TRUE	0.00591574	3418	1097	222	0.20237	0.0649503	HP:0000707	HP	Abnormality of the nervous system	22715	551	1.34489
266	query_1	TRUE	0.00747082	3319	1097	216	0.196901	0.0650798	HP:0033127	HP	Abnormality of the musculoskeletal system	22715	13080	1.34757
267	query_1	TRUE	0.00865265	2283	1097	158	0.144029	0.0692072	HP:0012443	HP	Abnormality of brain morphology	22715	8866	1.43304
268	query_1	TRUE	0.00941956	372	1097	40	0.0364631	0.107527	HP:0000233	HP	Thin vermilion border	22715	196	2.2265
269	query_1	TRUE	0.00965347	1800	1097	130	0.118505	0.0722222	HP:0100547	HP	Abnormality of forebrain morphology	22715	15045	1.49547
270	query_1	TRUE	0.00991931	955	1097	79	0.0720146	0.0827225	HP:0002500	HP	Abnormal cerebral white matter morphology	22715	1817	1.71289
271	query_1	TRUE	0.0113256	1737	1097	126	0.114859	0.0725389	HP:0000006	HP	Autosomal dominant inheritance	22715	5	1.50202
272	query_1	TRUE	0.0123393	2869	1097	190	0.1732	0.0662252	HP:0000234	HP	Abnormality of the head	22715	197	1.37129
273	query_1	TRUE	0.0136562	1864	1097	133	0.12124	0.0713519	HP:0100022	HP	Abnormality of movement	22715	14533	1.47745
274	query_1	TRUE	0.0136728	1607	1097	118	0.107566	0.0734287	HP:0001263	HP	Global developmental delay	22715	964	1.52045
275	query_1	TRUE	0.0136752	2443	1097	166	0.151322	0.0679492	HP:0012759	HP	Neurodevelopmental abnormality	22715	9180	1.40699
276	query_1	TRUE	0.0155484	2807	1097	186	0.169553	0.0662629	HP:0000924	HP	Abnormality of the skeletal system	22715	725	1.37207
277	query_1	TRUE	0.01593	339	1097	37	0.0337284	0.109145	HP:0006919	HP	Abnormal aggressive, impulsive or violent behavior	22715	4516	2.26
278	query_1	TRUE	0.0188235	288	1097	33	0.030082	0.114583	HP:0007359	HP	Focal-onset seizure	22715	4723	2.37262
279	query_1	TRUE	0.0198117	2405	1097	163	0.148587	0.0677755	HP:0011446	HP	Abnormality of higher mental function	22715	7883	1.40339
280	query_1	TRUE	0.0198766	1774	1097	127	0.11577	0.0715896	HP:0002060	HP	Abnormal cerebral morphology	22715	1518	1.48237
281	query_1	TRUE	0.0202225	1723	1097	124	0.113036	0.0719675	HP:0001249	HP	Intellectual disability	22715	953	1.49019
282	query_1	TRUE	0.0202574	815	1097	69	0.0628988	0.0846626	HP:0001273	HP	Abnormal corpus callosum morphology	22715	973	1.75306
283	query_1	TRUE	0.0211741	2497	1097	168	0.153145	0.0672807	HP:0002011	HP	Morphological central nervous system abnormality	22715	1478	1.39315
284	query_1	TRUE	0.0219762	2895	1097	190	0.1732	0.0656304	HP:0000152	HP	Abnormality of head or neck	22715	133	1.35897
285	query_1	TRUE	0.0229635	2626	1097	175	0.159526	0.0666413	HP:0000271	HP	Abnormality of the face	22715	224	1.37991
286	query_1	TRUE	0.0252177	1060	1097	84	0.0765725	0.0792453	HP:0001999	HP	Abnormal facial shape	22715	1470	1.64089
287	query_1	TRUE	0.0307057	2711	1097	179	0.163172	0.0660273	HP:0011842	HP	Abnormality of skeletal morphology	22715	8274	1.36719
288	query_1	TRUE	0.0307478	2693	1097	178	0.162261	0.0660973	HP:0000478	HP	Abnormality of the eye	22715	363	1.36864
289	query_1	TRUE	0.0417368	2205	1097	150	0.136737	0.0680272	HP:0012373	HP	Abnormal eye physiology	22715	8797	1.4086
290	query_1	TRUE	0.0426966	453	1097	44	0.0401094	0.0971302	HP:0000494	HP	Downslanted palpebral fissures	22715	377	2.01122
291	query_1	TRUE	0.0475123	836	1097	69	0.0628988	0.0825359	HP:0001257	HP	Spasticity	22715	959	1.70903
292	query_1	TRUE	0.0497388	315	1097	34	0.0309936	0.107937	HP:0010720	HP	Abnormal hair pattern	22715	7185	2.23498
293	query_1	TRUE	0.000728577	75	1097	15	0.0136737	0.2	KEGG:05412	KEGG	Arrhythmogenic right ventricular cardiomyopathy	22715	469	4.14129
294	query_1	TRUE	0.0410659	71	1097	12	0.0109389	0.169014	KEGG:00562	KEGG	Inositol phosphate metabolism	22715	85	3.49969
295	query_1	TRUE	7.64728e-34	6719	1097	518	0.472197	0.0770948	MIRNA:000000	MIRNA	MIRNA root	22715	1	1.59636
296	query_1	TRUE	4.19911e-06	376	1097	46	0.0419325	0.12234	MIRNA:mmu-miR-425-5p	MIRNA	mmu-miR-425-5p	22715	539	2.53324
297	query_1	TRUE	4.78703e-05	243	1097	33	0.030082	0.135802	MIRNA:mmu-miR-758-3p	MIRNA	mmu-miR-758-3p	22715	894	2.81199
298	query_1	TRUE	0.000628043	390	1097	42	0.0382862	0.107692	MIRNA:mmu-miR-466l-5p	MIRNA	mmu-miR-466l-5p	22715	591	2.22993
299	query_1	TRUE	0.000819857	394	1097	42	0.0382862	0.106599	MIRNA:mmu-miR-466i-5p	MIRNA	mmu-miR-466i-5p	22715	587	2.20729
300	query_1	TRUE	0.000819857	394	1097	42	0.0382862	0.106599	MIRNA:mmu-miR-466k	MIRNA	mmu-miR-466k	22715	589	2.20729
301	query_1	TRUE	0.000819857	394	1097	42	0.0382862	0.106599	MIRNA:mmu-miR-466d-5p	MIRNA	mmu-miR-466d-5p	22715	577	2.20729
302	query_1	TRUE	0.000856647	507	1097	50	0.0455789	0.0986193	MIRNA:mmu-miR-9-5p	MIRNA	mmu-miR-9-5p	22715	950	2.04206
303	query_1	TRUE	0.00127542	387	1097	41	0.0373747	0.105943	MIRNA:mmu-miR-17-5p	MIRNA	mmu-miR-17-5p	22715	115	2.19371
304	query_1	TRUE	0.00128275	10	1097	6	0.00546946	0.6	MIRNA:mmu-miR-183-5p	MIRNA	mmu-miR-183-5p	22715	124	12.4239
305	query_1	TRUE	0.00129968	333	1097	37	0.0337284	0.111111	MIRNA:mmu-miR-34b-5p	MIRNA	mmu-miR-34b-5p	22715	477	2.30072
306	query_1	TRUE	0.00136573	294	1097	34	0.0309936	0.115646	MIRNA:mmu-miR-223-3p	MIRNA	mmu-miR-223-3p	22715	264	2.39463
307	query_1	TRUE	0.00289289	331	1097	36	0.0328168	0.108761	MIRNA:mmu-miR-324-3p	MIRNA	mmu-miR-324-3p	22715	423	2.25206
308	query_1	TRUE	0.00328579	402	1097	41	0.0373747	0.10199	MIRNA:mmu-miR-26a-5p	MIRNA	mmu-miR-26a-5p	22715	275	2.11185
309	query_1	TRUE	0.00355055	307	1097	34	0.0309936	0.110749	MIRNA:mmu-miR-19b-3p	MIRNA	mmu-miR-19b-3p	22715	217	2.29322
310	query_1	TRUE	0.00549989	172	1097	23	0.0209663	0.133721	MIRNA:mmu-miR-5101	MIRNA	mmu-miR-5101	22715	656	2.76889
311	query_1	TRUE	0.00656831	428	1097	42	0.0382862	0.0981308	MIRNA:mmu-miR-7b-5p	MIRNA	mmu-miR-7b-5p	22715	917	2.03194
312	query_1	TRUE	0.00858209	141	1097	20	0.0182315	0.141844	MIRNA:mmu-miR-410-3p	MIRNA	mmu-miR-410-3p	22715	529	2.93709
313	query_1	TRUE	0.00858209	141	1097	20	0.0182315	0.141844	MIRNA:mmu-miR-344e-3p	MIRNA	mmu-miR-344e-3p	22715	454	2.93709
314	query_1	TRUE	0.00858209	141	1097	20	0.0182315	0.141844	MIRNA:mmu-miR-344d-3p	MIRNA	mmu-miR-344d-3p	22715	453	2.93709
315	query_1	TRUE	0.0127327	559	1097	50	0.0455789	0.0894454	MIRNA:mmu-miR-340-5p	MIRNA	mmu-miR-340-5p	22715	446	1.8521
316	query_1	TRUE	0.0209213	334	1097	34	0.0309936	0.101796	MIRNA:mmu-miR-297a-5p	MIRNA	mmu-miR-297a-5p	22715	302	2.10784
317	query_1	TRUE	0.0322605	458	1097	42	0.0382862	0.0917031	MIRNA:mmu-miR-181a-5p	MIRNA	mmu-miR-181a-5p	22715	116	1.89885
318	query_1	TRUE	2.09057e-05	2006	1097	151	0.137648	0.0752742	REAC:R-MMU-162582	REAC	Signal Transduction	22715	1358	1.55866
319	query_1	TRUE	0.00128473	299	1097	35	0.0319052	0.117057	REAC:R-MMU-112316	REAC	Neuronal System	22715	910	2.42383
320	query_1	TRUE	0.00212553	359	1097	39	0.0355515	0.108635	REAC:R-MMU-9012999	REAC	RHO GTPase cycle	22715	1114	2.24945
321	query_1	TRUE	0.00322789	8195	1097	467	0.425706	0.056986	REAC:0000000	REAC	REACTOME root term	22715	1700	1.17998
322	query_1	TRUE	0.00802896	63	1097	13	0.0118505	0.206349	REAC:R-MMU-6794362	REAC	Protein-protein interactions at synapses	22715	1088	4.27276
323	query_1	TRUE	0.0166547	142	1097	20	0.0182315	0.140845	REAC:R-MMU-9013149	REAC	RAC1 GTPase cycle	22715	1105	2.9164
324	query_1	TRUE	3.43667e-27	11756	1097	751	0.684594	0.0638823	TF:M04662_1	TF	Factor: FOXN4; motif: NNWANNCGWMCGCGTCNNNNMT; match class: 1	22715	1157	1.32278
325	query_1	TRUE	2.08321e-25	11210	1097	720	0.656335	0.0642284	TF:M00716_1	TF	Factor: ZF5; motif: GSGCGCGR; match class: 1	22715	3825	1.32994
326	query_1	TRUE	3.86967e-25	13597	1097	827	0.753874	0.0608222	TF:M00716	TF	Factor: ZF5; motif: GSGCGCGR	22715	3824	1.25941
327	query_1	TRUE	1.19091e-24	14495	1097	864	0.787603	0.0596068	TF:M04662	TF	Factor: FOXN4; motif: NNWANNCGWMCGCGTCNNNNMT	22715	1156	1.23425
328	query_1	TRUE	3.18577e-24	14620	1097	868	0.791249	0.0593707	TF:M01240	TF	Factor: BEN; motif: CAGCGRNV	22715	278	1.22936
329	query_1	TRUE	2.00171e-23	11052	1097	706	0.643573	0.0638798	TF:M01240_1	TF	Factor: BEN; motif: CAGCGRNV; match class: 1	22715	279	1.32273
330	query_1	TRUE	8.05777e-23	6529	1097	476	0.433911	0.0729055	TF:M00803_1	TF	Factor: E2F; motif: GGCGSG; match class: 1	22715	775	1.50962
331	query_1	TRUE	1.79084e-22	9666	1097	636	0.579763	0.0657976	TF:M00803	TF	Factor: E2F; motif: GGCGSG	22715	774	1.36244
332	query_1	TRUE	2.15224e-22	10164	1097	660	0.601641	0.0649351	TF:M03876	TF	Factor: Kaiso; motif: GCMGGGRGCRGS	22715	1818	1.34458
333	query_1	TRUE	2.51053e-22	5448	1097	415	0.378304	0.0761747	TF:M02933_1	TF	Factor: ZF5; motif: GYCGCGCARNGCNN; match class: 1	22715	3839	1.57731
334	query_1	TRUE	4.80677e-22	13206	1097	800	0.729262	0.0605785	TF:M00333	TF	Factor: ZF5; motif: NRNGNGCGCGCWN	22715	3826	1.25437
335	query_1	TRUE	1.43295e-21	10369	1097	667	0.608022	0.0643264	TF:M00333_1	TF	Factor: ZF5; motif: NRNGNGCGCGCWN; match class: 1	22715	3827	1.33197
336	query_1	TRUE	4.79385e-21	8822	1097	589	0.536919	0.0667649	TF:M02933	TF	Factor: ZF5; motif: GYCGCGCARNGCNN	22715	3838	1.38247
337	query_1	TRUE	9.00245e-21	9851	1097	639	0.582498	0.0648665	TF:M10375	TF	Factor: Sp1; motif: GGNGGGGGNGGGGGMGGGGCNGGG	22715	3226	1.34316
338	query_1	TRUE	4.14433e-20	12311	1097	753	0.686418	0.0611648	TF:M10276	TF	Factor: Kaiso; motif: SARNYCTCGCGAGAN	22715	3790	1.26651
339	query_1	TRUE	2.16284e-19	5411	1097	403	0.367366	0.0744779	TF:M03876_1	TF	Factor: Kaiso; motif: GCMGGGRGCRGS; match class: 1	22715	1819	1.54217
340	query_1	TRUE	2.60544e-19	13891	1097	821	0.748405	0.059103	TF:M07991	TF	Factor: Hes1; motif: NNCACGYGNN	22715	1436	1.22381
341	query_1	TRUE	7.89083e-19	8667	1097	573	0.522334	0.0661128	TF:M08995_1	TF	Factor: CTCF; motif: NAGGGGGCGCNNKNNNN; match class: 1	22715	613	1.36896
342	query_1	TRUE	2.458e-18	13046	1097	780	0.71103	0.0597884	TF:M10209	TF	Factor: E2F-1; motif: GNGGGCGGGRMN	22715	728	1.23801
343	query_1	TRUE	2.82899e-18	6699	1097	469	0.42753	0.0700104	TF:M08867	TF	Factor: AP2; motif: GCCYGSGGSN	22715	116	1.44967
344	query_1	TRUE	3.90286e-18	10404	1097	656	0.597995	0.0630527	TF:M02089	TF	Factor: E2F-3; motif: GGCGGGN	22715	752	1.3056
345	query_1	TRUE	4.62052e-18	4676	1097	357	0.325433	0.0763473	TF:M01873	TF	Factor: Egr-1; motif: GCGGGGGCGG	22715	836	1.58088
346	query_1	TRUE	3.11747e-17	9210	1097	594	0.541477	0.0644951	TF:M10276_1	TF	Factor: Kaiso; motif: SARNYCTCGCGAGAN; match class: 1	22715	3791	1.33547
347	query_1	TRUE	3.48733e-17	5391	1097	394	0.359161	0.0730848	TF:M08878	TF	Factor: EGR; motif: CGCCCCCGCNN	22715	860	1.51333
348	query_1	TRUE	6.22332e-17	6233	1097	439	0.400182	0.0704316	TF:M00800	TF	Factor: AP-2; motif: GSCCSCRGGCNRNRNN	22715	114	1.45839
349	query_1	TRUE	8.39375e-17	5671	1097	408	0.371923	0.071945	TF:M07354	TF	Factor: Egr-1; motif: GCGGGGGCGG	22715	834	1.48973
350	query_1	TRUE	9.02352e-17	9876	1097	625	0.569736	0.0632847	TF:M10209_1	TF	Factor: E2F-1; motif: GNGGGCGGGRMN; match class: 1	22715	729	1.3104
351	query_1	TRUE	1.51064e-16	8904	1097	576	0.525068	0.06469	TF:M12470	TF	Factor: Foxn1; motif: RGAMGC	22715	1154	1.3395
352	query_1	TRUE	1.82699e-16	9494	1097	605	0.551504	0.0637245	TF:M02090	TF	Factor: E2F-4; motif: GCGGGAAANA	22715	762	1.31951
353	query_1	TRUE	4.15905e-16	6199	1097	434	0.395624	0.0700113	TF:M01219	TF	Factor: SP1:SP3; motif: CCSCCCCCYCC	22715	3220	1.44969
354	query_1	TRUE	4.79642e-16	7453	1097	500	0.455789	0.0670871	TF:M00189	TF	Factor: AP-2; motif: MKCCCSCNGGCG	22715	118	1.38914
355	query_1	TRUE	7.5831e-16	13677	1097	799	0.72835	0.0584192	TF:M07289	TF	Factor: GKLF; motif: NNNRGGNGNGGSN	22715	1350	1.20966
356	query_1	TRUE	8.29705e-16	7107	1097	481	0.438469	0.0676798	TF:M01104	TF	Factor: MOVO-B; motif: GNGGGGG	22715	2110	1.40141
357	query_1	TRUE	9.97423e-16	17494	1097	959	0.874202	0.0548188	TF:M01822_1	TF	Factor: CPBP; motif: SNCCCNN; match class: 1	22715	543	1.1351
358	query_1	TRUE	1.72341e-15	6431	1097	444	0.40474	0.0690406	TF:M02089_1	TF	Factor: E2F-3; motif: GGCGGGN; match class: 1	22715	753	1.42959
359	query_1	TRUE	9.90445e-15	3079	1097	252	0.229717	0.0818448	TF:M01104_1	TF	Factor: MOVO-B; motif: GNGGGGG; match class: 1	22715	2111	1.69472
360	query_1	TRUE	1.04772e-14	4946	1097	360	0.328168	0.0727861	TF:M05599	TF	Factor: WT1; motif: NGCGGGGGGGTSMMCYN	22715	3734	1.50714
361	query_1	TRUE	1.86629e-14	12956	1097	761	0.69371	0.0587373	TF:M08995	TF	Factor: CTCF; motif: NAGGGGGCGCNNKNNNN	22715	612	1.21624
362	query_1	TRUE	2.15924e-14	6836	1097	461	0.420237	0.0674371	TF:M10375_1	TF	Factor: Sp1; motif: GGNGGGGGNGGGGGMGGGGCNGGG; match class: 1	22715	3227	1.39638
363	query_1	TRUE	4.28911e-14	6993	1097	468	0.426618	0.0669241	TF:M02036	TF	Factor: WT1; motif: CGCCCCCNCN	22715	3742	1.38576
364	query_1	TRUE	6.34018e-14	8327	1097	536	0.488605	0.0643689	TF:M07250	TF	Factor: E2F-1; motif: NNNSSCGCSAANN	22715	736	1.33285
365	query_1	TRUE	6.58073e-14	2568	1097	218	0.198724	0.084891	TF:M01199_1	TF	Factor: RNF96; motif: BCCCGCRGCC; match class: 1	22715	2915	1.75779
366	query_1	TRUE	6.67456e-14	5935	1097	411	0.374658	0.0692502	TF:M01199	TF	Factor: RNF96; motif: BCCCGCRGCC	22715	2914	1.43393
367	query_1	TRUE	9.94598e-14	3438	1097	270	0.246126	0.078534	TF:M00189_1	TF	Factor: AP-2; motif: MKCCCSCNGGCG; match class: 1	22715	119	1.62616
368	query_1	TRUE	1.37015e-13	10293	1097	632	0.576117	0.061401	TF:M07991_1	TF	Factor: Hes1; motif: NNCACGYGNN; match class: 1	22715	1437	1.2714
369	query_1	TRUE	1.56409e-13	5704	1097	397	0.361896	0.0696003	TF:M01857	TF	Factor: AP-2alpha; motif: NGCCYSNNGSN	22715	98	1.44118
370	query_1	TRUE	2.03594e-13	6196	1097	423	0.385597	0.0682699	TF:M03893	TF	Factor: WT1; motif: GNGGGGGCGGGG	22715	3744	1.41363
371	query_1	TRUE	3.66052e-13	18289	1097	982	0.895169	0.0536935	TF:M01160_1	TF	Factor: Kid3; motif: CCACN; match class: 1	22715	1821	1.1118
372	query_1	TRUE	8.32124e-13	5154	1097	364	0.331814	0.0706248	TF:M01598	TF	Factor: ZBED6; motif: NRRGCTCGCCNN	22715	3774	1.46239
373	query_1	TRUE	1.06509e-12	2945	1097	237	0.216044	0.0804754	TF:M02036_1	TF	Factor: WT1; motif: CGCCCCCNCN; match class: 1	22715	3743	1.66636
374	query_1	TRUE	1.08352e-12	4693	1097	338	0.308113	0.0720222	TF:M01858	TF	Factor: AP-2beta; motif: GCNNNGGSCNGVGGGN	22715	100	1.49132
375	query_1	TRUE	2.15349e-12	6713	1097	446	0.406563	0.0664383	TF:M05494	TF	Factor: Egr-2; motif: GCGTGGGCGG	22715	840	1.3757
376	query_1	TRUE	7.42903e-12	4095	1097	301	0.274385	0.0735043	TF:M10213	TF	Factor: Egr-1; motif: NNGCGKGGGCGGGG	22715	832	1.52201
377	query_1	TRUE	7.75829e-12	6494	1097	432	0.393801	0.0665229	TF:M03811	TF	Factor: AP-2gamma; motif: GCCYNCRGSN	22715	110	1.37746
378	query_1	TRUE	9.02861e-12	12446	1097	726	0.661805	0.058332	TF:M02844	TF	Factor: BCL6B; motif: NNNNCCGCCCCWNNNN	22715	262	1.20785
379	query_1	TRUE	1.7239e-11	8683	1097	543	0.494986	0.062536	TF:M02835	TF	Factor: Zic1; motif: NNCCCCCGGGGGGG	22715	4122	1.2949
380	query_1	TRUE	1.85413e-11	18298	1097	977	0.890611	0.0533938	TF:M01822	TF	Factor: CPBP; motif: SNCCCNN	22715	542	1.1056
381	query_1	TRUE	3.32485e-11	12137	1097	709	0.646308	0.0584164	TF:M02874	TF	Factor: IRF6; motif: NNNACTCYCGGKNNN	22715	1766	1.2096
382	query_1	TRUE	3.5848e-11	5538	1097	378	0.344576	0.0682557	TF:M00982	TF	Factor: KROX; motif: CCCGCCCCCRCCCC	22715	1854	1.41333
383	query_1	TRUE	7.05951e-11	6066	1097	405	0.369189	0.0667656	TF:M02835_1	TF	Factor: Zic1; motif: NNCCCCCGGGGGGG; match class: 1	22715	4123	1.38248
384	query_1	TRUE	8.8299e-11	2478	1097	202	0.184139	0.0815174	TF:M08867_1	TF	Factor: AP2; motif: GCCYGSGGSN; match class: 1	22715	117	1.68794
385	query_1	TRUE	9.05923e-11	7084	1097	458	0.417502	0.0646527	TF:M07436	TF	Factor: WT1; motif: NNGGGNGGGSGN	22715	3738	1.33873
386	query_1	TRUE	1.17959e-10	6217	1097	412	0.37557	0.0662699	TF:M05547	TF	Factor: ZAC; motif: KGGGCCR	22715	3772	1.37222
387	query_1	TRUE	1.27673e-10	9979	1097	603	0.549681	0.0604269	TF:M07289_1	TF	Factor: GKLF; motif: NNNRGGNGNGGSN; match class: 1	22715	1351	1.25123
388	query_1	TRUE	2.65778e-10	5778	1097	387	0.35278	0.0669782	TF:M01175	TF	Factor: CKROX; motif: SCCCTCCCC	22715	476	1.38688
389	query_1	TRUE	3.59525e-10	18638	1097	986	0.898815	0.0529027	TF:M01160	TF	Factor: Kid3; motif: CCACN	22715	1820	1.09543
390	query_1	TRUE	3.70668e-10	7880	1097	496	0.452142	0.0629442	TF:M02844_1	TF	Factor: BCL6B; motif: NNNNCCGCCCCWNNNN; match class: 1	22715	263	1.30335
391	query_1	TRUE	9.80479e-10	8276	1097	514	0.468551	0.0621073	TF:M00932	TF	Factor: Sp1; motif: NNGGGGCGGGGNN	22715	3232	1.28602
392	query_1	TRUE	1.14037e-09	5702	1097	380	0.346399	0.0666433	TF:M07329	TF	Factor: Osx; motif: CCNCCCCCNNN	22715	2550	1.37995
393	query_1	TRUE	1.86849e-09	7713	1097	484	0.441203	0.0627512	TF:M07040_1	TF	Factor: GKLF; motif: NNRRGRRNGNSNNN; match class: 1	22715	1349	1.29936
394	query_1	TRUE	2.3303e-09	9720	1097	584	0.532361	0.0600823	TF:M07380	TF	Factor: E2F-4; motif: NTTTCSCGCC	22715	760	1.24409
395	query_1	TRUE	3.11487e-09	18719	1097	986	0.898815	0.0526738	TF:M03851_1	TF	Factor: Spi-B; motif: TTCYBC; match class: 1	22715	3289	1.09069
396	query_1	TRUE	3.13454e-09	4398	1097	307	0.279854	0.0698045	TF:M02090_1	TF	Factor: E2F-4; motif: GCGGGAAANA; match class: 1	22715	763	1.4454
397	query_1	TRUE	3.49984e-09	3305	1097	245	0.223336	0.0741301	TF:M02742	TF	Factor: E2F-2; motif: NNNANGGCGCGCNNN	22715	742	1.53497
398	query_1	TRUE	3.88154e-09	18753	1097	987	0.899727	0.0526316	TF:M03851	TF	Factor: Spi-B; motif: TTCYBC	22715	3288	1.08981
399	query_1	TRUE	4.19916e-09	18756	1097	987	0.899727	0.0526232	TF:M00000	TF	Transfac	22715	1	1.08964
400	query_1	TRUE	4.48618e-09	8026	1097	498	0.453965	0.0620483	TF:M00931	TF	Factor: Sp1; motif: GGGGCGGGGC	22715	3236	1.2848
401	query_1	TRUE	4.77328e-09	6591	1097	424	0.386509	0.0643301	TF:M02874_1	TF	Factor: IRF6; motif: NNNACTCYCGGKNNN; match class: 1	22715	1767	1.33205
402	query_1	TRUE	5.60971e-09	16451	1097	892	0.813127	0.0542216	TF:M00378	TF	Factor: Pax-4; motif: NNNNNYCACCCB	22715	2614	1.12274
403	query_1	TRUE	1.01991e-08	5825	1097	382	0.348222	0.0655794	TF:M05541	TF	Factor: Zfp536; motif: NCGGAKG	22715	3968	1.35792
404	query_1	TRUE	1.0667e-08	13240	1097	748	0.68186	0.0564955	TF:M01981	TF	Factor: ELK-1; motif: ACCGGAWRTN	22715	910	1.16982
405	query_1	TRUE	1.36571e-08	5574	1097	368	0.33546	0.0660208	TF:M00245	TF	Factor: Egr-3; motif: NTGCGTGGGCGK	22715	850	1.36706
406	query_1	TRUE	1.40318e-08	5819	1097	381	0.347311	0.0654752	TF:M08005	TF	Factor: Tcfl5; motif: NNCNCGNGNN	22715	3590	1.35576
407	query_1	TRUE	1.40318e-08	5819	1097	381	0.347311	0.0654752	TF:M08005_1	TF	Factor: Tcfl5; motif: NNCNCGNGNN; match class: 1	22715	3591	1.35576
408	query_1	TRUE	1.48682e-08	3142	1097	233	0.212397	0.0741566	TF:M01219_1	TF	Factor: SP1:SP3; motif: CCSCCCCCYCC; match class: 1	22715	3221	1.53552
409	query_1	TRUE	1.49416e-08	1987	1097	164	0.149499	0.0825365	TF:M07354_1	TF	Factor: Egr-1; motif: GCGGGGGCGG; match class: 1	22715	835	1.70904
410	query_1	TRUE	1.74706e-08	11659	1097	673	0.613491	0.0577236	TF:M07040	TF	Factor: GKLF; motif: NNRRGRRNGNSNNN	22715	1348	1.19525
411	query_1	TRUE	2.28884e-08	2226	1097	178	0.162261	0.0799641	TF:M00800_1	TF	Factor: AP-2; motif: GSCCSCRGGCNRNRNN; match class: 1	22715	115	1.65577
412	query_1	TRUE	3.31669e-08	6692	1097	425	0.38742	0.0635087	TF:M05455	TF	Factor: SP6; motif: WGGGCGG	22715	3264	1.31504
413	query_1	TRUE	3.31669e-08	6692	1097	425	0.38742	0.0635087	TF:M05391	TF	Factor: LKLF; motif: NGGGCGG	22715	1916	1.31504
414	query_1	TRUE	3.31669e-08	6692	1097	425	0.38742	0.0635087	TF:M05665	TF	Factor: Sp3; motif: AGGGCGG	22715	3244	1.31504
415	query_1	TRUE	3.31669e-08	6692	1097	425	0.38742	0.0635087	TF:M05301	TF	Factor: CPBP; motif: NGGGCGG	22715	540	1.31504
416	query_1	TRUE	4.94799e-08	7407	1097	461	0.420237	0.0622384	TF:M01118	TF	Factor: WT1; motif: SMCNCCNSC	22715	3740	1.28874
417	query_1	TRUE	5.28211e-08	2633	1097	201	0.183227	0.0763388	TF:M05494_1	TF	Factor: Egr-2; motif: GCGTGGGCGG; match class: 1	22715	841	1.58071
418	query_1	TRUE	5.35671e-08	3217	1097	235	0.214221	0.0730494	TF:M02744	TF	Factor: Egr1; motif: NCCGCCCCCGCANN	22715	824	1.5126
419	query_1	TRUE	6.57027e-08	16608	1097	894	0.81495	0.0538295	TF:M02941	TF	Factor: ZIC3; motif: NNNCACAGCAKGNNN	22715	4130	1.11462
420	query_1	TRUE	6.81157e-08	7246	1097	452	0.412033	0.0623792	TF:M02023	TF	Factor: MAZ; motif: NKGGGAGGGGRGGR	22715	2026	1.29165
421	query_1	TRUE	7.62983e-08	1271	1097	116	0.105743	0.0912667	TF:M01598_1	TF	Factor: ZBED6; motif: NRRGCTCGCCNN; match class: 1	22715	3775	1.88981
422	query_1	TRUE	7.74726e-08	6441	1097	410	0.373747	0.0636547	TF:M00470	TF	Factor: AP-2gamma; motif: GCCYNNGGS	22715	102	1.31806
423	query_1	TRUE	8.09713e-08	8475	1097	514	0.468551	0.060649	TF:M07395	TF	Factor: Sp1; motif: NGGGGCGGGGN	22715	3230	1.25583
424	query_1	TRUE	8.8269e-08	7629	1097	471	0.429353	0.0617381	TF:M00649	TF	Factor: MAZ; motif: GGGGAGGG	22715	2024	1.27838
425	query_1	TRUE	1.06306e-07	3715	1097	262	0.238833	0.0705249	TF:M08996	TF	Factor: EGR-1; motif: NGCGKGGGCGKNN	22715	830	1.46032
426	query_1	TRUE	1.13249e-07	1417	1097	125	0.113947	0.0882145	TF:M01858_1	TF	Factor: AP-2beta; motif: GCNNNGGSCNGVGGGN; match class: 1	22715	101	1.82661
427	query_1	TRUE	1.14151e-07	6573	1097	416	0.379216	0.0632892	TF:M01303	TF	Factor: SP1; motif: GGGGYGGGGNS	22715	3224	1.3105
428	query_1	TRUE	1.36912e-07	7025	1097	439	0.400182	0.0624911	TF:M07277	TF	Factor: BTEB2; motif: RGGGNGKGGN	22715	332	1.29397
429	query_1	TRUE	2.16085e-07	1572	1097	134	0.122151	0.0852417	TF:M05599_1	TF	Factor: WT1; motif: NGCGGGGGGGTSMMCYN; match class: 1	22715	3735	1.76506
430	query_1	TRUE	2.47101e-07	9596	1097	567	0.516864	0.0590871	TF:M00143	TF	Factor: Pax-5; motif: BCNNNRNGCANBGNTGNRTAGCSGCHNB	22715	2622	1.22349
431	query_1	TRUE	2.55687e-07	4432	1097	300	0.273473	0.0676895	TF:M10376	TF	Factor: Sp5; motif: RNGGRGGNGGRGNNGGGGGAGGRG	22715	3260	1.40161
432	query_1	TRUE	3.33889e-07	7495	1097	461	0.420237	0.0615077	TF:M10212	TF	Factor: E2F-7; motif: GRGGCGGGAANNN	22715	766	1.27361
433	query_1	TRUE	4.24693e-07	15075	1097	823	0.750228	0.0545937	TF:M07322	TF	Factor: HSF4; motif: CTGCMRN	22715	1678	1.13044
434	query_1	TRUE	4.62351e-07	17191	1097	915	0.834093	0.0532255	TF:M02031	TF	Factor: PU.1; motif: AGGAAG	22715	3280	1.10211
435	query_1	TRUE	4.62351e-07	17191	1097	915	0.834093	0.0532255	TF:M01266	TF	Factor: Elf-1; motif: AGGAAG	22715	888	1.10211
436	query_1	TRUE	5.45913e-07	6451	1097	406	0.3701	0.062936	TF:M00915	TF	Factor: AP-2; motif: SNNNCCNCAGGCN	22715	120	1.30318
437	query_1	TRUE	7.37409e-07	7749	1097	472	0.430264	0.0609111	TF:M02913	TF	Factor: SP100; motif: NNCGTCGNNTAAWNN	22715	3218	1.26125
438	query_1	TRUE	9.22486e-07	4045	1097	276	0.251595	0.0682324	TF:M00243	TF	Factor: Egr-1; motif: WTGCGTGGGCGK	22715	818	1.41285
439	query_1	TRUE	9.37655e-07	12603	1097	708	0.645397	0.0561771	TF:M02941_1	TF	Factor: ZIC3; motif: NNNCACAGCAKGNNN; match class: 1	22715	4131	1.16323
440	query_1	TRUE	9.68001e-07	6458	1097	405	0.369189	0.0627129	TF:M10211	TF	Factor: E2F-4; motif: NGGGGGCGGGRMNN	22715	758	1.29856
441	query_1	TRUE	1.03105e-06	5004	1097	328	0.298997	0.0655476	TF:M07380_1	TF	Factor: E2F-4; motif: NTTTCSCGCC; match class: 1	22715	761	1.35726
442	query_1	TRUE	1.06726e-06	7433	1097	455	0.414768	0.0612135	TF:M07397	TF	Factor: ZBP89; motif: CCCCKCCCCCNN	22715	3778	1.26752
443	query_1	TRUE	1.14228e-06	8166	1097	492	0.448496	0.0602498	TF:M00196	TF	Factor: Sp1; motif: NGGGGGCGGGGYN	22715	3234	1.24756
444	query_1	TRUE	1.39376e-06	4868	1097	320	0.291705	0.0657354	TF:M00246	TF	Factor: Egr-2; motif: NTGCGTRGGCGK	22715	838	1.36115
445	query_1	TRUE	1.52483e-06	13036	1097	727	0.662716	0.0557686	TF:M02872	TF	Factor: IRF4; motif: NNNAYTCTCGGWNNN	22715	1748	1.15477
446	query_1	TRUE	2.14977e-06	6553	1097	408	0.371923	0.0622616	TF:M00322	TF	Factor: c-Myc:Max; motif: GCCAYGYGSN	22715	2180	1.28922
447	query_1	TRUE	2.40958e-06	1439	1097	122	0.111212	0.0847811	TF:M01873_1	TF	Factor: Egr-1; motif: GCGGGGGCGG; match class: 1	22715	837	1.75552
448	query_1	TRUE	2.97861e-06	4036	1097	273	0.248861	0.0676412	TF:M12470_1	TF	Factor: Foxn1; motif: RGAMGC; match class: 1	22715	1155	1.40061
449	query_1	TRUE	3.11608e-06	7466	1097	454	0.413856	0.060809	TF:M02872_1	TF	Factor: IRF4; motif: NNNAYTCTCGGWNNN; match class: 1	22715	1749	1.25914
450	query_1	TRUE	3.62716e-06	1689	1097	137	0.124886	0.0811131	TF:M02743	TF	Factor: E2F-3; motif: NNNANGGCGCGCSNW	22715	746	1.67957
451	query_1	TRUE	3.7517e-06	8107	1097	486	0.443026	0.0599482	TF:M00933	TF	Factor: Sp1; motif: CCCCGCCCCN	22715	3228	1.24132
452	query_1	TRUE	5.34842e-06	9491	1097	554	0.505014	0.0583711	TF:M01770	TF	Factor: XBP-1; motif: WNNGMCACGTC	22715	3746	1.20866
453	query_1	TRUE	5.61971e-06	1897	1097	149	0.135825	0.0785451	TF:M07329_1	TF	Factor: Osx; motif: CCNCCCCCNNN; match class: 1	22715	2551	1.62639
454	query_1	TRUE	5.85747e-06	5285	1097	339	0.309025	0.0641438	TF:M02924	TF	Factor: TCFAP2B; motif: NTWGCCKSMGGCRNN	22715	3578	1.32819
455	query_1	TRUE	6.6187e-06	4086	1097	274	0.249772	0.0670582	TF:M00932_1	TF	Factor: Sp1; motif: NNGGGGCGGGGNN; match class: 1	22715	3233	1.38854
456	query_1	TRUE	8.82919e-06	4557	1097	299	0.272562	0.0656133	TF:M01837	TF	Factor: FKLF; motif: BGGGNGGVMD	22715	1062	1.35862
457	query_1	TRUE	9.13064e-06	5969	1097	374	0.34093	0.0626571	TF:M04155	TF	Factor: Tfap2a; motif: TGCCCYNRGGCA	22715	3620	1.29741
458	query_1	TRUE	1.21241e-05	4812	1097	312	0.284412	0.0648379	TF:M00938	TF	Factor: E2F-1; motif: TTGGCGCGRAANNGNM	22715	732	1.34256
459	query_1	TRUE	1.33085e-05	8034	1097	479	0.436645	0.0596216	TF:M01865	TF	Factor: BTEB3; motif: BNRNGGGAGGNGT	22715	336	1.23455
460	query_1	TRUE	1.41748e-05	2654	1097	192	0.175023	0.0723436	TF:M01073	TF	Factor: HIC1; motif: NNNGGKTGCCCSNNNNNN	22715	1460	1.49798
461	query_1	TRUE	1.47772e-05	6608	1097	406	0.3701	0.0614407	TF:M03807	TF	Factor: SP2; motif: GNNGGGGGCGGGGSN	22715	3242	1.27222
462	query_1	TRUE	1.56977e-05	3060	1097	215	0.195989	0.0702614	TF:M00469	TF	Factor: AP-2alpha; motif: GCCNNNRGS	22715	90	1.45487
463	query_1	TRUE	1.74687e-05	5505	1097	348	0.317229	0.0632153	TF:M09682	TF	Factor: E2F-4; motif: GNNGGCGGGAAN	22715	756	1.30896
464	query_1	TRUE	1.84816e-05	4626	1097	301	0.274385	0.065067	TF:M00244	TF	Factor: NGFI-C; motif: WTGCGTGGGYGG	22715	2356	1.34731
465	query_1	TRUE	2.34331e-05	12908	1097	714	0.650866	0.0553145	TF:M00378_1	TF	Factor: Pax-4; motif: NNNNNYCACCCB; match class: 1	22715	2615	1.14537
466	query_1	TRUE	2.40337e-05	5653	1097	355	0.32361	0.0627985	TF:M07348	TF	Factor: AP-2alpha; motif: NSCCNCRGGSN	22715	96	1.30034
467	query_1	TRUE	3.05229e-05	2352	1097	173	0.157703	0.0735544	TF:M05547_1	TF	Factor: ZAC; motif: KGGGCCR; match class: 1	22715	3773	1.52305
468	query_1	TRUE	3.43898e-05	2877	1097	203	0.18505	0.0705596	TF:M10212_1	TF	Factor: E2F-7; motif: GRGGCGGGAANNN; match class: 1	22715	767	1.46104
469	query_1	TRUE	3.55643e-05	2357	1097	173	0.157703	0.0733984	TF:M10210	TF	Factor: E2F-3; motif: GGGCGGGARN	22715	750	1.51982
470	query_1	TRUE	3.56587e-05	3918	1097	261	0.237922	0.0666156	TF:M00931_1	TF	Factor: Sp1; motif: GGGGCGGGGC; match class: 1	22715	3237	1.37937
471	query_1	TRUE	4.961e-05	5082	1097	323	0.294439	0.0635577	TF:M07249	TF	Factor: ctcf; motif: CCNCNAGRKGGCRSTN	22715	618	1.31605
472	query_1	TRUE	5.35041e-05	3862	1097	257	0.234275	0.0665458	TF:M01972	TF	Factor: EGR-1; motif: TGCGTGGGCGK	22715	820	1.37793
473	query_1	TRUE	5.51002e-05	3845	1097	256	0.233364	0.06658	TF:M07250_1	TF	Factor: E2F-1; motif: NNNSSCGCSAANN; match class: 1	22715	737	1.37864
474	query_1	TRUE	6.15138e-05	11505	1097	645	0.587967	0.0560626	TF:M00327	TF	Factor: Pax-3; motif: NNNNNNCGTCACGSTYNNNNN	22715	2612	1.16086
475	query_1	TRUE	7.25621e-05	1738	1097	135	0.123063	0.0776755	TF:M08878_1	TF	Factor: EGR; motif: CGCCCCCGCNN; match class: 1	22715	861	1.60839
476	query_1	TRUE	7.36139e-05	4335	1097	282	0.257065	0.0650519	TF:M04157_1	TF	Factor: Tfap2a; motif: TGCCCYNRGGGCA; match class: 1	22715	3625	1.347
477	query_1	TRUE	9.00688e-05	2046	1097	153	0.139471	0.0747801	TF:M01857_1	TF	Factor: AP-2alpha; motif: NGCCYSNNGSN; match class: 1	22715	99	1.54843
478	query_1	TRUE	9.08454e-05	7801	1097	462	0.421149	0.0592232	TF:M04157	TF	Factor: Tfap2a; motif: TGCCCYNRGGGCA	22715	3624	1.2263
479	query_1	TRUE	9.97827e-05	1681	1097	131	0.119417	0.0779298	TF:M02786_1	TF	Factor: Plagl1; motif: NNNGGGGSSCCCCNNN; match class: 1	22715	2713	1.61365
480	query_1	TRUE	0.000100313	2254	1097	165	0.15041	0.0732032	TF:M00915_1	TF	Factor: AP-2; motif: SNNNCCNCAGGCN; match class: 1	22715	121	1.51578
481	query_1	TRUE	0.000100485	7589	1097	451	0.411121	0.0594281	TF:M01855	TF	Factor: AHR; motif: CACGCN	22715	16	1.23055
482	query_1	TRUE	0.00010718	12380	1097	685	0.62443	0.0553312	TF:M00450	TF	Factor: Zic3; motif: NGGGKGGTC	22715	4126	1.14571
483	query_1	TRUE	0.000156329	2407	1097	173	0.157703	0.0718737	TF:M03893_1	TF	Factor: WT1; motif: GNGGGGGCGGGG; match class: 1	22715	3745	1.48825
484	query_1	TRUE	0.000194387	5987	1097	367	0.334549	0.0612995	TF:M01241	TF	Factor: BEN; motif: CWGCGAYA	22715	280	1.2693
485	query_1	TRUE	0.000213645	1921	1097	144	0.131267	0.074961	TF:M00982_1	TF	Factor: KROX; motif: CCCGCCCCCRCCCC; match class: 1	22715	1855	1.55218
486	query_1	TRUE	0.000234179	7301	1097	434	0.395624	0.0594439	TF:M00428	TF	Factor: E2F-1; motif: NKTSSCGC	22715	730	1.23087
487	query_1	TRUE	0.000242505	2720	1097	190	0.1732	0.0698529	TF:M00807	TF	Factor: Egr; motif: GTGGGSGCRRS	22715	862	1.44641
488	query_1	TRUE	0.00031681	3719	1097	245	0.223336	0.0658779	TF:M02810	TF	Factor: Sp4; motif: NNNNMCGCCCCCTNNNN	22715	3248	1.3641
489	query_1	TRUE	0.00032304	6381	1097	386	0.351869	0.0604921	TF:M00430	TF	Factor: E2F-1; motif: NTTSGCGG	22715	734	1.25258
490	query_1	TRUE	0.00034961	10840	1097	608	0.554239	0.0560886	TF:M00144	TF	Factor: Pax-5; motif: RRMSWGANWYCTNRAGCGKRACSRYNSM	22715	2624	1.1614
491	query_1	TRUE	0.000355755	3651	1097	241	0.21969	0.0660093	TF:M00143_1	TF	Factor: Pax-5; motif: BCNNNRNGCANBGNTGNRTAGCSGCHNB; match class: 1	22715	2623	1.36682
492	query_1	TRUE	0.000362466	2647	1097	185	0.168642	0.0698904	TF:M01072	TF	Factor: HIC1; motif: NSNNNNTGCCCSSNN	22715	1458	1.44718
493	query_1	TRUE	0.000376406	4354	1097	279	0.25433	0.064079	TF:M07597	TF	Factor: Egr-1; motif: GCGTGGGCGT	22715	828	1.32685
494	query_1	TRUE	0.000398604	16613	1097	875	0.79763	0.0526696	TF:M03848	TF	Factor: Sox-18; motif: CAAWGBB	22715	3136	1.0906
495	query_1	TRUE	0.000442349	3807	1097	249	0.226983	0.0654058	TF:M02023_1	TF	Factor: MAZ; motif: NKGGGAGGGGRGGR; match class: 1	22715	2027	1.35432
496	query_1	TRUE	0.000464554	8333	1097	484	0.441203	0.0580823	TF:M07261	TF	Factor: LKLF; motif: GGGGTGGKSN	22715	1918	1.20268
497	query_1	TRUE	0.000467496	5995	1097	365	0.332726	0.0608841	TF:M10203	TF	Factor: ctcf; motif: YGGCCASCAGRGGGCGCYNN	22715	616	1.26069
498	query_1	TRUE	0.00052209	12647	1097	693	0.631723	0.0547956	TF:M02885	TF	Factor: MYF6; motif: NNNRACAGNCNCNCC	22715	2192	1.13462
499	query_1	TRUE	0.000691339	4030	1097	260	0.23701	0.0645161	TF:M04506	TF	Factor: Egr1; motif: NNMCGCCCMCTCAMWN	22715	826	1.3359
500	query_1	TRUE	0.000702166	2496	1097	175	0.159526	0.0701122	TF:M01253	TF	Factor: CNOT3; motif: GGCCGCGSSS	22715	508	1.45178
501	query_1	TRUE	0.000709497	7681	1097	450	0.41021	0.0585861	TF:M00008	TF	Factor: Sp1; motif: GGGGCGGGGT	22715	3222	1.21311
502	query_1	TRUE	0.00084923	5413	1097	333	0.303555	0.0615186	TF:M12438	TF	Factor: Wt1; motif: NNCCTCCCCCACNN	22715	3736	1.27383
503	query_1	TRUE	0.000911641	813	1097	73	0.0665451	0.0897909	TF:M07597_1	TF	Factor: Egr-1; motif: GCGTGGGCGT; match class: 1	22715	829	1.85925
504	query_1	TRUE	0.00103451	6329	1097	380	0.346399	0.0600411	TF:M02885_1	TF	Factor: MYF6; motif: NNNRACAGNCNCNCC; match class: 1	22715	2193	1.24324
505	query_1	TRUE	0.00103772	7111	1097	420	0.382862	0.0590634	TF:M02820	TF	Factor: Tcfap2b; motif: NYGCCYNARGGCAN	22715	3576	1.223
506	query_1	TRUE	0.0011894	6805	1097	404	0.368277	0.0593681	TF:M10278	TF	Factor: KLF3; motif: NNNNNNGGGCGGGGCNNGN	22715	1834	1.2293
507	query_1	TRUE	0.00129052	5378	1097	330	0.30082	0.0613611	TF:M08874	TF	Factor: E2F1; motif: NNNNNGCGSSAAAN	22715	738	1.27057
508	query_1	TRUE	0.00143824	2156	1097	154	0.140383	0.0714286	TF:M03811_1	TF	Factor: AP-2gamma; motif: GCCYNCRGSN; match class: 1	22715	111	1.47903
509	query_1	TRUE	0.00145942	5961	1097	360	0.328168	0.0603926	TF:M10257	TF	Factor: HIF-1alpha; motif: GNACGTGM	22715	1470	1.25052
510	query_1	TRUE	0.00172717	1870	1097	137	0.124886	0.073262	TF:M02786	TF	Factor: Plagl1; motif: NNNGGGGSSCCCCNNN	22715	2712	1.517
511	query_1	TRUE	0.00173265	13965	1097	751	0.684594	0.0537773	TF:M01835	TF	Factor: GKLF; motif: CCTCCYN	22715	1352	1.11354
512	query_1	TRUE	0.00173993	3704	1097	240	0.218778	0.0647948	TF:M07436_1	TF	Factor: WT1; motif: NNGGGNGGGSGN; match class: 1	22715	3739	1.34167
513	query_1	TRUE	0.00187146	15919	1097	840	0.765725	0.0527671	TF:M01281	TF	Factor: NFATc2; motif: GGAAAA	22715	2284	1.09262
514	query_1	TRUE	0.00187146	15919	1097	840	0.765725	0.0527671	TF:M01886	TF	Factor: NFATc3; motif: GGAAAA	22715	2296	1.09262
515	query_1	TRUE	0.00187146	15919	1097	840	0.765725	0.0527671	TF:M03555	TF	Factor: NFATc2; motif: GGAAAA	22715	2280	1.09262
516	query_1	TRUE	0.00190717	3598	1097	234	0.213309	0.0650361	TF:M07397_1	TF	Factor: ZBP89; motif: CCCCKCCCCCNN; match class: 1	22715	3779	1.34667
517	query_1	TRUE	0.00257319	16117	1097	848	0.773017	0.0526153	TF:M02188	TF	Factor: Prrx2; motif: AATTA	22715	2806	1.08948
518	query_1	TRUE	0.00266244	1546	1097	117	0.106655	0.0756792	TF:M07348_1	TF	Factor: AP-2alpha; motif: NSCCNCRGGSN; match class: 1	22715	97	1.56705
519	query_1	TRUE	0.00268898	914	1097	78	0.071103	0.0853392	TF:M01837_1	TF	Factor: FKLF; motif: BGGGNGGVMD; match class: 1	22715	1063	1.76707
520	query_1	TRUE	0.00270755	3194	1097	211	0.192343	0.0660614	TF:M00470_1	TF	Factor: AP-2gamma; motif: GCCYNNGGS; match class: 1	22715	103	1.3679
521	query_1	TRUE	0.00273142	11785	1097	647	0.58979	0.0549003	TF:M10233	TF	Factor: Pet-1; motif: GCNGGAAGYG	22715	2670	1.13679
522	query_1	TRUE	0.00283329	16123	1097	848	0.773017	0.0525957	TF:M03564	TF	Factor: SATB1; motif: NTTTAT	22715	2998	1.08907
523	query_1	TRUE	0.00293277	9498	1097	536	0.488605	0.0564329	TF:M00257	TF	Factor: RREB-1; motif: CCCCAAACMMCCCC	22715	2934	1.16853
524	query_1	TRUE	0.00310734	5618	1097	340	0.309936	0.0605198	TF:M00327_1	TF	Factor: Pax-3; motif: NNNNNNCGTCACGSTYNNNNN; match class: 1	22715	2613	1.25315
525	query_1	TRUE	0.00316563	3493	1097	227	0.206928	0.0649871	TF:M02836	TF	Factor: Zic2; motif: NMCCCCCGGGGGGGN	22715	4124	1.34565
526	query_1	TRUE	0.00330513	3495	1097	227	0.206928	0.0649499	TF:M10412	TF	Factor: ZNF151; motif: GGSGGNGGGGGAGGGGMGG	22715	2094	1.34488
527	query_1	TRUE	0.0033696	11423	1097	629	0.573382	0.0550643	TF:M00360	TF	Factor: Pax-3; motif: TCGTCACRCTTHM	22715	2610	1.14019
528	query_1	TRUE	0.00337187	2257	1097	158	0.144029	0.0700044	TF:M10211_1	TF	Factor: E2F-4; motif: NGGGGGCGGGRMNN; match class: 1	22715	759	1.44954
529	query_1	TRUE	0.00355008	1047	1097	86	0.0783956	0.0821394	TF:M02742_1	TF	Factor: E2F-2; motif: NNNANGGCGCGCNNN; match class: 1	22715	743	1.70082
530	query_1	TRUE	0.00412701	3986	1097	253	0.230629	0.0634722	TF:M00196_1	TF	Factor: Sp1; motif: NGGGGGCGGGGYN; match class: 1	22715	3235	1.31428
531	query_1	TRUE	0.00448706	14634	1097	779	0.710119	0.0532322	TF:M02086	TF	Factor: Cdx-1; motif: TTTATK	22715	374	1.10225
532	query_1	TRUE	0.00457333	7557	1097	438	0.399271	0.0579595	TF:M00024	TF	Factor: E2F-1; motif: TWSGCGCGAAAAYKR	22715	768	1.20014
533	query_1	TRUE	0.0049491	5973	1097	357	0.325433	0.059769	TF:M03567	TF	Factor: Sp2; motif: NYSGCCCCGCCCCCY	22715	3240	1.2376
534	query_1	TRUE	0.00598382	6023	1097	359	0.327256	0.0596048	TF:M05407	TF	Factor: Klf17; motif: NGGGCGG	22715	1830	1.23421
535	query_1	TRUE	0.00634823	6494	1097	383	0.349134	0.0589775	TF:M09705	TF	Factor: REST; motif: YCAGCACCATGGACAGCNCCC	22715	2854	1.22122
536	query_1	TRUE	0.0065859	7620	1097	440	0.401094	0.0577428	TF:M07461	TF	Factor: KLF; motif: GGGNGGGG	22715	1852	1.19565
537	query_1	TRUE	0.00673357	3144	1097	206	0.187785	0.0655216	TF:M00008_1	TF	Factor: Sp1; motif: GGGGCGGGGT; match class: 1	22715	3223	1.35672
538	query_1	TRUE	0.00717404	5724	1097	343	0.312671	0.0599231	TF:M02012	TF	Factor: HIF-1alpha; motif: NCACGT	22715	1476	1.2408
539	query_1	TRUE	0.00726007	4559	1097	282	0.257065	0.0618557	TF:M03814	TF	Factor: BTEB2; motif: GNAGGGGGNGGGSSNN	22715	330	1.28081
540	query_1	TRUE	0.00744132	4259	1097	266	0.242479	0.062456	TF:M07395_1	TF	Factor: Sp1; motif: NGGGGCGGGGN; match class: 1	22715	3231	1.29324
541	query_1	TRUE	0.00774632	6938	1097	405	0.369189	0.0583742	TF:M01177	TF	Factor: SREBP-2; motif: NNGYCACNNSMN	22715	3306	1.20872
542	query_1	TRUE	0.00833261	2204	1097	153	0.139471	0.0694192	TF:M00322_1	TF	Factor: c-Myc:Max; motif: GCCAYGYGSN; match class: 1	22715	2181	1.43743
543	query_1	TRUE	0.0112179	1832	1097	131	0.119417	0.0715066	TF:M06457	TF	Factor: ZN451; motif: CKGGGGGG	22715	4150	1.48065
544	query_1	TRUE	0.0124559	1905	1097	135	0.123063	0.0708661	TF:M00469_1	TF	Factor: AP-2alpha; motif: GCCNNNRGS; match class: 1	22715	91	1.46739
545	query_1	TRUE	0.0125116	7008	1097	407	0.371012	0.0580765	TF:M04156	TF	Factor: Tfap2a; motif: NGCCYSAGGCN	22715	3622	1.20256
546	query_1	TRUE	0.0133604	16691	1097	869	0.79216	0.052064	TF:M02027	TF	Factor: PARP; motif: TTTCYN	22715	2604	1.07806
547	query_1	TRUE	0.0135546	4650	1097	285	0.259799	0.0612903	TF:M01100	TF	Factor: LRF; motif: GGGGKYNNB	22715	1926	1.26911
548	query_1	TRUE	0.0153149	1826	1097	130	0.118505	0.0711939	TF:M01175_1	TF	Factor: CKROX; motif: SCCCTCCCC; match class: 1	22715	477	1.47417
549	query_1	TRUE	0.015956	2802	1097	185	0.168642	0.0660243	TF:M00649_1	TF	Factor: MAZ; motif: GGGGAGGG; match class: 1	22715	2025	1.36713
550	query_1	TRUE	0.0183818	1541	1097	113	0.103008	0.073329	TF:M09682_1	TF	Factor: E2F-4; motif: GNNGGCGGGAAN; match class: 1	22715	757	1.51839
551	query_1	TRUE	0.0191057	3469	1097	221	0.201459	0.0637071	TF:M00444_1	TF	Factor: VDR; motif: GGGKNARNRRGGWSA; match class: 1	22715	3731	1.31915
552	query_1	TRUE	0.0197382	10017	1097	555	0.505925	0.0554058	TF:M07322_1	TF	Factor: HSF4; motif: CTGCMRN; match class: 1	22715	1679	1.14726
553	query_1	TRUE	0.0214469	13579	1097	725	0.660893	0.0533913	TF:M02031_1	TF	Factor: PU.1; motif: AGGAAG; match class: 1	22715	3281	1.10554
554	query_1	TRUE	0.0214469	13579	1097	725	0.660893	0.0533913	TF:M01266_1	TF	Factor: Elf-1; motif: AGGAAG; match class: 1	22715	889	1.10554
555	query_1	TRUE	0.0218745	4620	1097	282	0.257065	0.061039	TF:M00706	TF	Factor: TFII-I; motif: RGAGGKAGG	22715	3642	1.2639
556	query_1	TRUE	0.0231234	3944	1097	246	0.224248	0.0623732	TF:M00257_1	TF	Factor: RREB-1; motif: CCCCAAACMMCCCC; match class: 1	22715	2935	1.29153
557	query_1	TRUE	0.0247041	3742	1097	235	0.214221	0.0628006	TF:M00933_1	TF	Factor: Sp1; motif: CCCCGCCCCN; match class: 1	22715	3229	1.30038
558	query_1	TRUE	0.0251638	15406	1097	809	0.737466	0.052512	TF:M03823	TF	Factor: FOXO1A; motif: AAACAA	22715	1160	1.08734
559	query_1	TRUE	0.0251638	15406	1097	809	0.737466	0.052512	TF:M03854	TF	Factor: SRY; motif: TTGTTT	22715	3340	1.08734
560	query_1	TRUE	0.0265324	13041	1097	699	0.637192	0.0536002	TF:M02097	TF	Factor: LHX3; motif: ATTAAW	22715	1898	1.10987
561	query_1	TRUE	0.0290579	408	1097	41	0.0373747	0.10049	TF:M02743_1	TF	Factor: E2F-3; motif: NNNANGGCGCGCSNW; match class: 1	22715	747	2.0808
562	query_1	TRUE	0.0303999	9232	1097	515	0.469462	0.0557842	TF:M01733	TF	Factor: MZF-1; motif: TGGGGAR	22715	2226	1.15509
563	query_1	TRUE	0.0343919	5587	1097	331	0.301732	0.0592447	TF:M00050	TF	Factor: E2F; motif: TTTSGCGC	22715	770	1.22675
564	query_1	TRUE	0.0366067	4745	1097	287	0.261623	0.0604847	TF:M02820_1	TF	Factor: Tcfap2b; motif: NYGCCYNARGGCAN; match class: 1	22715	3577	1.25243
565	query_1	TRUE	0.0372817	6942	1097	400	0.364631	0.0576203	TF:M10354	TF	Factor: REST; motif: KTCAGCACCAYGGACAGCKCCN	22715	2856	1.19311
566	query_1	TRUE	0.0379982	5342	1097	318	0.289881	0.0595283	TF:M00237	TF	Factor: AhR:Arnt; motif: GRGKATYGCGTGMCWNSCC	22715	8	1.23262
567	query_1	TRUE	0.0395678	3469	1097	219	0.199635	0.0631306	TF:M07261_1	TF	Factor: LKLF; motif: GGGGTGGKSN; match class: 1	22715	1919	1.30721
568	query_1	TRUE	0.0398905	11766	1097	637	0.580675	0.054139	TF:M02101	TF	Factor: myogenin; motif: CAGCTG	22715	2216	1.12103
569	query_1	TRUE	0.0398905	11766	1097	637	0.580675	0.054139	TF:M02101_1	TF	Factor: myogenin; motif: CAGCTG; match class: 1	22715	2217	1.12103
570	query_1	TRUE	0.0439741	3050	1097	196	0.178669	0.0642623	TF:M02837	TF	Factor: Zic3; motif: NMCCCCCGGGGGGGN	22715	4128	1.33065
571	query_1	TRUE	0.0495209	6567	1097	380	0.346399	0.0578651	TF:M01721	TF	Factor: PUR1; motif: GGGNCAGNN	22715	2824	1.19818
572	query_1	TRUE	0.00932128	30	1097	8	0.00729262	0.266667	WP:WP1246	WP	Hypothetical network for drug addiction	22715	162	5.52173

## Sheet: CA3
Column1	query	significant	p_value	term_size	query_size	intersection_size	precision	recall	term_id	source	term_name	effective_domain_size	source_order	foldenrichment
1	query_1	TRUE	0.0015556	1065	664	56	0.0843373	0.0525822	CORUM:0000000	CORUM	CORUM root	22715	1	1.7988
2	query_1	TRUE	1.58073e-14	5520	664	261	0.393072	0.0472826	GO:0016043	GO:BP	cellular component organization	22715	5650	1.61751
3	query_1	TRUE	1.1567e-13	5690	664	264	0.39759	0.0463972	GO:0071840	GO:BP	cellular component organization or biogenesis	22715	19777	1.58722
4	query_1	TRUE	6.7873e-13	5765	664	264	0.39759	0.0457936	GO:0051179	GO:BP	localization	22715	15663	1.56657
5	query_1	TRUE	1.71142e-12	1169	664	88	0.13253	0.075278	GO:0048666	GO:BP	neuron development	22715	14981	2.57521
6	query_1	TRUE	2.88728e-12	2146	664	130	0.195783	0.0605778	GO:0048468	GO:BP	cell development	22715	14819	2.07233
7	query_1	TRUE	1.02781e-10	15730	664	545	0.820783	0.0346472	GO:0009987	GO:BP	cellular process	22715	4275	1.18526
8	query_1	TRUE	1.5847e-10	1420	664	95	0.143072	0.0669014	GO:0030182	GO:BP	neuron differentiation	22715	7736	2.28865
9	query_1	TRUE	1.70461e-10	1025	664	77	0.115964	0.075122	GO:0000902	GO:BP	cell morphogenesis	22715	306	2.56987
10	query_1	TRUE	2.05139e-10	1495	664	98	0.14759	0.0655518	GO:0030030	GO:BP	cell projection organization	22715	7682	2.24248
11	query_1	TRUE	3.24721e-10	1460	664	96	0.144578	0.0657534	GO:0120036	GO:BP	plasma membrane bounded cell projection organization	22715	22797	2.24938
12	query_1	TRUE	4.75858e-10	1024	664	76	0.114458	0.0742188	GO:0031175	GO:BP	neuron projection development	22715	8222	2.53897
13	query_1	TRUE	7.03403e-10	2231	664	127	0.191265	0.0569251	GO:0051128	GO:BP	regulation of cellular component organization	22715	15613	1.94737
14	query_1	TRUE	9.61276e-10	1699	664	105	0.158133	0.0618011	GO:0022008	GO:BP	neurogenesis	22715	7550	2.11417
15	query_1	TRUE	1.48699e-09	1568	664	99	0.149096	0.0631378	GO:0048699	GO:BP	generation of neurons	22715	15013	2.1599
16	query_1	TRUE	1.57579e-09	2695	664	144	0.216867	0.0534323	GO:0032879	GO:BP	regulation of localization	22715	9091	1.82788
17	query_1	TRUE	1.80904e-09	3099	664	159	0.239458	0.0513069	GO:0023051	GO:BP	regulation of signaling	22715	7653	1.75517
18	query_1	TRUE	2.92969e-09	3090	664	158	0.237952	0.0511327	GO:0010646	GO:BP	regulation of cell communication	22715	4793	1.74922
19	query_1	TRUE	4.07425e-09	11817	664	435	0.65512	0.0368114	GO:0065007	GO:BP	biological regulation	22715	18628	1.25929
20	query_1	TRUE	3.51855e-08	10693	664	399	0.600904	0.0373141	GO:0050794	GO:BP	regulation of cellular process	22715	15340	1.27649
21	query_1	TRUE	5.71487e-08	739	664	58	0.0873494	0.0784844	GO:0000904	GO:BP	cell morphogenesis involved in differentiation	22715	308	2.6849
22	query_1	TRUE	6.05893e-08	2667	664	138	0.207831	0.0517435	GO:0051641	GO:BP	cellular localization	22715	16015	1.77011
23	query_1	TRUE	1.29195e-07	11191	664	411	0.618976	0.0367259	GO:0050789	GO:BP	regulation of biological process	22715	15336	1.25637
24	query_1	TRUE	1.51723e-07	5935	664	250	0.376506	0.042123	GO:0032502	GO:BP	developmental process	22715	8814	1.441
25	query_1	TRUE	1.52085e-07	1771	664	102	0.153614	0.0575946	GO:0051049	GO:BP	regulation of transport	22715	15555	1.97027
26	query_1	TRUE	1.53479e-07	4645	664	207	0.311747	0.044564	GO:0048731	GO:BP	system development	22715	15045	1.52451
27	query_1	TRUE	1.68361e-07	5454	664	234	0.35241	0.0429043	GO:0048856	GO:BP	anatomical structure development	22715	15160	1.46773
28	query_1	TRUE	2.1022e-07	4368	664	197	0.296687	0.0451007	GO:0051234	GO:BP	establishment of localization	22715	15707	1.54287
29	query_1	TRUE	2.78095e-07	769	664	58	0.0873494	0.0754226	GO:0032989	GO:BP	cellular component morphogenesis	22715	9185	2.58016
30	query_1	TRUE	3.19745e-07	4948	664	216	0.325301	0.043654	GO:0007275	GO:BP	multicellular organism development	22715	3168	1.49337
31	query_1	TRUE	3.34007e-07	2813	664	141	0.212349	0.0501244	GO:0065009	GO:BP	regulation of molecular function	22715	18630	1.71472
32	query_1	TRUE	4.72422e-07	655	664	52	0.0783133	0.0793893	GO:0120039	GO:BP	plasma membrane bounded cell projection morphogenesis	22715	22798	2.71586
33	query_1	TRUE	6.21915e-07	660	664	52	0.0783133	0.0787879	GO:0048858	GO:BP	cell projection morphogenesis	22715	15162	2.69528
34	query_1	TRUE	6.33824e-07	640	664	51	0.0768072	0.0796875	GO:0048812	GO:BP	neuron projection morphogenesis	22715	15117	2.72606
35	query_1	TRUE	7.42164e-07	2310	664	121	0.182229	0.052381	GO:0007399	GO:BP	nervous system development	22715	3278	1.79192
36	query_1	TRUE	9.23864e-07	4005	664	182	0.274096	0.0454432	GO:0030154	GO:BP	cell differentiation	22715	7722	1.55458
37	query_1	TRUE	1.0303e-06	4068	664	184	0.277108	0.0452311	GO:0048869	GO:BP	cellular developmental process	22715	15172	1.54732
38	query_1	TRUE	1.45296e-06	4230	664	189	0.284639	0.0446809	GO:0006810	GO:BP	transport	22715	2768	1.5285
39	query_1	TRUE	2.02719e-06	2321	664	120	0.180723	0.0517019	GO:0008104	GO:BP	protein localization	22715	3531	1.76869
40	query_1	TRUE	2.11412e-06	683	664	52	0.0783133	0.0761347	GO:0032990	GO:BP	cell part morphogenesis	22715	9186	2.60452
41	query_1	TRUE	2.21132e-06	3617	664	167	0.251506	0.0461709	GO:0065008	GO:BP	regulation of biological quality	22715	18629	1.57947
42	query_1	TRUE	2.59807e-06	687	664	52	0.0783133	0.0756914	GO:0007268	GO:BP	chemical synaptic transmission	22715	3161	2.58935
43	query_1	TRUE	2.59807e-06	687	664	52	0.0783133	0.0756914	GO:0098916	GO:BP	anterograde trans-synaptic signaling	22715	22182	2.58935
44	query_1	TRUE	2.88822e-06	2575	664	129	0.194277	0.0500971	GO:0022607	GO:BP	cellular component assembly	22715	7605	1.71379
45	query_1	TRUE	3.70953e-06	694	664	52	0.0783133	0.074928	GO:0099537	GO:BP	trans-synaptic signaling	22715	22352	2.56324
46	query_1	TRUE	6.33054e-06	726	664	53	0.0798193	0.0730028	GO:0099536	GO:BP	synaptic signaling	22715	22351	2.49738
47	query_1	TRUE	7.13367e-06	1299	664	78	0.11747	0.0600462	GO:0010648	GO:BP	negative regulation of cell communication	22715	4795	2.05414
48	query_1	TRUE	7.64708e-06	1301	664	78	0.11747	0.0599539	GO:0023057	GO:BP	negative regulation of signaling	22715	7659	2.05098
49	query_1	TRUE	9.14809e-06	691	664	51	0.0768072	0.0738061	GO:0031344	GO:BP	regulation of cell projection organization	22715	8284	2.52486
50	query_1	TRUE	1.03066e-05	2600	664	128	0.192771	0.0492308	GO:0009653	GO:BP	anatomical structure morphogenesis	22715	4023	1.68415
51	query_1	TRUE	1.05665e-05	2015	664	106	0.159639	0.0526055	GO:0051649	GO:BP	establishment of localization in cell	22715	16023	1.7996
52	query_1	TRUE	1.08223e-05	590	664	46	0.0692771	0.0779661	GO:0048667	GO:BP	cell morphogenesis involved in neuron differentiation	22715	14982	2.66717
53	query_1	TRUE	1.10512e-05	847	664	58	0.0873494	0.068477	GO:0030001	GO:BP	metal ion transport	22715	7671	2.34255
54	query_1	TRUE	1.1052e-05	490	664	41	0.061747	0.0836735	GO:0061564	GO:BP	axon development	22715	18272	2.86241
55	query_1	TRUE	1.1129e-05	695	664	51	0.0768072	0.0733813	GO:0043269	GO:BP	regulation of ion transport	22715	12224	2.51033
56	query_1	TRUE	1.17988e-05	1967	664	104	0.156627	0.0528724	GO:0006928	GO:BP	movement of cell or subcellular component	22715	2868	1.80873
57	query_1	TRUE	1.18086e-05	675	664	50	0.0753012	0.0740741	GO:0120035	GO:BP	regulation of plasma membrane bounded cell projection organization	22715	22796	2.53402
58	query_1	TRUE	1.20455e-05	592	664	46	0.0692771	0.0777027	GO:0044057	GO:BP	regulation of system process	22715	12612	2.65816
59	query_1	TRUE	1.22168e-05	1171	664	72	0.108434	0.0614859	GO:0009968	GO:BP	negative regulation of signal transduction	22715	4270	2.10339
60	query_1	TRUE	1.57628e-05	4650	664	199	0.299699	0.0427957	GO:0048523	GO:BP	negative regulation of cellular process	22715	14859	1.46401
61	query_1	TRUE	1.96768e-05	2792	664	134	0.201807	0.0479943	GO:0044085	GO:BP	cellular component biogenesis	22715	12639	1.64185
62	query_1	TRUE	2.47517e-05	2692	664	130	0.195783	0.0482912	GO:0009966	GO:BP	regulation of signal transduction	22715	4268	1.65201
63	query_1	TRUE	2.80902e-05	1123	664	69	0.103916	0.0614426	GO:0006812	GO:BP	cation transport	22715	2770	2.10191
64	query_1	TRUE	3.00694e-05	6402	664	255	0.384036	0.0398313	GO:0023052	GO:BP	signaling	22715	7654	1.3626
65	query_1	TRUE	3.09327e-05	2375	664	118	0.177711	0.0496842	GO:0035556	GO:BP	intracellular signal transduction	22715	10475	1.69966
66	query_1	TRUE	3.10595e-05	232	664	26	0.0391566	0.112069	GO:0007411	GO:BP	axon guidance	22715	3287	3.83381
67	query_1	TRUE	3.4015e-05	233	664	26	0.0391566	0.111588	GO:0097485	GO:BP	neuron projection guidance	22715	21874	3.81735
68	query_1	TRUE	4.40095e-05	746	664	52	0.0783133	0.0697051	GO:0030029	GO:BP	actin filament-based process	22715	7681	2.38457
69	query_1	TRUE	4.65159e-05	836	664	56	0.0843373	0.0669856	GO:0098655	GO:BP	cation transmembrane transport	22715	22028	2.29153
70	query_1	TRUE	5.55232e-05	1336	664	77	0.115964	0.0576347	GO:0007155	GO:BP	cell adhesion	22715	3057	1.97165
71	query_1	TRUE	6.06625e-05	440	664	37	0.0557229	0.0840909	GO:0007409	GO:BP	axonogenesis	22715	3286	2.87669
72	query_1	TRUE	6.99564e-05	5097	664	211	0.317771	0.0413969	GO:0048519	GO:BP	negative regulation of biological process	22715	14855	1.41616
73	query_1	TRUE	8.1416e-05	1348	664	77	0.115964	0.0571217	GO:0022610	GO:BP	biological adhesion	22715	7608	1.95409
74	query_1	TRUE	9.15855e-05	507	664	40	0.060241	0.0788955	GO:0010975	GO:BP	regulation of neuron projection development	22715	5094	2.69896
75	query_1	TRUE	0.00010256	1455	664	81	0.121988	0.0556701	GO:0007267	GO:BP	cell-cell signaling	22715	3160	1.90444
76	query_1	TRUE	0.000124914	6464	664	254	0.38253	0.0392946	GO:0007154	GO:BP	cell communication	22715	3056	1.34424
77	query_1	TRUE	0.000128723	793	664	53	0.0798193	0.0668348	GO:0098660	GO:BP	inorganic ion transmembrane transport	22715	22033	2.28637
78	query_1	TRUE	0.000145194	729	664	50	0.0753012	0.0685871	GO:0098662	GO:BP	inorganic cation transmembrane transport	22715	22035	2.34632
79	query_1	TRUE	0.000257249	2743	664	128	0.192771	0.0466642	GO:0033036	GO:BP	macromolecule localization	22715	9213	1.59635
80	query_1	TRUE	0.000271671	466	664	37	0.0557229	0.0793991	GO:0034765	GO:BP	regulation of ion transmembrane transport	22715	10051	2.71619
81	query_1	TRUE	0.00028177	487	664	38	0.0572289	0.0780287	GO:0050804	GO:BP	modulation of chemical synaptic transmission	22715	15348	2.66931
82	query_1	TRUE	0.000287296	1046	664	63	0.0948795	0.0602294	GO:0034220	GO:BP	ion transmembrane transport	22715	9784	2.06041
83	query_1	TRUE	0.000297284	488	664	38	0.0572289	0.0778689	GO:0099177	GO:BP	regulation of trans-synaptic signaling	22715	22321	2.66384
84	query_1	TRUE	0.000355745	1523	664	82	0.123494	0.0538411	GO:0048585	GO:BP	negative regulation of response to stimulus	22715	14911	1.84187
85	query_1	TRUE	0.000395739	556	664	41	0.061747	0.073741	GO:0034762	GO:BP	regulation of transmembrane transport	22715	10048	2.52263
86	query_1	TRUE	0.000428559	414	664	34	0.0512048	0.0821256	GO:0006816	GO:BP	calcium ion transport	22715	2774	2.80946
87	query_1	TRUE	0.000538946	438	664	35	0.0527108	0.0799087	GO:0042391	GO:BP	regulation of membrane potential	22715	11729	2.73362
88	query_1	TRUE	0.000924453	19956	664	623	0.938253	0.0312187	GO:0008150	GO:BP	biological_process	22715	3532	1.06797
89	query_1	TRUE	0.00111485	2122	664	103	0.15512	0.0485391	GO:0050790	GO:BP	regulation of catalytic activity	22715	15337	1.66049
90	query_1	TRUE	0.00119556	712	664	47	0.0707831	0.0660112	GO:0034330	GO:BP	cell junction organization	22715	9855	2.2582
91	query_1	TRUE	0.0014891	416	664	33	0.0496988	0.0793269	GO:0010959	GO:BP	regulation of metal ion transport	22715	5079	2.71372
92	query_1	TRUE	0.00159682	1762	664	89	0.134036	0.0505108	GO:0040011	GO:BP	locomotion	22715	11470	1.72794
93	query_1	TRUE	0.00224001	7665	664	285	0.429217	0.037182	GO:0032501	GO:BP	multicellular organismal process	22715	8813	1.27197
94	query_1	TRUE	0.00340647	3363	664	145	0.218373	0.0431163	GO:0006464	GO:BP	cellular protein modification process	22715	2445	1.47498
95	query_1	TRUE	0.00340647	3363	664	145	0.218373	0.0431163	GO:0036211	GO:BP	protein modification process	22715	10948	1.47498
96	query_1	TRUE	0.00342559	1298	664	70	0.105422	0.0539291	GO:0007010	GO:BP	cytoskeleton organization	22715	2935	1.84488
97	query_1	TRUE	0.00407736	3549	664	151	0.22741	0.0425472	GO:0048583	GO:BP	regulation of response to stimulus	22715	14909	1.45551
98	query_1	TRUE	0.00466444	3352	664	144	0.216867	0.0429594	GO:0006996	GO:BP	organelle organization	22715	2922	1.46961
99	query_1	TRUE	0.00575931	301	664	26	0.0391566	0.0863787	GO:0070588	GO:BP	calcium ion transmembrane transport	22715	18960	2.95496
100	query_1	TRUE	0.00609316	1500	664	77	0.115964	0.0513333	GO:0006811	GO:BP	ion transport	22715	2769	1.75608
101	query_1	TRUE	0.00716098	666	664	43	0.064759	0.0645646	GO:0030036	GO:BP	actin cytoskeleton organization	22715	7688	2.20871
102	query_1	TRUE	0.00946234	1439	664	74	0.111446	0.0514246	GO:0055085	GO:BP	transmembrane transport	22715	16803	1.7592
103	query_1	TRUE	0.00990711	2391	664	109	0.164157	0.0455876	GO:0050793	GO:BP	regulation of developmental process	22715	15339	1.55952
104	query_1	TRUE	0.010545	676	664	43	0.064759	0.0636095	GO:0051129	GO:BP	negative regulation of cellular component organization	22715	15614	2.17604
105	query_1	TRUE	0.0151913	222	664	21	0.0316265	0.0945946	GO:0051056	GO:BP	regulation of small GTPase mediated signal transduction	22715	15562	3.23602
106	query_1	TRUE	0.0182635	930	664	53	0.0798193	0.0569892	GO:0044087	GO:BP	regulation of cellular component biogenesis	22715	12640	1.94956
107	query_1	TRUE	0.0189849	172	664	18	0.0271084	0.104651	GO:0031644	GO:BP	regulation of nervous system process	22715	8417	3.58005
108	query_1	TRUE	0.0203765	5324	664	206	0.310241	0.0386927	GO:0048522	GO:BP	positive regulation of cellular process	22715	14858	1.32365
109	query_1	TRUE	0.021032	813	664	48	0.0722892	0.0590406	GO:0098609	GO:BP	cell-cell adhesion	22715	22021	2.01974
110	query_1	TRUE	0.022623	5833	664	222	0.334337	0.0380593	GO:0048518	GO:BP	positive regulation of biological process	22715	14854	1.30198
111	query_1	TRUE	0.0229604	1581	664	78	0.11747	0.0493359	GO:0045184	GO:BP	establishment of protein localization	22715	13173	1.68775
112	query_1	TRUE	0.0252258	4446	664	177	0.266566	0.0398111	GO:0044267	GO:BP	cellular protein metabolic process	22715	12715	1.36191
113	query_1	TRUE	0.0298236	412	664	30	0.0451807	0.0728155	GO:0007264	GO:BP	small GTPase mediated signal transduction	22715	3157	2.49097
114	query_1	TRUE	0.034877	1256	664	65	0.0978916	0.0517516	GO:0071495	GO:BP	cellular response to endogenous stimulus	22715	19534	1.77039
115	query_1	TRUE	0.0348979	1519	664	75	0.112952	0.0493746	GO:1902531	GO:BP	regulation of intracellular signal transduction	22715	25714	1.68907
116	query_1	TRUE	0.0370808	782	664	46	0.0692771	0.0588235	GO:0050801	GO:BP	ion homeostasis	22715	15345	2.01231
117	query_1	TRUE	0.0371041	1495	664	74	0.111446	0.0494983	GO:0016192	GO:BP	vesicle-mediated transport	22715	5747	1.6933
118	query_1	TRUE	0.0405497	713	664	43	0.064759	0.0603086	GO:0030155	GO:BP	regulation of cell adhesion	22715	7723	2.06312
119	query_1	TRUE	0.049108	202	664	19	0.0286145	0.0940594	GO:0071805	GO:BP	potassium ion transmembrane transport	22715	19753	3.21771
120	query_1	TRUE	3.13196e-16	2374	664	147	0.221386	0.0619208	GO:0042995	GO:CC	cell projection	22715	2089	2.11827
121	query_1	TRUE	2.47429e-15	2282	664	141	0.212349	0.0617879	GO:0120025	GO:CC	plasma membrane bounded cell projection	22715	3858	2.11372
122	query_1	TRUE	3.83157e-13	1512	664	103	0.15512	0.0681217	GO:0043005	GO:CC	neuron projection	22715	2090	2.3304
123	query_1	TRUE	1.64973e-12	1432	664	98	0.14759	0.0684358	GO:0045202	GO:CC	synapse	22715	2443	2.34114
124	query_1	TRUE	2.27355e-12	1283	664	91	0.137048	0.0709275	GO:0098590	GO:CC	plasma membrane region	22715	3579	2.42638
125	query_1	TRUE	2.29585e-12	2003	664	122	0.183735	0.0609086	GO:0030054	GO:CC	cell junction	22715	1025	2.08364
126	query_1	TRUE	4.1338e-11	17201	664	579	0.871988	0.0336608	GO:0110165	GO:CC	cellular anatomical entity	22715	3854	1.15151
127	query_1	TRUE	7.97206e-11	10352	664	396	0.596386	0.0382535	GO:0005737	GO:CC	cytoplasm	22715	384	1.30863
128	query_1	TRUE	6.35737e-10	12911	664	465	0.700301	0.0360158	GO:0005622	GO:CC	intracellular anatomical structure	22715	283	1.23208
129	query_1	TRUE	1.32513e-08	11812	664	429	0.646084	0.036319	GO:0043226	GO:CC	organelle	22715	2123	1.24245
130	query_1	TRUE	1.59883e-07	11521	664	416	0.626506	0.036108	GO:0043229	GO:CC	intracellular organelle	22715	2126	1.23523
131	query_1	TRUE	1.62449e-07	10897	664	398	0.599398	0.0365238	GO:0043227	GO:CC	membrane-bounded organelle	22715	2124	1.24946
132	query_1	TRUE	2.09158e-07	10502	664	386	0.581325	0.0367549	GO:0043231	GO:CC	intracellular membrane-bounded organelle	22715	2128	1.25736
133	query_1	TRUE	2.93049e-07	728	664	54	0.0813253	0.0741758	GO:0098794	GO:CC	postsynapse	22715	3622	2.53751
134	query_1	TRUE	4.70341e-07	3874	664	175	0.263554	0.0451729	GO:0012505	GO:CC	endomembrane system	22715	816	1.54534
135	query_1	TRUE	4.91845e-07	196	664	25	0.0376506	0.127551	GO:0034703	GO:CC	cation channel complex	22715	1769	4.36344
136	query_1	TRUE	9.94334e-07	1044	664	67	0.100904	0.0641762	GO:0036477	GO:CC	somatodendritic compartment	22715	1960	2.19543
137	query_1	TRUE	1.10228e-06	9000	664	338	0.509036	0.0375556	GO:0016020	GO:CC	membrane	22715	849	1.28475
138	query_1	TRUE	1.49653e-06	434	664	38	0.0572289	0.0875576	GO:0097060	GO:CC	synaptic membrane	22715	3243	2.99529
139	query_1	TRUE	1.59419e-06	594	664	46	0.0692771	0.0774411	GO:0098793	GO:CC	presynapse	22715	3621	2.64921
140	query_1	TRUE	2.42143e-06	461	664	39	0.0587349	0.0845987	GO:0098978	GO:CC	glutamatergic synapse	22715	3694	2.89407
141	query_1	TRUE	2.50274e-06	3698	664	166	0.25	0.0448891	GO:0005829	GO:CC	cytosol	22715	469	1.53563
142	query_1	TRUE	2.51424e-06	521	664	42	0.063253	0.0806142	GO:0098797	GO:CC	plasma membrane protein complex	22715	3624	2.75776
143	query_1	TRUE	2.55691e-06	752	664	53	0.0798193	0.0704787	GO:0030425	GO:CC	dendrite	22715	1099	2.41103
144	query_1	TRUE	2.80083e-06	754	664	53	0.0798193	0.0702918	GO:0097447	GO:CC	dendritic tree	22715	3353	2.40464
145	query_1	TRUE	3.06222e-06	6080	664	245	0.368976	0.0402961	GO:0071944	GO:CC	cell periphery	22715	3128	1.3785
146	query_1	TRUE	7.36688e-06	309	664	30	0.0451807	0.0970874	GO:0045211	GO:CC	postsynaptic membrane	22715	2445	3.32129
147	query_1	TRUE	2.28031e-05	5650	664	227	0.341867	0.040177	GO:0005886	GO:CC	plasma membrane	22715	514	1.37443
148	query_1	TRUE	4.0894e-05	177	664	21	0.0316265	0.118644	GO:0019897	GO:CC	extrinsic component of plasma membrane	22715	982	4.05873
149	query_1	TRUE	4.55542e-05	262	664	26	0.0391566	0.0992366	GO:0034702	GO:CC	ion channel complex	22715	1768	3.39482
150	query_1	TRUE	5.06337e-05	2027	664	101	0.152108	0.0498273	GO:0031982	GO:CC	vesicle	22715	1451	1.70456
151	query_1	TRUE	6.7032e-05	784	664	51	0.0768072	0.065051	GO:0044297	GO:CC	cell body	22715	2302	2.22535
152	query_1	TRUE	8.65626e-05	700	664	47	0.0707831	0.0671429	GO:0043025	GO:CC	neuronal cell body	22715	2092	2.29691
153	query_1	TRUE	0.000146842	20018	664	624	0.939759	0.0311719	GO:0005575	GO:CC	cellular_component	22715	239	1.06637
154	query_1	TRUE	0.000185468	1894	664	94	0.141566	0.0496304	GO:0031410	GO:CC	cytoplasmic vesicle	22715	1320	1.69782
155	query_1	TRUE	0.000194493	1896	664	94	0.141566	0.0495781	GO:0097708	GO:CC	intracellular vesicle	22715	3493	1.69603
156	query_1	TRUE	0.000208974	162	664	19	0.0286145	0.117284	GO:0099055	GO:CC	integral component of postsynaptic membrane	22715	3728	4.01221
157	query_1	TRUE	0.000231834	747	664	48	0.0722892	0.064257	GO:0030424	GO:CC	axon	22715	1098	2.19819
158	query_1	TRUE	0.000297916	307	664	27	0.0406627	0.0879479	GO:0019898	GO:CC	extrinsic component of membrane	22715	983	3.00864
159	query_1	TRUE	0.000333518	1091	664	62	0.0933735	0.0568286	GO:0098796	GO:CC	membrane protein complex	22715	3623	1.94407
160	query_1	TRUE	0.000485317	171	664	19	0.0286145	0.111111	GO:0098936	GO:CC	intrinsic component of postsynaptic membrane	22715	3677	3.80104
161	query_1	TRUE	0.000543155	336	664	28	0.0421687	0.0833333	GO:1902495	GO:CC	transmembrane transporter complex	22715	4013	2.85078
162	query_1	TRUE	0.00121717	350	664	28	0.0421687	0.08	GO:1990351	GO:CC	transporter complex	22715	4267	2.73675
163	query_1	TRUE	0.00161413	417	664	31	0.0466867	0.0743405	GO:0098984	GO:CC	neuron to neuron synapse	22715	3700	2.54314
164	query_1	TRUE	0.00221886	622	664	40	0.060241	0.0643087	GO:0070161	GO:CC	anchoring junction	22715	2761	2.19996
165	query_1	TRUE	0.00264544	863	664	50	0.0753012	0.0579374	GO:0005768	GO:CC	endosome	22715	412	1.982
166	query_1	TRUE	0.0027005	2098	664	97	0.146084	0.0462345	GO:0005856	GO:CC	cytoskeleton	22715	491	1.58165
167	query_1	TRUE	0.00281265	210	664	20	0.0301205	0.0952381	GO:0099699	GO:CC	integral component of synaptic membrane	22715	3794	3.25803
168	query_1	TRUE	0.00295652	229	664	21	0.0316265	0.0917031	GO:0099240	GO:CC	intrinsic component of synaptic membrane	22715	3771	3.1371
169	query_1	TRUE	0.00374969	392	664	29	0.0436747	0.0739796	GO:0032279	GO:CC	asymmetric synapse	22715	1507	2.53079
170	query_1	TRUE	0.00541908	183	664	18	0.0271084	0.0983607	GO:0042734	GO:CC	presynaptic membrane	22715	2078	3.36485
171	query_1	TRUE	0.00542942	6589	664	244	0.36747	0.0370314	GO:0005634	GO:CC	nucleus	22715	294	1.26682
172	query_1	TRUE	0.00604288	87	664	12	0.0180723	0.137931	GO:0034705	GO:CC	potassium channel complex	22715	1771	4.71853
173	query_1	TRUE	0.00726983	749	664	44	0.0662651	0.058745	GO:0048471	GO:CC	perinuclear region of cytoplasm	22715	2538	2.00963
174	query_1	TRUE	0.00732876	822	664	47	0.0707831	0.0571776	GO:0012506	GO:CC	vesicle membrane	22715	817	1.95601
175	query_1	TRUE	0.00782567	429	664	30	0.0451807	0.0699301	GO:0031252	GO:CC	cell leading edge	22715	1259	2.39226
176	query_1	TRUE	0.011121	64	664	10	0.0150602	0.15625	GO:0005905	GO:CC	clathrin-coated pit	22715	532	5.34521
177	query_1	TRUE	0.0131632	463	664	31	0.0466867	0.0669546	GO:0015629	GO:CC	actin cytoskeleton	22715	836	2.29047
178	query_1	TRUE	0.014468	421	664	29	0.0436747	0.0688836	GO:0099572	GO:CC	postsynaptic specialization	22715	3787	2.35646
179	query_1	TRUE	0.016325	162	664	16	0.0240964	0.0987654	GO:0009898	GO:CC	cytoplasmic side of plasma membrane	22715	784	3.3787
180	query_1	TRUE	0.020667	98	664	12	0.0180723	0.122449	GO:0031234	GO:CC	extrinsic component of cytoplasmic side of plasma membrane	22715	1245	4.1889
181	query_1	TRUE	0.0212454	386	664	27	0.0406627	0.0699482	GO:0014069	GO:CC	postsynaptic density	22715	823	2.39288
182	query_1	TRUE	0.0360329	73	664	10	0.0150602	0.136986	GO:0008076	GO:CC	voltage-gated potassium channel complex	22715	602	4.68621
183	query_1	TRUE	0.0363453	801	664	44	0.0662651	0.0549313	GO:0030659	GO:CC	cytoplasmic vesicle membrane	22715	1117	1.87916
184	query_1	TRUE	0.0452951	106	664	12	0.0180723	0.113208	GO:0030863	GO:CC	cortical cytoskeleton	22715	1148	3.87276
185	query_1	TRUE	4.22456e-19	9481	664	399	0.600904	0.0420842	GO:0005515	GO:MF	protein binding	22715	1875	1.43967
186	query_1	TRUE	4.27719e-16	13451	664	501	0.754518	0.0372463	GO:0005488	GO:MF	binding	22715	1858	1.27417
187	query_1	TRUE	3.33762e-09	19822	664	632	0.951807	0.0318838	GO:0003674	GO:MF	molecular_function	22715	395	1.09072
188	query_1	TRUE	1.02939e-06	942	664	63	0.0948795	0.066879	GO:0008092	GO:MF	cytoskeletal protein binding	22715	1955	2.28789
189	query_1	TRUE	6.11086e-06	5446	664	224	0.337349	0.0411311	GO:0043167	GO:MF	ion binding	22715	6761	1.40707
190	query_1	TRUE	7.17222e-06	142	664	20	0.0301205	0.140845	GO:0044325	GO:MF	transmembrane transporter binding	22715	7054	4.81822
191	query_1	TRUE	1.65873e-05	179	664	22	0.0331325	0.122905	GO:0005244	GO:MF	voltage-gated ion channel activity	22715	1726	4.2045
192	query_1	TRUE	1.83873e-05	180	664	22	0.0331325	0.122222	GO:0022832	GO:MF	voltage-gated channel activity	22715	4660	4.18114
193	query_1	TRUE	2.60071e-05	395	664	34	0.0512048	0.0860759	GO:0046873	GO:MF	metal ion transmembrane transporter activity	22715	7317	2.9446
194	query_1	TRUE	2.65159e-05	302	664	29	0.0436747	0.0960265	GO:0005261	GO:MF	cation channel activity	22715	1738	3.285
195	query_1	TRUE	4.71542e-05	310	664	29	0.0436747	0.0935484	GO:0022836	GO:MF	gated channel activity	22715	4663	3.20023
196	query_1	TRUE	6.71916e-05	1100	664	65	0.0978916	0.0590909	GO:0030234	GO:MF	enzyme regulator activity	22715	4764	2.02146
197	query_1	TRUE	7.6757e-05	133	664	18	0.0271084	0.135338	GO:0022843	GO:MF	voltage-gated cation channel activity	22715	4668	4.62984
198	query_1	TRUE	0.000291428	2136	664	103	0.15512	0.048221	GO:0019899	GO:MF	enzyme binding	22715	4609	1.64961
199	query_1	TRUE	0.000399459	402	664	32	0.0481928	0.079602	GO:0005216	GO:MF	ion channel activity	22715	1707	2.72313
200	query_1	TRUE	0.000471214	405	664	32	0.0481928	0.0790123	GO:0060589	GO:MF	nucleoside-triphosphatase regulator activity	22715	9579	2.70296
201	query_1	TRUE	0.000471214	405	664	32	0.0481928	0.0790123	GO:0030695	GO:MF	GTPase regulator activity	22715	4926	2.70296
202	query_1	TRUE	0.000884509	1753	664	87	0.131024	0.0496292	GO:0098772	GO:MF	molecular function regulator	22715	10400	1.69778
203	query_1	TRUE	0.00104671	420	664	32	0.0481928	0.0761905	GO:0003779	GO:MF	actin binding	22715	465	2.60643
204	query_1	TRUE	0.00111672	227	664	22	0.0331325	0.0969163	GO:0005096	GO:MF	GTPase activator activity	22715	1601	3.31544
205	query_1	TRUE	0.00129078	445	664	33	0.0496988	0.0741573	GO:0015267	GO:MF	channel activity	22715	3065	2.53687
206	query_1	TRUE	0.00129078	445	664	33	0.0496988	0.0741573	GO:0022803	GO:MF	passive transmembrane transporter activity	22715	4647	2.53687
207	query_1	TRUE	0.00149519	534	664	37	0.0557229	0.0692884	GO:0022890	GO:MF	inorganic cation transmembrane transporter activity	22715	4703	2.37031
208	query_1	TRUE	0.00217478	63	664	11	0.0165663	0.174603	GO:0045296	GO:MF	cadherin binding	22715	7161	5.97306
209	query_1	TRUE	0.00237805	2124	664	99	0.149096	0.0466102	GO:0097367	GO:MF	carbohydrate derivative binding	22715	10312	1.5945
210	query_1	TRUE	0.00360769	123	664	15	0.0225904	0.121951	GO:0015085	GO:MF	calcium ion transmembrane transporter activity	22715	2908	4.17187
211	query_1	TRUE	0.00452791	266	664	23	0.0346386	0.0864662	GO:0050839	GO:MF	cell adhesion molecule binding	22715	9067	2.95795
212	query_1	TRUE	0.00478084	584	664	38	0.0572289	0.0650685	GO:0008324	GO:MF	cation transmembrane transporter activity	22715	2094	2.22595
213	query_1	TRUE	0.00504692	474	664	33	0.0496988	0.0696203	GO:0008047	GO:MF	enzyme activator activity	22715	1940	2.38166
214	query_1	TRUE	0.00522955	3847	664	157	0.236446	0.040811	GO:0043169	GO:MF	cation binding	22715	6763	1.39612
215	query_1	TRUE	0.00634381	113	664	14	0.0210843	0.123894	GO:0005267	GO:MF	potassium channel activity	22715	1740	4.23832
216	query_1	TRUE	0.00748824	665	664	41	0.061747	0.0616541	GO:0015318	GO:MF	inorganic molecular entity transmembrane transporter activity	22715	3106	2.10915
217	query_1	TRUE	0.00763198	147	664	16	0.0240964	0.108844	GO:0015079	GO:MF	potassium ion transmembrane transporter activity	22715	2904	3.72347
218	query_1	TRUE	0.00764282	2380	664	106	0.159639	0.0445378	GO:0036094	GO:MF	small molecule binding	22715	6379	1.52361
219	query_1	TRUE	0.00778946	2268	664	102	0.153614	0.0449735	GO:0043168	GO:MF	anion binding	22715	6762	1.53852
220	query_1	TRUE	0.0085724	716	664	43	0.064759	0.0600559	GO:0019901	GO:MF	protein kinase binding	22715	4611	2.05447
221	query_1	TRUE	0.0146529	1799	664	84	0.126506	0.0466926	GO:0017076	GO:MF	purine nucleotide binding	22715	3952	1.59732
222	query_1	TRUE	0.0169069	107	664	13	0.0195783	0.121495	GO:0005262	GO:MF	calcium channel activity	22715	1739	4.15627
223	query_1	TRUE	0.0192999	1785	664	83	0.125	0.0464986	GO:0032555	GO:MF	purine ribonucleotide binding	22715	5398	1.59069
224	query_1	TRUE	0.0273907	3751	664	150	0.225904	0.0399893	GO:0046872	GO:MF	metal ion binding	22715	7316	1.36801
225	query_1	TRUE	0.0282186	1804	664	83	0.125	0.0460089	GO:0032553	GO:MF	ribonucleotide binding	22715	5396	1.57393
226	query_1	TRUE	0.0285248	3	664	3	0.00451807	1	GO:0001156	GO:MF	TFIIIC-class transcription factor complex binding	22715	217	34.2093
227	query_1	TRUE	0.0336012	83	664	11	0.0165663	0.13253	GO:0005249	GO:MF	voltage-gated potassium channel activity	22715	1731	4.53377
228	query_1	TRUE	0.0349813	2152	664	95	0.143072	0.044145	GO:0042802	GO:MF	identical protein binding	22715	6676	1.51017
229	query_1	TRUE	0.0392179	1710	664	79	0.118976	0.0461988	GO:0035639	GO:MF	purine ribonucleoside triphosphate binding	22715	6332	1.58043
230	query_1	TRUE	0.0410965	667	664	39	0.0587349	0.0584708	GO:0005509	GO:MF	calcium ion binding	22715	1873	2.00025
231	query_1	TRUE	1.88079e-08	3205	664	159	0.239458	0.04961	HP:0012638	HP	Abnormal nervous system physiology	22715	9059	1.69712
232	query_1	TRUE	1.14321e-07	3418	664	164	0.246988	0.0479813	HP:0000707	HP	Abnormality of the nervous system	22715	551	1.64141
233	query_1	TRUE	6.34402e-07	1434	664	86	0.129518	0.0599721	HP:0002167	HP	Neurological speech impairment	22715	1600	2.05161
234	query_1	TRUE	1.28377e-06	4420	664	195	0.293675	0.0441176	HP:0000118	HP	Phenotypic abnormality	22715	102	1.50924
235	query_1	TRUE	1.3611e-06	4423	664	195	0.293675	0.0440877	HP:0000001	HP	HP root	22715	1	1.50821
236	query_1	TRUE	1.50913e-06	2405	664	123	0.185241	0.0511435	HP:0011446	HP	Abnormality of higher mental function	22715	7883	1.74958
237	query_1	TRUE	1.78469e-06	1737	664	97	0.146084	0.0558434	HP:0000006	HP	Autosomal dominant inheritance	22715	5	1.91037
238	query_1	TRUE	1.99012e-06	2283	664	118	0.177711	0.0516864	HP:0012443	HP	Abnormality of brain morphology	22715	8866	1.76816
239	query_1	TRUE	2.68603e-06	493	664	42	0.063253	0.0851927	HP:0000752	HP	Hyperactivity	22715	590	2.91439
240	query_1	TRUE	8.89819e-06	2693	664	131	0.197289	0.0486446	HP:0000478	HP	Abnormality of the eye	22715	363	1.6641
241	query_1	TRUE	2.07339e-05	849	664	57	0.0858434	0.0671378	HP:0000750	HP	Delayed speech and language development	22715	588	2.29674
242	query_1	TRUE	2.83864e-05	2497	664	122	0.183735	0.0488586	HP:0002011	HP	Morphological central nervous system abnormality	22715	1478	1.67142
243	query_1	TRUE	3.28681e-05	1607	664	88	0.13253	0.0547604	HP:0001263	HP	Global developmental delay	22715	964	1.87332
244	query_1	TRUE	3.48067e-05	1814	664	96	0.144578	0.0529217	HP:0011442	HP	Abnormal central motor function	22715	7879	1.81042
245	query_1	TRUE	4.81706e-05	1800	664	95	0.143072	0.0527778	HP:0100547	HP	Abnormality of forebrain morphology	22715	15045	1.80549
246	query_1	TRUE	4.83661e-05	1983	664	102	0.153614	0.0514372	HP:0012758	HP	Neurodevelopmental delay	22715	9179	1.75963
247	query_1	TRUE	7.06386e-05	879	664	57	0.0858434	0.0648464	HP:0002463	HP	Language impairment	22715	1796	2.21835
248	query_1	TRUE	8.72669e-05	1024	664	63	0.0948795	0.0615234	HP:0004305	HP	Involuntary movements	22715	3018	2.10468
249	query_1	TRUE	9.69604e-05	1774	664	93	0.14006	0.0524239	HP:0002060	HP	Abnormal cerebral morphology	22715	1518	1.79339
250	query_1	TRUE	0.000102473	2636	664	125	0.188253	0.0474203	HP:0012639	HP	Abnormal nervous system morphology	22715	9060	1.62222
251	query_1	TRUE	0.000106804	580	664	43	0.064759	0.0741379	HP:0000729	HP	Autistic behavior	22715	570	2.53621
252	query_1	TRUE	0.000187436	2443	664	117	0.176205	0.0478919	HP:0012759	HP	Neurodevelopmental abnormality	22715	9180	1.63835
253	query_1	TRUE	0.000208786	1882	664	96	0.144578	0.0510096	HP:0003808	HP	Abnormal muscle tone	22715	2701	1.745
254	query_1	TRUE	0.000210764	594	664	43	0.064759	0.0723906	HP:0001311	HP	Abnormal nervous system electrophysiology	22715	997	2.47643
255	query_1	TRUE	0.000233568	1703	664	89	0.134036	0.0522607	HP:0001250	HP	Seizure	22715	954	1.7878
256	query_1	TRUE	0.00033768	1717	664	89	0.134036	0.0518346	HP:0000708	HP	Behavioral abnormality	22715	552	1.77323
257	query_1	TRUE	0.000344886	284	664	27	0.0406627	0.0950704	HP:0011182	HP	Interictal epileptiform activity	22715	7625	3.2523
258	query_1	TRUE	0.000394694	1723	664	89	0.134036	0.0516541	HP:0001249	HP	Intellectual disability	22715	953	1.76705
259	query_1	TRUE	0.000398249	286	664	27	0.0406627	0.0944056	HP:0025373	HP	Interictal EEG abnormality	22715	9841	3.22955
260	query_1	TRUE	0.000445936	1546	664	82	0.123494	0.0530401	HP:0000496	HP	Abnormality of eye movement	22715	379	1.81447
261	query_1	TRUE	0.000580101	488	664	37	0.0557229	0.0758197	HP:0002353	HP	EEG abnormality	22715	1732	2.59374
262	query_1	TRUE	0.000693096	2587	664	120	0.180723	0.0463858	HP:0025031	HP	Abnormality of the digestive system	22715	9521	1.58683
263	query_1	TRUE	0.00071235	513	664	38	0.0572289	0.0740741	HP:0030178	HP	Abnormality of central nervous system electrophysiology	22715	10269	2.53402
264	query_1	TRUE	0.000963406	4138	664	173	0.260542	0.0418076	HP:0000005	HP	Mode of inheritance	22715	4	1.43021
265	query_1	TRUE	0.00115019	1401	664	75	0.112952	0.0535332	HP:0007364	HP	Aplasia/Hypoplasia of the cerebrum	22715	4728	1.83133
266	query_1	TRUE	0.00116793	2895	664	130	0.195783	0.044905	HP:0000152	HP	Abnormality of head or neck	22715	133	1.53617
267	query_1	TRUE	0.00122363	2869	664	129	0.194277	0.0449634	HP:0000234	HP	Abnormality of the head	22715	197	1.53817
268	query_1	TRUE	0.00139143	2205	664	105	0.158133	0.047619	HP:0012373	HP	Abnormal eye physiology	22715	8797	1.62902
269	query_1	TRUE	0.00176438	664	664	44	0.0662651	0.0662651	HP:0031466	HP	Impairment in personality functioning	22715	11484	2.26688
270	query_1	TRUE	0.00177823	1651	664	84	0.126506	0.0508783	HP:0002977	HP	Aplasia/Hypoplasia involving the central nervous system	22715	2164	1.74051
271	query_1	TRUE	0.0020498	736	664	47	0.0707831	0.0638587	HP:0008050	HP	Abnormality of the palpebral fissures	22715	5126	2.18456
272	query_1	TRUE	0.00226597	1197	664	66	0.0993976	0.0551378	HP:0040195	HP	Decreased head circumference	22715	14159	1.88623
273	query_1	TRUE	0.00289124	3319	664	143	0.215361	0.0430853	HP:0033127	HP	Abnormality of the musculoskeletal system	22715	13080	1.47392
274	query_1	TRUE	0.00322554	1184	664	65	0.0978916	0.0548986	HP:0000252	HP	Microcephaly	22715	211	1.87805
275	query_1	TRUE	0.00447178	1120	664	62	0.0933735	0.0553571	HP:0002493	HP	Upper motor neuron dysfunction	22715	1813	1.89373
276	query_1	TRUE	0.00456714	2711	664	121	0.182229	0.044633	HP:0011842	HP	Abnormality of skeletal morphology	22715	8274	1.52686
277	query_1	TRUE	0.00457945	2626	664	118	0.177711	0.0449353	HP:0000271	HP	Abnormality of the face	22715	224	1.53721
278	query_1	TRUE	0.00471407	446	664	33	0.0496988	0.073991	HP:0000736	HP	Short attention span	22715	575	2.53118
279	query_1	TRUE	0.004978	1430	664	74	0.111446	0.0517483	HP:0000240	HP	Abnormality of skull size	22715	203	1.77027
280	query_1	TRUE	0.0050764	2211	664	103	0.15512	0.0465853	HP:0011804	HP	Abnormal muscle physiology	22715	8237	1.59365
281	query_1	TRUE	0.00532813	1966	664	94	0.141566	0.0478128	HP:0025032	HP	Abnormality of digestive system physiology	22715	9522	1.63564
282	query_1	TRUE	0.00540988	346	664	28	0.0421687	0.0809249	HP:0007018	HP	Attention deficit hyperactivity disorder	22715	4568	2.76839
283	query_1	TRUE	0.00562569	288	664	25	0.0376506	0.0868056	HP:0007359	HP	Focal-onset seizure	22715	4723	2.96956
284	query_1	TRUE	0.00653472	1133	664	62	0.0933735	0.054722	HP:0000492	HP	Abnormal eyelid morphology	22715	375	1.872
285	query_1	TRUE	0.00847349	1017	664	57	0.0858434	0.0560472	HP:0001276	HP	Hypertonia	22715	975	1.91734
286	query_1	TRUE	0.00893765	185	664	19	0.0286145	0.102703	HP:0002133	HP	Status epilepticus	22715	1572	3.51339
287	query_1	TRUE	0.0101426	2134	664	99	0.149096	0.0463918	HP:0012372	HP	Abnormal eye morphology	22715	8796	1.58703
288	query_1	TRUE	0.0110536	1594	664	79	0.118976	0.0495609	HP:0001252	HP	Hypotonia	22715	956	1.69544
289	query_1	TRUE	0.01121	1864	664	89	0.134036	0.0477468	HP:0100022	HP	Abnormality of movement	22715	14533	1.63339
290	query_1	TRUE	0.0116647	2534	664	113	0.170181	0.0445935	HP:0003011	HP	Abnormality of the musculature	22715	2186	1.52552
291	query_1	TRUE	0.0125362	1362	664	70	0.105422	0.051395	HP:0000315	HP	Abnormality of the orbital region	22715	255	1.75819
292	query_1	TRUE	0.014043	1034	664	57	0.0858434	0.0551257	HP:0001288	HP	Gait disturbance	22715	983	1.88581
293	query_1	TRUE	0.0152971	913	664	52	0.0783133	0.0569551	HP:0100886	HP	Abnormality of globe location	22715	15350	1.9484
294	query_1	TRUE	0.0153064	537	664	36	0.0542169	0.0670391	HP:0001337	HP	Tremor	22715	1014	2.29336
295	query_1	TRUE	0.0157405	247	664	22	0.0331325	0.0890688	HP:0011198	HP	EEG with generalized epileptiform discharges	22715	7641	3.04699
296	query_1	TRUE	0.016812	630	664	40	0.060241	0.0634921	HP:0200006	HP	Slanting of the palpebral fissure	22715	15428	2.17202
297	query_1	TRUE	0.0172474	1939	664	91	0.137048	0.0469314	HP:0000153	HP	Abnormality of the mouth	22715	134	1.60549
298	query_1	TRUE	0.0174738	2050	664	95	0.143072	0.0463415	HP:0000929	HP	Abnormal skull morphology	22715	729	1.58531
299	query_1	TRUE	0.0204646	178	664	18	0.0271084	0.101124	HP:0002521	HP	Hypsarrhythmia	22715	1834	3.45937
300	query_1	TRUE	0.0253968	2807	664	121	0.182229	0.0431065	HP:0000924	HP	Abnormality of the skeletal system	22715	725	1.47465
301	query_1	TRUE	0.0290974	959	664	53	0.0798193	0.0552659	HP:0000159	HP	Abnormal lip morphology	22715	139	1.89061
302	query_1	TRUE	0.0396044	384	664	28	0.0421687	0.0729167	HP:0100852	HP	Abnormal fear/anxiety-related behavior	22715	15318	2.49443
303	query_1	TRUE	0.0465459	1658	664	79	0.118976	0.0476478	HP:0011458	HP	Abdominal symptom	22715	7895	1.63
304	query_1	TRUE	0.0478742	453	664	31	0.0466867	0.0684327	HP:0000494	HP	Downslanted palpebral fissures	22715	377	2.34104
305	query_1	TRUE	0.000264934	175	664	19	0.0286145	0.108571	KEGG:04360	KEGG	Axon guidance	22715	285	3.71416
306	query_1	TRUE	0.00044032	62	664	11	0.0165663	0.177419	KEGG:04929	KEGG	GnRH secretion	22715	365	6.0694
307	query_1	TRUE	0.00110024	110	664	14	0.0210843	0.127273	KEGG:04724	KEGG	Glutamatergic synapse	22715	334	4.35392
308	query_1	TRUE	0.0126476	119	664	13	0.0195783	0.109244	KEGG:04919	KEGG	Thyroid hormone signaling pathway	22715	355	3.73715
309	query_1	TRUE	0.0126902	136	664	14	0.0210843	0.102941	KEGG:05017	KEGG	Spinocerebellar ataxia	22715	394	3.52155
310	query_1	TRUE	0.0210857	92	664	11	0.0165663	0.119565	KEGG:04713	KEGG	Circadian entrainment	22715	328	4.09025
311	query_1	TRUE	1.12624e-27	6719	664	335	0.504518	0.0498586	MIRNA:000000	MIRNA	MIRNA root	22715	1	1.70563
312	query_1	TRUE	1.39915e-06	458	664	39	0.0587349	0.0851528	MIRNA:mmu-miR-181a-5p	MIRNA	mmu-miR-181a-5p	22715	116	2.91302
313	query_1	TRUE	7.56364e-06	507	664	40	0.060241	0.0788955	MIRNA:mmu-miR-9-5p	MIRNA	mmu-miR-9-5p	22715	950	2.69896
314	query_1	TRUE	3.80095e-05	376	664	32	0.0481928	0.0851064	MIRNA:mmu-miR-425-5p	MIRNA	mmu-miR-425-5p	22715	539	2.91143
315	query_1	TRUE	0.00013532	358	664	30	0.0451807	0.0837989	MIRNA:mmu-miR-30e-5p	MIRNA	mmu-miR-30e-5p	22715	398	2.8667
316	query_1	TRUE	0.000281886	559	664	39	0.0587349	0.0697674	MIRNA:mmu-miR-340-5p	MIRNA	mmu-miR-340-5p	22715	446	2.3867
317	query_1	TRUE	0.000304065	294	664	26	0.0391566	0.0884354	MIRNA:mmu-miR-223-3p	MIRNA	mmu-miR-223-3p	22715	264	3.02532
318	query_1	TRUE	0.000418169	280	664	25	0.0376506	0.0892857	MIRNA:mmu-miR-136-5p	MIRNA	mmu-miR-136-5p	22715	78	3.05441
319	query_1	TRUE	0.000710604	408	664	31	0.0466867	0.0759804	MIRNA:mmu-miR-149-5p	MIRNA	mmu-miR-149-5p	22715	100	2.59924
320	query_1	TRUE	0.00191406	428	664	31	0.0466867	0.0724299	MIRNA:mmu-miR-7b-5p	MIRNA	mmu-miR-7b-5p	22715	917	2.47778
321	query_1	TRUE	0.00305806	333	664	26	0.0391566	0.0780781	MIRNA:mmu-miR-34b-5p	MIRNA	mmu-miR-34b-5p	22715	477	2.671
322	query_1	TRUE	0.00656993	390	664	28	0.0421687	0.0717949	MIRNA:mmu-miR-466l-5p	MIRNA	mmu-miR-466l-5p	22715	591	2.45605
323	query_1	TRUE	0.0079174	394	664	28	0.0421687	0.071066	MIRNA:mmu-miR-466d-5p	MIRNA	mmu-miR-466d-5p	22715	577	2.43112
324	query_1	TRUE	0.0079174	394	664	28	0.0421687	0.071066	MIRNA:mmu-miR-466i-5p	MIRNA	mmu-miR-466i-5p	22715	587	2.43112
325	query_1	TRUE	0.0079174	394	664	28	0.0421687	0.071066	MIRNA:mmu-miR-466k	MIRNA	mmu-miR-466k	22715	589	2.43112
326	query_1	TRUE	0.00809921	331	664	25	0.0376506	0.0755287	MIRNA:mmu-miR-324-3p	MIRNA	mmu-miR-324-3p	22715	423	2.58379
327	query_1	TRUE	0.0104254	336	664	25	0.0376506	0.0744048	MIRNA:mmu-miR-129-5p	MIRNA	mmu-miR-129-5p	22715	62	2.54534
328	query_1	TRUE	0.0349151	16	664	5	0.00753012	0.3125	MIRNA:mmu-miR-216a-5p	MIRNA	mmu-miR-216a-5p	22715	249	10.6904
329	query_1	TRUE	0.0479343	369	664	25	0.0376506	0.0677507	MIRNA:mmu-miR-301b-3p	MIRNA	mmu-miR-301b-3p	22715	318	2.31771
330	query_1	TRUE	5.58811e-05	299	664	28	0.0421687	0.0936455	REAC:R-MMU-112316	REAC	Neuronal System	22715	910	3.20355
331	query_1	TRUE	0.00023386	2006	664	98	0.14759	0.0488534	REAC:R-MMU-162582	REAC	Signal Transduction	22715	1358	1.67124
332	query_1	TRUE	0.00472822	84	664	12	0.0180723	0.142857	REAC:R-MMU-1296071	REAC	Potassium Channels	22715	1057	4.88705
333	query_1	TRUE	7.89164e-26	14620	664	556	0.837349	0.0380301	TF:M01240	TF	Factor: BEN; motif: CAGCGRNV	22715	278	1.30098
334	query_1	TRUE	3.65255e-25	17494	664	617	0.929217	0.0352692	TF:M01822_1	TF	Factor: CPBP; motif: SNCCCNN; match class: 1	22715	543	1.20654
335	query_1	TRUE	6.73432e-25	14495	664	551	0.829819	0.0380131	TF:M04662	TF	Factor: FOXN4; motif: NNWANNCGWMCGCGTCNNNNMT	22715	1156	1.3004
336	query_1	TRUE	1.29536e-23	9851	664	424	0.638554	0.0430413	TF:M10375	TF	Factor: Sp1; motif: GGNGGGGGNGGGGGMGGGGCNGGG	22715	3226	1.47241
337	query_1	TRUE	3.32645e-23	13597	664	525	0.790663	0.0386115	TF:M00716	TF	Factor: ZF5; motif: GSGCGCGR	22715	3824	1.32087
338	query_1	TRUE	1.16679e-22	9666	664	416	0.626506	0.0430375	TF:M00803	TF	Factor: E2F; motif: GGCGSG	22715	774	1.47228
339	query_1	TRUE	1.43193e-22	11210	664	460	0.692771	0.0410348	TF:M00716_1	TF	Factor: ZF5; motif: GSGCGCGR; match class: 1	22715	3825	1.40377
340	query_1	TRUE	5.76523e-22	13677	664	524	0.789157	0.0383125	TF:M07289	TF	Factor: GKLF; motif: NNNRGGNGNGGSN	22715	1350	1.31065
341	query_1	TRUE	2.98202e-21	13046	664	506	0.762048	0.0387858	TF:M10209	TF	Factor: E2F-1; motif: GNGGGCGGGRMN	22715	728	1.32684
342	query_1	TRUE	4.73e-21	11756	664	471	0.709337	0.0400646	TF:M04662_1	TF	Factor: FOXN4; motif: NNWANNCGWMCGCGTCNNNNMT; match class: 1	22715	1157	1.37059
343	query_1	TRUE	9.8756e-21	18298	664	625	0.941265	0.0341567	TF:M01822	TF	Factor: CPBP; motif: SNCCCNN	22715	542	1.16848
344	query_1	TRUE	1.11936e-20	10404	664	432	0.650602	0.0415225	TF:M02089	TF	Factor: E2F-3; motif: GGCGGGN	22715	752	1.42046
345	query_1	TRUE	1.1809e-20	10164	664	425	0.64006	0.0418142	TF:M03876	TF	Factor: Kaiso; motif: GCMGGGRGCRGS	22715	1818	1.43044
346	query_1	TRUE	1.68471e-20	5411	664	274	0.412651	0.0506376	TF:M03876_1	TF	Factor: Kaiso; motif: GCMGGGRGCRGS; match class: 1	22715	1819	1.73228
347	query_1	TRUE	3.41791e-20	7107	664	330	0.496988	0.0464331	TF:M01104	TF	Factor: MOVO-B; motif: GNGGGGG	22715	2110	1.58845
348	query_1	TRUE	8.15268e-20	6529	664	310	0.466867	0.0474805	TF:M00803_1	TF	Factor: E2F; motif: GGCGSG; match class: 1	22715	775	1.62428
349	query_1	TRUE	1.16717e-19	18289	664	623	0.938253	0.0340642	TF:M01160_1	TF	Factor: Kid3; motif: CCACN; match class: 1	22715	1821	1.16531
350	query_1	TRUE	1.83851e-19	11052	664	447	0.673193	0.0404452	TF:M01240_1	TF	Factor: BEN; motif: CAGCGRNV; match class: 1	22715	279	1.3836
351	query_1	TRUE	6.3379e-19	13206	664	504	0.759036	0.0381645	TF:M00333	TF	Factor: ZF5; motif: NRNGNGCGCGCWN	22715	3826	1.30558
352	query_1	TRUE	7.57985e-19	12311	664	480	0.722892	0.0389895	TF:M10276	TF	Factor: Kaiso; motif: SARNYCTCGCGAGAN	22715	3790	1.33381
353	query_1	TRUE	1.27764e-18	12446	664	483	0.72741	0.0388076	TF:M02844	TF	Factor: BCL6B; motif: NNNNCCGCCCCWNNNN	22715	262	1.32758
354	query_1	TRUE	1.32898e-18	10369	664	425	0.64006	0.0409876	TF:M00333_1	TF	Factor: ZF5; motif: NRNGNGCGCGCWN; match class: 1	22715	3827	1.40216
355	query_1	TRUE	1.62304e-18	15075	664	550	0.828313	0.0364842	TF:M07322	TF	Factor: HSF4; motif: CTGCMRN	22715	1678	1.2481
356	query_1	TRUE	4.50021e-18	6836	664	315	0.474398	0.0460796	TF:M10375_1	TF	Factor: Sp1; motif: GGNGGGGGNGGGGGMGGGGCNGGG; match class: 1	22715	3227	1.57635
357	query_1	TRUE	4.74762e-18	9979	664	412	0.620482	0.0412867	TF:M07289_1	TF	Factor: GKLF; motif: NNNRGGNGNGGSN; match class: 1	22715	1351	1.41239
358	query_1	TRUE	4.75487e-18	12956	664	495	0.745482	0.0382062	TF:M08995	TF	Factor: CTCF; motif: NAGGGGGCGCNNKNNNN	22715	612	1.30701
359	query_1	TRUE	5.32082e-18	16451	664	581	0.875	0.035317	TF:M00378	TF	Factor: Pax-4; motif: NNNNNYCACCCB	22715	2614	1.20817
360	query_1	TRUE	8.25521e-18	8667	664	372	0.560241	0.0429214	TF:M08995_1	TF	Factor: CTCF; motif: NAGGGGGCGCNNKNNNN; match class: 1	22715	613	1.46831
361	query_1	TRUE	9.97128e-18	9876	664	408	0.614458	0.0413123	TF:M10209_1	TF	Factor: E2F-1; motif: GNGGGCGGGRMN; match class: 1	22715	729	1.41327
362	query_1	TRUE	1.47901e-17	18638	664	626	0.942771	0.0335873	TF:M01160	TF	Factor: Kid3; motif: CCACN	22715	1820	1.149
363	query_1	TRUE	1.92433e-17	12908	664	492	0.740964	0.0381159	TF:M00378_1	TF	Factor: Pax-4; motif: NNNNNYCACCCB; match class: 1	22715	2615	1.30392
364	query_1	TRUE	3.2879e-17	6217	664	292	0.439759	0.046968	TF:M05547	TF	Factor: ZAC; motif: KGGGCCR	22715	3772	1.60674
365	query_1	TRUE	4.46232e-17	6199	664	291	0.438253	0.0469431	TF:M01219	TF	Factor: SP1:SP3; motif: CCSCCCCCYCC	22715	3220	1.60589
366	query_1	TRUE	6.98855e-17	5448	664	265	0.399096	0.0486417	TF:M02933_1	TF	Factor: ZF5; motif: GYCGCGCARNGCNN; match class: 1	22715	3839	1.664
367	query_1	TRUE	7.52899e-17	18756	664	627	0.944277	0.0334293	TF:M00000	TF	Transfac	22715	1	1.14359
368	query_1	TRUE	1.3099e-16	8822	664	373	0.561747	0.0422807	TF:M02933	TF	Factor: ZF5; motif: GYCGCGCARNGCNN	22715	3838	1.44639
369	query_1	TRUE	2.52435e-16	18753	664	626	0.942771	0.0333813	TF:M03851	TF	Factor: Spi-B; motif: TTCYBC	22715	3288	1.14195
370	query_1	TRUE	3.89432e-16	18719	664	625	0.941265	0.0333885	TF:M03851_1	TF	Factor: Spi-B; motif: TTCYBC; match class: 1	22715	3289	1.1422
371	query_1	TRUE	9.41541e-16	9210	664	382	0.575301	0.0414767	TF:M10276_1	TF	Factor: Kaiso; motif: SARNYCTCGCGAGAN; match class: 1	22715	3791	1.41889
372	query_1	TRUE	1.42666e-14	5391	664	256	0.385542	0.0474866	TF:M08878	TF	Factor: EGR; motif: CGCCCCCGCNN	22715	860	1.62448
373	query_1	TRUE	1.43672e-14	5538	664	261	0.393072	0.0471289	TF:M00982	TF	Factor: KROX; motif: CCCGCCCCCRCCCC	22715	1854	1.61225
374	query_1	TRUE	2.07405e-14	5671	664	265	0.399096	0.046729	TF:M07354	TF	Factor: Egr-1; motif: GCGGGGGCGG	22715	834	1.59857
375	query_1	TRUE	2.21076e-14	8276	664	349	0.525602	0.0421701	TF:M00932	TF	Factor: Sp1; motif: NNGGGGCGGGGNN	22715	3232	1.44261
376	query_1	TRUE	4.75278e-14	16608	664	575	0.865964	0.0346219	TF:M02941	TF	Factor: ZIC3; motif: NNNCACAGCAKGNNN	22715	4130	1.18439
377	query_1	TRUE	5.1426e-14	8904	664	367	0.552711	0.0412174	TF:M12470	TF	Factor: Foxn1; motif: RGAMGC	22715	1154	1.41002
378	query_1	TRUE	5.15166e-14	8026	664	340	0.512048	0.0423623	TF:M00931	TF	Factor: Sp1; motif: GGGGCGGGGC	22715	3236	1.44919
379	query_1	TRUE	5.21582e-14	6431	664	289	0.435241	0.0449386	TF:M02089_1	TF	Factor: E2F-3; motif: GGCGGGN; match class: 1	22715	753	1.53732
380	query_1	TRUE	6.17769e-14	4812	664	234	0.35241	0.0486284	TF:M00938	TF	Factor: E2F-1; motif: TTGGCGCGRAANNGNM	22715	732	1.66355
381	query_1	TRUE	9.42717e-14	8475	664	353	0.531627	0.0416519	TF:M07395	TF	Factor: Sp1; motif: NGGGGCGGGGN	22715	3230	1.42488
382	query_1	TRUE	1.25349e-13	6196	664	280	0.421687	0.0451904	TF:M03893	TF	Factor: WT1; motif: GNGGGGGCGGGG	22715	3744	1.54594
383	query_1	TRUE	4.42521e-13	7713	664	327	0.49247	0.042396	TF:M07040_1	TF	Factor: GKLF; motif: NNRRGRRNGNSNNN; match class: 1	22715	1349	1.45034
384	query_1	TRUE	5.76257e-13	6233	664	279	0.420181	0.0447618	TF:M00800	TF	Factor: AP-2; motif: GSCCSCRGGCNRNRNN	22715	114	1.53127
385	query_1	TRUE	6.29671e-13	5935	664	269	0.40512	0.0453243	TF:M01199	TF	Factor: RNF96; motif: BCCCGCRGCC	22715	2914	1.55052
386	query_1	TRUE	9.83093e-13	11659	664	443	0.667169	0.0379964	TF:M07040	TF	Factor: GKLF; motif: NNRRGRRNGNSNNN	22715	1348	1.29983
387	query_1	TRUE	9.96241e-13	7880	664	331	0.498494	0.0420051	TF:M02844_1	TF	Factor: BCL6B; motif: NNNNCCGCCCCWNNNN; match class: 1	22715	263	1.43697
388	query_1	TRUE	1.57534e-12	13891	664	503	0.75753	0.0362105	TF:M07991	TF	Factor: Hes1; motif: NNCACGYGNN	22715	1436	1.23874
389	query_1	TRUE	1.91347e-12	7246	664	310	0.466867	0.0427822	TF:M02023	TF	Factor: MAZ; motif: NKGGGAGGGGRGGR	22715	2026	1.46355
390	query_1	TRUE	2.05977e-12	4693	664	225	0.338855	0.0479437	TF:M01858	TF	Factor: AP-2beta; motif: GCNNNGGSCNGVGGGN	22715	100	1.64012
391	query_1	TRUE	2.28184e-12	9494	664	379	0.570783	0.0399199	TF:M02090	TF	Factor: E2F-4; motif: GCGGGAAANA	22715	762	1.36564
392	query_1	TRUE	5.83524e-12	5704	664	258	0.388554	0.0452314	TF:M01857	TF	Factor: AP-2alpha; motif: NGCCYSNNGSN	22715	98	1.54734
393	query_1	TRUE	7.47999e-12	7407	664	313	0.471386	0.0422573	TF:M01118	TF	Factor: WT1; motif: SMCNCCNSC	22715	3740	1.4456
394	query_1	TRUE	1.18166e-11	7620	664	319	0.480422	0.0418635	TF:M07461	TF	Factor: KLF; motif: GGGNGGGG	22715	1852	1.43212
395	query_1	TRUE	1.18795e-11	8327	664	341	0.513554	0.0409511	TF:M07250	TF	Factor: E2F-1; motif: NNNSSCGCSAANN	22715	736	1.40091
396	query_1	TRUE	1.34584e-11	8107	664	334	0.503012	0.041199	TF:M00933	TF	Factor: Sp1; motif: CCCCGCCCCN	22715	3228	1.40939
397	query_1	TRUE	1.39185e-11	17191	664	582	0.876506	0.0338549	TF:M01266	TF	Factor: Elf-1; motif: AGGAAG	22715	888	1.15815
398	query_1	TRUE	1.39185e-11	17191	664	582	0.876506	0.0338549	TF:M02031	TF	Factor: PU.1; motif: AGGAAG	22715	3280	1.15815
399	query_1	TRUE	1.41264e-11	7629	664	319	0.480422	0.0418141	TF:M00649	TF	Factor: MAZ; motif: GGGGAGGG	22715	2024	1.43043
400	query_1	TRUE	1.80481e-11	12647	664	466	0.701807	0.0368467	TF:M02885	TF	Factor: MYF6; motif: NNNRACAGNCNCNCC	22715	2192	1.2605
401	query_1	TRUE	1.88004e-11	7453	664	313	0.471386	0.0419965	TF:M00189	TF	Factor: AP-2; motif: MKCCCSCNGGCG	22715	118	1.43667
402	query_1	TRUE	2.37627e-11	6993	664	298	0.448795	0.042614	TF:M02036	TF	Factor: WT1; motif: CGCCCCCNCN	22715	3742	1.4578
403	query_1	TRUE	2.38785e-11	9720	664	382	0.575301	0.0393004	TF:M07380	TF	Factor: E2F-4; motif: NTTTCSCGCC	22715	760	1.34444
404	query_1	TRUE	3.19726e-11	6573	664	284	0.427711	0.0432071	TF:M01303	TF	Factor: SP1; motif: GGGGYGGGGNS	22715	3224	1.47808
405	query_1	TRUE	3.69986e-11	5969	664	264	0.39759	0.0442285	TF:M04155	TF	Factor: Tfap2a; motif: TGCCCYNRGGCA	22715	3620	1.51303
406	query_1	TRUE	4.18868e-11	8166	664	334	0.503012	0.0409013	TF:M00196	TF	Factor: Sp1; motif: NGGGGGCGGGGYN	22715	3234	1.39921
407	query_1	TRUE	4.46522e-11	6713	664	288	0.433735	0.0429018	TF:M05494	TF	Factor: Egr-2; motif: GCGTGGGCGG	22715	840	1.46764
408	query_1	TRUE	7.11899e-11	6458	664	279	0.420181	0.0432022	TF:M10211	TF	Factor: E2F-4; motif: NGGGGGCGGGRMNN	22715	758	1.47792
409	query_1	TRUE	1.17491e-10	6699	664	286	0.430723	0.0426929	TF:M08867	TF	Factor: AP2; motif: GCCYGSGGSN	22715	116	1.4605
410	query_1	TRUE	1.45036e-10	7084	664	298	0.448795	0.0420666	TF:M07436	TF	Factor: WT1; motif: NNGGGNGGGSGN	22715	3738	1.43907
411	query_1	TRUE	1.47812e-10	6494	664	279	0.420181	0.0429627	TF:M03811	TF	Factor: AP-2gamma; motif: GCCYNCRGSN	22715	110	1.46973
412	query_1	TRUE	2.12398e-10	12137	664	448	0.674699	0.0369119	TF:M02874	TF	Factor: IRF6; motif: NNNACTCYCGGKNNN	22715	1766	1.26273
413	query_1	TRUE	2.72352e-10	1921	664	115	0.173193	0.0598647	TF:M00982_1	TF	Factor: KROX; motif: CCCGCCCCCRCCCC; match class: 1	22715	1855	2.04793
414	query_1	TRUE	4.68325e-10	4432	664	208	0.313253	0.0469314	TF:M10376	TF	Factor: Sp5; motif: RNGGRGGNGGRGNNGGGGGAGGRG	22715	3260	1.60549
415	query_1	TRUE	5.13084e-10	6805	664	287	0.432229	0.0421749	TF:M10278	TF	Factor: KLF3; motif: NNNNNNGGGCGGGGCNNGN	22715	1834	1.44277
416	query_1	TRUE	6.48451e-10	13036	664	471	0.709337	0.0361307	TF:M02872	TF	Factor: IRF4; motif: NNNAYTCTCGGWNNN	22715	1748	1.23601
417	query_1	TRUE	6.95175e-10	12603	664	459	0.691265	0.0364199	TF:M02941_1	TF	Factor: ZIC3; motif: NNNCACAGCAKGNNN; match class: 1	22715	4131	1.2459
418	query_1	TRUE	7.85377e-10	2226	664	126	0.189759	0.0566038	TF:M00800_1	TF	Factor: AP-2; motif: GSCCSCRGGCNRNRNN; match class: 1	22715	115	1.93638
419	query_1	TRUE	1.381e-09	10017	664	384	0.578313	0.0383348	TF:M07322_1	TF	Factor: HSF4; motif: CTGCMRN; match class: 1	22715	1679	1.31141
420	query_1	TRUE	1.913e-09	16613	664	562	0.846386	0.0338289	TF:M03848	TF	Factor: Sox-18; motif: CAAWGBB	22715	3136	1.15727
421	query_1	TRUE	1.98994e-09	9768	664	376	0.566265	0.038493	TF:M01113	TF	Factor: CACD; motif: CCACRCCC	22715	346	1.31682
422	query_1	TRUE	2.19218e-09	2568	664	138	0.207831	0.0537383	TF:M01199_1	TF	Factor: RNF96; motif: BCCCGCRGCC; match class: 1	22715	2915	1.83835
423	query_1	TRUE	2.28464e-09	4676	664	214	0.322289	0.0457656	TF:M01873	TF	Factor: Egr-1; motif: GCGGGGGCGG	22715	836	1.56561
424	query_1	TRUE	2.46928e-09	8683	664	343	0.516566	0.0395025	TF:M02835	TF	Factor: Zic1; motif: NNCCCCCGGGGGGG	22715	4122	1.35135
425	query_1	TRUE	5.65802e-09	5973	664	256	0.385542	0.0428595	TF:M03567	TF	Factor: Sp2; motif: NYSGCCCCGCCCCCY	22715	3240	1.4662
426	query_1	TRUE	7.09813e-09	2478	664	133	0.200301	0.0536723	TF:M08867_1	TF	Factor: AP2; motif: GCCYGSGGSN; match class: 1	22715	117	1.83609
427	query_1	TRUE	7.91415e-09	2046	664	116	0.174699	0.056696	TF:M01857_1	TF	Factor: AP-2alpha; motif: NGCCYSNNGSN; match class: 1	22715	99	1.93953
428	query_1	TRUE	8.09092e-09	6608	664	276	0.415663	0.0417676	TF:M03807	TF	Factor: SP2; motif: GNNGGGGGCGGGGSN	22715	3242	1.42884
429	query_1	TRUE	9.1901e-09	7433	664	302	0.454819	0.0406296	TF:M07397	TF	Factor: ZBP89; motif: CCCCKCCCCCNN	22715	3778	1.38991
430	query_1	TRUE	9.76232e-09	7025	664	289	0.435241	0.0411388	TF:M07277	TF	Factor: BTEB2; motif: RGGGNGKGGN	22715	332	1.40733
431	query_1	TRUE	1.93483e-08	5702	664	245	0.368976	0.0429674	TF:M07329	TF	Factor: Osx; motif: CCNCCCCCNNN	22715	2550	1.46989
432	query_1	TRUE	2.19962e-08	4086	664	190	0.286145	0.0465002	TF:M00932_1	TF	Factor: Sp1; motif: NNGGGGCGGGGNN; match class: 1	22715	3233	1.59074
433	query_1	TRUE	2.24705e-08	2945	664	149	0.224398	0.0505942	TF:M02036_1	TF	Factor: WT1; motif: CGCCCCCNCN; match class: 1	22715	3743	1.73079
434	query_1	TRUE	2.36304e-08	10840	664	403	0.606928	0.0371771	TF:M00144	TF	Factor: Pax-5; motif: RRMSWGANWYCTNRAGCGKRACSRYNSM	22715	2624	1.2718
435	query_1	TRUE	2.58395e-08	7111	664	290	0.436747	0.0407819	TF:M02820	TF	Factor: Tcfap2b; motif: NYGCCYNARGGCAN	22715	3576	1.39512
436	query_1	TRUE	3.12403e-08	8998	664	348	0.524096	0.0386753	TF:M00444	TF	Factor: VDR; motif: GGGKNARNRRGGWSA	22715	3730	1.32306
437	query_1	TRUE	3.612e-08	6441	664	268	0.403614	0.0416084	TF:M00470	TF	Factor: AP-2gamma; motif: GCCYNNGGS	22715	102	1.4234
438	query_1	TRUE	3.90731e-08	3742	664	177	0.266566	0.0473009	TF:M00933_1	TF	Factor: Sp1; motif: CCCCGCCCCN; match class: 1	22715	3229	1.61813
439	query_1	TRUE	4.27994e-08	3079	664	153	0.230422	0.0496915	TF:M01104_1	TF	Factor: MOVO-B; motif: GNGGGGG; match class: 1	22715	2111	1.69991
440	query_1	TRUE	4.57611e-08	7557	664	303	0.456325	0.0400953	TF:M00024	TF	Factor: E2F-1; motif: TWSGCGCGAAAAYKR	22715	768	1.37163
441	query_1	TRUE	4.72619e-08	7495	664	301	0.453313	0.0401601	TF:M10212	TF	Factor: E2F-7; motif: GRGGCGGGAANNN	22715	766	1.37385
442	query_1	TRUE	4.75389e-08	13965	664	489	0.736446	0.0350161	TF:M01835	TF	Factor: GKLF; motif: CCTCCYN	22715	1352	1.19788
443	query_1	TRUE	4.91819e-08	9225	664	354	0.533133	0.038374	TF:M07602	TF	Factor: CP2; motif: NNNNCCAGNCNN	22715	536	1.31275
444	query_1	TRUE	5.97205e-08	6938	664	283	0.426205	0.0407899	TF:M01177	TF	Factor: SREBP-2; motif: NNGYCACNNSMN	22715	3306	1.39539
445	query_1	TRUE	6.92503e-08	3598	664	171	0.25753	0.0475264	TF:M07397_1	TF	Factor: ZBP89; motif: CCCCKCCCCCNN; match class: 1	22715	3779	1.62585
446	query_1	TRUE	7.77055e-08	5082	664	222	0.334337	0.0436836	TF:M07249	TF	Factor: ctcf; motif: CCNCNAGRKGGCRSTN	22715	618	1.49439
447	query_1	TRUE	8.33991e-08	3438	664	165	0.248494	0.047993	TF:M00189_1	TF	Factor: AP-2; motif: MKCCCSCNGGCG; match class: 1	22715	119	1.64181
448	query_1	TRUE	8.37303e-08	3918	664	182	0.274096	0.0464523	TF:M00931_1	TF	Factor: Sp1; motif: GGGGCGGGGC; match class: 1	22715	3237	1.5891
449	query_1	TRUE	1.16711e-07	13579	664	477	0.718373	0.0351278	TF:M02031_1	TF	Factor: PU.1; motif: AGGAAG; match class: 1	22715	3281	1.2017
450	query_1	TRUE	1.16711e-07	13579	664	477	0.718373	0.0351278	TF:M01266_1	TF	Factor: Elf-1; motif: AGGAAG; match class: 1	22715	889	1.2017
451	query_1	TRUE	1.4741e-07	4030	664	185	0.278614	0.0459057	TF:M04506	TF	Factor: Egr1; motif: NNMCGCCCMCTCAMWN	22715	826	1.5704
452	query_1	TRUE	1.48298e-07	10579	664	392	0.590361	0.0370545	TF:M07041	TF	Factor: HDAC1; motif: KGCARGGTC	22715	1424	1.26761
453	query_1	TRUE	2.30589e-07	8333	664	324	0.487952	0.0388816	TF:M07261	TF	Factor: LKLF; motif: GGGGTGGKSN	22715	1918	1.33011
454	query_1	TRUE	2.49867e-07	5778	664	243	0.365964	0.0420561	TF:M01175	TF	Factor: CKROX; motif: SCCCTCCCC	22715	476	1.43871
455	query_1	TRUE	2.58665e-07	4259	664	192	0.289157	0.045081	TF:M07395_1	TF	Factor: Sp1; motif: NGGGGCGGGGN; match class: 1	22715	3231	1.54219
456	query_1	TRUE	2.61101e-07	5995	664	250	0.376506	0.0417014	TF:M10203	TF	Factor: ctcf; motif: YGGCCASCAGRGGGCGCYNN	22715	616	1.42658
457	query_1	TRUE	2.63194e-07	6647	664	271	0.408133	0.0407703	TF:M03944	TF	Factor: Zfp740; motif: NCCCCCCCAC	22715	4050	1.39472
458	query_1	TRUE	2.91378e-07	4557	664	202	0.304217	0.0443274	TF:M01837	TF	Factor: FKLF; motif: BGGGNGGVMD	22715	1062	1.51641
459	query_1	TRUE	3.2327e-07	2352	664	123	0.185241	0.0522959	TF:M05547_1	TF	Factor: ZAC; motif: KGGGCCR; match class: 1	22715	3773	1.78901
460	query_1	TRUE	4.0711e-07	9493	664	358	0.539157	0.037712	TF:M01993	TF	Factor: TEL1; motif: CNCGGAANNN	22715	3616	1.2901
461	query_1	TRUE	5.30698e-07	6066	664	251	0.378012	0.0413782	TF:M02835_1	TF	Factor: Zic1; motif: NNCCCCCGGGGGGG; match class: 1	22715	4123	1.41552
462	query_1	TRUE	5.44586e-07	5154	664	221	0.332831	0.0428793	TF:M01598	TF	Factor: ZBED6; motif: NRRGCTCGCCNN	22715	3774	1.46687
463	query_1	TRUE	5.61417e-07	4036	664	183	0.275602	0.0453419	TF:M12470_1	TF	Factor: Foxn1; motif: RGAMGC; match class: 1	22715	1155	1.55112
464	query_1	TRUE	6.73562e-07	3194	664	153	0.230422	0.0479023	TF:M00470_1	TF	Factor: AP-2gamma; motif: GCCYNNGGS; match class: 1	22715	103	1.63871
465	query_1	TRUE	6.84715e-07	2647	664	133	0.200301	0.0502456	TF:M01072	TF	Factor: HIC1; motif: NSNNNNTGCCCSSNN	22715	1458	1.71887
466	query_1	TRUE	7.02804e-07	9596	664	360	0.542169	0.0375156	TF:M00143	TF	Factor: Pax-5; motif: BCNNNRNGCANBGNTGNRTAGCSGCHNB	22715	2622	1.28338
467	query_1	TRUE	7.53164e-07	5413	664	229	0.34488	0.0423056	TF:M12438	TF	Factor: Wt1; motif: NNCCTCCCCCACNN	22715	3736	1.44725
468	query_1	TRUE	8.5081e-07	6591	664	267	0.402108	0.0405098	TF:M02874_1	TF	Factor: IRF6; motif: NNNACTCYCGGKNNN; match class: 1	22715	1767	1.38581
469	query_1	TRUE	8.69798e-07	2257	664	118	0.177711	0.0522818	TF:M10211_1	TF	Factor: E2F-4; motif: NGGGGGCGGGRMNN; match class: 1	22715	759	1.78853
470	query_1	TRUE	9.59922e-07	10293	664	380	0.572289	0.0369183	TF:M07991_1	TF	Factor: Hes1; motif: NNCACGYGNN; match class: 1	22715	1437	1.26295
471	query_1	TRUE	1.19117e-06	3986	664	180	0.271084	0.0451581	TF:M00196_1	TF	Factor: Sp1; motif: NGGGGGCGGGGYN; match class: 1	22715	3235	1.54483
472	query_1	TRUE	1.36276e-06	1987	664	107	0.161145	0.05385	TF:M07354_1	TF	Factor: Egr-1; motif: GCGGGGGCGG; match class: 1	22715	835	1.84217
473	query_1	TRUE	1.39415e-06	2407	664	123	0.185241	0.051101	TF:M03893_1	TF	Factor: WT1; motif: GNGGGGGCGGGG; match class: 1	22715	3745	1.74813
474	query_1	TRUE	1.43041e-06	5267	664	223	0.335843	0.0423391	TF:M08819	TF	Factor: LKLF; motif: CNCCACCCS	22715	1920	1.44839
475	query_1	TRUE	1.60288e-06	6692	664	269	0.40512	0.0401973	TF:M05301	TF	Factor: CPBP; motif: NGGGCGG	22715	540	1.37512
476	query_1	TRUE	1.60288e-06	6692	664	269	0.40512	0.0401973	TF:M05391	TF	Factor: LKLF; motif: NGGGCGG	22715	1916	1.37512
477	query_1	TRUE	1.60288e-06	6692	664	269	0.40512	0.0401973	TF:M05455	TF	Factor: SP6; motif: WGGGCGG	22715	3264	1.37512
478	query_1	TRUE	1.60288e-06	6692	664	269	0.40512	0.0401973	TF:M05665	TF	Factor: Sp3; motif: AGGGCGG	22715	3244	1.37512
479	query_1	TRUE	1.80312e-06	7301	664	288	0.433735	0.0394467	TF:M00428	TF	Factor: E2F-1; motif: NKTSSCGC	22715	730	1.34944
480	query_1	TRUE	1.86001e-06	4095	664	183	0.275602	0.0446886	TF:M10213	TF	Factor: Egr-1; motif: NNGCGKGGGCGGGG	22715	832	1.52877
481	query_1	TRUE	1.88592e-06	1870	664	102	0.153614	0.0545455	TF:M02786	TF	Factor: Plagl1; motif: NNNGGGGSSCCCCNNN	22715	2712	1.86596
482	query_1	TRUE	2.12873e-06	2802	664	137	0.206325	0.0488936	TF:M00649_1	TF	Factor: MAZ; motif: GGGGAGGG; match class: 1	22715	2025	1.67262
483	query_1	TRUE	2.41036e-06	7801	664	303	0.456325	0.0388412	TF:M04157	TF	Factor: Tfap2a; motif: TGCCCYNRGGGCA	22715	3624	1.32873
484	query_1	TRUE	2.5678e-06	12808	664	450	0.677711	0.0351343	TF:M10219	TF	Factor: Elk-1; motif: NCCGGAAGTGN	22715	912	1.20192
485	query_1	TRUE	2.76818e-06	7681	664	299	0.450301	0.0389272	TF:M00008	TF	Factor: Sp1; motif: GGGGCGGGGT	22715	3222	1.33167
486	query_1	TRUE	3.14182e-06	6451	664	260	0.391566	0.0403038	TF:M00915	TF	Factor: AP-2; motif: SNNNCCNCAGGCN	22715	120	1.37877
487	query_1	TRUE	3.28267e-06	3719	664	169	0.254518	0.0454423	TF:M02810	TF	Factor: Sp4; motif: NNNNMCGCCCCCTNNNN	22715	3248	1.55455
488	query_1	TRUE	4.24112e-06	13240	664	461	0.694277	0.0348187	TF:M01981	TF	Factor: ELK-1; motif: ACCGGAWRTN	22715	910	1.19113
489	query_1	TRUE	4.34232e-06	3704	664	168	0.253012	0.0453564	TF:M07436_1	TF	Factor: WT1; motif: NNGGGNGGGSGN; match class: 1	22715	3739	1.55161
490	query_1	TRUE	4.34746e-06	8034	664	309	0.465361	0.0384615	TF:M01865	TF	Factor: BTEB3; motif: BNRNGGGAGGNGT	22715	336	1.31574
491	query_1	TRUE	4.76264e-06	6508	664	261	0.393072	0.0401045	TF:M01047_1	TF	Factor: AP-2alphaA; motif: ANMGCCTNAGGCKNT; match class: 1	22715	95	1.37195
492	query_1	TRUE	4.76264e-06	6508	664	261	0.393072	0.0401045	TF:M01047	TF	Factor: AP-2alphaA; motif: ANMGCCTNAGGCKNT	22715	94	1.37195
493	query_1	TRUE	6.08852e-06	1681	664	93	0.14006	0.0553242	TF:M02786_1	TF	Factor: Plagl1; motif: NNNGGGGSSCCCCNNN; match class: 1	22715	2713	1.8926
494	query_1	TRUE	6.40322e-06	914	664	61	0.0918675	0.0667396	TF:M01837_1	TF	Factor: FKLF; motif: BGGGNGGVMD; match class: 1	22715	1063	2.28312
495	query_1	TRUE	6.65458e-06	2496	664	124	0.186747	0.0496795	TF:M01253	TF	Factor: CNOT3; motif: GGCCGCGSSS	22715	508	1.6995
496	query_1	TRUE	6.87513e-06	2633	664	129	0.194277	0.0489935	TF:M05494_1	TF	Factor: Egr-2; motif: GCGTGGGCGG; match class: 1	22715	841	1.67604
497	query_1	TRUE	6.98802e-06	4398	664	191	0.287651	0.0434288	TF:M02090_1	TF	Factor: E2F-4; motif: GCGGGAAANA; match class: 1	22715	763	1.48567
498	query_1	TRUE	7.7873e-06	3305	664	153	0.230422	0.0462935	TF:M02742	TF	Factor: E2F-2; motif: NNNANGGCGCGCNNN	22715	742	1.58367
499	query_1	TRUE	8.60954e-06	7466	664	290	0.436747	0.0388428	TF:M02872_1	TF	Factor: IRF4; motif: NNNAYTCTCGGWNNN; match class: 1	22715	1749	1.32878
500	query_1	TRUE	9.96645e-06	2952	664	140	0.210843	0.0474255	TF:M10278_1	TF	Factor: KLF3; motif: NNNNNNGGGCGGGGCNNGN; match class: 1	22715	1835	1.62239
501	query_1	TRUE	1.01036e-05	4745	664	202	0.304217	0.0425711	TF:M02820_1	TF	Factor: Tcfap2b; motif: NYGCCYNARGGCAN; match class: 1	22715	3577	1.45633
502	query_1	TRUE	1.05992e-05	1905	664	101	0.152108	0.0530184	TF:M00469_1	TF	Factor: AP-2alpha; motif: GCCNNNRGS; match class: 1	22715	91	1.81372
503	query_1	TRUE	1.14125e-05	12380	664	435	0.65512	0.0351373	TF:M00450	TF	Factor: Zic3; motif: NGGGKGGTC	22715	4126	1.20202
504	query_1	TRUE	1.16864e-05	3495	664	159	0.239458	0.0454936	TF:M10412	TF	Factor: ZNF151; motif: GGSGGNGGGGGAGGGGMGG	22715	2094	1.5563
505	query_1	TRUE	1.18435e-05	7008	664	275	0.414157	0.0392409	TF:M04156	TF	Factor: Tfap2a; motif: NGCCYSAGGCN	22715	3622	1.3424
506	query_1	TRUE	1.23594e-05	1380	664	80	0.120482	0.057971	TF:M00938_1	TF	Factor: E2F-1; motif: TTGGCGCGRAANNGNM; match class: 1	22715	733	1.98315
507	query_1	TRUE	1.46192e-05	4706	664	200	0.301205	0.0424989	TF:M09681	TF	Factor: ctcf; motif: YGGCCASYAGGGGGCGCYNN	22715	614	1.45386
508	query_1	TRUE	1.46876e-05	4085	664	179	0.269578	0.0438188	TF:M03944_1	TF	Factor: Zfp740; motif: NCCCCCCCAC; match class: 1	22715	4051	1.49901
509	query_1	TRUE	1.53537e-05	1738	664	94	0.141566	0.0540852	TF:M08878_1	TF	Factor: EGR; motif: CGCCCCCGCNN; match class: 1	22715	861	1.85022
510	query_1	TRUE	1.68776e-05	1439	664	82	0.123494	0.056984	TF:M01873_1	TF	Factor: Egr-1; motif: GCGGGGGCGG; match class: 1	22715	837	1.94939
511	query_1	TRUE	1.8073e-05	4868	664	205	0.308735	0.0421118	TF:M00246	TF	Factor: Egr-2; motif: NTGCGTRGGCGK	22715	838	1.44062
512	query_1	TRUE	1.83374e-05	2215	664	112	0.168675	0.0505643	TF:M01587	TF	Factor: FPM315; motif: SRGGGAGGAGGN	22715	1196	1.72977
513	query_1	TRUE	1.97636e-05	6567	664	260	0.391566	0.0395919	TF:M01721	TF	Factor: PUR1; motif: GGGNCAGNN	22715	2824	1.35441
514	query_1	TRUE	2.91596e-05	3142	664	145	0.218373	0.0461489	TF:M01219_1	TF	Factor: SP1:SP3; motif: CCSCCCCCYCC; match class: 1	22715	3221	1.57872
515	query_1	TRUE	3.2951e-05	3807	664	168	0.253012	0.0441292	TF:M02023_1	TF	Factor: MAZ; motif: NKGGGAGGGGRGGR; match class: 1	22715	2027	1.50963
516	query_1	TRUE	3.41873e-05	9498	664	349	0.525602	0.0367446	TF:M00257	TF	Factor: RREB-1; motif: CCCCAAACMMCCCC	22715	2934	1.25701
517	query_1	TRUE	4.09342e-05	4946	664	206	0.310241	0.0416498	TF:M05599	TF	Factor: WT1; motif: NGCGGGGGGGTSMMCYN	22715	3734	1.42481
518	query_1	TRUE	4.87949e-05	11505	664	407	0.612952	0.0353759	TF:M00327	TF	Factor: Pax-3; motif: NNNNNNCGTCACGSTYNNNNN	22715	2612	1.21019
519	query_1	TRUE	4.89615e-05	9491	664	348	0.524096	0.0366663	TF:M01770	TF	Factor: XBP-1; motif: WNNGMCACGTC	22715	3746	1.25433
520	query_1	TRUE	5.23916e-05	7589	664	290	0.436747	0.0382132	TF:M01855	TF	Factor: AHR; motif: CACGCN	22715	16	1.30725
521	query_1	TRUE	5.35381e-05	16691	664	548	0.825301	0.0328321	TF:M02027	TF	Factor: PARP; motif: TTTCYN	22715	2604	1.12316
522	query_1	TRUE	5.52918e-05	3060	664	141	0.212349	0.0460784	TF:M00469	TF	Factor: AP-2alpha; motif: GCCNNNRGS	22715	90	1.57631
523	query_1	TRUE	5.6922e-05	5087	664	210	0.316265	0.0412817	TF:M00144_1	TF	Factor: Pax-5; motif: RRMSWGANWYCTNRAGCGKRACSRYNSM; match class: 1	22715	2625	1.41222
524	query_1	TRUE	5.82201e-05	11623	664	410	0.61747	0.0352749	TF:M01227	TF	Factor: MafB; motif: GNTGAC	22715	1962	1.20673
525	query_1	TRUE	7.32505e-05	5072	664	209	0.314759	0.0412066	TF:M07475	TF	Factor: Tbx5; motif: SNAGGTGTGRNGGSS	22715	3514	1.40965
526	query_1	TRUE	7.41854e-05	4650	664	195	0.293675	0.0419355	TF:M01100	TF	Factor: LRF; motif: GGGGKYNNB	22715	1926	1.43459
527	query_1	TRUE	8.11609e-05	8009	664	302	0.454819	0.0377076	TF:M02018	TF	Factor: HTF4; motif: CASCTGB	22715	1682	1.28995
528	query_1	TRUE	8.11609e-05	8009	664	302	0.454819	0.0377076	TF:M03831	TF	Factor: MRF4; motif: CASCTGC	22715	2114	1.28995
529	query_1	TRUE	8.42695e-05	3194	664	145	0.218373	0.0453976	TF:M07602_1	TF	Factor: CP2; motif: NNNNCCAGNCNN; match class: 1	22715	537	1.55302
530	query_1	TRUE	8.86804e-05	2334	664	114	0.171687	0.0488432	TF:M03567_1	TF	Factor: Sp2; motif: NYSGCCCCGCCCCCY; match class: 1	22715	3241	1.67089
531	query_1	TRUE	8.92033e-05	5574	664	225	0.338855	0.040366	TF:M00245	TF	Factor: Egr-3; motif: NTGCGTGGGCGK	22715	850	1.38089
532	query_1	TRUE	9.12463e-05	2254	664	111	0.167169	0.0492458	TF:M00915_1	TF	Factor: AP-2; motif: SNNNCCNCAGGCN; match class: 1	22715	121	1.68467
533	query_1	TRUE	9.43543e-05	5825	664	233	0.350904	0.04	TF:M05541	TF	Factor: Zfp536; motif: NCGGAKG	22715	3968	1.36837
534	query_1	TRUE	0.000106755	5004	664	206	0.310241	0.0411671	TF:M07380_1	TF	Factor: E2F-4; motif: NTTTCSCGCC; match class: 1	22715	761	1.4083
535	query_1	TRUE	0.000108305	7770	664	294	0.442771	0.0378378	TF:M00749	TF	Factor: SREBP-1; motif: CACSCCA	22715	3302	1.29441
536	query_1	TRUE	0.000128516	5505	664	222	0.334337	0.040327	TF:M09682	TF	Factor: E2F-4; motif: GNNGGCGGGAAN	22715	756	1.37956
537	query_1	TRUE	0.000132388	11097	664	393	0.591867	0.035415	TF:M00646	TF	Factor: LF-A1; motif: GGGSTCWR	22715	1882	1.21152
538	query_1	TRUE	0.000132889	3217	664	145	0.218373	0.045073	TF:M02744	TF	Factor: Egr1; motif: NCCGCCCCCGCANN	22715	824	1.54192
539	query_1	TRUE	0.00013825	5819	664	232	0.349398	0.0398694	TF:M08005_1	TF	Factor: Tcfl5; motif: NNCNCGNGNN; match class: 1	22715	3591	1.36391
540	query_1	TRUE	0.00013825	5819	664	232	0.349398	0.0398694	TF:M08005	TF	Factor: Tcfl5; motif: NNCNCGNGNN	22715	3590	1.36391
541	query_1	TRUE	0.000151833	8349	664	311	0.468373	0.03725	TF:M10279	TF	Factor: GKLF; motif: NNNRNWGGGTGKGGC	22715	1346	1.2743
542	query_1	TRUE	0.000154798	4424	664	186	0.28012	0.0420434	TF:M07041_1	TF	Factor: HDAC1; motif: KGCARGGTC; match class: 1	22715	1425	1.43828
543	query_1	TRUE	0.000160552	6329	664	248	0.373494	0.0391847	TF:M02885_1	TF	Factor: MYF6; motif: NNNRACAGNCNCNCC; match class: 1	22715	2193	1.34048
544	query_1	TRUE	0.000165732	2720	664	127	0.191265	0.0466912	TF:M00807	TF	Factor: Egr; motif: GTGGGSGCRRS	22715	862	1.59727
545	query_1	TRUE	0.000166574	5987	664	237	0.356928	0.0395858	TF:M01241	TF	Factor: BEN; motif: CWGCGAYA	22715	280	1.3542
546	query_1	TRUE	0.000167989	1826	664	94	0.141566	0.0514786	TF:M01175_1	TF	Factor: CKROX; motif: SCCCTCCCC; match class: 1	22715	477	1.76105
547	query_1	TRUE	0.000176944	10673	664	380	0.572289	0.0356039	TF:M00056	TF	Factor: myogenin; motif: CRSCTGTTBNNTTTGGCACGSNGCCARCH	22715	2218	1.21798
548	query_1	TRUE	0.000179442	5342	664	216	0.325301	0.0404343	TF:M00237	TF	Factor: AhR:Arnt; motif: GRGKATYGCGTGMCWNSCC	22715	8	1.38323
549	query_1	TRUE	0.000181306	1417	664	78	0.11747	0.0550459	TF:M01858_1	TF	Factor: AP-2beta; motif: GCNNNGGSCNGVGGGN; match class: 1	22715	101	1.88308
550	query_1	TRUE	0.000192267	1805	664	93	0.14006	0.0515235	TF:M10376_1	TF	Factor: Sp5; motif: RNGGRGGNGGRGNNGGGGGAGGRG; match class: 1	22715	3261	1.76259
551	query_1	TRUE	0.000246499	11423	664	401	0.603916	0.0351046	TF:M00360	TF	Factor: Pax-3; motif: TCGTCACRCTTHM	22715	2610	1.20091
552	query_1	TRUE	0.000287217	4732	664	195	0.293675	0.0412088	TF:M02834	TF	Factor: Zfp740; motif: NNNCCCCCCCCMNNNN	22715	4046	1.40973
553	query_1	TRUE	0.000293411	11785	664	411	0.618976	0.0348748	TF:M10233	TF	Factor: Pet-1; motif: GCNGGAAGYG	22715	2670	1.19305
554	query_1	TRUE	0.000311665	16123	664	530	0.798193	0.0328723	TF:M03564	TF	Factor: SATB1; motif: NTTTAT	22715	2998	1.12454
555	query_1	TRUE	0.000331202	2558	664	120	0.180723	0.0469116	TF:M01303_1	TF	Factor: SP1; motif: GGGGYGGGGNS; match class: 1	22715	3225	1.60482
556	query_1	TRUE	0.000354553	4354	664	182	0.274096	0.0418006	TF:M07597	TF	Factor: Egr-1; motif: GCGTGGGCGT	22715	828	1.42997
557	query_1	TRUE	0.000378576	880	664	55	0.0828313	0.0625	TF:M08996_1	TF	Factor: EGR-1; motif: NGCGKGGGCGKNN; match class: 1	22715	831	2.13808
558	query_1	TRUE	0.000381852	1832	664	93	0.14006	0.0507642	TF:M06457	TF	Factor: ZN451; motif: CKGGGGGG	22715	4150	1.73661
559	query_1	TRUE	0.000397457	9719	664	350	0.527108	0.0360119	TF:M01660	TF	Factor: GABP-alpha; motif: CTTCCK	22715	1232	1.23194
560	query_1	TRUE	0.000400158	3017	664	136	0.204819	0.0450779	TF:M07461_1	TF	Factor: KLF; motif: GGGNGGGG; match class: 1	22715	1853	1.54208
561	query_1	TRUE	0.000411315	6966	664	266	0.400602	0.0381855	TF:M03852	TF	Factor: SREBP-2; motif: NTCACCYNNNN	22715	3308	1.3063
562	query_1	TRUE	0.000437695	3715	664	160	0.240964	0.0430686	TF:M08996	TF	Factor: EGR-1; motif: NGCGKGGGCGKNN	22715	830	1.47335
563	query_1	TRUE	0.000438778	3862	664	165	0.248494	0.042724	TF:M01972	TF	Factor: EGR-1; motif: TGCGTGGGCGK	22715	820	1.46156
564	query_1	TRUE	0.000441866	1099	664	64	0.0963855	0.0582348	TF:M10213_1	TF	Factor: Egr-1; motif: NNGCGKGGGCGGGG; match class: 1	22715	833	1.99217
565	query_1	TRUE	0.000471147	7749	664	290	0.436747	0.0374242	TF:M02913	TF	Factor: SP100; motif: NNCGTCGNNTAAWNN	22715	3218	1.28026
566	query_1	TRUE	0.000496956	5378	664	215	0.323795	0.0399777	TF:M08874	TF	Factor: E2F1; motif: NNNNNGCGSSAAAN	22715	738	1.36761
567	query_1	TRUE	0.000549987	2471	664	116	0.174699	0.0469446	TF:M01855_1	TF	Factor: AHR; motif: CACGCN; match class: 1	22715	17	1.60594
568	query_1	TRUE	0.000578248	3643	664	157	0.236446	0.0430963	TF:M02831	TF	Factor: Zfp281; motif: NNCCCCCCCCCCMYC	22715	3872	1.4743
569	query_1	TRUE	0.000595229	4236	664	177	0.266566	0.0417847	TF:M01118_1	TF	Factor: WT1; motif: SMCNCCNSC; match class: 1	22715	3741	1.42943
570	query_1	TRUE	0.000628208	2785	664	127	0.191265	0.0456014	TF:M03807_1	TF	Factor: SP2; motif: GNNGGGGGCGGGGSN; match class: 1	22715	3243	1.55999
571	query_1	TRUE	0.000692021	4335	664	180	0.271084	0.0415225	TF:M04157_1	TF	Factor: Tfap2a; motif: TGCCCYNRGGGCA; match class: 1	22715	3625	1.42046
572	query_1	TRUE	0.000743831	5653	664	223	0.335843	0.0394481	TF:M07348	TF	Factor: AP-2alpha; motif: NSCCNCRGGSN	22715	96	1.34949
573	query_1	TRUE	0.000755822	2156	664	104	0.156627	0.0482375	TF:M03811_1	TF	Factor: AP-2gamma; motif: GCCYNCRGSN; match class: 1	22715	111	1.65017
574	query_1	TRUE	0.000783843	1546	664	81	0.121988	0.0523933	TF:M07348_1	TF	Factor: AP-2alpha; motif: NSCCNCRGGSN; match class: 1	22715	97	1.79234
575	query_1	TRUE	0.000807597	4889	664	198	0.298193	0.0404991	TF:M02881	TF	Factor: MAX; motif: NNGNCACGCGACNN	22715	2014	1.38545
576	query_1	TRUE	0.00084027	3489	664	151	0.22741	0.0432789	TF:M02834_1	TF	Factor: Zfp740; motif: NNNCCCCCCCCMNNNN; match class: 1	22715	4047	1.48054
577	query_1	TRUE	0.00085469	3783	664	161	0.24247	0.0425588	TF:M07477	TF	Factor: E47; motif: RCAGGTGY	22715	790	1.45591
578	query_1	TRUE	0.00115782	13420	664	454	0.683735	0.0338301	TF:M03818	TF	Factor: egr-3; motif: GTGGGY	22715	854	1.15731
579	query_1	TRUE	0.00130709	7893	664	292	0.439759	0.0369948	TF:M07980	TF	Factor: Atf-1; motif: RTGACGTA	22715	192	1.26557
580	query_1	TRUE	0.00131353	13899	664	467	0.703313	0.0335995	TF:M03819	TF	Factor: Elk-1; motif: GGAAGN	22715	916	1.14942
581	query_1	TRUE	0.00132146	3282	664	143	0.215361	0.043571	TF:M02011	TF	Factor: HES-1; motif: GSCACGMGMC	22715	1444	1.49053
582	query_1	TRUE	0.00137104	4559	664	186	0.28012	0.0407984	TF:M03814	TF	Factor: BTEB2; motif: GNAGGGGGNGGGSSNN	22715	330	1.39569
583	query_1	TRUE	0.00143327	4081	664	170	0.256024	0.0416565	TF:M01113_1	TF	Factor: CACD; motif: CCACRCCC; match class: 1	22715	347	1.42504
584	query_1	TRUE	0.00165588	4784	664	193	0.290663	0.0403428	TF:M02925	TF	Factor: TCFAP2C; motif: NNGCCCNAGGGCWN	22715	3582	1.3801
585	query_1	TRUE	0.00231746	5671	664	221	0.332831	0.0389702	TF:M08877	TF	Factor: EGR3; motif: NCMCRCCCACTNMN	22715	856	1.33314
586	query_1	TRUE	0.00239553	4626	664	187	0.281627	0.0404237	TF:M00244	TF	Factor: NGFI-C; motif: WTGCGTGGGYGG	22715	2356	1.38287
587	query_1	TRUE	0.00248442	6463	664	246	0.370482	0.0380628	TF:M07611	TF	Factor: p54NRB; motif: GRNNNMGGATGRMNNCGGA	22715	2592	1.3021
588	query_1	TRUE	0.00294144	8089	664	296	0.445783	0.0365929	TF:M00446	TF	Factor: Spz1; motif: DNNGGRGGGWWNNNN	22715	3292	1.25182
589	query_1	TRUE	0.00295502	2923	664	129	0.194277	0.0441327	TF:M04155_1	TF	Factor: Tfap2a; motif: TGCCCYNRGGCA; match class: 1	22715	3621	1.50975
590	query_1	TRUE	0.00322998	4707	664	189	0.284639	0.040153	TF:M03845	TF	Factor: Smad1; motif: NGGCAGACN	22715	3048	1.37361
591	query_1	TRUE	0.00325121	8130	664	297	0.447289	0.0365314	TF:M09692	TF	Factor: GKLF; motif: WGGGYGKGGCCN	22715	1344	1.24971
592	query_1	TRUE	0.00337322	1897	664	92	0.138554	0.0484976	TF:M07329_1	TF	Factor: Osx; motif: CCNCCCCCNNN; match class: 1	22715	2551	1.65907
593	query_1	TRUE	0.00367027	9232	664	330	0.496988	0.0357452	TF:M01733	TF	Factor: MZF-1; motif: TGGGGAR	22715	2226	1.22282
594	query_1	TRUE	0.00369052	4869	664	194	0.292169	0.0398439	TF:M00114	TF	Factor: Tax/CREB; motif: GGGGGTTGACGYANA	22715	3458	1.36303
595	query_1	TRUE	0.00374397	2258	664	105	0.158133	0.0465013	TF:M03565	TF	Factor: slug; motif: KCACCTGN	22715	3042	1.59078
596	query_1	TRUE	0.0039908	2654	664	119	0.179217	0.044838	TF:M01073	TF	Factor: HIC1; motif: NNNGGKTGCCCSNNNNNN	22715	1460	1.53388
597	query_1	TRUE	0.00399986	2289	664	106	0.159639	0.0463084	TF:M02836_1	TF	Factor: Zic2; motif: NMCCCCCGGGGGGGN; match class: 1	22715	4125	1.58418
598	query_1	TRUE	0.00451897	15919	664	519	0.781627	0.0326026	TF:M01281	TF	Factor: NFATc2; motif: GGAAAA	22715	2284	1.11531
599	query_1	TRUE	0.00451897	15919	664	519	0.781627	0.0326026	TF:M01886	TF	Factor: NFATc3; motif: GGAAAA	22715	2296	1.11531
600	query_1	TRUE	0.00451897	15919	664	519	0.781627	0.0326026	TF:M03555	TF	Factor: NFATc2; motif: GGAAAA	22715	2280	1.11531
601	query_1	TRUE	0.0049818	2496	664	113	0.170181	0.0452724	TF:M07617	TF	Factor: Sp4; motif: SCCCCKCCCCCSN	22715	3254	1.54874
602	query_1	TRUE	0.00510247	4769	664	190	0.286145	0.0398406	TF:M08875	TF	Factor: E2F; motif: NNTTTCGCGCN	22715	782	1.36292
603	query_1	TRUE	0.0056032	7296	664	270	0.406627	0.0370066	TF:M00981	TF	Factor: CREB,; motif: NTGACGTNA	22715	558	1.26597
604	query_1	TRUE	0.00562732	6942	664	259	0.39006	0.0373091	TF:M10354	TF	Factor: REST; motif: KTCAGCACCAYGGACAGCKCCN	22715	2856	1.27632
605	query_1	TRUE	0.00591014	6023	664	230	0.346386	0.038187	TF:M05407	TF	Factor: Klf17; motif: NGGGCGG	22715	1830	1.30635
606	query_1	TRUE	0.00619424	3845	664	159	0.239458	0.0413524	TF:M07250_1	TF	Factor: E2F-1; motif: NNNSSCGCSAANN; match class: 1	22715	737	1.41464
607	query_1	TRUE	0.00701594	5285	664	206	0.310241	0.0389782	TF:M02924	TF	Factor: TCFAP2B; motif: NTWGCCKSMGGCRNN	22715	3578	1.33342
608	query_1	TRUE	0.00732766	6166	664	234	0.35241	0.03795	TF:M07290	TF	Factor: GLI; motif: NGACCMCCCAN	22715	1360	1.29825
609	query_1	TRUE	0.00836254	6494	664	244	0.36747	0.0375731	TF:M09705	TF	Factor: REST; motif: YCAGCACCATGGACAGCNCCC	22715	2854	1.28535
610	query_1	TRUE	0.0094575	1075	664	59	0.0888554	0.0548837	TF:M01100_1	TF	Factor: LRF; motif: GGGGKYNNB; match class: 1	22715	1927	1.87754
611	query_1	TRUE	0.00983314	1648	664	81	0.121988	0.0491505	TF:M01778	TF	Factor: PLAG1; motif: GRGGCNNHNNNRRGGG	22715	2706	1.68141
612	query_1	TRUE	0.010743	10884	664	376	0.566265	0.0345461	TF:M01020	TF	Factor: Tbx5; motif: TNAGGTGTKV	22715	3512	1.1818
613	query_1	TRUE	0.0107849	2255	664	103	0.15512	0.0456763	TF:M00749_1	TF	Factor: SREBP-1; motif: CACSCCA; match class: 1	22715	3303	1.56256
614	query_1	TRUE	0.0108062	15769	664	513	0.77259	0.0325322	TF:M03580	TF	Factor: Smad2; motif: AGACAN	22715	3052	1.1129
615	query_1	TRUE	0.0108892	5724	664	219	0.329819	0.03826	TF:M02012	TF	Factor: HIF-1alpha; motif: NCACGT	22715	1476	1.30885
616	query_1	TRUE	0.0113601	3527	664	147	0.221386	0.0416785	TF:M00491	TF	Factor: MAZR; motif: NSGGGGGGGGMCN	22715	2020	1.42579
617	query_1	TRUE	0.0119051	1083	664	59	0.0888554	0.0544783	TF:M10412_1	TF	Factor: ZNF151; motif: GGSGGNGGGGGAGGGGMGG; match class: 1	22715	2095	1.86367
618	query_1	TRUE	0.0122056	5047	664	197	0.296687	0.0390331	TF:M04156_1	TF	Factor: Tfap2a; motif: NGCCYSAGGCN; match class: 1	22715	3623	1.3353
619	query_1	TRUE	0.0123288	5483	664	211	0.317771	0.0384826	TF:M00516	TF	Factor: E2F-1; motif: TTTSGCGCGMNR	22715	772	1.31646
620	query_1	TRUE	0.0129426	1959	664	92	0.138554	0.0469627	TF:M01177_1	TF	Factor: SREBP-2; motif: NNGYCACNNSMN; match class: 1	22715	3307	1.60656
621	query_1	TRUE	0.0129629	5958	664	226	0.340361	0.0379322	TF:M00712	TF	Factor: myogenin; motif: RGCAGSTG	22715	2214	1.29764
622	query_1	TRUE	0.0130455	5238	664	203	0.305723	0.0387553	TF:M01820	TF	Factor: CREM; motif: TGACGTCASYN	22715	586	1.32579
623	query_1	TRUE	0.0132027	7141	664	263	0.396084	0.0368296	TF:M01588	TF	Factor: GKLF; motif: GCCMCRCCCNNN	22715	1342	1.25992
624	query_1	TRUE	0.0133026	6245	664	235	0.353916	0.0376301	TF:M01201	TF	Factor: AR; motif: GGNACRNNRTGTWCT	22715	172	1.2873
625	query_1	TRUE	0.013612	4839	664	190	0.286145	0.0392643	TF:M00193	TF	Factor: NF-1; motif: NNTTGGCNNNNNNCCNNN	22715	2274	1.34321
626	query_1	TRUE	0.0136919	6502	664	243	0.365964	0.0373731	TF:M00665	TF	Factor: Sp3; motif: ASMCTTGGGSRGGG	22715	3246	1.27851
627	query_1	TRUE	0.0154759	8759	664	312	0.46988	0.0356205	TF:M10367	TF	Factor: Smad3; motif: NNCTSNCWSCWS	22715	3056	1.21855
628	query_1	TRUE	0.0159285	6899	664	255	0.384036	0.0369619	TF:M08904	TF	Factor: TFIIB; motif: YTNTMTGMSN	22715	3640	1.26444
629	query_1	TRUE	0.0160211	7384	664	270	0.406627	0.0365655	TF:M03846	TF	Factor: SMAD5; motif: GSGGCAGM	22715	3076	1.25088
630	query_1	TRUE	0.0162988	5286	664	204	0.307229	0.0385925	TF:M00927	TF	Factor: AP-4; motif: RNCAGCTGC	22715	128	1.32022
631	query_1	TRUE	0.0170625	4794	664	188	0.283133	0.0392157	TF:M01045	TF	Factor: AP-2alphaA; motif: ANNGCCTNAGGSNNT	22715	92	1.34154
632	query_1	TRUE	0.017665	3944	664	160	0.240964	0.040568	TF:M00257_1	TF	Factor: RREB-1; motif: CCCCAAACMMCCCC; match class: 1	22715	2935	1.3878
633	query_1	TRUE	0.0180655	4522	664	179	0.269578	0.0395843	TF:M00500	TF	Factor: STAT6; motif: NNYTTCCY	22715	3412	1.35415
634	query_1	TRUE	0.0182031	1226	664	64	0.0963855	0.0522023	TF:M07249_1	TF	Factor: ctcf; motif: CCNCNAGRKGGCRSTN; match class: 1	22715	619	1.78581
635	query_1	TRUE	0.0193163	6180	664	232	0.349398	0.0375405	TF:M00450_1	TF	Factor: Zic3; motif: NGGGKGGTC; match class: 1	22715	4127	1.28423
636	query_1	TRUE	0.0199181	3892	664	158	0.237952	0.0405961	TF:M02773	TF	Factor: Klf7; motif: NNNRCCMCGCCCNNNN	22715	1840	1.38877
637	query_1	TRUE	0.0206639	8454	664	302	0.454819	0.0357227	TF:M00115	TF	Factor: Tax/CREB; motif: RTGACGCATAYCCCC	22715	3460	1.22205
638	query_1	TRUE	0.0210622	1494	664	74	0.111446	0.0495315	TF:M10203_1	TF	Factor: ctcf; motif: YGGCCASCAGRGGGCGCYNN; match class: 1	22715	617	1.69444
639	query_1	TRUE	0.021977	549	664	36	0.0542169	0.0655738	TF:M01253_1	TF	Factor: CNOT3; motif: GGCCGCGSSS; match class: 1	22715	509	2.24324
640	query_1	TRUE	0.023456	2897	664	124	0.186747	0.0428029	TF:M07277_1	TF	Factor: BTEB2; motif: RGGGNGKGGN; match class: 1	22715	333	1.46426
641	query_1	TRUE	0.023983	7484	664	272	0.409639	0.0363442	TF:M01783	TF	Factor: SP2; motif: GGGCGGGAC	22715	3238	1.24331
642	query_1	TRUE	0.0241103	2297	664	103	0.15512	0.0448411	TF:M01714	TF	Factor: KLF15; motif: GAGNNGGGGNGTDG	22715	1828	1.53398
643	query_1	TRUE	0.0244382	810	664	47	0.0707831	0.0580247	TF:M01972_1	TF	Factor: EGR-1; motif: TGCGTGGGCGK; match class: 1	22715	821	1.98499
644	query_1	TRUE	0.025099	3164	664	133	0.200301	0.0420354	TF:M00139	TF	Factor: AhR; motif: CCYCNRRSTNGCGTGASA	22715	12	1.438
645	query_1	TRUE	0.0261987	2701	664	117	0.176205	0.0433173	TF:M00428_1	TF	Factor: E2F-1; motif: NKTSSCGC; match class: 1	22715	731	1.48186
646	query_1	TRUE	0.0275827	11766	664	399	0.600904	0.0339113	TF:M02101_1	TF	Factor: myogenin; motif: CAGCTG; match class: 1	22715	2217	1.16008
647	query_1	TRUE	0.0275827	11766	664	399	0.600904	0.0339113	TF:M02101	TF	Factor: myogenin; motif: CAGCTG	22715	2216	1.16008
648	query_1	TRUE	0.0284299	2996	664	127	0.191265	0.0423899	TF:M10277	TF	Factor: Klf15; motif: RGGGMGGRGNNGGGGGNGG	22715	1826	1.45013
649	query_1	TRUE	0.0298136	4620	664	181	0.27259	0.0391775	TF:M00706	TF	Factor: TFII-I; motif: RGAGGKAGG	22715	3642	1.34024
650	query_1	TRUE	0.0315059	8658	664	307	0.462349	0.0354585	TF:M10254	TF	Factor: GLI; motif: NSTGGGTGGTCY	22715	1356	1.21301
651	query_1	TRUE	0.0338358	8235	664	294	0.442771	0.0357013	TF:M03577	TF	Factor: Pax-5; motif: RRNGRNGCAN	22715	2628	1.22132
652	query_1	TRUE	0.0367634	1572	664	76	0.114458	0.0483461	TF:M05599_1	TF	Factor: WT1; motif: NGCGGGGGGGTSMMCYN; match class: 1	22715	3735	1.65389
653	query_1	TRUE	0.0386839	4394	664	173	0.260542	0.0393719	TF:M00918	TF	Factor: E2F; motif: TTTSGCGSG	22715	776	1.34689
654	query_1	TRUE	0.0405539	1469	664	72	0.108434	0.0490129	TF:M12438_1	TF	Factor: Wt1; motif: NNCCTCCCCCACNN; match class: 1	22715	3737	1.6767
655	query_1	TRUE	0.0408002	8948	664	315	0.474398	0.0352034	TF:M00025	TF	Factor: Elk-1; motif: NNNNCCGGAARTNN	22715	904	1.20428
656	query_1	TRUE	0.0408858	13030	664	434	0.653614	0.0333078	TF:M10285	TF	Factor: Lyl-1; motif: NCAKCTGYTNYCNN	22715	1954	1.13944
657	query_1	TRUE	0.0411033	2326	664	103	0.15512	0.044282	TF:M00721	TF	Factor: CACCC-binding; motif: CANCCNNWGGGTGDGG	22715	344	1.51486
658	query_1	TRUE	0.0418247	3493	664	143	0.215361	0.040939	TF:M02836	TF	Factor: Zic2; motif: NMCCCCCGGGGGGGN	22715	4124	1.4005
659	query_1	TRUE	0.0447982	7605	664	274	0.412651	0.0360289	TF:M00947	TF	Factor: CP2/LBP-1c/LSF; motif: GCTGGNTNGNNCYNG	22715	534	1.23253
660	query_1	TRUE	0.047392	3651	664	148	0.222892	0.0405368	TF:M00143_1	TF	Factor: Pax-5; motif: BCNNNRNGCANBGNTGNRTAGCSGCHNB; match class: 1	22715	2623	1.38674
661	query_1	TRUE	0.0488028	2507	664	109	0.164157	0.0434783	TF:M01593	TF	Factor: Zfx; motif: SNSCAGGCCKCGSCSS	22715	4112	1.48736
662	query_1	TRUE	0.0357308	142	664	13	0.0195783	0.0915493	WP:WP553	WP	Calcium regulation in cardiac cells	22715	155	3.13184

## Sheet: CA1
Column1	query	significant	p_value	term_size	query_size	intersection_size	precision	recall	term_id	source	term_name	effective_domain_size	source_order	foldenrichment
1	query_1	TRUE	0.0383615	3	1487	3	0.00201748	1	CORUM:7226	CORUM	Atxn1-Rora-Yap complex	22715	643	15.2757
2	query_1	TRUE	2.60231e-25	2310	1487	290	0.195024	0.125541	GO:0007399	GO:BP	nervous system development	22715	3278	1.91773
3	query_1	TRUE	1.60809e-22	1460	1487	205	0.137861	0.140411	GO:0120036	GO:BP	plasma membrane bounded cell projection organization	22715	22797	2.14488
4	query_1	TRUE	1.38341e-21	1495	1487	206	0.138534	0.137793	GO:0030030	GO:BP	cell projection organization	22715	7682	2.10488
5	query_1	TRUE	3.67409e-21	4948	1487	490	0.329523	0.0990299	GO:0007275	GO:BP	multicellular organism development	22715	3168	1.51275
6	query_1	TRUE	7.7008e-21	2146	1487	263	0.176866	0.122554	GO:0048468	GO:BP	cell development	22715	14819	1.87209
7	query_1	TRUE	1.20777e-20	5454	1487	526	0.353732	0.096443	GO:0048856	GO:BP	anatomical structure development	22715	15160	1.47324
8	query_1	TRUE	1.23348e-20	4645	1487	465	0.31271	0.100108	GO:0048731	GO:BP	system development	22715	15045	1.52922
9	query_1	TRUE	1.84949e-20	1699	1487	222	0.149294	0.130665	GO:0022008	GO:BP	neurogenesis	22715	7550	1.996
10	query_1	TRUE	3.91297e-20	694	1487	122	0.0820444	0.175793	GO:0099537	GO:BP	trans-synaptic signaling	22715	22352	2.68536
11	query_1	TRUE	5.12094e-20	687	1487	121	0.0813719	0.176128	GO:0007268	GO:BP	chemical synaptic transmission	22715	3161	2.69048
12	query_1	TRUE	5.12094e-20	687	1487	121	0.0813719	0.176128	GO:0098916	GO:BP	anterograde trans-synaptic signaling	22715	22182	2.69048
13	query_1	TRUE	7.046e-20	726	1487	125	0.0840619	0.172176	GO:0099536	GO:BP	synaptic signaling	22715	22351	2.63012
14	query_1	TRUE	3.9599e-19	5765	1487	543	0.365165	0.0941891	GO:0051179	GO:BP	localization	22715	15663	1.43881
15	query_1	TRUE	8.96914e-19	5935	1487	554	0.372562	0.0933446	GO:0032502	GO:BP	developmental process	22715	8814	1.42591
16	query_1	TRUE	2.23827e-18	1455	1487	194	0.130464	0.133333	GO:0007267	GO:BP	cell-cell signaling	22715	3160	2.03676
17	query_1	TRUE	3.78332e-18	5520	1487	521	0.35037	0.0943841	GO:0016043	GO:BP	cellular component organization	22715	5650	1.44178
18	query_1	TRUE	1.15279e-17	712	1487	119	0.0800269	0.167135	GO:0034330	GO:BP	cell junction organization	22715	9855	2.55311
19	query_1	TRUE	1.34013e-17	1169	1487	165	0.110962	0.141146	GO:0048666	GO:BP	neuron development	22715	14981	2.15611
20	query_1	TRUE	2.43964e-17	1420	1487	188	0.126429	0.132394	GO:0030182	GO:BP	neuron differentiation	22715	7736	2.02242
21	query_1	TRUE	3.08612e-17	1024	1487	150	0.100874	0.146484	GO:0031175	GO:BP	neuron projection development	22715	8222	2.23765
22	query_1	TRUE	3.89616e-17	1568	1487	201	0.135171	0.128189	GO:0048699	GO:BP	generation of neurons	22715	15013	1.95818
23	query_1	TRUE	3.98475e-17	3099	1487	331	0.222596	0.106809	GO:0023051	GO:BP	regulation of signaling	22715	7653	1.63158
24	query_1	TRUE	4.08162e-17	2695	1487	298	0.200403	0.110575	GO:0032879	GO:BP	regulation of localization	22715	9091	1.68912
25	query_1	TRUE	5.4092e-17	1967	1487	236	0.158709	0.11998	GO:0006928	GO:BP	movement of cell or subcellular component	22715	2868	1.83278
26	query_1	TRUE	7.91225e-17	5690	1487	528	0.355077	0.0927944	GO:0071840	GO:BP	cellular component organization or biogenesis	22715	19777	1.4175
27	query_1	TRUE	9.12213e-17	3090	1487	329	0.221251	0.106472	GO:0010646	GO:BP	regulation of cell communication	22715	4793	1.62644
28	query_1	TRUE	4.43433e-16	487	1487	91	0.061197	0.186858	GO:0050804	GO:BP	modulation of chemical synaptic transmission	22715	15348	2.8544
29	query_1	TRUE	5.1137e-16	488	1487	91	0.061197	0.186475	GO:0099177	GO:BP	regulation of trans-synaptic signaling	22715	22321	2.84855
30	query_1	TRUE	1.90416e-15	4005	1487	396	0.266308	0.0988764	GO:0030154	GO:BP	cell differentiation	22715	7722	1.51041
31	query_1	TRUE	5.45531e-15	4068	1487	399	0.268325	0.0980826	GO:0048869	GO:BP	cellular developmental process	22715	15172	1.49828
32	query_1	TRUE	1.06351e-14	3617	1487	363	0.244116	0.100359	GO:0065008	GO:BP	regulation of biological quality	22715	18629	1.53306
33	query_1	TRUE	3.48492e-13	1025	1487	140	0.0941493	0.136585	GO:0000902	GO:BP	cell morphogenesis	22715	306	2.08644
34	query_1	TRUE	7.67339e-13	462	1487	82	0.0551446	0.177489	GO:0050808	GO:BP	synapse organization	22715	15352	2.71128
35	query_1	TRUE	1.75462e-11	2231	1487	240	0.161399	0.107575	GO:0051128	GO:BP	regulation of cellular component organization	22715	15613	1.64329
36	query_1	TRUE	1.84294e-11	2391	1487	253	0.170141	0.105813	GO:0050793	GO:BP	regulation of developmental process	22715	15339	1.61638
37	query_1	TRUE	2.00419e-11	2628	1487	272	0.182919	0.103501	GO:0051239	GO:BP	regulation of multicellular organismal process	22715	15712	1.58105
38	query_1	TRUE	3.10828e-11	655	1487	99	0.066577	0.151145	GO:0120039	GO:BP	plasma membrane bounded cell projection morphogenesis	22715	22798	2.30885
39	query_1	TRUE	4.99606e-11	640	1487	97	0.065232	0.151562	GO:0048812	GO:BP	neuron projection morphogenesis	22715	15117	2.31523
40	query_1	TRUE	5.10281e-11	660	1487	99	0.066577	0.15	GO:0048858	GO:BP	cell projection morphogenesis	22715	15162	2.29136
41	query_1	TRUE	5.51556e-11	2813	1487	285	0.191661	0.101315	GO:0065009	GO:BP	regulation of molecular function	22715	18630	1.54766
42	query_1	TRUE	5.62813e-11	2600	1487	268	0.180229	0.103077	GO:0009653	GO:BP	anatomical structure morphogenesis	22715	4023	1.57457
43	query_1	TRUE	7.49719e-11	11817	1487	916	0.616005	0.0775154	GO:0065007	GO:BP	biological regulation	22715	18628	1.1841
44	query_1	TRUE	8.89968e-11	4230	1487	393	0.264291	0.0929078	GO:0006810	GO:BP	transport	22715	2768	1.41923
45	query_1	TRUE	1.51136e-10	592	1487	91	0.061197	0.153716	GO:0044057	GO:BP	regulation of system process	22715	12612	2.34813
46	query_1	TRUE	1.68371e-10	4368	1487	402	0.270343	0.092033	GO:0051234	GO:BP	establishment of localization	22715	15707	1.40587
47	query_1	TRUE	1.78608e-10	683	1487	100	0.0672495	0.146413	GO:0032990	GO:BP	cell part morphogenesis	22715	9186	2.23656
48	query_1	TRUE	1.94619e-10	694	1487	101	0.067922	0.145533	GO:0007610	GO:BP	behavior	22715	3472	2.22312
49	query_1	TRUE	2.25355e-10	1762	1487	197	0.132482	0.111805	GO:0040011	GO:BP	locomotion	22715	11470	1.7079
50	query_1	TRUE	3.70955e-10	1771	1487	197	0.132482	0.111237	GO:0051049	GO:BP	regulation of transport	22715	15555	1.69922
51	query_1	TRUE	4.02534e-10	2122	1487	226	0.151984	0.106503	GO:0050790	GO:BP	regulation of catalytic activity	22715	15337	1.62691
52	query_1	TRUE	6.16223e-10	5833	1487	506	0.340282	0.0867478	GO:0048518	GO:BP	positive regulation of biological process	22715	14854	1.32514
53	query_1	TRUE	6.46864e-10	490	1487	79	0.0531271	0.161224	GO:0061564	GO:BP	axon development	22715	18272	2.46282
54	query_1	TRUE	6.54311e-10	769	1487	107	0.071957	0.139142	GO:0032989	GO:BP	cellular component morphogenesis	22715	9185	2.12549
55	query_1	TRUE	7.14604e-10	739	1487	104	0.0699395	0.140731	GO:0000904	GO:BP	cell morphogenesis involved in differentiation	22715	308	2.14976
56	query_1	TRUE	9.5334e-10	691	1487	99	0.066577	0.143271	GO:0031344	GO:BP	regulation of cell projection organization	22715	8284	2.18856
57	query_1	TRUE	2.35075e-09	3549	1487	335	0.225286	0.0943928	GO:0048583	GO:BP	regulation of response to stimulus	22715	14909	1.44192
58	query_1	TRUE	3.55146e-09	675	1487	96	0.0645595	0.142222	GO:0120035	GO:BP	regulation of plasma membrane bounded cell projection organization	22715	22796	2.17255
59	query_1	TRUE	3.6235e-09	15730	1487	1150	0.773369	0.0731087	GO:0009987	GO:BP	cellular process	22715	4275	1.11679
60	query_1	TRUE	4.23273e-09	5324	1487	465	0.31271	0.0873403	GO:0048522	GO:BP	positive regulation of cellular process	22715	14858	1.33419
61	query_1	TRUE	5.52797e-09	2375	1487	242	0.162744	0.101895	GO:0035556	GO:BP	intracellular signal transduction	22715	10475	1.55652
62	query_1	TRUE	6.02291e-09	2667	1487	265	0.178211	0.0993626	GO:0051641	GO:BP	cellular localization	22715	16015	1.51784
63	query_1	TRUE	6.21669e-09	590	1487	87	0.0585071	0.147458	GO:0048667	GO:BP	cell morphogenesis involved in neuron differentiation	22715	14982	2.25252
64	query_1	TRUE	1.00941e-08	2692	1487	266	0.178884	0.0988113	GO:0009966	GO:BP	regulation of signal transduction	22715	4268	1.50941
65	query_1	TRUE	1.3142e-08	7665	1487	627	0.421654	0.0818004	GO:0032501	GO:BP	multicellular organismal process	22715	8813	1.24956
66	query_1	TRUE	1.50504e-08	314	1487	57	0.0383322	0.181529	GO:0043087	GO:BP	regulation of GTPase activity	22715	12143	2.77298
67	query_1	TRUE	1.50577e-08	1014	1487	126	0.0847344	0.12426	GO:0051270	GO:BP	regulation of cellular component movement	22715	15734	1.89817
68	query_1	TRUE	1.94083e-08	1301	1487	151	0.101547	0.116065	GO:0023057	GO:BP	negative regulation of signaling	22715	7659	1.77297
69	query_1	TRUE	2.54213e-08	11191	1487	861	0.579018	0.0769368	GO:0050789	GO:BP	regulation of biological process	22715	15336	1.17527
70	query_1	TRUE	3.28296e-08	440	1487	70	0.0470746	0.159091	GO:0007409	GO:BP	axonogenesis	22715	3286	2.43023
71	query_1	TRUE	3.42584e-08	1299	1487	150	0.100874	0.115473	GO:0010648	GO:BP	negative regulation of cell communication	22715	4795	1.76394
72	query_1	TRUE	3.86652e-08	413	1487	67	0.0450572	0.162228	GO:0034329	GO:BP	cell junction assembly	22715	9854	2.47814
73	query_1	TRUE	5.80077e-08	4650	1487	410	0.275723	0.088172	GO:0048523	GO:BP	negative regulation of cellular process	22715	14859	1.34689
74	query_1	TRUE	8.84459e-08	1587	1487	173	0.116342	0.109011	GO:0051674	GO:BP	localization of cell	22715	16045	1.66522
75	query_1	TRUE	8.84459e-08	1587	1487	173	0.116342	0.109011	GO:0048870	GO:BP	cell motility	22715	15173	1.66522
76	query_1	TRUE	1.95409e-07	254	1487	48	0.0322798	0.188976	GO:0060560	GO:BP	developmental growth involved in morphogenesis	22715	17338	2.88675
77	query_1	TRUE	2.76536e-07	10693	1487	822	0.552791	0.0768727	GO:0050794	GO:BP	regulation of cellular process	22715	15340	1.17429
78	query_1	TRUE	2.86245e-07	3484	1487	320	0.215198	0.0918485	GO:0048513	GO:BP	animal organ development	22715	14849	1.40305
79	query_1	TRUE	3.41992e-07	1422	1487	157	0.105582	0.110408	GO:0016477	GO:BP	cell migration	22715	5822	1.68656
80	query_1	TRUE	3.62278e-07	5097	1487	438	0.294553	0.0859329	GO:0048519	GO:BP	negative regulation of biological process	22715	14855	1.31269
81	query_1	TRUE	3.66062e-07	2321	1487	230	0.154674	0.0990952	GO:0008104	GO:BP	protein localization	22715	3531	1.51375
82	query_1	TRUE	5.39738e-07	507	1487	74	0.0497646	0.145957	GO:0010975	GO:BP	regulation of neuron projection development	22715	5094	2.22959
83	query_1	TRUE	5.59628e-07	438	1487	67	0.0450572	0.152968	GO:0042391	GO:BP	regulation of membrane potential	22715	11729	2.3367
84	query_1	TRUE	6.94531e-07	971	1487	117	0.0786819	0.120494	GO:0007417	GO:BP	central nervous system development	22715	3293	1.84064
85	query_1	TRUE	8.92033e-07	2015	1487	204	0.137189	0.101241	GO:0051649	GO:BP	establishment of localization in cell	22715	16023	1.54652
86	query_1	TRUE	1.09888e-06	198	1487	40	0.0268998	0.20202	GO:0099173	GO:BP	postsynapse organization	22715	22317	3.086
87	query_1	TRUE	1.39172e-06	695	1487	91	0.061197	0.130935	GO:0043269	GO:BP	regulation of ion transport	22715	12224	2.00013
88	query_1	TRUE	1.39784e-06	982	1487	117	0.0786819	0.119145	GO:0040012	GO:BP	regulation of locomotion	22715	11471	1.82002
89	query_1	TRUE	1.4208e-06	706	1487	92	0.0618695	0.130312	GO:0048589	GO:BP	developmental growth	22715	14915	1.9906
90	query_1	TRUE	1.71663e-06	884	1487	108	0.0726295	0.122172	GO:0030334	GO:BP	regulation of cell migration	22715	7819	1.86626
91	query_1	TRUE	2.47903e-06	246	1487	45	0.0302623	0.182927	GO:0050807	GO:BP	regulation of synapse organization	22715	15351	2.79434
92	query_1	TRUE	2.56545e-06	514	1487	73	0.0490921	0.142023	GO:0003013	GO:BP	circulatory system process	22715	1589	2.16951
93	query_1	TRUE	2.90174e-06	140	1487	32	0.0215198	0.228571	GO:0035637	GO:BP	multicellular organismal signaling	22715	10531	3.49159
94	query_1	TRUE	3.18872e-06	1298	1487	143	0.0961668	0.110169	GO:0007010	GO:BP	cytoskeleton organization	22715	2935	1.68292
95	query_1	TRUE	3.25513e-06	466	1487	68	0.0457297	0.145923	GO:0034765	GO:BP	regulation of ion transmembrane transport	22715	10051	2.22908
96	query_1	TRUE	3.29005e-06	222	1487	42	0.0282448	0.189189	GO:0043547	GO:BP	positive regulation of GTPase activity	22715	12407	2.89
97	query_1	TRUE	3.60737e-06	1336	1487	146	0.0981843	0.109281	GO:0007155	GO:BP	cell adhesion	22715	3057	1.66935
98	query_1	TRUE	3.62291e-06	1348	1487	147	0.0988568	0.10905	GO:0022610	GO:BP	biological adhesion	22715	7608	1.66582
99	query_1	TRUE	4.64253e-06	2591	1487	246	0.165434	0.094944	GO:0006793	GO:BP	phosphorus metabolic process	22715	2751	1.45034
100	query_1	TRUE	5.56147e-06	252	1487	45	0.0302623	0.178571	GO:0050803	GO:BP	regulation of synapse structure or activity	22715	15347	2.72781
101	query_1	TRUE	5.8812e-06	937	1487	111	0.0746469	0.118463	GO:2000145	GO:BP	regulation of cell motility	22715	29375	1.80961
102	query_1	TRUE	6.07606e-06	6402	1487	523	0.351715	0.0816932	GO:0023052	GO:BP	signaling	22715	7654	1.24792
103	query_1	TRUE	6.34383e-06	253	1487	45	0.0302623	0.177866	GO:0048588	GO:BP	developmental cell growth	22715	14914	2.71703
104	query_1	TRUE	8.25643e-06	1497	1487	158	0.106254	0.105544	GO:0051240	GO:BP	positive regulation of multicellular organismal process	22715	15713	1.61227
105	query_1	TRUE	8.9393e-06	1523	1487	160	0.107599	0.105056	GO:0048585	GO:BP	negative regulation of response to stimulus	22715	14911	1.6048
106	query_1	TRUE	9.19918e-06	68	1487	21	0.0141224	0.308824	GO:0099601	GO:BP	regulation of neurotransmitter receptor activity	22715	22393	4.7175
107	query_1	TRUE	9.53582e-06	488	1487	69	0.0464022	0.141393	GO:0008015	GO:BP	blood circulation	22715	3502	2.15989
108	query_1	TRUE	1.02413e-05	833	1487	101	0.067922	0.121248	GO:0032940	GO:BP	secretion by cell	22715	9142	1.85216
109	query_1	TRUE	1.03356e-05	2574	1487	243	0.163416	0.0944056	GO:0006796	GO:BP	phosphate-containing compound metabolic process	22715	2754	1.44211
110	query_1	TRUE	1.31977e-05	1171	1487	130	0.0874243	0.111016	GO:0009968	GO:BP	negative regulation of signal transduction	22715	4270	1.69585
111	query_1	TRUE	1.37629e-05	6464	1487	525	0.35306	0.0812191	GO:0007154	GO:BP	cell communication	22715	3056	1.24068
112	query_1	TRUE	1.5586e-05	207	1487	39	0.0262273	0.188406	GO:1901888	GO:BP	regulation of cell junction assembly	22715	25155	2.87803
113	query_1	TRUE	1.60503e-05	2743	1487	255	0.171486	0.0929639	GO:0033036	GO:BP	macromolecule localization	22715	9213	1.42009
114	query_1	TRUE	1.70897e-05	2575	1487	242	0.162744	0.0939806	GO:0022607	GO:BP	cellular component assembly	22715	7605	1.43562
115	query_1	TRUE	2.45565e-05	746	1487	92	0.0618695	0.123324	GO:0030029	GO:BP	actin filament-based process	22715	7681	1.88387
116	query_1	TRUE	2.47263e-05	724	1487	90	0.0605245	0.124309	GO:0007420	GO:BP	brain development	22715	3296	1.89892
117	query_1	TRUE	2.49213e-05	168	1487	34	0.0228648	0.202381	GO:2001257	GO:BP	regulation of cation channel activity	22715	30427	3.09152
118	query_1	TRUE	3.05958e-05	186	1487	36	0.0242098	0.193548	GO:0007416	GO:BP	synapse assembly	22715	3292	2.95659
119	query_1	TRUE	3.39953e-05	886	1487	104	0.0699395	0.117381	GO:0140352	GO:BP	export from cell	22715	23090	1.79309
120	query_1	TRUE	4.78269e-05	1609	1487	164	0.110289	0.101927	GO:0034613	GO:BP	cellular protein localization	22715	9991	1.557
121	query_1	TRUE	6.10346e-05	510	1487	69	0.0464022	0.135294	GO:0051960	GO:BP	regulation of nervous system development	22715	16236	2.06672
122	query_1	TRUE	6.40463e-05	1431	1487	149	0.100202	0.104123	GO:0044093	GO:BP	positive regulation of molecular function	22715	12646	1.59055
123	query_1	TRUE	6.77062e-05	1617	1487	164	0.110289	0.101422	GO:0070727	GO:BP	cellular macromolecule localization	22715	19044	1.5493
124	query_1	TRUE	8.15062e-05	556	1487	73	0.0490921	0.131295	GO:0034762	GO:BP	regulation of transmembrane transport	22715	10048	2.00563
125	query_1	TRUE	8.26654e-05	1123	1487	123	0.0827169	0.109528	GO:0006812	GO:BP	cation transport	22715	2770	1.67312
126	query_1	TRUE	8.92182e-05	1256	1487	134	0.0901143	0.106688	GO:0071495	GO:BP	cellular response to endogenous stimulus	22715	19534	1.62973
127	query_1	TRUE	9.31301e-05	229	1487	40	0.0268998	0.174672	GO:0007626	GO:BP	locomotory behavior	22715	3488	2.66825
128	query_1	TRUE	0.000103427	836	1487	98	0.0659045	0.117225	GO:0098655	GO:BP	cation transmembrane transport	22715	22028	1.79069
129	query_1	TRUE	0.000115208	354	1487	53	0.0356422	0.149718	GO:1904062	GO:BP	regulation of cation transmembrane transport	22715	27063	2.28704
130	query_1	TRUE	0.000125241	1495	1487	153	0.102892	0.102341	GO:0016192	GO:BP	vesicle-mediated transport	22715	5747	1.56333
131	query_1	TRUE	0.000136527	1038	1487	115	0.0773369	0.11079	GO:0043085	GO:BP	positive regulation of catalytic activity	22715	12141	1.6924
132	query_1	TRUE	0.000139922	356	1487	53	0.0356422	0.148876	GO:0048638	GO:BP	regulation of developmental growth	22715	14953	2.27419
133	query_1	TRUE	0.00014129	773	1487	92	0.0618695	0.119017	GO:0060322	GO:BP	head development	22715	17112	1.81807
134	query_1	TRUE	0.00014879	564	1487	73	0.0490921	0.129433	GO:0060627	GO:BP	regulation of vesicle-mediated transport	22715	17401	1.97718
135	query_1	TRUE	0.000164399	280	1487	45	0.0302623	0.160714	GO:0016358	GO:BP	dendrite development	22715	5811	2.45503
136	query_1	TRUE	0.000170308	3363	1487	296	0.199059	0.0880167	GO:0006464	GO:BP	cellular protein modification process	22715	2445	1.34452
137	query_1	TRUE	0.000170308	3363	1487	296	0.199059	0.0880167	GO:0036211	GO:BP	protein modification process	22715	10948	1.34452
138	query_1	TRUE	0.000216917	1520	1487	154	0.103564	0.101316	GO:0045595	GO:BP	regulation of cell differentiation	22715	13339	1.54767
139	query_1	TRUE	0.000253004	1351	1487	140	0.0941493	0.103627	GO:0051094	GO:BP	positive regulation of developmental process	22715	15586	1.58298
140	query_1	TRUE	0.000276044	304	1487	47	0.0316073	0.154605	GO:0007611	GO:BP	learning or memory	22715	3473	2.36171
141	query_1	TRUE	0.000285445	993	1487	110	0.0739744	0.110775	GO:0046903	GO:BP	secretion	22715	14455	1.69217
142	query_1	TRUE	0.000300264	912	1487	103	0.069267	0.112939	GO:0022603	GO:BP	regulation of anatomical structure morphogenesis	22715	7601	1.72522
143	query_1	TRUE	0.000318471	542	1487	70	0.0470746	0.129151	GO:0060284	GO:BP	regulation of cell development	22715	17076	1.97288
144	query_1	TRUE	0.00032626	230	1487	39	0.0262273	0.169565	GO:0090257	GO:BP	regulation of muscle system process	22715	21289	2.59023
145	query_1	TRUE	0.000347323	511	1487	67	0.0450572	0.131115	GO:0090066	GO:BP	regulation of anatomical structure size	22715	21110	2.00288
146	query_1	TRUE	0.000388516	250	1487	41	0.0275723	0.164	GO:1903522	GO:BP	regulation of blood circulation	22715	26580	2.50522
147	query_1	TRUE	0.000391477	1373	1487	141	0.0948218	0.102695	GO:2000026	GO:BP	regulation of multicellular organismal development	22715	29257	1.56874
148	query_1	TRUE	0.0004151	232	1487	39	0.0262273	0.168103	GO:0007411	GO:BP	axon guidance	22715	3287	2.5679
149	query_1	TRUE	0.00042596	977	1487	108	0.0726295	0.110542	GO:0040007	GO:BP	growth	22715	11466	1.68862
150	query_1	TRUE	0.000453105	2792	1487	251	0.168796	0.0898997	GO:0044085	GO:BP	cellular component biogenesis	22715	12639	1.37328
151	query_1	TRUE	0.000462181	1014	1487	111	0.0746469	0.109467	GO:0051241	GO:BP	negative regulation of multicellular organismal process	22715	15714	1.67219
152	query_1	TRUE	0.000467609	233	1487	39	0.0262273	0.167382	GO:0097485	GO:BP	neuron projection guidance	22715	21874	2.55688
153	query_1	TRUE	0.000507275	945	1487	105	0.070612	0.111111	GO:0051336	GO:BP	regulation of hydrolase activity	22715	15791	1.6973
154	query_1	TRUE	0.000585513	172	1487	32	0.0215198	0.186047	GO:0031644	GO:BP	regulation of nervous system process	22715	8417	2.84199
155	query_1	TRUE	0.000585513	172	1487	32	0.0215198	0.186047	GO:0031503	GO:BP	protein-containing complex localization	22715	8344	2.84199
156	query_1	TRUE	0.000633816	2498	1487	228	0.153329	0.091273	GO:0007166	GO:BP	cell surface receptor signaling pathway	22715	3068	1.39426
157	query_1	TRUE	0.0006778	92	1487	22	0.0147949	0.23913	GO:0090630	GO:BP	activation of GTPase activity	22715	21548	3.65289
158	query_1	TRUE	0.000750091	100	1487	23	0.0154674	0.23	GO:0035249	GO:BP	synaptic transmission, glutamatergic	22715	10268	3.51342
159	query_1	TRUE	0.000774759	174	1487	32	0.0215198	0.183908	GO:0007612	GO:BP	learning	22715	3474	2.80933
160	query_1	TRUE	0.000778404	813	1487	93	0.062542	0.114391	GO:0098609	GO:BP	cell-cell adhesion	22715	22021	1.74741
161	query_1	TRUE	0.000782206	479	1487	63	0.0423672	0.131524	GO:0120031	GO:BP	plasma membrane bounded cell projection assembly	22715	22792	2.00912
162	query_1	TRUE	0.00080783	210	1487	36	0.0242098	0.171429	GO:0048167	GO:BP	regulation of synaptic plasticity	22715	14606	2.6187
163	query_1	TRUE	0.000841935	1540	1487	153	0.102892	0.0993506	GO:0009719	GO:BP	response to endogenous stimulus	22715	4069	1.51765
164	query_1	TRUE	0.000864885	491	1487	64	0.0430397	0.130346	GO:0030031	GO:BP	cell projection assembly	22715	7683	1.99113
165	query_1	TRUE	0.00116884	118	1487	25	0.0168124	0.211864	GO:0030048	GO:BP	actin filament-based movement	22715	7696	3.23638
166	query_1	TRUE	0.0012699	1046	1487	112	0.0753194	0.107075	GO:0034220	GO:BP	ion transmembrane transport	22715	9784	1.63564
167	query_1	TRUE	0.00138796	3533	1487	303	0.203766	0.0857628	GO:0043412	GO:BP	macromolecule modification	22715	12313	1.31009
168	query_1	TRUE	0.00148092	81	1487	20	0.0134499	0.246914	GO:0019226	GO:BP	transmission of nerve impulse	22715	6481	3.77178
169	query_1	TRUE	0.00149054	170	1487	31	0.0208473	0.182353	GO:0050770	GO:BP	regulation of axonogenesis	22715	15322	2.78557
170	query_1	TRUE	0.00150201	531	1487	67	0.0450572	0.126177	GO:0023061	GO:BP	signal release	22715	7663	1.92745
171	query_1	TRUE	0.00175136	189	1487	33	0.0221923	0.174603	GO:1990138	GO:BP	neuron projection extension	22715	28864	2.66719
172	query_1	TRUE	0.00178105	1065	1487	113	0.0759919	0.106103	GO:0051130	GO:BP	positive regulation of cellular component organization	22715	15615	1.6208
173	query_1	TRUE	0.00193098	236	1487	38	0.0255548	0.161017	GO:0099003	GO:BP	vesicle-mediated transport in synapse	22715	22232	2.45965
174	query_1	TRUE	0.00195376	314	1487	46	0.0309348	0.146497	GO:0040013	GO:BP	negative regulation of locomotion	22715	11472	2.23784
175	query_1	TRUE	0.00210041	1500	1487	148	0.0995293	0.0986667	GO:0006811	GO:BP	ion transport	22715	2769	1.5072
176	query_1	TRUE	0.00211825	335	1487	48	0.0322798	0.143284	GO:0050890	GO:BP	cognition	22715	15420	2.18876
177	query_1	TRUE	0.00256877	183	1487	32	0.0215198	0.174863	GO:0050806	GO:BP	positive regulation of synaptic transmission	22715	15350	2.67116
178	query_1	TRUE	0.00267277	847	1487	94	0.0632145	0.11098	GO:0030001	GO:BP	metal ion transport	22715	7671	1.6953
179	query_1	TRUE	0.00271908	930	1487	101	0.067922	0.108602	GO:0044087	GO:BP	regulation of cellular component biogenesis	22715	12640	1.65898
180	query_1	TRUE	0.00277305	507	1487	64	0.0430397	0.126233	GO:0051345	GO:BP	positive regulation of hydrolase activity	22715	15800	1.9283
181	query_1	TRUE	0.00281494	288	1487	43	0.0289173	0.149306	GO:0009101	GO:BP	glycoprotein biosynthetic process	22715	3705	2.28075
182	query_1	TRUE	0.00307927	92	1487	21	0.0141224	0.228261	GO:0070252	GO:BP	actin-mediated cell contraction	22715	18767	3.48685
183	query_1	TRUE	0.00330697	108	1487	23	0.0154674	0.212963	GO:1902414	GO:BP	protein localization to cell junction	22715	25633	3.25316
184	query_1	TRUE	0.00340447	793	1487	89	0.0598521	0.112232	GO:0098660	GO:BP	inorganic ion transmembrane transport	22715	22033	1.71443
185	query_1	TRUE	0.00358013	1781	1487	169	0.113652	0.0948905	GO:0016310	GO:BP	phosphorylation	22715	5782	1.44952
186	query_1	TRUE	0.00394482	71	1487	18	0.0121049	0.253521	GO:0097120	GO:BP	receptor localization to synapse	22715	21690	3.87272
187	query_1	TRUE	0.0046612	729	1487	83	0.0558171	0.113855	GO:0098662	GO:BP	inorganic cation transmembrane transport	22715	22035	1.73921
188	query_1	TRUE	0.0052443	255	1487	39	0.0262273	0.152941	GO:0032412	GO:BP	regulation of ion transmembrane transporter activity	22715	8751	2.33629
189	query_1	TRUE	0.00608216	410	1487	54	0.0363147	0.131707	GO:0001667	GO:BP	ameboidal-type cell migration	22715	488	2.01192
190	query_1	TRUE	0.00629785	120	1487	24	0.0161399	0.2	GO:0046928	GO:BP	regulation of neurotransmitter secretion	22715	14465	3.05514
191	query_1	TRUE	0.00642501	7403	1487	570	0.383322	0.0769958	GO:0051716	GO:BP	cellular response to stimulus	22715	16079	1.17617
192	query_1	TRUE	0.00708686	412	1487	54	0.0363147	0.131068	GO:0007264	GO:BP	small GTPase mediated signal transduction	22715	3157	2.00216
193	query_1	TRUE	0.00802319	211	1487	34	0.0228648	0.161137	GO:0099504	GO:BP	synaptic vesicle cycle	22715	22336	2.46149
194	query_1	TRUE	0.00808477	174	1487	30	0.0201748	0.172414	GO:0007269	GO:BP	neurotransmitter secretion	22715	3162	2.63375
195	query_1	TRUE	0.00808477	174	1487	30	0.0201748	0.172414	GO:0099643	GO:BP	signal release from synapse	22715	22419	2.63375
196	query_1	TRUE	0.00810801	165	1487	29	0.0195024	0.175758	GO:0030534	GO:BP	adult behavior	22715	7899	2.68482
197	query_1	TRUE	0.00885734	231	1487	36	0.0242098	0.155844	GO:0006813	GO:BP	potassium ion transport	22715	2771	2.38063
198	query_1	TRUE	0.00951932	24	1487	10	0.00672495	0.416667	GO:2000311	GO:BP	regulation of AMPA receptor activity	22715	29539	6.36488
199	query_1	TRUE	0.00958538	291	1487	42	0.0282448	0.14433	GO:0051271	GO:BP	negative regulation of cellular component movement	22715	15735	2.20474
200	query_1	TRUE	0.0096276	281	1487	41	0.0275723	0.145907	GO:2000146	GO:BP	negative regulation of cell motility	22715	29376	2.22884
201	query_1	TRUE	0.00990121	140	1487	26	0.0174849	0.185714	GO:0030010	GO:BP	establishment of cell polarity	22715	7678	2.83692
202	query_1	TRUE	0.0100081	213	1487	34	0.0228648	0.159624	GO:0003018	GO:BP	vascular process in circulatory system	22715	1594	2.43838
203	query_1	TRUE	0.0102603	149	1487	27	0.0181574	0.181208	GO:0006937	GO:BP	regulation of muscle contraction	22715	2877	2.76808
204	query_1	TRUE	0.0118954	159	1487	28	0.0188299	0.176101	GO:0010469	GO:BP	regulation of signaling receptor activity	22715	4652	2.69006
205	query_1	TRUE	0.0120809	1868	1487	173	0.116342	0.0926124	GO:0009888	GO:BP	tissue development	22715	4210	1.41472
206	query_1	TRUE	0.0124408	116	1487	23	0.0154674	0.198276	GO:0051963	GO:BP	regulation of synapse assembly	22715	16239	3.02881
207	query_1	TRUE	0.0127322	264	1487	39	0.0262273	0.147727	GO:0022898	GO:BP	regulation of transmembrane transporter activity	22715	7620	2.25664
208	query_1	TRUE	0.0127926	666	1487	76	0.0511096	0.114114	GO:0030036	GO:BP	actin cytoskeleton organization	22715	7688	1.74318
209	query_1	TRUE	0.0132497	1472	1487	142	0.0954943	0.0964674	GO:0015031	GO:BP	protein transport	22715	5351	1.47361
210	query_1	TRUE	0.0143229	622	1487	72	0.0484196	0.115756	GO:0051668	GO:BP	localization within membrane	22715	16041	1.76825
211	query_1	TRUE	0.014934	25	1487	10	0.00672495	0.4	GO:0045932	GO:BP	negative regulation of muscle contraction	22715	13654	6.11029
212	query_1	TRUE	0.0166427	135	1487	25	0.0168124	0.185185	GO:0051588	GO:BP	regulation of neurotransmitter transport	22715	15966	2.82884
213	query_1	TRUE	0.0174385	339	1487	46	0.0309348	0.135693	GO:0009100	GO:BP	glycoprotein metabolic process	22715	3704	2.07281
214	query_1	TRUE	0.0177132	228	1487	35	0.0235373	0.153509	GO:0006836	GO:BP	neurotransmitter transport	22715	2787	2.34496
215	query_1	TRUE	0.0182525	209	1487	33	0.0221923	0.157895	GO:0007163	GO:BP	establishment or maintenance of cell polarity	22715	3065	2.41196
216	query_1	TRUE	0.0182974	1519	1487	145	0.0975118	0.0954575	GO:1902531	GO:BP	regulation of intracellular signal transduction	22715	25714	1.45818
217	query_1	TRUE	0.0185636	268	1487	39	0.0262273	0.145522	GO:0030336	GO:BP	negative regulation of cell migration	22715	7821	2.22296
218	query_1	TRUE	0.0193262	200	1487	32	0.0215198	0.16	GO:0031345	GO:BP	negative regulation of cell projection organization	22715	8285	2.44412
219	query_1	TRUE	0.0214308	16	1487	8	0.00537996	0.5	GO:0045986	GO:BP	negative regulation of smooth muscle contraction	22715	13706	7.63786
220	query_1	TRUE	0.0217062	230	1487	35	0.0235373	0.152174	GO:0003015	GO:BP	heart process	22715	1591	2.32457
221	query_1	TRUE	0.0221679	8745	1487	656	0.441157	0.0750143	GO:0050896	GO:BP	response to stimulus	22715	15425	1.1459
222	query_1	TRUE	0.0234102	619	1487	71	0.0477471	0.114701	GO:1903530	GO:BP	regulation of secretion by cell	22715	26588	1.75214
223	query_1	TRUE	0.0238	44	1487	13	0.00874243	0.295455	GO:0034332	GO:BP	adherens junction organization	22715	9857	4.51328
224	query_1	TRUE	0.024045	202	1487	32	0.0215198	0.158416	GO:0071805	GO:BP	potassium ion transmembrane transport	22715	19753	2.41992
225	query_1	TRUE	0.0240708	343	1487	46	0.0309348	0.134111	GO:1990778	GO:BP	protein localization to cell periphery	22715	29120	2.04864
226	query_1	TRUE	0.0248744	5887	1487	461	0.31002	0.0783081	GO:1901564	GO:BP	organonitrogen compound metabolic process	22715	24856	1.19621
227	query_1	TRUE	0.0256657	80	1487	18	0.0121049	0.225	GO:0035418	GO:BP	protein localization to synapse	22715	10385	3.43704
228	query_1	TRUE	0.0264408	282	1487	40	0.0268998	0.141844	GO:0010631	GO:BP	epithelial cell migration	22715	4778	2.16677
229	query_1	TRUE	0.0265899	564	1487	66	0.0443847	0.117021	GO:0072657	GO:BP	protein localization to membrane	22715	20389	1.78758
230	query_1	TRUE	0.0267476	1504	1487	143	0.0961668	0.0950798	GO:0006468	GO:BP	protein phosphorylation	22715	2448	1.45241
231	query_1	TRUE	0.0267805	1581	1487	149	0.100202	0.0942441	GO:0045184	GO:BP	establishment of protein localization	22715	13173	1.43965
232	query_1	TRUE	0.0274178	398	1487	51	0.0342972	0.128141	GO:0003012	GO:BP	muscle system process	22715	1588	1.95744
233	query_1	TRUE	0.0297678	487	1487	59	0.0396772	0.12115	GO:0016049	GO:BP	cell growth	22715	5654	1.85065
234	query_1	TRUE	0.0302592	3352	1487	281	0.188971	0.0838305	GO:0006996	GO:BP	organelle organization	22715	2922	1.28057
235	query_1	TRUE	0.0302884	105	1487	21	0.0141224	0.2	GO:0099175	GO:BP	regulation of postsynapse organization	22715	22319	3.05514
236	query_1	TRUE	0.0331155	19956	1487	1359	0.913921	0.0680998	GO:0008150	GO:BP	biological_process	22715	3532	1.04027
237	query_1	TRUE	0.033403	186	1487	30	0.0201748	0.16129	GO:0008016	GO:BP	regulation of heart contraction	22715	3503	2.46383
238	query_1	TRUE	0.0344137	285	1487	40	0.0268998	0.140351	GO:0090132	GO:BP	epithelium migration	22715	21171	2.14396
239	query_1	TRUE	0.0370836	662	1487	74	0.0497646	0.111782	GO:0045596	GO:BP	negative regulation of cell differentiation	22715	13340	1.70756
240	query_1	TRUE	0.0391942	582	1487	67	0.0450572	0.11512	GO:0042330	GO:BP	taxis	22715	11683	1.75855
241	query_1	TRUE	0.0395645	360	1487	47	0.0316073	0.130556	GO:0007018	GO:BP	microtubule-based movement	22715	2941	1.99433
242	query_1	TRUE	0.0414386	107	1487	21	0.0141224	0.196262	GO:0008306	GO:BP	associative learning	22715	3581	2.99804
243	query_1	TRUE	0.0418163	277	1487	39	0.0262273	0.140794	GO:0032409	GO:BP	regulation of transporter activity	22715	8748	2.15073
244	query_1	TRUE	0.0447743	116	1487	22	0.0147949	0.189655	GO:0048640	GO:BP	negative regulation of developmental growth	22715	14955	2.89712
245	query_1	TRUE	0.045096	1635	1487	152	0.102219	0.0929664	GO:0010647	GO:BP	positive regulation of cell communication	22715	4794	1.42013
246	query_1	TRUE	0.0459869	5057	1487	401	0.26967	0.079296	GO:0019538	GO:BP	protein metabolic process	22715	6775	1.2113
247	query_1	TRUE	0.048724	417	1487	52	0.0349697	0.1247	GO:0050767	GO:BP	regulation of neurogenesis	22715	15319	1.90489
248	query_1	TRUE	7.76979e-40	1432	1487	238	0.160054	0.166201	GO:0045202	GO:CC	synapse	22715	2443	2.53884
249	query_1	TRUE	5.12504e-38	2003	1487	291	0.195696	0.145282	GO:0030054	GO:CC	cell junction	22715	1025	2.21929
250	query_1	TRUE	8.86064e-27	1512	1487	218	0.146604	0.14418	GO:0043005	GO:CC	neuron projection	22715	2090	2.20245
251	query_1	TRUE	2.09368e-26	2282	1487	288	0.193679	0.126205	GO:0120025	GO:CC	plasma membrane bounded cell projection	22715	3858	1.92787
252	query_1	TRUE	1.20855e-25	2374	1487	294	0.197714	0.123842	GO:0042995	GO:CC	cell projection	22715	2089	1.89177
253	query_1	TRUE	2.62868e-25	1044	1487	168	0.112979	0.16092	GO:0036477	GO:CC	somatodendritic compartment	22715	1960	2.45816
254	query_1	TRUE	1.11743e-24	461	1487	101	0.067922	0.219089	GO:0098978	GO:CC	glutamatergic synapse	22715	3694	3.34674
255	query_1	TRUE	5.24959e-22	10352	1487	869	0.584398	0.0839451	GO:0005737	GO:CC	cytoplasm	22715	384	1.28232
256	query_1	TRUE	6.86663e-21	752	1487	128	0.0860794	0.170213	GO:0030425	GO:CC	dendrite	22715	1099	2.60012
257	query_1	TRUE	8.7829e-21	754	1487	128	0.0860794	0.169761	GO:0097447	GO:CC	dendritic tree	22715	3353	2.59323
258	query_1	TRUE	1.08708e-20	728	1487	125	0.0840619	0.171703	GO:0098794	GO:CC	postsynapse	22715	3622	2.62289
259	query_1	TRUE	1.91041e-17	12911	1487	1013	0.681237	0.0784602	GO:0005622	GO:CC	intracellular anatomical structure	22715	283	1.19854
260	query_1	TRUE	4.08751e-17	417	1487	83	0.0558171	0.199041	GO:0098984	GO:CC	neuron to neuron synapse	22715	3700	3.04049
261	query_1	TRUE	5.75391e-15	700	1487	110	0.0739744	0.157143	GO:0043025	GO:CC	neuronal cell body	22715	2092	2.40047
262	query_1	TRUE	1.47037e-14	594	1487	98	0.0659045	0.164983	GO:0098793	GO:CC	presynapse	22715	3621	2.52024
263	query_1	TRUE	6.12709e-14	11812	1487	927	0.623403	0.0784795	GO:0043226	GO:CC	organelle	22715	2123	1.19883
264	query_1	TRUE	7.19689e-14	784	1487	116	0.0780094	0.147959	GO:0044297	GO:CC	cell body	22715	2302	2.26018
265	query_1	TRUE	9.67689e-14	392	1487	74	0.0497646	0.188776	GO:0032279	GO:CC	asymmetric synapse	22715	1507	2.88368
266	query_1	TRUE	5.24525e-13	3874	1487	372	0.250168	0.0960248	GO:0012505	GO:CC	endomembrane system	22715	816	1.46685
267	query_1	TRUE	1.5809e-12	421	1487	75	0.0504371	0.178147	GO:0099572	GO:CC	postsynaptic specialization	22715	3787	2.72133
268	query_1	TRUE	1.66357e-12	386	1487	71	0.0477471	0.183938	GO:0014069	GO:CC	postsynaptic density	22715	823	2.80978
269	query_1	TRUE	8.40415e-12	434	1487	75	0.0504371	0.172811	GO:0097060	GO:CC	synaptic membrane	22715	3243	2.63981
270	query_1	TRUE	8.79187e-12	11521	1487	897	0.603228	0.0778578	GO:0043229	GO:CC	intracellular organelle	22715	2126	1.18933
271	query_1	TRUE	8.14599e-11	196	1487	45	0.0302623	0.229592	GO:0034703	GO:CC	cation channel complex	22715	1769	3.50718
272	query_1	TRUE	9.0365e-11	1283	1487	154	0.103564	0.120031	GO:0098590	GO:CC	plasma membrane region	22715	3579	1.83356
273	query_1	TRUE	3.71247e-10	104	1487	31	0.0208473	0.298077	GO:0098685	GO:CC	Schaffer collateral - CA1 synapse	22715	3606	4.55334
274	query_1	TRUE	4.15942e-10	747	1487	103	0.069267	0.137885	GO:0030424	GO:CC	axon	22715	1098	2.10629
275	query_1	TRUE	4.62714e-10	229	1487	48	0.0322798	0.209607	GO:0099240	GO:CC	intrinsic component of synaptic membrane	22715	3771	3.2019
276	query_1	TRUE	4.79573e-10	262	1487	52	0.0349697	0.198473	GO:0034702	GO:CC	ion channel complex	22715	1768	3.03182
277	query_1	TRUE	9.08899e-10	309	1487	57	0.0383322	0.184466	GO:0045211	GO:CC	postsynaptic membrane	22715	2445	2.81785
278	query_1	TRUE	4.38322e-09	210	1487	44	0.0295898	0.209524	GO:0099699	GO:CC	integral component of synaptic membrane	22715	3794	3.20063
279	query_1	TRUE	4.55963e-09	171	1487	39	0.0262273	0.22807	GO:0098936	GO:CC	intrinsic component of postsynaptic membrane	22715	3677	3.48394
280	query_1	TRUE	1.61559e-08	17201	1487	1229	0.826496	0.0714493	GO:0110165	GO:CC	cellular anatomical entity	22715	3854	1.09144
281	query_1	TRUE	3.77022e-08	10897	1487	835	0.561533	0.0766266	GO:0043227	GO:CC	membrane-bounded organelle	22715	2124	1.17053
282	query_1	TRUE	4.05172e-08	1894	1487	196	0.131809	0.103485	GO:0031410	GO:CC	cytoplasmic vesicle	22715	1320	1.5808
283	query_1	TRUE	4.44176e-08	1896	1487	196	0.131809	0.103376	GO:0097708	GO:CC	intracellular vesicle	22715	3493	1.57914
284	query_1	TRUE	6.60587e-08	162	1487	36	0.0242098	0.222222	GO:0099055	GO:CC	integral component of postsynaptic membrane	22715	3728	3.39461
285	query_1	TRUE	1.04851e-07	2027	1487	205	0.137861	0.101135	GO:0031982	GO:CC	vesicle	22715	1451	1.54491
286	query_1	TRUE	1.12842e-07	10502	1487	806	0.542031	0.0767473	GO:0043231	GO:CC	intracellular membrane-bounded organelle	22715	2128	1.17237
287	query_1	TRUE	4.95738e-07	215	1487	41	0.0275723	0.190698	GO:0044309	GO:CC	neuron spine	22715	2314	2.91304
288	query_1	TRUE	6.54966e-07	1428	1487	153	0.102892	0.107143	GO:0005794	GO:CC	Golgi apparatus	22715	437	1.63668
289	query_1	TRUE	8.33061e-07	210	1487	40	0.0268998	0.190476	GO:0043197	GO:CC	dendritic spine	22715	2112	2.90966
290	query_1	TRUE	4.78128e-06	108	1487	26	0.0174849	0.240741	GO:0098948	GO:CC	intrinsic component of postsynaptic specialization membrane	22715	3683	3.67749
291	query_1	TRUE	6.05175e-06	336	1487	52	0.0349697	0.154762	GO:1902495	GO:CC	transmembrane transporter complex	22715	4013	2.3641
292	query_1	TRUE	6.09733e-06	74	1487	21	0.0141224	0.283784	GO:0099146	GO:CC	intrinsic component of postsynaptic density membrane	22715	3758	4.335
293	query_1	TRUE	7.51428e-06	749	1487	91	0.061197	0.121495	GO:0048471	GO:CC	perinuclear region of cytoplasm	22715	2538	1.85593
294	query_1	TRUE	7.5986e-06	226	1487	40	0.0268998	0.176991	GO:0008021	GO:CC	synaptic vesicle	22715	596	2.70367
295	query_1	TRUE	9.70682e-06	104	1487	25	0.0168124	0.240385	GO:0098839	GO:CC	postsynaptic density membrane	22715	3643	3.67205
296	query_1	TRUE	1.46512e-05	145	1487	30	0.0201748	0.206897	GO:0099634	GO:CC	postsynaptic specialization membrane	22715	3793	3.16049
297	query_1	TRUE	2.45089e-05	350	1487	52	0.0349697	0.148571	GO:1990351	GO:CC	transporter complex	22715	4267	2.26954
298	query_1	TRUE	2.60405e-05	245	1487	41	0.0275723	0.167347	GO:0070382	GO:CC	exocytic vesicle	22715	2793	2.55635
299	query_1	TRUE	2.70435e-05	371	1487	54	0.0363147	0.145553	GO:0030133	GO:CC	transport vesicle	22715	1072	2.22342
300	query_1	TRUE	3.64427e-05	103	1487	24	0.0161399	0.23301	GO:0099060	GO:CC	integral component of postsynaptic specialization membrane	22715	3733	3.55939
301	query_1	TRUE	5.46046e-05	69	1487	19	0.0127774	0.275362	GO:0099061	GO:CC	integral component of postsynaptic density membrane	22715	3734	4.20636
302	query_1	TRUE	5.60218e-05	9000	1487	687	0.462004	0.0763333	GO:0016020	GO:CC	membrane	22715	849	1.16605
303	query_1	TRUE	5.63196e-05	3698	1487	318	0.213853	0.0859924	GO:0005829	GO:CC	cytosol	22715	469	1.3136
304	query_1	TRUE	8.51681e-05	64	1487	18	0.0121049	0.28125	GO:0043198	GO:CC	dendritic shaft	22715	2113	4.2963
305	query_1	TRUE	9.034e-05	2098	1487	197	0.132482	0.093899	GO:0005856	GO:CC	cytoskeleton	22715	491	1.43437
306	query_1	TRUE	9.84793e-05	365	1487	52	0.0349697	0.142466	GO:0150034	GO:CC	distal axon	22715	3996	2.17627
307	query_1	TRUE	0.000103948	622	1487	76	0.0511096	0.122186	GO:0070161	GO:CC	anchoring junction	22715	2761	1.86649
308	query_1	TRUE	0.000119882	307	1487	46	0.0309348	0.149837	GO:0019898	GO:CC	extrinsic component of membrane	22715	983	2.28887
309	query_1	TRUE	0.000140244	177	1487	32	0.0215198	0.180791	GO:0019897	GO:CC	extrinsic component of plasma membrane	22715	982	2.76171
310	query_1	TRUE	0.00014627	1325	1487	135	0.0907868	0.101887	GO:0005887	GO:CC	integral component of plasma membrane	22715	515	1.55639
311	query_1	TRUE	0.000156607	606	1487	74	0.0497646	0.122112	GO:0099503	GO:CC	secretory vesicle	22715	3776	1.86535
312	query_1	TRUE	0.000157341	1401	1487	141	0.0948218	0.100642	GO:0031226	GO:CC	intrinsic component of plasma membrane	22715	1237	1.53739
313	query_1	TRUE	0.000441771	6080	1487	481	0.32347	0.0791118	GO:0071944	GO:CC	cell periphery	22715	3128	1.20849
314	query_1	TRUE	0.000608363	39	1487	13	0.00874243	0.333333	GO:0008328	GO:CC	ionotropic glutamate receptor complex	22715	620	5.09191
315	query_1	TRUE	0.000612221	429	1487	56	0.0376597	0.130536	GO:0031252	GO:CC	cell leading edge	22715	1259	1.99403
316	query_1	TRUE	0.000956176	183	1487	31	0.0208473	0.169399	GO:0042734	GO:CC	presynaptic membrane	22715	2078	2.58769
317	query_1	TRUE	0.00116667	41	1487	13	0.00874243	0.317073	GO:0098878	GO:CC	neurotransmitter receptor complex	22715	3662	4.84352
318	query_1	TRUE	0.00125697	167	1487	29	0.0195024	0.173653	GO:0042383	GO:CC	sarcolemma	22715	2021	2.65267
319	query_1	TRUE	0.00134414	20018	1487	1365	0.917956	0.0681886	GO:0005575	GO:CC	cellular_component	22715	239	1.04163
320	query_1	TRUE	0.00293942	484	1487	59	0.0396772	0.121901	GO:0005911	GO:CC	cell-cell junction	22715	536	1.86212
321	query_1	TRUE	0.0034861	5650	1487	444	0.298588	0.0785841	GO:0005886	GO:CC	plasma membrane	22715	514	1.20043
322	query_1	TRUE	0.0038302	66	1487	16	0.0107599	0.242424	GO:0030315	GO:CC	T-tubule	22715	1096	3.70321
323	query_1	TRUE	0.00444874	98	1487	20	0.0134499	0.204082	GO:0098982	GO:CC	GABA-ergic synapse	22715	3698	3.11749
324	query_1	TRUE	0.00495316	46	1487	13	0.00874243	0.282609	GO:0098686	GO:CC	hippocampal mossy fiber to CA3 synapse	22715	3607	4.31705
325	query_1	TRUE	0.00621678	117	1487	22	0.0147949	0.188034	GO:0098889	GO:CC	intrinsic component of presynaptic membrane	22715	3664	2.87236
326	query_1	TRUE	0.00630429	1205	1487	118	0.0793544	0.0979253	GO:0015630	GO:CC	microtubule cytoskeleton	22715	837	1.49588
327	query_1	TRUE	0.00829983	55	1487	14	0.00941493	0.254545	GO:0034704	GO:CC	calcium channel complex	22715	1770	3.88837
328	query_1	TRUE	0.00856012	193	1487	30	0.0201748	0.15544	GO:0043204	GO:CC	perikaryon	22715	2116	2.37446
329	query_1	TRUE	0.00861293	501	1487	59	0.0396772	0.117764	GO:0000139	GO:CC	Golgi membrane	22715	19	1.79894
330	query_1	TRUE	0.0176013	90	1487	18	0.0121049	0.2	GO:0031594	GO:CC	neuromuscular junction	22715	1383	3.05514
331	query_1	TRUE	0.022164	863	1487	88	0.0591796	0.10197	GO:0005768	GO:CC	endosome	22715	412	1.55766
332	query_1	TRUE	0.0235891	26	1487	9	0.00605245	0.346154	GO:0032281	GO:CC	AMPA glutamate receptor complex	22715	1509	5.28775
333	query_1	TRUE	0.0277305	185	1487	28	0.0188299	0.151351	GO:0030658	GO:CC	transport vesicle membrane	22715	1116	2.312
334	query_1	TRUE	0.0309712	69	1487	15	0.0100874	0.217391	GO:0060076	GO:CC	excitatory synapse	22715	2573	3.32081
335	query_1	TRUE	0.0333576	1212	1487	115	0.0773369	0.0948845	GO:0099080	GO:CC	supramolecular complex	22715	3746	1.44943
336	query_1	TRUE	0.0373652	208	1487	30	0.0201748	0.144231	GO:0030426	GO:CC	growth cone	22715	1100	2.20323
337	query_1	TRUE	0.0395184	104	1487	19	0.0127774	0.182692	GO:0099056	GO:CC	integral component of presynaptic membrane	22715	3729	2.79076
338	query_1	TRUE	0.0408066	87	1487	17	0.0114324	0.195402	GO:0034705	GO:CC	potassium channel complex	22715	1771	2.98491
339	query_1	TRUE	0.0462781	28	1487	9	0.00605245	0.321429	GO:0016342	GO:CC	catenin complex	22715	866	4.91005
340	query_1	TRUE	0.0463408	4127	1487	328	0.220578	0.0794766	GO:0043228	GO:CC	non-membrane-bounded organelle	22715	2125	1.21406
341	query_1	TRUE	0.0463408	4127	1487	328	0.220578	0.0794766	GO:0043232	GO:CC	intracellular non-membrane-bounded organelle	22715	2129	1.21406
342	query_1	TRUE	0.0478039	142	1487	23	0.0154674	0.161972	GO:0005912	GO:CC	adherens junction	22715	537	2.47424
343	query_1	TRUE	1.09392e-32	9481	1487	852	0.572966	0.0898639	GO:0005515	GO:MF	protein binding	22715	1875	1.37274
344	query_1	TRUE	2.33932e-17	13451	1487	1047	0.704102	0.0778381	GO:0005488	GO:MF	binding	22715	1858	1.18903
345	query_1	TRUE	3.37138e-10	405	1487	69	0.0464022	0.17037	GO:0060589	GO:MF	nucleoside-triphosphatase regulator activity	22715	9579	2.60253
346	query_1	TRUE	3.37138e-10	405	1487	69	0.0464022	0.17037	GO:0030695	GO:MF	GTPase regulator activity	22715	4926	2.60253
347	query_1	TRUE	8.80979e-10	942	1487	121	0.0813719	0.12845	GO:0008092	GO:MF	cytoskeletal protein binding	22715	1955	1.96217
348	query_1	TRUE	1.82876e-07	310	1487	53	0.0356422	0.170968	GO:0022836	GO:MF	gated channel activity	22715	4663	2.61166
349	query_1	TRUE	3.87233e-07	227	1487	43	0.0289173	0.189427	GO:0005096	GO:MF	GTPase activator activity	22715	1601	2.89364
350	query_1	TRUE	5.37212e-07	179	1487	37	0.0248823	0.206704	GO:0005244	GO:MF	voltage-gated ion channel activity	22715	1726	3.15755
351	query_1	TRUE	6.34216e-07	180	1487	37	0.0248823	0.205556	GO:0022832	GO:MF	voltage-gated channel activity	22715	4660	3.14001
352	query_1	TRUE	6.41669e-07	133	1487	31	0.0208473	0.233083	GO:0022843	GO:MF	voltage-gated cation channel activity	22715	4668	3.56051
353	query_1	TRUE	6.41966e-07	302	1487	51	0.0342972	0.168874	GO:0005261	GO:MF	cation channel activity	22715	1738	2.57968
354	query_1	TRUE	1.31366e-06	1100	1487	125	0.0840619	0.113636	GO:0030234	GO:MF	enzyme regulator activity	22715	4764	1.73588
355	query_1	TRUE	2.19421e-06	19822	1487	1368	0.919973	0.0690142	GO:0003674	GO:MF	molecular_function	22715	395	1.05424
356	query_1	TRUE	3.19352e-06	5446	1487	453	0.30464	0.0831803	GO:0043167	GO:MF	ion binding	22715	6761	1.27064
357	query_1	TRUE	5.33032e-06	2136	1487	207	0.139206	0.0969101	GO:0019899	GO:MF	enzyme binding	22715	4609	1.48037
358	query_1	TRUE	7.47443e-06	402	1487	59	0.0396772	0.146766	GO:0005216	GO:MF	ion channel activity	22715	1707	2.24196
359	query_1	TRUE	9.05262e-06	667	1487	84	0.0564896	0.125937	GO:0005509	GO:MF	calcium ion binding	22715	1873	1.92378
360	query_1	TRUE	1.56662e-05	255	1487	43	0.0289173	0.168627	GO:0031267	GO:MF	small GTPase binding	22715	5047	2.57591
361	query_1	TRUE	5.60545e-05	266	1487	43	0.0289173	0.161654	GO:0050839	GO:MF	cell adhesion molecule binding	22715	9067	2.46938
362	query_1	TRUE	6.26238e-05	395	1487	56	0.0376597	0.141772	GO:0046873	GO:MF	metal ion transmembrane transporter activity	22715	7317	2.16567
363	query_1	TRUE	7.71288e-05	288	1487	45	0.0302623	0.15625	GO:0051020	GO:MF	GTPase binding	22715	9082	2.38683
364	query_1	TRUE	7.83201e-05	347	1487	51	0.0342972	0.146974	GO:0015631	GO:MF	tubulin binding	22715	3350	2.24514
365	query_1	TRUE	9.6336e-05	1753	1487	171	0.114997	0.0975471	GO:0098772	GO:MF	molecular function regulator	22715	10400	1.4901
366	query_1	TRUE	0.000105058	474	1487	63	0.0423672	0.132911	GO:0008047	GO:MF	enzyme activator activity	22715	1940	2.03032
367	query_1	TRUE	0.000107338	63	1487	18	0.0121049	0.285714	GO:0045296	GO:MF	cadherin binding	22715	7161	4.36449
368	query_1	TRUE	0.000129323	445	1487	60	0.0403497	0.134831	GO:0015267	GO:MF	channel activity	22715	3065	2.05965
369	query_1	TRUE	0.000129323	445	1487	60	0.0403497	0.134831	GO:0022803	GO:MF	passive transmembrane transporter activity	22715	4647	2.05965
370	query_1	TRUE	0.00020608	772	1487	89	0.0598521	0.115285	GO:0008289	GO:MF	lipid binding	22715	2076	1.76106
371	query_1	TRUE	0.000235382	442	1487	59	0.0396772	0.133484	GO:0005543	GO:MF	phospholipid binding	22715	1899	2.03907
372	query_1	TRUE	0.000264146	3751	1487	319	0.214526	0.085044	GO:0046872	GO:MF	metal ion binding	22715	7316	1.29911
373	query_1	TRUE	0.000528306	3847	1487	324	0.217888	0.0842215	GO:0043169	GO:MF	cation binding	22715	6763	1.28654
374	query_1	TRUE	0.000653871	108	1487	23	0.0154674	0.212963	GO:0030165	GO:MF	PDZ domain binding	22715	4745	3.25316
375	query_1	TRUE	0.000729715	195	1487	33	0.0221923	0.169231	GO:0005085	GO:MF	guanyl-nucleotide exchange factor activity	22715	1595	2.58512
376	query_1	TRUE	0.000777949	534	1487	66	0.0443847	0.123596	GO:0022890	GO:MF	inorganic cation transmembrane transporter activity	22715	4703	1.88801
377	query_1	TRUE	0.00123046	665	1487	77	0.0517821	0.115789	GO:0015318	GO:MF	inorganic molecular entity transmembrane transporter activity	22715	3106	1.76877
378	query_1	TRUE	0.00152228	113	1487	23	0.0154674	0.20354	GO:0005267	GO:MF	potassium channel activity	22715	1740	3.10922
379	query_1	TRUE	0.00206151	83	1487	19	0.0127774	0.228916	GO:0005249	GO:MF	voltage-gated potassium channel activity	22715	1731	3.49685
380	query_1	TRUE	0.00224478	1392	1487	136	0.0914593	0.0977011	GO:0044877	GO:MF	protein-containing complex binding	22715	7116	1.49246
381	query_1	TRUE	0.00254593	420	1487	54	0.0363147	0.128571	GO:0003779	GO:MF	actin binding	22715	465	1.96402
382	query_1	TRUE	0.00299948	2124	1487	192	0.129119	0.0903955	GO:0097367	GO:MF	carbohydrate derivative binding	22715	10312	1.38086
383	query_1	TRUE	0.00484861	2153	1487	193	0.129792	0.0896424	GO:0140096	GO:MF	catalytic activity, acting on a protein	22715	11754	1.36935
384	query_1	TRUE	0.00701515	123	1487	23	0.0154674	0.186992	GO:0015085	GO:MF	calcium ion transmembrane transporter activity	22715	2908	2.85644
385	query_1	TRUE	0.00764171	2102	1487	188	0.126429	0.0894386	GO:0016740	GO:MF	transferase activity	22715	3709	1.36624
386	query_1	TRUE	0.00869721	584	1487	67	0.0450572	0.114726	GO:0008324	GO:MF	cation transmembrane transporter activity	22715	2094	1.75252
387	query_1	TRUE	0.0119836	802	1487	85	0.0571621	0.105985	GO:0019900	GO:MF	kinase binding	22715	4610	1.619
388	query_1	TRUE	0.0138398	781	1487	83	0.0558171	0.106274	GO:0019904	GO:MF	protein domain specific binding	22715	4614	1.62341
389	query_1	TRUE	0.0159423	175	1487	28	0.0188299	0.16	GO:0005516	GO:MF	calmodulin binding	22715	1876	2.44412
390	query_1	TRUE	0.0291174	107	1487	20	0.0134499	0.186916	GO:0005262	GO:MF	calcium channel activity	22715	1739	2.85528
391	query_1	TRUE	0.0310841	241	1487	34	0.0228648	0.141079	GO:0008017	GO:MF	microtubule binding	22715	1924	2.15508
392	query_1	TRUE	0.0337985	38	1487	11	0.00739744	0.289474	GO:0001965	GO:MF	G-protein alpha-subunit binding	22715	358	4.42192
393	query_1	TRUE	0.0413214	265	1487	36	0.0242098	0.135849	GO:0035091	GO:MF	phosphatidylinositol binding	22715	6248	2.07519
394	query_1	TRUE	0.0439246	1450	1487	134	0.0901143	0.0924138	GO:0032559	GO:MF	adenyl ribonucleotide binding	22715	5402	1.41169
395	query_1	TRUE	0.0461953	93	1487	18	0.0121049	0.193548	GO:0003774	GO:MF	cytoskeletal motor activity	22715	460	2.95659
396	query_1	TRUE	0.047681	147	1487	24	0.0161399	0.163265	GO:0015079	GO:MF	potassium ion transmembrane transporter activity	22715	2904	2.494
397	query_1	TRUE	1.54293e-05	2211	1487	213	0.143241	0.0963365	HP:0011804	HP	Abnormal muscle physiology	22715	8237	1.47161
398	query_1	TRUE	1.61426e-05	1882	1487	187	0.125757	0.0993624	HP:0003808	HP	Abnormal muscle tone	22715	2701	1.51783
399	query_1	TRUE	2.04932e-05	1024	1487	116	0.0780094	0.113281	HP:0004305	HP	Involuntary movements	22715	3018	1.73045
400	query_1	TRUE	5.15981e-05	3205	1487	286	0.192334	0.0892356	HP:0012638	HP	Abnormal nervous system physiology	22715	9059	1.36314
401	query_1	TRUE	5.28842e-05	4420	1487	375	0.252186	0.0848416	HP:0000118	HP	Phenotypic abnormality	22715	102	1.29602
402	query_1	TRUE	5.72722e-05	4423	1487	375	0.252186	0.0847841	HP:0000001	HP	HP root	22715	1	1.29514
403	query_1	TRUE	5.73496e-05	1737	1487	173	0.116342	0.099597	HP:0000006	HP	Autosomal dominant inheritance	22715	5	1.52142
404	query_1	TRUE	6.11008e-05	1814	1487	179	0.120377	0.098677	HP:0011442	HP	Abnormal central motor function	22715	7879	1.50736
405	query_1	TRUE	7.20075e-05	3418	1487	301	0.202421	0.0880632	HP:0000707	HP	Abnormality of the nervous system	22715	551	1.34523
406	query_1	TRUE	9.79128e-05	2693	1487	246	0.165434	0.0913479	HP:0000478	HP	Abnormality of the eye	22715	363	1.39541
407	query_1	TRUE	0.000207031	3319	1487	291	0.195696	0.087677	HP:0033127	HP	Abnormality of the musculoskeletal system	22715	13080	1.33933
408	query_1	TRUE	0.000345754	2534	1487	231	0.155346	0.0911602	HP:0003011	HP	Abnormality of the musculature	22715	2186	1.39254
409	query_1	TRUE	0.000543447	407	1487	56	0.0376597	0.137592	HP:0010864	HP	Intellectual disability, severe	22715	7322	2.10182
410	query_1	TRUE	0.000599415	1594	1487	157	0.105582	0.0984944	HP:0001252	HP	Hypotonia	22715	956	1.50457
411	query_1	TRUE	0.00112111	1434	1487	143	0.0961668	0.0997211	HP:0002167	HP	Neurological speech impairment	22715	1600	1.52331
412	query_1	TRUE	0.00129232	580	1487	71	0.0477471	0.122414	HP:0000729	HP	Autistic behavior	22715	570	1.86996
413	query_1	TRUE	0.0014926	388	1487	53	0.0356422	0.136598	HP:0001256	HP	Intellectual disability, mild	22715	958	2.08663
414	query_1	TRUE	0.00171474	1723	1487	165	0.110962	0.0957632	HP:0001249	HP	Intellectual disability	22715	953	1.46285
415	query_1	TRUE	0.00197463	2497	1487	224	0.150639	0.0897076	HP:0002011	HP	Morphological central nervous system abnormality	22715	1478	1.37035
416	query_1	TRUE	0.00202452	185	1487	32	0.0215198	0.172973	HP:0002133	HP	Status epilepticus	22715	1572	2.64229
417	query_1	TRUE	0.00213865	2807	1487	247	0.166106	0.0879943	HP:0000924	HP	Abnormality of the skeletal system	22715	725	1.34418
418	query_1	TRUE	0.00234708	2636	1487	234	0.157364	0.0887709	HP:0012639	HP	Abnormal nervous system morphology	22715	9060	1.35604
419	query_1	TRUE	0.00267721	1864	1487	175	0.117687	0.0938841	HP:0100022	HP	Abnormality of movement	22715	14533	1.43415
420	query_1	TRUE	0.00296779	2711	1487	239	0.160726	0.0881594	HP:0011842	HP	Abnormality of skeletal morphology	22715	8274	1.3467
421	query_1	TRUE	0.00369709	237	1487	37	0.0248823	0.156118	HP:0000733	HP	Stereotypy	22715	572	2.38482
422	query_1	TRUE	0.00463302	879	1487	95	0.063887	0.108077	HP:0002463	HP	Language impairment	22715	1796	1.65096
423	query_1	TRUE	0.00572922	98	1487	21	0.0141224	0.214286	HP:0200134	HP	Epileptic encephalopathy	22715	15511	3.27337
424	query_1	TRUE	0.00612044	4138	1487	341	0.229321	0.082407	HP:0000005	HP	Mode of inheritance	22715	4	1.25883
425	query_1	TRUE	0.00624656	493	1487	61	0.0410222	0.123732	HP:0000752	HP	Hyperactivity	22715	590	1.8901
426	query_1	TRUE	0.00626636	2283	1487	205	0.137861	0.0897941	HP:0012443	HP	Abnormality of brain morphology	22715	8866	1.37167
427	query_1	TRUE	0.00635902	2443	1487	217	0.145931	0.0888252	HP:0012759	HP	Neurodevelopmental abnormality	22715	9180	1.35687
428	query_1	TRUE	0.00777276	284	1487	41	0.0275723	0.144366	HP:0011182	HP	Interictal epileptiform activity	22715	7625	2.2053
429	query_1	TRUE	0.0086026	1717	1487	161	0.108272	0.0937682	HP:0000708	HP	Behavioral abnormality	22715	552	1.43238
430	query_1	TRUE	0.00907619	236	1487	36	0.0242098	0.152542	HP:0100660	HP	Dyskinesia	22715	15150	2.3302
431	query_1	TRUE	0.00932457	286	1487	41	0.0275723	0.143357	HP:0025373	HP	Interictal EEG abnormality	22715	9841	2.18988
432	query_1	TRUE	0.0099506	2405	1487	213	0.143241	0.0885655	HP:0011446	HP	Abnormality of higher mental function	22715	7883	1.3529
433	query_1	TRUE	0.0102814	1774	1487	165	0.110962	0.0930101	HP:0002060	HP	Abnormal cerebral morphology	22715	1518	1.4208
434	query_1	TRUE	0.0102976	1800	1487	167	0.112307	0.0927778	HP:0100547	HP	Abnormality of forebrain morphology	22715	15045	1.41725
435	query_1	TRUE	0.0107115	446	1487	56	0.0376597	0.125561	HP:0000736	HP	Short attention span	22715	575	1.91803
436	query_1	TRUE	0.0111326	849	1487	91	0.061197	0.107185	HP:0000750	HP	Delayed speech and language development	22715	588	1.63733
437	query_1	TRUE	0.0199152	1703	1487	158	0.106254	0.0927775	HP:0001250	HP	Seizure	22715	954	1.41724
438	query_1	TRUE	0.0202724	205	1487	32	0.0215198	0.156098	HP:0002553	HP	Highly arched eyebrow	22715	1855	2.3845
439	query_1	TRUE	0.0223712	1309	1487	127	0.0854069	0.0970206	HP:0011297	HP	Abnormal digit morphology	22715	7739	1.48206
440	query_1	TRUE	0.0251328	1401	1487	134	0.0901143	0.095646	HP:0007364	HP	Aplasia/Hypoplasia of the cerebrum	22715	4728	1.46106
441	query_1	TRUE	0.0271722	736	1487	80	0.0537996	0.108696	HP:0008050	HP	Abnormality of the palpebral fissures	22715	5126	1.6604
442	query_1	TRUE	0.0305157	1651	1487	153	0.102892	0.0926711	HP:0002977	HP	Aplasia/Hypoplasia involving the central nervous system	22715	2164	1.41562
443	query_1	TRUE	0.0315697	2072	1487	185	0.124412	0.0892857	HP:0040064	HP	Abnormality of limbs	22715	14043	1.3639
444	query_1	TRUE	0.031606	2205	1487	195	0.131137	0.0884354	HP:0012373	HP	Abnormal eye physiology	22715	8797	1.35091
445	query_1	TRUE	0.0326352	332	1487	44	0.0295898	0.13253	HP:0001336	HP	Myoclonus	22715	1013	2.02449
446	query_1	TRUE	0.0358392	2303	1487	202	0.135844	0.0877117	HP:0009121	HP	Abnormal axial skeleton morphology	22715	5703	1.33986
447	query_1	TRUE	0.0370374	2587	1487	223	0.149966	0.0862002	HP:0025031	HP	Abnormality of the digestive system	22715	9521	1.31677
448	query_1	TRUE	0.0384953	241	1487	35	0.0235373	0.145228	HP:0002342	HP	Intellectual disability, moderate	22715	1724	2.21847
449	query_1	TRUE	0.0421894	346	1487	45	0.0302623	0.130058	HP:0007018	HP	Attention deficit hyperactivity disorder	22715	4568	1.98673
450	query_1	TRUE	0.0445116	830	1487	87	0.0585071	0.104819	HP:0007367	HP	Atrophy/Degeneration affecting the central nervous system	22715	4731	1.60119
451	query_1	TRUE	0.0448613	1546	1487	144	0.0968393	0.0931436	HP:0000496	HP	Abnormality of eye movement	22715	379	1.42284
452	query_1	TRUE	0.0469883	664	1487	73	0.0490921	0.10994	HP:0031466	HP	Impairment in personality functioning	22715	11484	1.67941
453	query_1	TRUE	0.0499315	103	1487	20	0.0134499	0.194175	HP:0010760	HP	Absent toe	22715	7222	2.96616
454	query_1	TRUE	2.67365e-05	92	1487	22	0.0147949	0.23913	KEGG:04713	KEGG	Circadian entrainment	22715	328	3.65289
455	query_1	TRUE	0.000515757	62	1487	16	0.0107599	0.258065	KEGG:04929	KEGG	GnRH secretion	22715	365	3.94212
456	query_1	TRUE	0.000707402	110	1487	22	0.0147949	0.2	KEGG:04724	KEGG	Glutamatergic synapse	22715	334	3.05514
457	query_1	TRUE	0.000886058	146	1487	26	0.0174849	0.178082	KEGG:04921	KEGG	Oxytocin signaling pathway	22715	357	2.72033
458	query_1	TRUE	0.00109333	175	1487	29	0.0195024	0.165714	KEGG:04360	KEGG	Axon guidance	22715	285	2.53141
459	query_1	TRUE	0.0068902	232	1487	33	0.0221923	0.142241	KEGG:04020	KEGG	Calcium signaling pathway	22715	231	2.17284
460	query_1	TRUE	0.0112822	158	1487	25	0.0168124	0.158228	KEGG:04022	KEGG	cGMP-PKG signaling pathway	22715	232	2.41704
461	query_1	TRUE	0.0134061	87	1487	17	0.0114324	0.195402	KEGG:04727	KEGG	GABAergic synapse	22715	337	2.98491
462	query_1	TRUE	0.0203897	73	1487	15	0.0100874	0.205479	KEGG:04924	KEGG	Renin secretion	22715	360	3.13885
463	query_1	TRUE	0.0221988	108	1487	19	0.0127774	0.175926	KEGG:04725	KEGG	Cholinergic synapse	22715	335	2.6874
464	query_1	TRUE	0.0227472	82	1487	16	0.0107599	0.195122	KEGG:04911	KEGG	Insulin secretion	22715	347	2.98063
465	query_1	TRUE	0.0449993	123	1487	20	0.0134499	0.162602	KEGG:04726	KEGG	Serotonergic synapse	22715	336	2.48386
466	query_1	TRUE	0.0473835	87	1487	16	0.0107599	0.183908	KEGG:05032	KEGG	Morphine addiction	22715	399	2.80933
467	query_1	TRUE	1.44698e-55	6719	1487	725	0.487559	0.107903	MIRNA:000000	MIRNA	MIRNA root	22715	1	1.6483
468	query_1	TRUE	8.53677e-13	376	1487	70	0.0470746	0.18617	MIRNA:mmu-miR-425-5p	MIRNA	mmu-miR-425-5p	22715	539	2.84388
469	query_1	TRUE	2.76854e-09	243	1487	48	0.0322798	0.197531	MIRNA:mmu-miR-758-3p	MIRNA	mmu-miR-758-3p	22715	894	3.01743
470	query_1	TRUE	1.42749e-08	280	1487	51	0.0342972	0.182143	MIRNA:mmu-miR-136-5p	MIRNA	mmu-miR-136-5p	22715	78	2.78236
471	query_1	TRUE	1.54484e-08	507	1487	75	0.0504371	0.147929	MIRNA:mmu-miR-9-5p	MIRNA	mmu-miR-9-5p	22715	950	2.25972
472	query_1	TRUE	8.93843e-08	294	1487	51	0.0342972	0.173469	MIRNA:mmu-miR-223-3p	MIRNA	mmu-miR-223-3p	22715	264	2.64987
473	query_1	TRUE	1.7133e-06	387	1487	58	0.0390047	0.149871	MIRNA:mmu-miR-17-5p	MIRNA	mmu-miR-17-5p	22715	115	2.28938
474	query_1	TRUE	3.33552e-06	559	1487	74	0.0497646	0.132379	MIRNA:mmu-miR-340-5p	MIRNA	mmu-miR-340-5p	22715	446	2.02219
475	query_1	TRUE	5.33445e-06	369	1487	55	0.0369872	0.149051	MIRNA:mmu-miR-301b-3p	MIRNA	mmu-miR-301b-3p	22715	318	2.27687
476	query_1	TRUE	1.16753e-05	428	1487	60	0.0403497	0.140187	MIRNA:mmu-miR-7b-5p	MIRNA	mmu-miR-7b-5p	22715	917	2.14146
477	query_1	TRUE	3.20074e-05	358	1487	52	0.0349697	0.145251	MIRNA:mmu-miR-30e-5p	MIRNA	mmu-miR-30e-5p	22715	398	2.21882
478	query_1	TRUE	4.29026e-05	402	1487	56	0.0376597	0.139303	MIRNA:mmu-miR-26a-5p	MIRNA	mmu-miR-26a-5p	22715	275	2.12796
479	query_1	TRUE	7.11647e-05	408	1487	56	0.0376597	0.137255	MIRNA:mmu-miR-149-5p	MIRNA	mmu-miR-149-5p	22715	100	2.09667
480	query_1	TRUE	0.000202613	496	1487	63	0.0423672	0.127016	MIRNA:mmu-miR-15a-5p	MIRNA	mmu-miR-15a-5p	22715	110	1.94026
481	query_1	TRUE	0.00029649	458	1487	59	0.0396772	0.128821	MIRNA:mmu-miR-181a-5p	MIRNA	mmu-miR-181a-5p	22715	116	1.96783
482	query_1	TRUE	0.000322932	333	1487	47	0.0316073	0.141141	MIRNA:mmu-miR-34b-5p	MIRNA	mmu-miR-34b-5p	22715	477	2.15603
483	query_1	TRUE	0.000352462	334	1487	47	0.0316073	0.140719	MIRNA:mmu-miR-297a-5p	MIRNA	mmu-miR-297a-5p	22715	302	2.14958
484	query_1	TRUE	0.000491521	390	1487	52	0.0349697	0.133333	MIRNA:mmu-miR-466l-5p	MIRNA	mmu-miR-466l-5p	22715	591	2.03676
485	query_1	TRUE	0.000671263	394	1487	52	0.0349697	0.13198	MIRNA:mmu-miR-466i-5p	MIRNA	mmu-miR-466i-5p	22715	587	2.01609
486	query_1	TRUE	0.000671263	394	1487	52	0.0349697	0.13198	MIRNA:mmu-miR-466d-5p	MIRNA	mmu-miR-466d-5p	22715	577	2.01609
487	query_1	TRUE	0.000671263	394	1487	52	0.0349697	0.13198	MIRNA:mmu-miR-466k	MIRNA	mmu-miR-466k	22715	589	2.01609
488	query_1	TRUE	0.00077876	282	1487	41	0.0275723	0.14539	MIRNA:mmu-miR-541-5p	MIRNA	mmu-miR-541-5p	22715	698	2.22094
489	query_1	TRUE	0.00156842	331	1487	45	0.0302623	0.135952	MIRNA:mmu-miR-324-3p	MIRNA	mmu-miR-324-3p	22715	423	2.07676
490	query_1	TRUE	0.0333587	307	1487	39	0.0262273	0.127036	MIRNA:mmu-miR-19b-3p	MIRNA	mmu-miR-19b-3p	22715	217	1.94056
491	query_1	TRUE	0.0397799	23	1487	8	0.00537996	0.347826	MIRNA:mmu-miR-760-5p	MIRNA	mmu-miR-760-5p	22715	897	5.31329
492	query_1	TRUE	6.56233e-11	299	1487	58	0.0390047	0.19398	REAC:R-MMU-112316	REAC	Neuronal System	22715	910	2.96318
493	query_1	TRUE	3.58917e-05	2006	1487	192	0.129119	0.0957129	REAC:R-MMU-162582	REAC	Signal Transduction	22715	1358	1.46208
494	query_1	TRUE	0.000360216	84	1487	20	0.0134499	0.238095	REAC:R-MMU-1296071	REAC	Potassium Channels	22715	1057	3.63708
495	query_1	TRUE	0.000995487	8195	1487	623	0.418964	0.076022	REAC:0000000	REAC	REACTOME root term	22715	1700	1.16129
496	query_1	TRUE	0.00185163	188	1487	31	0.0208473	0.164894	REAC:R-MMU-112315	REAC	Transmission across Chemical Synapses	22715	1592	2.51887
497	query_1	TRUE	0.00211578	63	1487	16	0.0107599	0.253968	REAC:R-MMU-6794362	REAC	Protein-protein interactions at synapses	22715	1088	3.87955
498	query_1	TRUE	0.013618	88	1487	18	0.0121049	0.204545	REAC:R-MMU-5173105	REAC	O-linked glycosylation	22715	943	3.12458
499	query_1	TRUE	0.0164663	81	1487	17	0.0114324	0.209877	REAC:R-MMU-1500931	REAC	Cell-Cell communication	22715	254	3.20602
500	query_1	TRUE	0.0329957	129	1487	22	0.0147949	0.170543	REAC:R-MMU-112314	REAC	Neurotransmitter receptors and postsynaptic signal transmission	22715	913	2.60516
501	query_1	TRUE	2.98551e-44	10369	1487	948	0.637525	0.0914264	TF:M00333_1	TF	Factor: ZF5; motif: NRNGNGCGCGCWN; match class: 1	22715	3827	1.3966
502	query_1	TRUE	7.49623e-41	13597	1487	1137	0.764627	0.0836214	TF:M00716	TF	Factor: ZF5; motif: GSGCGCGR	22715	3824	1.27738
503	query_1	TRUE	7.71881e-41	13206	1487	1114	0.749159	0.0843556	TF:M00333	TF	Factor: ZF5; motif: NRNGNGCGCGCWN	22715	3826	1.28859
504	query_1	TRUE	6.08655e-38	11210	1487	983	0.661063	0.0876896	TF:M00716_1	TF	Factor: ZF5; motif: GSGCGCGR; match class: 1	22715	3825	1.33952
505	query_1	TRUE	7.63376e-36	6529	1487	657	0.441829	0.100628	TF:M00803_1	TF	Factor: E2F; motif: GGCGSG; match class: 1	22715	775	1.53716
506	query_1	TRUE	1.44549e-35	10164	1487	908	0.610625	0.0893349	TF:M03876	TF	Factor: Kaiso; motif: GCMGGGRGCRGS	22715	1818	1.36466
507	query_1	TRUE	3.51549e-35	8822	1487	817	0.549428	0.0926094	TF:M02933	TF	Factor: ZF5; motif: GYCGCGCARNGCNN	22715	3838	1.41468
508	query_1	TRUE	1.49216e-33	14495	1487	1168	0.785474	0.0805795	TF:M04662	TF	Factor: FOXN4; motif: NNWANNCGWMCGCGTCNNNNMT	22715	1156	1.23091
509	query_1	TRUE	4.07793e-33	9666	1487	867	0.583053	0.0896958	TF:M00803	TF	Factor: E2F; motif: GGCGSG	22715	774	1.37017
510	query_1	TRUE	8.49536e-33	11756	1487	1001	0.673167	0.085148	TF:M04662_1	TF	Factor: FOXN4; motif: NNWANNCGWMCGCGTCNNNNMT; match class: 1	22715	1157	1.3007
511	query_1	TRUE	2.49118e-32	12311	1487	1034	0.69536	0.0839899	TF:M10276	TF	Factor: Kaiso; motif: SARNYCTCGCGAGAN	22715	3790	1.28301
512	query_1	TRUE	4.6763e-32	13046	1487	1078	0.72495	0.0826307	TF:M10209	TF	Factor: E2F-1; motif: GNGGGCGGGRMN	22715	728	1.26224
513	query_1	TRUE	1.41592e-31	7107	1487	685	0.460659	0.0963838	TF:M01104	TF	Factor: MOVO-B; motif: GNGGGGG	22715	2110	1.47233
514	query_1	TRUE	2.61847e-31	5411	1487	559	0.375925	0.103308	TF:M03876_1	TF	Factor: Kaiso; motif: GCMGGGRGCRGS; match class: 1	22715	1819	1.57811
515	query_1	TRUE	5.77593e-31	12956	1487	1069	0.718897	0.08251	TF:M08995	TF	Factor: CTCF; motif: NAGGGGGCGCNNKNNNN	22715	612	1.2604
516	query_1	TRUE	1.35229e-30	10404	1487	907	0.609953	0.087178	TF:M02089	TF	Factor: E2F-3; motif: GGCGGGN	22715	752	1.33171
517	query_1	TRUE	3.10211e-29	5448	1487	555	0.373235	0.101872	TF:M02933_1	TF	Factor: ZF5; motif: GYCGCGCARNGCNN; match class: 1	22715	3839	1.55617
518	query_1	TRUE	3.28361e-29	8667	1487	786	0.528581	0.0906888	TF:M08995_1	TF	Factor: CTCF; motif: NAGGGGGCGCNNKNNNN; match class: 1	22715	613	1.38534
519	query_1	TRUE	4.23427e-29	9876	1487	867	0.583053	0.0877886	TF:M10209_1	TF	Factor: E2F-1; motif: GNGGGCGGGRMN; match class: 1	22715	729	1.34103
520	query_1	TRUE	5.27994e-29	9851	1487	865	0.581708	0.0878083	TF:M10375	TF	Factor: Sp1; motif: GGNGGGGGNGGGGGMGGGGCNGGG	22715	3226	1.34134
521	query_1	TRUE	6.26259e-29	6431	1487	627	0.421654	0.0974965	TF:M02089_1	TF	Factor: E2F-3; motif: GGCGGGN; match class: 1	22715	753	1.48933
522	query_1	TRUE	6.3261e-29	14620	1487	1161	0.780767	0.0794118	TF:M01240	TF	Factor: BEN; motif: CAGCGRNV	22715	278	1.21307
523	query_1	TRUE	1.25819e-28	8683	1487	785	0.527909	0.0904065	TF:M02835	TF	Factor: Zic1; motif: NNCCCCCGGGGGGG	22715	4122	1.38103
524	query_1	TRUE	1.67528e-28	5935	1487	589	0.3961	0.0992418	TF:M01199	TF	Factor: RNF96; motif: BCCCGCRGCC	22715	2914	1.51599
525	query_1	TRUE	2.40494e-28	11052	1487	941	0.632818	0.085143	TF:M01240_1	TF	Factor: BEN; motif: CAGCGRNV; match class: 1	22715	279	1.30062
526	query_1	TRUE	4.2989e-28	12446	1487	1028	0.691325	0.0825968	TF:M02844	TF	Factor: BCL6B; motif: NNNNCCGCCCCWNNNN	22715	262	1.26173
527	query_1	TRUE	1.37755e-27	9210	1487	817	0.549428	0.0887079	TF:M10276_1	TF	Factor: Kaiso; motif: SARNYCTCGCGAGAN; match class: 1	22715	3791	1.35508
528	query_1	TRUE	2.39908e-27	17494	1487	1314	0.883658	0.0751115	TF:M01822_1	TF	Factor: CPBP; motif: SNCCCNN; match class: 1	22715	543	1.14738
529	query_1	TRUE	7.53179e-27	6836	1487	649	0.436449	0.0949386	TF:M10375_1	TF	Factor: Sp1; motif: GGNGGGGGNGGGGGMGGGGCNGGG; match class: 1	22715	3227	1.45026
530	query_1	TRUE	7.95009e-27	5704	1487	566	0.380632	0.0992286	TF:M01857	TF	Factor: AP-2alpha; motif: NGCCYSNNGSN	22715	98	1.51579
531	query_1	TRUE	5.2732e-26	6217	1487	601	0.404169	0.0966704	TF:M05547	TF	Factor: ZAC; motif: KGGGCCR	22715	3772	1.47671
532	query_1	TRUE	7.20222e-26	13891	1487	1108	0.745124	0.0797639	TF:M07991	TF	Factor: Hes1; motif: NNCACGYGNN	22715	1436	1.21845
533	query_1	TRUE	9.10747e-26	7453	1487	689	0.463349	0.092446	TF:M00189	TF	Factor: AP-2; motif: MKCCCSCNGGCG	22715	118	1.41218
534	query_1	TRUE	1.01901e-25	6699	1487	635	0.427034	0.0947903	TF:M08867	TF	Factor: AP2; motif: GCCYGSGGSN	22715	116	1.44799
535	query_1	TRUE	3.92412e-25	6233	1487	599	0.402824	0.0961014	TF:M00800	TF	Factor: AP-2; motif: GSCCSCRGGCNRNRNN	22715	114	1.46802
536	query_1	TRUE	5.11322e-25	3079	1487	354	0.238063	0.114972	TF:M01104_1	TF	Factor: MOVO-B; motif: GNGGGGG; match class: 1	22715	2111	1.75629
537	query_1	TRUE	5.41367e-25	6199	1487	596	0.400807	0.0961445	TF:M01219	TF	Factor: SP1:SP3; motif: CCSCCCCCYCC	22715	3220	1.46868
538	query_1	TRUE	2.042e-24	8026	1487	724	0.486886	0.0902068	TF:M00931	TF	Factor: Sp1; motif: GGGGCGGGGC	22715	3236	1.37797
539	query_1	TRUE	3.18168e-24	4676	1487	479	0.322125	0.102438	TF:M01873	TF	Factor: Egr-1; motif: GCGGGGGCGG	22715	836	1.56481
540	query_1	TRUE	3.92191e-24	13677	1487	1089	0.732347	0.0796227	TF:M07289	TF	Factor: GKLF; motif: NNNRGGNGNGGSN	22715	1350	1.21629
541	query_1	TRUE	8.92859e-23	6451	1487	606	0.407532	0.0939389	TF:M00915	TF	Factor: AP-2; motif: SNNNCCNCAGGCN	22715	120	1.43498
542	query_1	TRUE	9.32003e-23	12137	1487	989	0.665098	0.0814864	TF:M02874	TF	Factor: IRF6; motif: NNNACTCYCGGKNNN	22715	1766	1.24476
543	query_1	TRUE	1.46385e-22	8276	1487	734	0.493611	0.0886902	TF:M00932	TF	Factor: Sp1; motif: NNGGGGCGGGGNN	22715	3232	1.35481
544	query_1	TRUE	3.82803e-22	8475	1487	746	0.501681	0.0880236	TF:M07395	TF	Factor: Sp1; motif: NGGGGCGGGGN	22715	3230	1.34462
545	query_1	TRUE	3.86844e-22	6805	1487	629	0.422999	0.092432	TF:M10278	TF	Factor: KLF3; motif: NNNNNNGGGCGGGGCNNGN	22715	1834	1.41197
546	query_1	TRUE	3.92352e-22	6196	1487	585	0.39341	0.0944158	TF:M03893	TF	Factor: WT1; motif: GNGGGGGCGGGG	22715	3744	1.44227
547	query_1	TRUE	5.16291e-22	5671	1487	546	0.367182	0.0962793	TF:M07354	TF	Factor: Egr-1; motif: GCGGGGGCGG	22715	834	1.47074
548	query_1	TRUE	5.6089e-22	6591	1487	613	0.412239	0.0930056	TF:M02874_1	TF	Factor: IRF6; motif: NNNACTCYCGGKNNN; match class: 1	22715	1767	1.42073
549	query_1	TRUE	1.12353e-21	7880	1487	703	0.472764	0.0892132	TF:M02844_1	TF	Factor: BCL6B; motif: NNNNCCGCCCCWNNNN; match class: 1	22715	263	1.3628
550	query_1	TRUE	1.57158e-21	6993	1487	640	0.430397	0.0915201	TF:M02036	TF	Factor: WT1; motif: CGCCCCCNCN	22715	3742	1.39804
551	query_1	TRUE	2.17624e-21	2254	1487	273	0.183591	0.121118	TF:M00915_1	TF	Factor: AP-2; motif: SNNNCCNCAGGCN; match class: 1	22715	121	1.85017
552	query_1	TRUE	6.36002e-21	10293	1487	863	0.580363	0.0838434	TF:M07991_1	TF	Factor: Hes1; motif: NNCACGYGNN; match class: 1	22715	1437	1.28077
553	query_1	TRUE	1.23341e-20	2478	1487	290	0.195024	0.11703	TF:M08867_1	TF	Factor: AP2; motif: GCCYGSGGSN; match class: 1	22715	117	1.78772
554	query_1	TRUE	1.65805e-20	8166	1487	718	0.482851	0.0879255	TF:M00196	TF	Factor: Sp1; motif: NGGGGGCGGGGYN	22715	3234	1.34313
555	query_1	TRUE	3.17543e-20	4946	1487	485	0.32616	0.098059	TF:M05599	TF	Factor: WT1; motif: NGCGGGGGGGTSMMCYN	22715	3734	1.49792
556	query_1	TRUE	3.19572e-20	6066	1487	568	0.381977	0.0936367	TF:M02835_1	TF	Factor: Zic1; motif: NNCCCCCGGGGGGG; match class: 1	22715	4123	1.43037
557	query_1	TRUE	5.64436e-20	9494	1487	806	0.542031	0.0848957	TF:M02090	TF	Factor: E2F-4; motif: GCGGGAAANA	22715	762	1.29684
558	query_1	TRUE	6.51534e-20	16608	1487	1244	0.836584	0.0749037	TF:M02941	TF	Factor: ZIC3; motif: NNNCACAGCAKGNNN	22715	4130	1.14421
559	query_1	TRUE	8.57176e-20	2568	1487	295	0.198386	0.114875	TF:M01199_1	TF	Factor: RNF96; motif: BCCCGCRGCC; match class: 1	22715	2915	1.7548
560	query_1	TRUE	1.0476e-19	7084	1487	639	0.429724	0.0902033	TF:M07436	TF	Factor: WT1; motif: NNGGGNGGGSGN	22715	3738	1.37792
561	query_1	TRUE	1.21737e-19	18298	1487	1334	0.897108	0.0729041	TF:M01822	TF	Factor: CPBP; motif: SNCCCNN	22715	542	1.11366
562	query_1	TRUE	1.71595e-19	12908	1487	1024	0.688635	0.0793306	TF:M00378_1	TF	Factor: Pax-4; motif: NNNNNYCACCCB; match class: 1	22715	2615	1.21183
563	query_1	TRUE	2.21122e-19	2945	1487	325	0.218561	0.110357	TF:M02036_1	TF	Factor: WT1; motif: CGCCCCCNCN; match class: 1	22715	3743	1.68578
564	query_1	TRUE	2.41449e-19	8107	1487	709	0.476799	0.0874553	TF:M00933	TF	Factor: Sp1; motif: CCCCGCCCCN	22715	3228	1.33594
565	query_1	TRUE	2.62269e-19	8327	1487	724	0.486886	0.0869461	TF:M07250	TF	Factor: E2F-1; motif: NNNSSCGCSAANN	22715	736	1.32816
566	query_1	TRUE	3.01078e-19	12603	1487	1004	0.675185	0.0796636	TF:M02941_1	TF	Factor: ZIC3; motif: NNNCACAGCAKGNNN; match class: 1	22715	4131	1.21692
567	query_1	TRUE	3.20824e-19	4693	1487	462	0.310693	0.0984445	TF:M01858	TF	Factor: AP-2beta; motif: GCNNNGGSCNGVGGGN	22715	100	1.50381
568	query_1	TRUE	3.87306e-19	5702	1487	537	0.36113	0.0941775	TF:M07329	TF	Factor: Osx; motif: CCNCCCCCNNN	22715	2550	1.43863
569	query_1	TRUE	4.04048e-19	18289	1487	1332	0.895763	0.0728307	TF:M01160_1	TF	Factor: Kid3; motif: CCACN; match class: 1	22715	1821	1.11254
570	query_1	TRUE	4.39932e-19	6713	1487	610	0.410222	0.0908685	TF:M05494	TF	Factor: Egr-2; motif: GCGTGGGCGG	22715	840	1.38808
571	query_1	TRUE	5.00244e-19	13036	1487	1030	0.69267	0.079012	TF:M02872	TF	Factor: IRF4; motif: NNNAYTCTCGGWNNN	22715	1748	1.20696
572	query_1	TRUE	5.46327e-19	8904	1487	762	0.512441	0.0855795	TF:M12470	TF	Factor: Foxn1; motif: RGAMGC	22715	1154	1.30729
573	query_1	TRUE	1.71208e-18	7713	1487	678	0.455952	0.0879035	TF:M07040_1	TF	Factor: GKLF; motif: NNRRGRRNGNSNNN; match class: 1	22715	1349	1.34279
574	query_1	TRUE	1.89598e-18	4812	1487	468	0.314728	0.0972569	TF:M00938	TF	Factor: E2F-1; motif: TTGGCGCGRAANNGNM	22715	732	1.48567
575	query_1	TRUE	3.10757e-18	11659	1487	940	0.632145	0.0806244	TF:M07040	TF	Factor: GKLF; motif: NNRRGRRNGNSNNN	22715	1348	1.2316
576	query_1	TRUE	3.46101e-18	10840	1487	887	0.596503	0.0818266	TF:M00144	TF	Factor: Pax-5; motif: RRMSWGANWYCTNRAGCGKRACSRYNSM	22715	2624	1.24996
577	query_1	TRUE	3.87526e-18	5391	1487	510	0.342972	0.0946021	TF:M08878	TF	Factor: EGR; motif: CGCCCCCGCNN	22715	860	1.44512
578	query_1	TRUE	4.21902e-18	7025	1487	628	0.422327	0.089395	TF:M07277	TF	Factor: BTEB2; motif: RGGGNGKGGN	22715	332	1.36557
579	query_1	TRUE	7.47449e-18	9979	1487	829	0.557498	0.0830745	TF:M07289_1	TF	Factor: GKLF; motif: NNNRGGNGNGGSN; match class: 1	22715	1351	1.26902
580	query_1	TRUE	1.08626e-17	5538	1487	519	0.349025	0.0937161	TF:M00982	TF	Factor: KROX; motif: CCCGCCCCCRCCCC	22715	1854	1.43158
581	query_1	TRUE	1.46884e-17	6608	1487	596	0.400807	0.0901937	TF:M03807	TF	Factor: SP2; motif: GNNGGGGGCGGGGSN	22715	3242	1.37777
582	query_1	TRUE	1.54101e-17	7301	1487	645	0.433759	0.0883441	TF:M00428	TF	Factor: E2F-1; motif: NKTSSCGC	22715	730	1.34952
583	query_1	TRUE	3.24593e-17	6573	1487	592	0.398117	0.0900654	TF:M01303	TF	Factor: SP1; motif: GGGGYGGGGNS	22715	3224	1.37581
584	query_1	TRUE	3.60744e-17	3438	1487	357	0.240081	0.103839	TF:M00189_1	TF	Factor: AP-2; motif: MKCCCSCNGGCG; match class: 1	22715	119	1.58622
585	query_1	TRUE	3.91927e-17	4432	1487	434	0.291863	0.0979242	TF:M10376	TF	Factor: Sp5; motif: RNGGRGGNGGRGNNGGGGGAGGRG	22715	3260	1.49586
586	query_1	TRUE	4.3411e-17	6441	1487	582	0.391392	0.0903586	TF:M00470	TF	Factor: AP-2gamma; motif: GCCYNNGGS	22715	102	1.38029
587	query_1	TRUE	4.38621e-17	4095	1487	408	0.274378	0.0996337	TF:M10213	TF	Factor: Egr-1; motif: NNGCGKGGGCGGGG	22715	832	1.52198
588	query_1	TRUE	9.05422e-17	7407	1487	649	0.436449	0.0876198	TF:M01118	TF	Factor: WT1; motif: SMCNCCNSC	22715	3740	1.33846
589	query_1	TRUE	9.09875e-17	18638	1487	1343	0.903161	0.0720571	TF:M01160	TF	Factor: Kid3; motif: CCACN	22715	1820	1.10072
590	query_1	TRUE	1.40949e-16	7620	1487	663	0.445864	0.0870079	TF:M07461	TF	Factor: KLF; motif: GGGNGGGG	22715	1852	1.32911
591	query_1	TRUE	1.43335e-16	5973	1487	546	0.367182	0.0914114	TF:M03567	TF	Factor: Sp2; motif: NYSGCCCCGCCCCCY	22715	3240	1.39637
592	query_1	TRUE	1.87157e-16	6494	1487	583	0.392065	0.0897752	TF:M03811	TF	Factor: AP-2gamma; motif: GCCYNCRGSN	22715	110	1.37138
593	query_1	TRUE	2.84172e-16	16451	1487	1222	0.821789	0.0742812	TF:M00378	TF	Factor: Pax-4; motif: NNNNNYCACCCB	22715	2614	1.1347
594	query_1	TRUE	3.25135e-16	10017	1487	824	0.554136	0.0822602	TF:M07322_1	TF	Factor: HSF4; motif: CTGCMRN; match class: 1	22715	1679	1.25658
595	query_1	TRUE	3.33833e-16	4036	1487	400	0.268998	0.099108	TF:M12470_1	TF	Factor: Foxn1; motif: RGAMGC; match class: 1	22715	1155	1.51395
596	query_1	TRUE	4.95007e-16	15075	1487	1141	0.767317	0.0756882	TF:M07322	TF	Factor: HSF4; motif: CTGCMRN	22715	1678	1.15619
597	query_1	TRUE	5.40731e-16	8034	1487	689	0.463349	0.0857605	TF:M01865	TF	Factor: BTEB3; motif: BNRNGGGAGGNGT	22715	336	1.31005
598	query_1	TRUE	5.869e-16	3893	1487	388	0.260928	0.0996661	TF:M01973	TF	Factor: PLAG1; motif: CCCCCKWNNNGGSCCC	22715	2708	1.52247
599	query_1	TRUE	6.08285e-16	9720	1487	803	0.540013	0.0826132	TF:M07380	TF	Factor: E2F-4; motif: NTTTCSCGCC	22715	760	1.26198
600	query_1	TRUE	1.15814e-15	8333	1487	708	0.476126	0.0849634	TF:M07261	TF	Factor: LKLF; motif: GGGGTGGKSN	22715	1918	1.29788
601	query_1	TRUE	1.93995e-15	5574	1487	512	0.344317	0.091855	TF:M00245	TF	Factor: Egr-3; motif: NTGCGTGGGCGK	22715	850	1.40315
602	query_1	TRUE	1.95401e-15	3305	1487	340	0.228648	0.102874	TF:M02742	TF	Factor: E2F-2; motif: NNNANGGCGCGCNNN	22715	742	1.57148
603	query_1	TRUE	2.8889e-15	5653	1487	517	0.34768	0.0914559	TF:M07348	TF	Factor: AP-2alpha; motif: NSCCNCRGGSN	22715	96	1.39705
604	query_1	TRUE	2.98546e-15	6458	1487	575	0.386685	0.0890369	TF:M10211	TF	Factor: E2F-4; motif: NGGGGGCGGGRMNN	22715	758	1.3601
605	query_1	TRUE	3.0542e-15	1417	1487	181	0.121722	0.127735	TF:M01858_1	TF	Factor: AP-2beta; motif: GCNNNGGSCNGVGGGN; match class: 1	22715	101	1.95124
606	query_1	TRUE	3.50479e-15	1987	1487	231	0.155346	0.116256	TF:M07354_1	TF	Factor: Egr-1; motif: GCGGGGGCGG; match class: 1	22715	835	1.77589
607	query_1	TRUE	4.06543e-15	18756	1487	1344	0.903833	0.0716571	TF:M00000	TF	Transfac	22715	1	1.09461
608	query_1	TRUE	4.19183e-15	7589	1487	654	0.439812	0.0861774	TF:M01855	TF	Factor: AHR; motif: CACGCN	22715	16	1.31642
609	query_1	TRUE	4.27998e-15	18719	1487	1342	0.902488	0.0716919	TF:M03851_1	TF	Factor: Spi-B; motif: TTCYBC; match class: 1	22715	3289	1.09515
610	query_1	TRUE	6.88972e-15	3142	1487	325	0.218561	0.103437	TF:M01219_1	TF	Factor: SP1:SP3; motif: CCSCCCCCYCC; match class: 1	22715	3221	1.58008
611	query_1	TRUE	7.26051e-15	7433	1487	642	0.431742	0.0863716	TF:M07397	TF	Factor: ZBP89; motif: CCCCKCCCCCNN	22715	3778	1.31939
612	query_1	TRUE	7.48463e-15	18753	1487	1343	0.903161	0.0716152	TF:M03851	TF	Factor: Spi-B; motif: TTCYBC	22715	3288	1.09397
613	query_1	TRUE	8.43735e-15	2226	1487	250	0.168124	0.112309	TF:M00800_1	TF	Factor: AP-2; motif: GSCCSCRGGCNRNRNN; match class: 1	22715	115	1.7156
614	query_1	TRUE	1.00753e-14	5154	1487	478	0.321453	0.0927435	TF:M01598	TF	Factor: ZBED6; motif: NRRGCTCGCCNN	22715	3774	1.41672
615	query_1	TRUE	2.97792e-14	2046	1487	233	0.156691	0.113881	TF:M01857_1	TF	Factor: AP-2alpha; motif: NGCCYSNNGSN; match class: 1	22715	99	1.73961
616	query_1	TRUE	3.09529e-14	3060	1487	316	0.212508	0.103268	TF:M00469	TF	Factor: AP-2alpha; motif: GCCNNNRGS	22715	90	1.57749
617	query_1	TRUE	5.26763e-14	4259	1487	408	0.274378	0.0957971	TF:M07395_1	TF	Factor: Sp1; motif: NGGGGCGGGGN; match class: 1	22715	3231	1.46337
618	query_1	TRUE	7.77828e-14	1921	1487	221	0.148621	0.115044	TF:M00982_1	TF	Factor: KROX; motif: CCCGCCCCCRCCCC; match class: 1	22715	1855	1.75738
619	query_1	TRUE	1.03887e-13	3493	1487	348	0.234028	0.0996278	TF:M02836	TF	Factor: Zic2; motif: NMCCCCCGGGGGGGN	22715	4124	1.52189
620	query_1	TRUE	1.16088e-13	3845	1487	375	0.252186	0.0975293	TF:M07250_1	TF	Factor: E2F-1; motif: NNNSSCGCSAANN; match class: 1	22715	737	1.48983
621	query_1	TRUE	1.35576e-13	2654	1487	281	0.188971	0.105878	TF:M01073	TF	Factor: HIC1; motif: NNNGGKTGCCCSNNNNNN	22715	1460	1.61736
622	query_1	TRUE	1.44611e-13	7466	1487	638	0.429052	0.0854541	TF:M02872_1	TF	Factor: IRF4; motif: NNNAYTCTCGGWNNN; match class: 1	22715	1749	1.30537
623	query_1	TRUE	1.98296e-13	4398	1487	416	0.279758	0.0945884	TF:M02090_1	TF	Factor: E2F-4; motif: GCGGGAAANA; match class: 1	22715	763	1.44491
624	query_1	TRUE	2.34758e-13	12647	1487	980	0.659045	0.0774887	TF:M02885	TF	Factor: MYF6; motif: NNNRACAGNCNCNCC	22715	2192	1.1837
625	query_1	TRUE	4.0288e-13	7801	1487	659	0.443174	0.0844763	TF:M04157	TF	Factor: Tfap2a; motif: TGCCCYNRGGGCA	22715	3624	1.29044
626	query_1	TRUE	9.16607e-13	7008	1487	602	0.404842	0.0859018	TF:M04156	TF	Factor: Tfap2a; motif: NGCCYSAGGCN	22715	3622	1.31221
627	query_1	TRUE	9.4099e-13	4868	1487	448	0.301278	0.0920296	TF:M00246	TF	Factor: Egr-2; motif: NTGCGTRGGCGK	22715	838	1.40582
628	query_1	TRUE	1.13542e-12	2352	1487	253	0.170141	0.107568	TF:M05547_1	TF	Factor: ZAC; motif: KGGGCCR; match class: 1	22715	3773	1.64318
629	query_1	TRUE	1.19965e-12	3862	1487	372	0.250168	0.0963231	TF:M01972	TF	Factor: EGR-1; motif: TGCGTGGGCGK	22715	820	1.47141
630	query_1	TRUE	1.21904e-12	4086	1487	389	0.261601	0.0952031	TF:M00932_1	TF	Factor: Sp1; motif: NNGGGGCGGGGNN; match class: 1	22715	3233	1.4543
631	query_1	TRUE	1.45745e-12	3194	1487	320	0.215198	0.100188	TF:M00470_1	TF	Factor: AP-2gamma; motif: GCCYNNGGS; match class: 1	22715	103	1.53044
632	query_1	TRUE	1.51691e-12	3986	1487	381	0.256221	0.0955845	TF:M00196_1	TF	Factor: Sp1; motif: NGGGGGCGGGGYN; match class: 1	22715	3235	1.46012
633	query_1	TRUE	1.81889e-12	4335	1487	407	0.273705	0.093887	TF:M04157_1	TF	Factor: Tfap2a; motif: TGCCCYNRGGGCA; match class: 1	22715	3625	1.43419
634	query_1	TRUE	2.04817e-12	2647	1487	276	0.185609	0.104269	TF:M01072	TF	Factor: HIC1; motif: NSNNNNTGCCCSSNN	22715	1458	1.59278
635	query_1	TRUE	2.29029e-12	3217	1487	321	0.215871	0.0997824	TF:M02744	TF	Factor: Egr1; motif: NCCGCCCCCGCANN	22715	824	1.52425
636	query_1	TRUE	2.32782e-12	6329	1487	552	0.371217	0.0872176	TF:M02885_1	TF	Factor: MYF6; motif: NNNRACAGNCNCNCC; match class: 1	22715	2193	1.33231
637	query_1	TRUE	2.56548e-12	7629	1487	643	0.432414	0.0842837	TF:M00649	TF	Factor: MAZ; motif: GGGGAGGG	22715	2024	1.28749
638	query_1	TRUE	3.59956e-12	5825	1487	515	0.346335	0.088412	TF:M05541	TF	Factor: Zfp536; motif: NCGGAKG	22715	3968	1.35056
639	query_1	TRUE	4.04718e-12	13240	1487	1011	0.679892	0.0763595	TF:M01981	TF	Factor: ELK-1; motif: ACCGGAWRTN	22715	910	1.16645
640	query_1	TRUE	4.68064e-12	1897	1487	213	0.143241	0.112283	TF:M07329_1	TF	Factor: Osx; motif: CCNCCCCCNNN; match class: 1	22715	2551	1.7152
641	query_1	TRUE	4.76624e-12	7246	1487	615	0.413584	0.0848744	TF:M02023	TF	Factor: MAZ; motif: NKGGGAGGGGRGGR	22715	2026	1.29652
642	query_1	TRUE	5.30306e-12	3807	1487	365	0.245461	0.095876	TF:M02023_1	TF	Factor: MAZ; motif: NKGGGAGGGGRGGR; match class: 1	22715	2027	1.46458
643	query_1	TRUE	5.50413e-12	4045	1487	383	0.257566	0.0946848	TF:M00243	TF	Factor: Egr-1; motif: WTGCGTGGGCGK	22715	818	1.44638
644	query_1	TRUE	6.6967e-12	4557	1487	421	0.28312	0.0923853	TF:M01837	TF	Factor: FKLF; motif: BGGGNGGVMD	22715	1062	1.41125
645	query_1	TRUE	8.52476e-12	7495	1487	631	0.424344	0.0841895	TF:M10212	TF	Factor: E2F-7; motif: GRGGCGGGAANNN	22715	766	1.28605
646	query_1	TRUE	9.89618e-12	2407	1487	254	0.170814	0.105526	TF:M03893_1	TF	Factor: WT1; motif: GNGGGGGCGGGG; match class: 1	22715	3745	1.61198
647	query_1	TRUE	1.12279e-11	3918	1487	372	0.250168	0.0949464	TF:M00931_1	TF	Factor: Sp1; motif: GGGGCGGGGC; match class: 1	22715	3237	1.45037
648	query_1	TRUE	2.64165e-11	5969	1487	521	0.35037	0.0872843	TF:M04155	TF	Factor: Tfap2a; motif: TGCCCYNRGGCA	22715	3620	1.33333
649	query_1	TRUE	2.74747e-11	1905	1487	211	0.141896	0.110761	TF:M00469_1	TF	Factor: AP-2alpha; motif: GCCNNNRGS; match class: 1	22715	91	1.69196
650	query_1	TRUE	3.86378e-11	13965	1487	1051	0.706792	0.0752596	TF:M01835	TF	Factor: GKLF; motif: CCTCCYN	22715	1352	1.14964
651	query_1	TRUE	4.93397e-11	3719	1487	354	0.238063	0.0951869	TF:M02810	TF	Factor: Sp4; motif: NNNNMCGCCCCCTNNNN	22715	3248	1.45405
652	query_1	TRUE	7.21297e-11	4650	1487	423	0.284465	0.0909677	TF:M01100	TF	Factor: LRF; motif: GGGGKYNNB	22715	1926	1.3896
653	query_1	TRUE	7.23511e-11	3742	1487	355	0.238736	0.0948691	TF:M00933_1	TF	Factor: Sp1; motif: CCCCGCCCCN; match class: 1	22715	3229	1.44919
654	query_1	TRUE	7.29125e-11	5819	1487	508	0.341627	0.0873002	TF:M08005_1	TF	Factor: Tcfl5; motif: NNCNCGNGNN; match class: 1	22715	3591	1.33357
655	query_1	TRUE	7.29125e-11	5819	1487	508	0.341627	0.0873002	TF:M08005	TF	Factor: Tcfl5; motif: NNCNCGNGNN	22715	3590	1.33357
656	query_1	TRUE	7.9416e-11	6553	1487	560	0.376597	0.085457	TF:M00322	TF	Factor: c-Myc:Max; motif: GCCAYGYGSN	22715	2180	1.30542
657	query_1	TRUE	8.55053e-11	2156	1487	230	0.154674	0.106679	TF:M03811_1	TF	Factor: AP-2gamma; motif: GCCYNCRGSN; match class: 1	22715	111	1.6296
658	query_1	TRUE	1.06228e-10	3050	1487	301	0.202421	0.0986885	TF:M02837	TF	Factor: Zic3; motif: NMCCCCCGGGGGGGN	22715	4128	1.50754
659	query_1	TRUE	1.13107e-10	11505	1487	893	0.600538	0.0776184	TF:M00327	TF	Factor: Pax-3; motif: NNNNNNCGTCACGSTYNNNNN	22715	2612	1.18568
660	query_1	TRUE	1.18086e-10	12380	1487	949	0.638198	0.0766559	TF:M00450	TF	Factor: Zic3; motif: NGGGKGGTC	22715	4126	1.17097
661	query_1	TRUE	1.18832e-10	2496	1487	257	0.172831	0.102965	TF:M07617	TF	Factor: Sp4; motif: SCCCCKCCCCCSN	22715	3254	1.57286
662	query_1	TRUE	1.24245e-10	5267	1487	467	0.314055	0.0886653	TF:M08819	TF	Factor: LKLF; motif: CNCCACCCS	22715	1920	1.35443
663	query_1	TRUE	1.60861e-10	7681	1487	637	0.428379	0.0829319	TF:M00008	TF	Factor: Sp1; motif: GGGGCGGGGT	22715	3222	1.26684
664	query_1	TRUE	1.91573e-10	1738	1487	194	0.130464	0.111623	TF:M08878_1	TF	Factor: EGR; motif: CGCCCCCGCNN; match class: 1	22715	861	1.70512
665	query_1	TRUE	2.0394e-10	3598	1487	342	0.229993	0.0950528	TF:M07397_1	TF	Factor: ZBP89; motif: CCCCKCCCCCNN; match class: 1	22715	3779	1.452
666	query_1	TRUE	3.02371e-10	1546	1487	177	0.119032	0.114489	TF:M07348_1	TF	Factor: AP-2alpha; motif: NSCCNCRGGSN; match class: 1	22715	97	1.7489
667	query_1	TRUE	3.38807e-10	9596	1487	765	0.514459	0.0797207	TF:M00143	TF	Factor: Pax-5; motif: BCNNNRNGCANBGNTGNRTAGCSGCHNB	22715	2622	1.21779
668	query_1	TRUE	4.38307e-10	5778	1487	501	0.33692	0.0867082	TF:M01175	TF	Factor: CKROX; motif: SCCCTCCCC	22715	476	1.32453
669	query_1	TRUE	4.551e-10	7111	1487	595	0.400134	0.0836732	TF:M02820	TF	Factor: Tcfap2b; motif: NYGCCYNARGGCAN	22715	3576	1.27817
670	query_1	TRUE	5.23622e-10	4626	1487	417	0.28043	0.0901427	TF:M00244	TF	Factor: NGFI-C; motif: WTGCGTGGGYGG	22715	2356	1.37699
671	query_1	TRUE	5.42871e-10	5995	1487	516	0.347007	0.0860717	TF:M10203	TF	Factor: ctcf; motif: YGGCCASCAGRGGGCGCYNN	22715	616	1.31481
672	query_1	TRUE	5.69923e-10	3704	1487	348	0.234028	0.0939525	TF:M07436_1	TF	Factor: WT1; motif: NNGGGNGGGSGN; match class: 1	22715	3739	1.43519
673	query_1	TRUE	6.70576e-10	6938	1487	582	0.391392	0.0838858	TF:M01177	TF	Factor: SREBP-2; motif: NNGYCACNNSMN	22715	3306	1.28142
674	query_1	TRUE	8.54629e-10	5285	1487	464	0.312038	0.0877956	TF:M02924	TF	Factor: TCFAP2B; motif: NTWGCCKSMGGCRNN	22715	3578	1.34114
675	query_1	TRUE	8.58476e-10	3715	1487	348	0.234028	0.0936743	TF:M08996	TF	Factor: EGR-1; motif: NGCGKGGGCGKNN	22715	830	1.43094
676	query_1	TRUE	1.11452e-09	2558	1487	258	0.173504	0.10086	TF:M01303_1	TF	Factor: SP1; motif: GGGGYGGGGNS; match class: 1	22715	3225	1.54071
677	query_1	TRUE	1.1271e-09	8408	1487	682	0.458642	0.0811132	TF:M01835_1	TF	Factor: GKLF; motif: CCTCCYN; match class: 1	22715	1353	1.23906
678	query_1	TRUE	1.13697e-09	5087	1487	449	0.30195	0.0882642	TF:M00144_1	TF	Factor: Pax-5; motif: RRMSWGANWYCTNRAGCGKRACSRYNSM; match class: 1	22715	2625	1.3483
679	query_1	TRUE	1.16032e-09	2496	1487	253	0.170141	0.101362	TF:M01253	TF	Factor: CNOT3; motif: GGCCGCGSSS	22715	508	1.54838
680	query_1	TRUE	1.33712e-09	9768	1487	773	0.519839	0.079136	TF:M01113	TF	Factor: CACD; motif: CCACRCCC	22715	346	1.20886
681	query_1	TRUE	1.343e-09	1572	1487	177	0.119032	0.112595	TF:M05599_1	TF	Factor: WT1; motif: NGCGGGGGGGTSMMCYN; match class: 1	22715	3735	1.71998
682	query_1	TRUE	1.41982e-09	4236	1487	386	0.259583	0.0911237	TF:M01118_1	TF	Factor: WT1; motif: SMCNCCNSC; match class: 1	22715	3741	1.39198
683	query_1	TRUE	1.47026e-09	5413	1487	472	0.317418	0.0871975	TF:M12438	TF	Factor: Wt1; motif: NNCCTCCCCCACNN	22715	3736	1.332
684	query_1	TRUE	1.8157e-09	2785	1487	275	0.184936	0.0987433	TF:M03807_1	TF	Factor: SP2; motif: GNNGGGGGCGGGGSN; match class: 1	22715	3243	1.50837
685	query_1	TRUE	2.12354e-09	1187	1487	143	0.0961668	0.120472	TF:M00237_1	TF	Factor: AhR:Arnt; motif: GRGKATYGCGTGMCWNSCC; match class: 1	22715	9	1.84029
686	query_1	TRUE	2.64127e-09	9225	1487	735	0.494284	0.0796748	TF:M07602	TF	Factor: CP2; motif: NNNNCCAGNCNN	22715	536	1.21709
687	query_1	TRUE	2.80932e-09	1271	1487	150	0.100874	0.118017	TF:M01598_1	TF	Factor: ZBED6; motif: NRRGCTCGCCNN; match class: 1	22715	3775	1.8028
688	query_1	TRUE	4.30949e-09	9498	1487	752	0.505716	0.0791746	TF:M00257	TF	Factor: RREB-1; motif: CCCCAAACMMCCCC	22715	2934	1.20945
689	query_1	TRUE	4.94215e-09	6508	1487	547	0.367855	0.0840504	TF:M01047_1	TF	Factor: AP-2alphaA; motif: ANMGCCTNAGGCKNT; match class: 1	22715	95	1.28393
690	query_1	TRUE	4.94215e-09	6508	1487	547	0.367855	0.0840504	TF:M01047	TF	Factor: AP-2alphaA; motif: ANMGCCTNAGGCKNT	22715	94	1.28393
691	query_1	TRUE	6.48485e-09	2334	1487	237	0.159381	0.101542	TF:M03567_1	TF	Factor: Sp2; motif: NYSGCCCCGCCCCCY; match class: 1	22715	3241	1.55113
692	query_1	TRUE	6.69913e-09	6647	1487	556	0.373907	0.0836468	TF:M03944	TF	Factor: Zfp740; motif: NCCCCCCCAC	22715	4050	1.27776
693	query_1	TRUE	7.75999e-09	5342	1487	463	0.311365	0.0866717	TF:M00237	TF	Factor: AhR:Arnt; motif: GRGKATYGCGTGMCWNSCC	22715	8	1.32397
694	query_1	TRUE	7.81538e-09	10579	1487	822	0.552791	0.0777011	TF:M07041	TF	Factor: HDAC1; motif: KGCARGGTC	22715	1424	1.18694
695	query_1	TRUE	7.83795e-09	4354	1487	391	0.262946	0.0898025	TF:M07597	TF	Factor: Egr-1; motif: GCGTGGGCGT	22715	828	1.3718
696	query_1	TRUE	7.92714e-09	1439	1487	163	0.109617	0.113273	TF:M01873_1	TF	Factor: Egr-1; motif: GCGGGGGCGG; match class: 1	22715	837	1.73033
697	query_1	TRUE	1.14311e-08	3495	1487	326	0.219233	0.0932761	TF:M10412	TF	Factor: ZNF151; motif: GGSGGNGGGGGAGGGGMGG	22715	2094	1.42486
698	query_1	TRUE	2.17964e-08	2885	1487	278	0.186954	0.0963605	TF:M02938	TF	Factor: ZFP740; motif: NNNTWCCCCCCGGNRNN	22715	4048	1.47198
699	query_1	TRUE	2.72104e-08	5987	1487	506	0.340282	0.0845165	TF:M01241	TF	Factor: BEN; motif: CWGCGAYA	22715	280	1.29105
700	query_1	TRUE	3.4675e-08	9566	1487	751	0.505044	0.0785072	TF:M00448	TF	Factor: Zic1; motif: KGGGTGGTC	22715	4120	1.19925
701	query_1	TRUE	5.07021e-08	6692	1487	554	0.372562	0.0827854	TF:M05391	TF	Factor: LKLF; motif: NGGGCGG	22715	1916	1.26461
702	query_1	TRUE	5.07021e-08	6692	1487	554	0.372562	0.0827854	TF:M05301	TF	Factor: CPBP; motif: NGGGCGG	22715	540	1.26461
703	query_1	TRUE	5.07021e-08	6692	1487	554	0.372562	0.0827854	TF:M05455	TF	Factor: SP6; motif: WGGGCGG	22715	3264	1.26461
704	query_1	TRUE	5.07021e-08	6692	1487	554	0.372562	0.0827854	TF:M05665	TF	Factor: Sp3; motif: AGGGCGG	22715	3244	1.26461
705	query_1	TRUE	5.20902e-08	2701	1487	262	0.176194	0.0970011	TF:M00428_1	TF	Factor: E2F-1; motif: NKTSSCGC; match class: 1	22715	731	1.48176
706	query_1	TRUE	5.38333e-08	5505	1487	470	0.316073	0.0853769	TF:M09682	TF	Factor: E2F-4; motif: GNNGGCGGGAAN	22715	756	1.30419
707	query_1	TRUE	5.41187e-08	2257	1487	227	0.152656	0.100576	TF:M10211_1	TF	Factor: E2F-4; motif: NGGGGGCGGGRMNN; match class: 1	22715	759	1.53637
708	query_1	TRUE	5.70871e-08	2897	1487	277	0.186281	0.0956162	TF:M07277_1	TF	Factor: BTEB2; motif: RGGGNGKGGN; match class: 1	22715	333	1.46061
709	query_1	TRUE	7.15681e-08	2877	1487	275	0.184936	0.0955857	TF:M10212_1	TF	Factor: E2F-7; motif: GRGGCGGGAANNN; match class: 1	22715	767	1.46014
710	query_1	TRUE	7.45043e-08	2633	1487	256	0.172159	0.0972275	TF:M05494_1	TF	Factor: Egr-2; motif: GCGTGGGCGG; match class: 1	22715	841	1.48522
711	query_1	TRUE	1.17358e-07	4085	1487	365	0.245461	0.0893513	TF:M03944_1	TF	Factor: Zfp740; motif: NCCCCCCCAC; match class: 1	22715	4051	1.36491
712	query_1	TRUE	1.26943e-07	5047	1487	435	0.292535	0.0861898	TF:M04156_1	TF	Factor: Tfap2a; motif: NGCCYSAGGCN; match class: 1	22715	3623	1.31661
713	query_1	TRUE	1.47576e-07	2471	1487	242	0.162744	0.0979361	TF:M01855_1	TF	Factor: AHR; motif: CACGCN; match class: 1	22715	17	1.49604
714	query_1	TRUE	1.50827e-07	7484	1487	606	0.407532	0.0809727	TF:M01783	TF	Factor: SP2; motif: GGGCGGGAC	22715	3238	1.23692
715	query_1	TRUE	1.56805e-07	5082	1487	437	0.29388	0.0859898	TF:M07249	TF	Factor: ctcf; motif: CCNCNAGRKGGCRSTN	22715	618	1.31356
716	query_1	TRUE	1.63884e-07	4559	1487	399	0.268325	0.0875192	TF:M03814	TF	Factor: BTEB2; motif: GNAGGGGGNGGGSSNN	22715	330	1.33692
717	query_1	TRUE	1.69348e-07	2952	1487	279	0.187626	0.0945122	TF:M10278_1	TF	Factor: KLF3; motif: NNNNNNGGGCGGGGCNNGN; match class: 1	22715	1835	1.44374
718	query_1	TRUE	1.8938e-07	9232	1487	724	0.486886	0.0784229	TF:M01733	TF	Factor: MZF-1; motif: TGGGGAR	22715	2226	1.19797
719	query_1	TRUE	1.94407e-07	3643	1487	331	0.222596	0.0908592	TF:M02831	TF	Factor: Zfp281; motif: NNCCCCCCCCCCMYC	22715	3872	1.38794
720	query_1	TRUE	3.2025e-07	2839	1487	269	0.180901	0.0947517	TF:M00797	TF	Factor: HIF1; motif: GNNKACGTGCGGNN	22715	1478	1.4474
721	query_1	TRUE	3.53494e-07	2289	1487	226	0.151984	0.0987331	TF:M02836_1	TF	Factor: Zic2; motif: NMCCCCCGGGGGGGN; match class: 1	22715	4125	1.50822
722	query_1	TRUE	3.84324e-07	1380	1487	152	0.102219	0.110145	TF:M00938_1	TF	Factor: E2F-1; motif: TTGGCGCGRAANNGNM; match class: 1	22715	733	1.68254
723	query_1	TRUE	4.14232e-07	4030	1487	358	0.240753	0.0888337	TF:M04506	TF	Factor: Egr1; motif: NNMCGCCCMCTCAMWN	22715	826	1.357
724	query_1	TRUE	4.30033e-07	17191	1487	1224	0.823134	0.0712	TF:M01266	TF	Factor: Elf-1; motif: AGGAAG	22715	888	1.08763
725	query_1	TRUE	4.30033e-07	17191	1487	1224	0.823134	0.0712	TF:M02031	TF	Factor: PU.1; motif: AGGAAG	22715	3280	1.08763
726	query_1	TRUE	5.11132e-07	1047	1487	123	0.0827169	0.117479	TF:M02742_1	TF	Factor: E2F-2; motif: NNNANGGCGCGCNNN; match class: 1	22715	743	1.79457
727	query_1	TRUE	5.1947e-07	2996	1487	280	0.188299	0.0934579	TF:M10277	TF	Factor: Klf15; motif: RGGGMGGRGNNGGGGGNGG	22715	1826	1.42764
728	query_1	TRUE	5.64273e-07	1689	1487	177	0.119032	0.104796	TF:M02743	TF	Factor: E2F-3; motif: NNNANGGCGCGCSNW	22715	746	1.60083
729	query_1	TRUE	5.88163e-07	880	1487	108	0.0726295	0.122727	TF:M08996_1	TF	Factor: EGR-1; motif: NGCGKGGGCGKNN; match class: 1	22715	831	1.87475
730	query_1	TRUE	7.74524e-07	6567	1487	538	0.361802	0.0819248	TF:M01721	TF	Factor: PUR1; motif: GGGNCAGNN	22715	2824	1.25146
731	query_1	TRUE	8.29594e-07	2644	1487	252	0.169469	0.0953101	TF:M00235	TF	Factor: AhR:Arnt; motif: KNNKNNTYGCGTGCMS	22715	6	1.45593
732	query_1	TRUE	1.08885e-06	3017	1487	280	0.188299	0.0928074	TF:M07461_1	TF	Factor: KLF; motif: GGGNGGGG; match class: 1	22715	1853	1.4177
733	query_1	TRUE	1.11796e-06	6381	1487	524	0.352387	0.0821188	TF:M00430	TF	Factor: E2F-1; motif: NTTSGCGG	22715	734	1.25442
734	query_1	TRUE	1.12764e-06	3469	1487	314	0.211163	0.090516	TF:M07261_1	TF	Factor: LKLF; motif: GGGGTGGKSN; match class: 1	22715	1919	1.3827
735	query_1	TRUE	1.43562e-06	2802	1487	263	0.176866	0.0938615	TF:M00649_1	TF	Factor: MAZ; motif: GGGGAGGG; match class: 1	22715	2025	1.4338
736	query_1	TRUE	1.44426e-06	1099	1487	126	0.0847344	0.11465	TF:M10213_1	TF	Factor: Egr-1; motif: NNGCGKGGGCGGGG; match class: 1	22715	833	1.75136
737	query_1	TRUE	1.63275e-06	2507	1487	240	0.161399	0.095732	TF:M01593	TF	Factor: Zfx; motif: SNSCAGGCCKCGSCSS	22715	4112	1.46237
738	query_1	TRUE	2.80609e-06	2834	1487	264	0.177539	0.0931546	TF:M01865_1	TF	Factor: BTEB3; motif: BNRNGGGAGGNGT; match class: 1	22715	337	1.423
739	query_1	TRUE	3.1104e-06	5724	1487	475	0.319435	0.0829839	TF:M02012	TF	Factor: HIF-1alpha; motif: NCACGT	22715	1476	1.26764
740	query_1	TRUE	4.22991e-06	1870	1487	188	0.126429	0.100535	TF:M02786	TF	Factor: Plagl1; motif: NNNGGGGSSCCCCNNN	22715	2712	1.53574
741	query_1	TRUE	4.37681e-06	5483	1487	457	0.30733	0.0833485	TF:M00516	TF	Factor: E2F-1; motif: TTTSGCGCGMNR	22715	772	1.27321
742	query_1	TRUE	4.56564e-06	6023	1487	495	0.332885	0.082185	TF:M05407	TF	Factor: Klf17; motif: NGGGCGG	22715	1830	1.25543
743	query_1	TRUE	4.855e-06	5487	1487	457	0.30733	0.0832878	TF:M00431	TF	Factor: E2F-1; motif: TTTSGCGS	22715	740	1.27228
744	query_1	TRUE	5.05223e-06	8349	1487	655	0.440484	0.0784525	TF:M10279	TF	Factor: GKLF; motif: NNNRNWGGGTGKGGC	22715	1346	1.19842
745	query_1	TRUE	5.07716e-06	2720	1487	254	0.170814	0.0933824	TF:M00807	TF	Factor: Egr; motif: GTGGGSGCRRS	22715	862	1.42648
746	query_1	TRUE	5.34017e-06	813	1487	99	0.066577	0.121771	TF:M07597_1	TF	Factor: Egr-1; motif: GCGTGGGCGT; match class: 1	22715	829	1.86014
747	query_1	TRUE	5.43638e-06	1901	1487	190	0.127774	0.0999474	TF:M02837_1	TF	Factor: Zic3; motif: NMCCCCCGGGGGGGN; match class: 1	22715	4129	1.52677
748	query_1	TRUE	5.74165e-06	5961	1487	490	0.329523	0.082201	TF:M10257	TF	Factor: HIF-1alpha; motif: GNACGTGM	22715	1470	1.25568
749	query_1	TRUE	5.90348e-06	639	1487	83	0.0558171	0.12989	TF:M02744_1	TF	Factor: Egr1; motif: NCCGCCCCCGCANN; match class: 1	22715	825	1.98417
750	query_1	TRUE	6.4591e-06	1805	1487	182	0.122394	0.100831	TF:M10376_1	TF	Factor: Sp5; motif: RNGGRGGNGGRGNNGGGGGAGGRG; match class: 1	22715	3261	1.54027
751	query_1	TRUE	7.64901e-06	3489	1487	311	0.209146	0.0891373	TF:M02834_1	TF	Factor: Zfp740; motif: NNNCCCCCCCCMNNNN; match class: 1	22715	4047	1.36164
752	query_1	TRUE	1.07509e-05	11785	1487	880	0.591796	0.0746712	TF:M10233	TF	Factor: Pet-1; motif: GCNGGAAGYG	22715	2670	1.14066
753	query_1	TRUE	1.21372e-05	7770	1487	613	0.412239	0.0788932	TF:M00749	TF	Factor: SREBP-1; motif: CACSCCA	22715	3302	1.20515
754	query_1	TRUE	1.30982e-05	3723	1487	327	0.219906	0.0878324	TF:M07042	TF	Factor: HES-1; motif: NNCKYGTGNNN	22715	1440	1.3417
755	query_1	TRUE	1.33733e-05	4769	1487	403	0.271015	0.0845041	TF:M08875	TF	Factor: E2F; motif: NNTTTCGCGCN	22715	782	1.29086
756	query_1	TRUE	1.50641e-05	2923	1487	267	0.179556	0.0913445	TF:M04155_1	TF	Factor: Tfap2a; motif: TGCCCYNRGGCA; match class: 1	22715	3621	1.39535
757	query_1	TRUE	1.67528e-05	8759	1487	679	0.456624	0.0775203	TF:M10367	TF	Factor: Smad3; motif: NNCTSNCWSCWS	22715	3056	1.18418
758	query_1	TRUE	1.72871e-05	3651	1487	321	0.215871	0.0879211	TF:M00143_1	TF	Factor: Pax-5; motif: BCNNNRNGCANBGNTGNRTAGCSGCHNB; match class: 1	22715	2623	1.34306
759	query_1	TRUE	2.02562e-05	7749	1487	610	0.410222	0.0787198	TF:M02913	TF	Factor: SP100; motif: NNCGTCGNNTAAWNN	22715	3218	1.2025
760	query_1	TRUE	2.47951e-05	1080	1487	120	0.0806994	0.111111	TF:M00244_1	TF	Factor: NGFI-C; motif: WTGCGTGGGYGG; match class: 1	22715	2357	1.6973
761	query_1	TRUE	2.59837e-05	5004	1487	418	0.281103	0.0835332	TF:M07380_1	TF	Factor: E2F-4; motif: NTTTCSCGCC; match class: 1	22715	761	1.27603
762	query_1	TRUE	2.60754e-05	11766	1487	876	0.589106	0.0744518	TF:M02101	TF	Factor: myogenin; motif: CAGCTG	22715	2216	1.13731
763	query_1	TRUE	2.60754e-05	11766	1487	876	0.589106	0.0744518	TF:M02101_1	TF	Factor: myogenin; motif: CAGCTG; match class: 1	22715	2217	1.13731
764	query_1	TRUE	3.15869e-05	4732	1487	398	0.267653	0.0841082	TF:M02834	TF	Factor: Zfp740; motif: NNNCCCCCCCCMNNNN	22715	4046	1.28481
765	query_1	TRUE	3.38462e-05	3282	1487	292	0.196369	0.0889701	TF:M02011	TF	Factor: HES-1; motif: GSCACGMGMC	22715	1444	1.35908
766	query_1	TRUE	3.6165e-05	3527	1487	310	0.208473	0.0878934	TF:M00491	TF	Factor: MAZR; motif: NSGGGGGGGGMCN	22715	2020	1.34264
767	query_1	TRUE	4.04368e-05	914	1487	105	0.070612	0.11488	TF:M01837_1	TF	Factor: FKLF; motif: BGGGNGGVMD; match class: 1	22715	1063	1.75487
768	query_1	TRUE	4.98985e-05	2303	1487	217	0.145931	0.0942249	TF:M02831_1	TF	Factor: Zfp281; motif: NNCCCCCCCCCCMYC; match class: 1	22715	3873	1.43935
769	query_1	TRUE	6.41421e-05	4620	1487	388	0.260928	0.0839827	TF:M00706	TF	Factor: TFII-I; motif: RGAGGKAGG	22715	3642	1.2829
770	query_1	TRUE	7.48961e-05	8089	1487	629	0.422999	0.0777599	TF:M00446	TF	Factor: Spz1; motif: DNNGGRGGGWWNNNN	22715	3292	1.18784
771	query_1	TRUE	7.57921e-05	810	1487	95	0.063887	0.117284	TF:M01972_1	TF	Factor: EGR-1; motif: TGCGTGGGCGK; match class: 1	22715	821	1.7916
772	query_1	TRUE	8.35994e-05	2711	1487	247	0.166106	0.0911103	TF:M02924_1	TF	Factor: TCFAP2B; motif: NTWGCCKSMGGCRNN; match class: 1	22715	3579	1.39178
773	query_1	TRUE	9.59201e-05	4081	1487	348	0.234028	0.0852732	TF:M01113_1	TF	Factor: CACD; motif: CCACRCCC; match class: 1	22715	347	1.30261
774	query_1	TRUE	0.000145292	9491	1487	721	0.484869	0.0759667	TF:M01770	TF	Factor: XBP-1; motif: WNNGMCACGTC	22715	3746	1.16045
775	query_1	TRUE	0.000148674	5286	1487	433	0.29119	0.0819145	TF:M00927	TF	Factor: AP-4; motif: RNCAGCTGC	22715	128	1.2513
776	query_1	TRUE	0.000157989	14976	1487	1074	0.72226	0.0717147	TF:M04624	TF	Factor: Pax-4; motif: DTTTTCCACCN	22715	2620	1.09549
777	query_1	TRUE	0.000165426	3662	1487	316	0.212508	0.0862916	TF:M04627	TF	Factor: Rfx1; motif: GTTGCYNNGGARMS	22715	2882	1.31817
778	query_1	TRUE	0.00016973	13420	1487	976	0.656355	0.0727273	TF:M03818	TF	Factor: egr-3; motif: GTGGGY	22715	854	1.11096
779	query_1	TRUE	0.000180701	4745	1487	394	0.264963	0.0830348	TF:M02820_1	TF	Factor: Tcfap2b; motif: NYGCCYNARGGCAN; match class: 1	22715	3577	1.26842
780	query_1	TRUE	0.000209356	6966	1487	549	0.3692	0.0788114	TF:M03852	TF	Factor: SREBP-2; motif: NTCACCYNNNN	22715	3308	1.2039
781	query_1	TRUE	0.000220497	5958	1487	479	0.322125	0.0803961	TF:M00712	TF	Factor: myogenin; motif: RGCAGSTG	22715	2214	1.22811
782	query_1	TRUE	0.000227445	3469	1487	301	0.202421	0.0867685	TF:M00444_1	TF	Factor: VDR; motif: GGGKNARNRRGGWSA; match class: 1	22715	3731	1.32545
783	query_1	TRUE	0.000231432	2204	1487	206	0.138534	0.0934664	TF:M00322_1	TF	Factor: c-Myc:Max; motif: GCCAYGYGSN; match class: 1	22715	2181	1.42777
784	query_1	TRUE	0.000235016	5618	1487	455	0.305985	0.0809897	TF:M00327_1	TF	Factor: Pax-3; motif: NNNNNNCGTCACGSTYNNNNN; match class: 1	22715	2613	1.23718
785	query_1	TRUE	0.000238074	16691	1487	1178	0.792199	0.070577	TF:M02027	TF	Factor: PARP; motif: TTTCYN	22715	2604	1.07811
786	query_1	TRUE	0.000240586	4869	1487	402	0.270343	0.0825632	TF:M00114	TF	Factor: Tax/CREB; motif: GGGGGTTGACGYANA	22715	3458	1.26121
787	query_1	TRUE	0.000244237	5378	1487	438	0.294553	0.0814429	TF:M08874	TF	Factor: E2F1; motif: NNNNNGCGSSAAAN	22715	738	1.2441
788	query_1	TRUE	0.000253062	4201	1487	354	0.238063	0.0842657	TF:M08905	TF	Factor: TIEG1; motif: GGSGGKGNNN	22715	3656	1.28722
789	query_1	TRUE	0.00025457	11097	1487	825	0.554808	0.0743444	TF:M00646	TF	Factor: LF-A1; motif: GGGSTCWR	22715	1882	1.13566
790	query_1	TRUE	0.000263646	1847	1487	178	0.119704	0.0963725	TF:M03574	TF	Factor: GCMa; motif: CCCGCAT	22715	1314	1.47216
791	query_1	TRUE	0.000264578	5169	1487	423	0.284465	0.081834	TF:M09698	TF	Factor: MyoD; motif: SCAGCTGYYNCNNNC	22715	2198	1.25007
792	query_1	TRUE	0.000265652	2195	1487	205	0.137861	0.0933941	TF:M01273	TF	Factor: SP4; motif: SCCCCGCCCCS	22715	3256	1.42666
793	query_1	TRUE	0.000280108	434	1487	59	0.0396772	0.135945	TF:M07617_1	TF	Factor: Sp4; motif: SCCCCKCCCCCSN; match class: 1	22715	3255	2.07665
794	query_1	TRUE	0.00030046	1117	1487	119	0.0800269	0.106535	TF:M00246_1	TF	Factor: Egr-2; motif: NTGCGTRGGCGK; match class: 1	22715	839	1.6274
795	query_1	TRUE	0.000317038	6942	1487	546	0.367182	0.0786517	TF:M10354	TF	Factor: REST; motif: KTCAGCACCAYGGACAGCKCCN	22715	2856	1.20146
796	query_1	TRUE	0.000337464	2215	1487	206	0.138534	0.0930023	TF:M01587	TF	Factor: FPM315; motif: SRGGGAGGAGGN	22715	1196	1.42068
797	query_1	TRUE	0.000387286	2193	1487	204	0.137189	0.0930233	TF:M05665_1	TF	Factor: Sp3; motif: AGGGCGG; match class: 1	22715	3245	1.421
798	query_1	TRUE	0.000387286	2193	1487	204	0.137189	0.0930233	TF:M05301_1	TF	Factor: CPBP; motif: NGGGCGG; match class: 1	22715	541	1.421
799	query_1	TRUE	0.000387286	2193	1487	204	0.137189	0.0930233	TF:M05391_1	TF	Factor: LKLF; motif: NGGGCGG; match class: 1	22715	1917	1.421
800	query_1	TRUE	0.000387286	2193	1487	204	0.137189	0.0930233	TF:M05455_1	TF	Factor: SP6; motif: WGGGCGG; match class: 1	22715	3265	1.421
801	query_1	TRUE	0.00040343	1075	1487	115	0.0773369	0.106977	TF:M01100_1	TF	Factor: LRF; motif: GGGGKYNNB; match class: 1	22715	1927	1.63415
802	query_1	TRUE	0.000415294	1681	1487	164	0.110289	0.097561	TF:M02786_1	TF	Factor: Plagl1; motif: NNNGGGGSSCCCCNNN; match class: 1	22715	2713	1.49031
803	query_1	TRUE	0.000443254	1469	1487	147	0.0988568	0.100068	TF:M12438_1	TF	Factor: Wt1; motif: NNCCTCCCCCACNN; match class: 1	22715	3737	1.52861
804	query_1	TRUE	0.000487376	4394	1487	366	0.246133	0.0832954	TF:M00918	TF	Factor: E2F; motif: TTTSGCGSG	22715	776	1.2724
805	query_1	TRUE	0.000494169	3144	1487	275	0.184936	0.0874682	TF:M00008_1	TF	Factor: Sp1; motif: GGGGCGGGGT; match class: 1	22715	3223	1.33614
806	query_1	TRUE	0.00050236	1826	1487	175	0.117687	0.0958379	TF:M01175_1	TF	Factor: CKROX; motif: SCCCTCCCC; match class: 1	22715	477	1.46399
807	query_1	TRUE	0.000542996	8009	1487	617	0.414929	0.0770383	TF:M02018	TF	Factor: HTF4; motif: CASCTGB	22715	1682	1.17682
808	query_1	TRUE	0.000542996	8009	1487	617	0.414929	0.0770383	TF:M03831	TF	Factor: MRF4; motif: CASCTGC	22715	2114	1.17682
809	query_1	TRUE	0.000582253	13579	1487	982	0.66039	0.0723175	TF:M01266_1	TF	Factor: Elf-1; motif: AGGAAG; match class: 1	22715	889	1.1047
810	query_1	TRUE	0.000582253	13579	1487	982	0.66039	0.0723175	TF:M02031_1	TF	Factor: PU.1; motif: AGGAAG; match class: 1	22715	3281	1.1047
811	query_1	TRUE	0.000683717	1796	1487	172	0.115669	0.0957684	TF:M08819_1	TF	Factor: LKLF; motif: CNCCACCCS; match class: 1	22715	1921	1.46293
812	query_1	TRUE	0.000749724	3746	1487	318	0.213853	0.0848905	TF:M00976	TF	Factor: AhR,; motif: NRCGTGNGN	22715	10	1.29676
813	query_1	TRUE	0.000750623	4889	1487	400	0.268998	0.0818163	TF:M02881	TF	Factor: MAX; motif: NNGNCACGCGACNN	22715	2014	1.2498
814	query_1	TRUE	0.000848079	3944	1487	332	0.223268	0.0841785	TF:M00257_1	TF	Factor: RREB-1; motif: CCCCAAACMMCCCC; match class: 1	22715	2935	1.28589
815	query_1	TRUE	0.000853809	8998	1487	682	0.458642	0.0757946	TF:M00444	TF	Factor: VDR; motif: GGGKNARNRRGGWSA	22715	3730	1.15782
816	query_1	TRUE	0.000976518	4844	1487	396	0.266308	0.0817506	TF:M10348	TF	Factor: Prdm16; motif: YCCCAGGGRN	22715	2796	1.2488
817	query_1	TRUE	0.000996562	1832	1487	174	0.117014	0.0949782	TF:M06457	TF	Factor: ZN451; motif: CKGGGGGG	22715	4150	1.45086
818	query_1	TRUE	0.00102042	8130	1487	623	0.418964	0.0766298	TF:M09692	TF	Factor: GKLF; motif: WGGGYGKGGCCN	22715	1344	1.17058
819	query_1	TRUE	0.00112668	7384	1487	572	0.384667	0.0774648	TF:M03846	TF	Factor: SMAD5; motif: GSGGCAGM	22715	3076	1.18333
820	query_1	TRUE	0.00124226	4784	1487	391	0.262946	0.0817308	TF:M02925	TF	Factor: TCFAP2C; motif: NNGCCCNAGGGCWN	22715	3582	1.2485
821	query_1	TRUE	0.00126924	4280	1487	355	0.238736	0.0829439	TF:M10363	TF	Factor: DRRS; motif: GNNGGGWGGG	22715	710	1.26703
822	query_1	TRUE	0.00135647	3783	1487	319	0.214526	0.0843246	TF:M07477	TF	Factor: E47; motif: RCAGGTGY	22715	790	1.28812
823	query_1	TRUE	0.00181352	1022	1487	108	0.0726295	0.105675	TF:M03814_1	TF	Factor: BTEB2; motif: GNAGGGGGNGGGSSNN; match class: 1	22715	331	1.61426
824	query_1	TRUE	0.00192538	2255	1487	205	0.137861	0.0909091	TF:M00749_1	TF	Factor: SREBP-1; motif: CACSCCA; match class: 1	22715	3303	1.3887
825	query_1	TRUE	0.00198694	6494	1487	509	0.3423	0.07838	TF:M09705	TF	Factor: REST; motif: YCAGCACCATGGACAGCNCCC	22715	2854	1.19731
826	query_1	TRUE	0.00204474	1596	1487	154	0.103564	0.0964912	TF:M05541_1	TF	Factor: Zfp536; motif: NCGGAKG; match class: 1	22715	3969	1.47397
827	query_1	TRUE	0.00224363	7141	1487	553	0.37189	0.0774401	TF:M01588	TF	Factor: GKLF; motif: GCCMCRCCCNNN	22715	1342	1.18295
828	query_1	TRUE	0.00258919	2357	1487	212	0.142569	0.0899448	TF:M10210	TF	Factor: E2F-3; motif: GGGCGGGARN	22715	750	1.37397
829	query_1	TRUE	0.0026018	11423	1487	838	0.563551	0.0733608	TF:M00360	TF	Factor: Pax-3; motif: TCGTCACRCTTHM	22715	2610	1.12064
830	query_1	TRUE	0.00295225	2897	1487	252	0.169469	0.0869865	TF:M07297	TF	Factor: MAZ; motif: CCCTCCCYCYN	22715	2022	1.32878
831	query_1	TRUE	0.00338515	1648	1487	157	0.105582	0.095267	TF:M01778	TF	Factor: PLAG1; motif: GRGGCNNHNNNRRGGG	22715	2706	1.45527
832	query_1	TRUE	0.0034376	533	1487	65	0.0437122	0.121951	TF:M07477_1	TF	Factor: E47; motif: RCAGGTGY; match class: 1	22715	791	1.86289
833	query_1	TRUE	0.00349387	1959	1487	181	0.121722	0.0923941	TF:M01177_1	TF	Factor: SREBP-2; motif: NNGYCACNNSMN; match class: 1	22715	3307	1.41139
834	query_1	TRUE	0.00355761	5072	1487	408	0.274378	0.0804416	TF:M07475	TF	Factor: Tbx5; motif: SNAGGTGTGRNGGSS	22715	3514	1.2288
835	query_1	TRUE	0.00372407	798	1487	88	0.0591796	0.110276	TF:M00243_1	TF	Factor: Egr-1; motif: WTGCGTGGGCGK; match class: 1	22715	819	1.68454
836	query_1	TRUE	0.00376045	3164	1487	271	0.182246	0.0856511	TF:M00139	TF	Factor: AhR; motif: CCYCNRRSTNGCGTGASA	22715	12	1.30838
837	query_1	TRUE	0.00451788	1541	1487	148	0.0995293	0.0960415	TF:M00245_1	TF	Factor: Egr-3; motif: NTGCGTGGGCGK; match class: 1	22715	851	1.4671
838	query_1	TRUE	0.00509697	4706	1487	381	0.256221	0.0809605	TF:M09681	TF	Factor: ctcf; motif: YGGCCASYAGGGGGCGCYNN	22715	614	1.23673
839	query_1	TRUE	0.00534381	1218	1487	122	0.0820444	0.100164	TF:M01973_1	TF	Factor: PLAG1; motif: CCCCCKWNNNGGSCCC; match class: 1	22715	2709	1.53008
840	query_1	TRUE	0.00553782	1083	1487	111	0.0746469	0.102493	TF:M10412_1	TF	Factor: ZNF151; motif: GGSGGNGGGGGAGGGGMGG; match class: 1	22715	2095	1.56566
841	query_1	TRUE	0.00554341	6459	1487	503	0.338265	0.0778758	TF:M00221	TF	Factor: SREBP-1; motif: KATCACCCCAC	22715	3298	1.18961
842	query_1	TRUE	0.00569804	2224	1487	200	0.134499	0.0899281	TF:M02018_1	TF	Factor: HTF4; motif: CASCTGB; match class: 1	22715	1683	1.37372
843	query_1	TRUE	0.00569804	2224	1487	200	0.134499	0.0899281	TF:M03831_1	TF	Factor: MRF4; motif: CASCTGC; match class: 1	22715	2115	1.37372
844	query_1	TRUE	0.00586095	5238	1487	418	0.281103	0.0798015	TF:M01820	TF	Factor: CREM; motif: TGACGTCASYN	22715	586	1.21902
845	query_1	TRUE	0.00619172	216	1487	34	0.0228648	0.157407	TF:M03565_1	TF	Factor: slug; motif: KCACCTGN; match class: 1	22715	3043	2.40451
846	query_1	TRUE	0.00742013	7557	1487	577	0.38803	0.0763531	TF:M00024	TF	Factor: E2F-1; motif: TWSGCGCGAAAAYKR	22715	768	1.16635
847	query_1	TRUE	0.00815387	2772	1487	240	0.161399	0.0865801	TF:M10280	TF	Factor: BTEB2; motif: NGGGSWGGGNGGGGC	22715	328	1.32257
848	query_1	TRUE	0.00915042	6166	1487	481	0.32347	0.0780084	TF:M07290	TF	Factor: GLI; motif: NGACCMCCCAN	22715	1360	1.19164
849	query_1	TRUE	0.00915303	16613	1487	1162	0.781439	0.0699452	TF:M03848	TF	Factor: Sox-18; motif: CAAWGBB	22715	3136	1.06846
850	query_1	TRUE	0.00954231	6502	1487	504	0.338937	0.0775146	TF:M00665	TF	Factor: Sp3; motif: ASMCTTGGGSRGGG	22715	3246	1.18409
851	query_1	TRUE	0.0113109	3166	1487	268	0.180229	0.0846494	TF:M00778	TF	Factor: AhR; motif: NTNGCGTGNNN	22715	14	1.29308
852	query_1	TRUE	0.0136665	325	1487	44	0.0295898	0.135385	TF:M01587_1	TF	Factor: FPM315; motif: SRGGGAGGAGGN; match class: 1	22715	1197	2.0681
853	query_1	TRUE	0.0145004	8454	1487	635	0.427034	0.0751124	TF:M00115	TF	Factor: Tax/CREB; motif: RTGACGCATAYCCCC	22715	3460	1.1474
854	query_1	TRUE	0.0150731	4757	1487	381	0.256221	0.0800925	TF:M00919	TF	Factor: E2F; motif: NCSCGCSAAAN	22715	778	1.22347
855	query_1	TRUE	0.0167811	8284	1487	623	0.418964	0.0752052	TF:M00072	TF	Factor: CP2; motif: GCHCDAMCCAG	22715	532	1.14881
856	query_1	TRUE	0.0180596	3892	1487	319	0.214526	0.081963	TF:M02773	TF	Factor: Klf7; motif: NNNRCCMCGCCCNNNN	22715	1840	1.25204
857	query_1	TRUE	0.0180744	4046	1487	330	0.221923	0.081562	TF:M07387	TF	Factor: LRF; motif: NGKGGGTSNCN	22715	1928	1.24592
858	query_1	TRUE	0.0198019	6556	1487	505	0.33961	0.0770287	TF:M07300	TF	Factor: NF-1C; motif: TTGGCNN	22715	2270	1.17667
859	query_1	TRUE	0.0210083	5001	1487	397	0.26698	0.0793841	TF:M00939	TF	Factor: E2F; motif: TTTSGCGSG	22715	780	1.21265
860	query_1	TRUE	0.0228425	2258	1487	199	0.133826	0.0881311	TF:M03565	TF	Factor: slug; motif: KCACCTGN	22715	3042	1.34627
861	query_1	TRUE	0.0233069	2232	1487	197	0.132482	0.0882616	TF:M08835	TF	Factor: ZNF515; motif: WNSCCCCCWGCNG	22715	4170	1.34826
862	query_1	TRUE	0.0265264	11623	1487	842	0.566241	0.0724426	TF:M01227	TF	Factor: MafB; motif: GNTGAC	22715	1962	1.10661
863	query_1	TRUE	0.0270965	911	1487	94	0.0632145	0.103183	TF:M10334	TF	Factor: Pax-5; motif: NNRNKCAGYSRAGCGTGAC	22715	2626	1.5762
864	query_1	TRUE	0.0282903	1273	1487	123	0.0827169	0.0966222	TF:M00706_1	TF	Factor: TFII-I; motif: RGAGGKAGG; match class: 1	22715	3643	1.47597
865	query_1	TRUE	0.0286649	4689	1487	374	0.251513	0.0797611	TF:M00646_1	TF	Factor: LF-A1; motif: GGGSTCWR; match class: 1	22715	1883	1.21841
866	query_1	TRUE	0.0286723	4874	1487	387	0.260256	0.0794009	TF:M00973	TF	Factor: E2A; motif: CACCTGNY	22715	722	1.21291
867	query_1	TRUE	0.0341057	3060	1487	257	0.172831	0.0839869	TF:M01783_1	TF	Factor: SP2; motif: GGGCGGGAC; match class: 1	22715	3239	1.28296
868	query_1	TRUE	0.0358719	1407	1487	133	0.0894418	0.0945274	TF:M00221_1	TF	Factor: SREBP-1; motif: KATCACCCCAC; match class: 1	22715	3299	1.44397
869	query_1	TRUE	0.0359304	5157	1487	406	0.273033	0.0787279	TF:M08885	TF	Factor: HAIRYLIKE; motif: NNNNCANGTG	22715	1416	1.20263
870	query_1	TRUE	0.0359605	3131	1487	262	0.176194	0.0836793	TF:M10279_1	TF	Factor: GKLF; motif: NNNRNWGGGTGKGGC; match class: 1	22715	1347	1.27826
871	query_1	TRUE	0.0392766	4591	1487	366	0.246133	0.0797212	TF:M01299	TF	Factor: MECP2; motif: CCGGNNTTWA	22715	2030	1.2178
872	query_1	TRUE	0.0427633	983	1487	99	0.066577	0.100712	TF:M07043	TF	Factor: HIF-1alpha; motif: NNACGTGNN	22715	1474	1.53845
873	query_1	TRUE	0.0454433	6180	1487	476	0.320108	0.0770227	TF:M00450_1	TF	Factor: Zic3; motif: NGGGKGGTC; match class: 1	22715	4127	1.17658
874	query_1	TRUE	0.0464414	2297	1487	200	0.134499	0.0870701	TF:M01714	TF	Factor: KLF15; motif: GAGNNGGGGNGTDG	22715	1828	1.33006
875	query_1	TRUE	0.0472461	15769	1487	1104	0.742434	0.0700108	TF:M03580	TF	Factor: Smad2; motif: AGACAN	22715	3052	1.06947
876	query_1	TRUE	0.0495239	14704	1487	1037	0.697377	0.070525	TF:M02895	TF	Factor: RXR-ALPHA; motif: KCNCRWAGKTYRNNNN	22715	2950	1.07732
877	query_1	TRUE	0.00241457	142	1487	24	0.0161399	0.169014	WP:WP553	WP	Calcium regulation in cardiac cells	22715	155	2.58181
878	query_1	TRUE	0.00348732	32	1487	10	0.00672495	0.3125	WP:WP570	WP	Monoamine GPCRs	22715	193	4.77366
879	query_1	TRUE	0.00613571	87	1487	17	0.0114324	0.195402	WP:WP232	WP	G protein signaling pathways	22715	4	2.98491

## Sheet: Astro
Column1	query	significant	p_value	term_size	query_size	intersection_size	precision	recall	term_id	source	term_name	effective_domain_size	source_order	foldenrichment
1	query_1	TRUE	0.0290379	1065	1024	73	0.0712891	0.0685446	CORUM:0000000	CORUM	CORUM root	22715	1	1.5205
2	query_1	TRUE	2.04024e-12	15730	1024	822	0.802734	0.0522568	GO:0009987	GO:BP	cellular process	22715	4275	1.15919
3	query_1	TRUE	2.6726e-12	9302	1024	545	0.532227	0.0585896	GO:0044238	GO:BP	primary metabolic process	22715	12697	1.29967
4	query_1	TRUE	3.05318e-12	10335	1024	592	0.578125	0.0572811	GO:0008152	GO:BP	metabolic process	22715	3533	1.27064
5	query_1	TRUE	3.38046e-12	9943	1024	574	0.560547	0.0577291	GO:0071704	GO:BP	organic substance metabolic process	22715	19701	1.28058
6	query_1	TRUE	3.54145e-12	5454	1024	358	0.349609	0.0656399	GO:0048856	GO:BP	anatomical structure development	22715	15160	1.45606
7	query_1	TRUE	1.11735e-11	4948	1024	330	0.322266	0.0666936	GO:0007275	GO:BP	multicellular organism development	22715	3168	1.47944
8	query_1	TRUE	2.05679e-11	3099	1024	230	0.224609	0.0742175	GO:0023051	GO:BP	regulation of signaling	22715	7653	1.64634
9	query_1	TRUE	2.59352e-11	9419	1024	546	0.533203	0.0579679	GO:0044237	GO:BP	cellular metabolic process	22715	12696	1.28588
10	query_1	TRUE	2.84212e-11	3090	1024	229	0.223633	0.07411	GO:0010646	GO:BP	regulation of cell communication	22715	4793	1.64395
11	query_1	TRUE	3.79756e-11	5935	1024	378	0.369141	0.06369	GO:0032502	GO:BP	developmental process	22715	8814	1.41281
12	query_1	TRUE	1.93024e-10	8795	1024	513	0.500977	0.0583286	GO:0006807	GO:BP	nitrogen compound metabolic process	22715	2765	1.29388
13	query_1	TRUE	5.92268e-10	2692	1024	202	0.197266	0.0750371	GO:0009966	GO:BP	regulation of signal transduction	22715	4268	1.66452
14	query_1	TRUE	1.95544e-09	4645	1024	305	0.297852	0.065662	GO:0048731	GO:BP	system development	22715	15045	1.45656
15	query_1	TRUE	6.79742e-09	2600	1024	193	0.188477	0.0742308	GO:0009653	GO:BP	anatomical structure morphogenesis	22715	4023	1.64663
16	query_1	TRUE	9.49656e-09	4068	1024	272	0.265625	0.0668633	GO:0048869	GO:BP	cellular developmental process	22715	15172	1.4832
17	query_1	TRUE	9.70481e-09	2310	1024	176	0.171875	0.0761905	GO:0007399	GO:BP	nervous system development	22715	3278	1.6901
18	query_1	TRUE	1.30595e-08	5324	1024	336	0.328125	0.0631104	GO:0048522	GO:BP	positive regulation of cellular process	22715	14858	1.39995
19	query_1	TRUE	1.53296e-08	2375	1024	179	0.174805	0.0753684	GO:0035556	GO:BP	intracellular signal transduction	22715	10475	1.67187
20	query_1	TRUE	2.34596e-08	1699	1024	139	0.135742	0.0818128	GO:0022008	GO:BP	neurogenesis	22715	7550	1.81482
21	query_1	TRUE	4.02391e-08	4005	1024	266	0.259766	0.066417	GO:0030154	GO:BP	cell differentiation	22715	7722	1.4733
22	query_1	TRUE	1.79569e-07	8555	1024	487	0.475586	0.0569258	GO:0043170	GO:BP	macromolecule metabolic process	22715	12196	1.26276
23	query_1	TRUE	1.80339e-07	5833	1024	356	0.347656	0.0610321	GO:0048518	GO:BP	positive regulation of biological process	22715	14854	1.35385
24	query_1	TRUE	1.92099e-07	3549	1024	239	0.233398	0.0673429	GO:0048583	GO:BP	regulation of response to stimulus	22715	14909	1.49384
25	query_1	TRUE	2.41206e-07	5765	1024	352	0.34375	0.0610581	GO:0051179	GO:BP	localization	22715	15663	1.35443
26	query_1	TRUE	5.77989e-07	1967	1024	150	0.146484	0.0762583	GO:0006928	GO:BP	movement of cell or subcellular component	22715	2868	1.69161
27	query_1	TRUE	9.18548e-07	1094	1024	97	0.0947266	0.0886654	GO:0072359	GO:BP	circulatory system development	22715	20235	1.96683
28	query_1	TRUE	2.00197e-06	2591	1024	183	0.178711	0.0706291	GO:0006793	GO:BP	phosphorus metabolic process	22715	2751	1.56674
29	query_1	TRUE	2.47017e-06	4650	1024	291	0.28418	0.0625806	GO:0048523	GO:BP	negative regulation of cellular process	22715	14859	1.3882
30	query_1	TRUE	3.29391e-06	2498	1024	177	0.172852	0.0708567	GO:0007166	GO:BP	cell surface receptor signaling pathway	22715	3068	1.57179
31	query_1	TRUE	3.52638e-06	1568	1024	124	0.121094	0.0790816	GO:0048699	GO:BP	generation of neurons	22715	15013	1.75424
32	query_1	TRUE	3.64921e-06	2574	1024	181	0.176758	0.0703186	GO:0006796	GO:BP	phosphate-containing compound metabolic process	22715	2754	1.55985
33	query_1	TRUE	4.14579e-06	2146	1024	157	0.15332	0.0731594	GO:0048468	GO:BP	cell development	22715	14819	1.62287
34	query_1	TRUE	5.23116e-06	5520	1024	333	0.325195	0.0603261	GO:0016043	GO:BP	cellular component organization	22715	5650	1.33819
35	query_1	TRUE	5.52805e-06	5887	1024	351	0.342773	0.0596229	GO:1901564	GO:BP	organonitrogen compound metabolic process	22715	24856	1.32259
36	query_1	TRUE	8.29402e-06	1762	1024	134	0.130859	0.0760499	GO:0040011	GO:BP	locomotion	22715	11470	1.68699
37	query_1	TRUE	8.77767e-06	1422	1024	114	0.111328	0.0801688	GO:0016477	GO:BP	cell migration	22715	5822	1.77835
38	query_1	TRUE	1.21502e-05	5097	1024	310	0.302734	0.0608201	GO:0048519	GO:BP	negative regulation of biological process	22715	14855	1.34915
39	query_1	TRUE	1.4239e-05	1587	1024	123	0.120117	0.0775047	GO:0051674	GO:BP	localization of cell	22715	16045	1.71926
40	query_1	TRUE	1.4239e-05	1587	1024	123	0.120117	0.0775047	GO:0048870	GO:BP	cell motility	22715	15173	1.71926
41	query_1	TRUE	1.47017e-05	5690	1024	339	0.331055	0.0595782	GO:0071840	GO:BP	cellular component organization or biogenesis	22715	19777	1.3216
42	query_1	TRUE	1.59591e-05	1420	1024	113	0.110352	0.0795775	GO:0030182	GO:BP	neuron differentiation	22715	7736	1.76524
43	query_1	TRUE	1.99085e-05	6092	1024	358	0.349609	0.0587656	GO:0019222	GO:BP	regulation of metabolic process	22715	6480	1.30357
44	query_1	TRUE	2.49872e-05	3484	1024	226	0.220703	0.064868	GO:0048513	GO:BP	animal organ development	22715	14849	1.43894
45	query_1	TRUE	2.59343e-05	3106	1024	206	0.201172	0.0663232	GO:0031325	GO:BP	positive regulation of cellular metabolic process	22715	8266	1.47122
46	query_1	TRUE	2.72205e-05	590	1024	60	0.0585938	0.101695	GO:0007423	GO:BP	sensory organ development	22715	3299	2.25586
47	query_1	TRUE	2.72559e-05	1299	1024	105	0.102539	0.0808314	GO:0010648	GO:BP	negative regulation of cell communication	22715	4795	1.79305
48	query_1	TRUE	2.95964e-05	1301	1024	105	0.102539	0.0807071	GO:0023057	GO:BP	negative regulation of signaling	22715	7659	1.7903
49	query_1	TRUE	3.72654e-05	5411	1024	323	0.31543	0.0596932	GO:0031323	GO:BP	regulation of cellular metabolic process	22715	8264	1.32415
50	query_1	TRUE	8.55601e-05	5290	1024	315	0.307617	0.0595463	GO:0044260	GO:BP	cellular macromolecule metabolic process	22715	12711	1.32089
51	query_1	TRUE	9.56532e-05	2391	1024	165	0.161133	0.0690088	GO:0050793	GO:BP	regulation of developmental process	22715	15339	1.5308
52	query_1	TRUE	0.000124205	173	1024	27	0.0263672	0.156069	GO:0061351	GO:BP	neural precursor cell proliferation	22715	18095	3.46203
53	query_1	TRUE	0.00014793	2628	1024	177	0.172852	0.0673516	GO:0051239	GO:BP	regulation of multicellular organismal process	22715	15712	1.49403
54	query_1	TRUE	0.000151485	3577	1024	227	0.22168	0.063461	GO:0009893	GO:BP	positive regulation of metabolic process	22715	4215	1.40773
55	query_1	TRUE	0.000213611	1523	1024	115	0.112305	0.0755089	GO:0048585	GO:BP	negative regulation of response to stimulus	22715	14911	1.67498
56	query_1	TRUE	0.000276022	1635	1024	121	0.118164	0.0740061	GO:0010647	GO:BP	positive regulation of cell communication	22715	4794	1.64165
57	query_1	TRUE	0.000299427	105	1024	20	0.0195312	0.190476	GO:2000177	GO:BP	regulation of neural precursor cell proliferation	22715	29407	4.22526
58	query_1	TRUE	0.000314939	5234	1024	309	0.301758	0.0590371	GO:0080090	GO:BP	regulation of primary metabolic process	22715	20875	1.3096
59	query_1	TRUE	0.000338031	1641	1024	121	0.118164	0.0737355	GO:0023056	GO:BP	positive regulation of signaling	22715	7658	1.63565
60	query_1	TRUE	0.000345617	5057	1024	300	0.292969	0.0593237	GO:0019538	GO:BP	protein metabolic process	22715	6775	1.31596
61	query_1	TRUE	0.000379179	773	1024	69	0.0673828	0.0892626	GO:0060322	GO:BP	head development	22715	17112	1.98008
62	query_1	TRUE	0.000608256	1025	1024	84	0.0820312	0.0819512	GO:0000902	GO:BP	cell morphogenesis	22715	306	1.81789
63	query_1	TRUE	0.000754662	724	1024	65	0.0634766	0.089779	GO:0007420	GO:BP	brain development	22715	3296	1.99153
64	query_1	TRUE	0.000797541	3533	1024	221	0.21582	0.0625531	GO:0043412	GO:BP	macromolecule modification	22715	12313	1.38759
65	query_1	TRUE	0.0008772	3363	1024	212	0.207031	0.063039	GO:0006464	GO:BP	cellular protein modification process	22715	2445	1.39837
66	query_1	TRUE	0.0008772	3363	1024	212	0.207031	0.063039	GO:0036211	GO:BP	protein modification process	22715	10948	1.39837
67	query_1	TRUE	0.00089562	1373	1024	104	0.101562	0.0757465	GO:2000026	GO:BP	regulation of multicellular organismal development	22715	29257	1.68026
68	query_1	TRUE	0.000962466	1427	1024	107	0.104492	0.0749825	GO:0009967	GO:BP	positive regulation of signal transduction	22715	4269	1.66331
69	query_1	TRUE	0.00100281	1171	1024	92	0.0898438	0.0785653	GO:0009968	GO:BP	negative regulation of signal transduction	22715	4270	1.74278
70	query_1	TRUE	0.00110321	2667	1024	175	0.170898	0.0656168	GO:0051641	GO:BP	cellular localization	22715	16015	1.45555
71	query_1	TRUE	0.00116953	1520	1024	112	0.109375	0.0736842	GO:0045595	GO:BP	regulation of cell differentiation	22715	13339	1.63451
72	query_1	TRUE	0.00131468	1077	1024	86	0.0839844	0.0798514	GO:0035295	GO:BP	tube development	22715	10299	1.77131
73	query_1	TRUE	0.00135355	349	1024	39	0.0380859	0.111748	GO:0019216	GO:BP	regulation of lipid metabolic process	22715	6474	2.47886
74	query_1	TRUE	0.00138523	1455	1024	108	0.105469	0.0742268	GO:0007267	GO:BP	cell-cell signaling	22715	3160	1.64654
75	query_1	TRUE	0.00151593	1336	1024	101	0.0986328	0.0755988	GO:0007155	GO:BP	cell adhesion	22715	3057	1.67698
76	query_1	TRUE	0.00155226	2813	1024	182	0.177734	0.0646996	GO:0065009	GO:BP	regulation of molecular function	22715	18630	1.43521
77	query_1	TRUE	0.00157245	723	1024	64	0.0625	0.0885201	GO:0001944	GO:BP	vasculature development	22715	671	1.96361
78	query_1	TRUE	0.00177393	1169	1024	91	0.0888672	0.0778443	GO:0048666	GO:BP	neuron development	22715	14981	1.72679
79	query_1	TRUE	0.00192616	2898	1024	186	0.181641	0.0641822	GO:0051173	GO:BP	positive regulation of nitrogen compound metabolic process	22715	15657	1.42373
80	query_1	TRUE	0.00192737	286	1024	34	0.0332031	0.118881	GO:0090596	GO:BP	sensory organ morphogenesis	22715	21527	2.63709
81	query_1	TRUE	0.00201399	971	1024	79	0.0771484	0.0813594	GO:0007417	GO:BP	central nervous system development	22715	3293	1.80476
82	query_1	TRUE	0.00209407	5070	1024	296	0.289062	0.0583826	GO:0051171	GO:BP	regulation of nitrogen compound metabolic process	22715	15655	1.29508
83	query_1	TRUE	0.00222406	118	1024	20	0.0195312	0.169492	GO:0021987	GO:BP	cerebral cortex development	22715	7529	3.75977
84	query_1	TRUE	0.00230869	1348	1024	101	0.0986328	0.0749258	GO:0022610	GO:BP	biological adhesion	22715	7608	1.66205
85	query_1	TRUE	0.00297908	1781	1024	125	0.12207	0.0701853	GO:0016310	GO:BP	phosphorylation	22715	5782	1.55689
86	query_1	TRUE	0.00302624	1638	1024	117	0.114258	0.0714286	GO:0044281	GO:BP	small molecule metabolic process	22715	12724	1.58447
87	query_1	TRUE	0.0031955	389	1024	41	0.0400391	0.105398	GO:0001654	GO:BP	eye development	22715	478	2.33801
88	query_1	TRUE	0.0033019	1341	1024	100	0.0976562	0.0745712	GO:0019220	GO:BP	regulation of phosphate metabolic process	22715	6478	1.65418
89	query_1	TRUE	0.00341696	1342	1024	100	0.0976562	0.0745156	GO:0051174	GO:BP	regulation of phosphorus metabolic process	22715	15658	1.65295
90	query_1	TRUE	0.00349867	692	1024	61	0.0595703	0.0881503	GO:0001568	GO:BP	blood vessel development	22715	463	1.9554
91	query_1	TRUE	0.00391239	392	1024	41	0.0400391	0.104592	GO:0150063	GO:BP	visual system development	22715	23268	2.32012
92	query_1	TRUE	0.00409263	510	1024	49	0.0478516	0.0960784	GO:0051960	GO:BP	regulation of nervous system development	22715	16236	2.13127
93	query_1	TRUE	0.00446915	1263	1024	95	0.0927734	0.0752177	GO:0006629	GO:BP	lipid metabolic process	22715	2603	1.66853
94	query_1	TRUE	0.00489291	3617	1024	221	0.21582	0.0611004	GO:0065008	GO:BP	regulation of biological quality	22715	18629	1.35537
95	query_1	TRUE	0.005061	590	1024	54	0.0527344	0.0915254	GO:0048667	GO:BP	cell morphogenesis involved in neuron differentiation	22715	14982	2.03027
96	query_1	TRUE	0.0054498	397	1024	41	0.0400391	0.103275	GO:0048880	GO:BP	sensory system development	22715	15182	2.2909
97	query_1	TRUE	0.00605778	5640	1024	321	0.313477	0.0569149	GO:0060255	GO:BP	regulation of macromolecule metabolic process	22715	17047	1.26252
98	query_1	TRUE	0.00705453	7403	1024	405	0.395508	0.0547076	GO:0051716	GO:BP	cellular response to stimulus	22715	16079	1.21356
99	query_1	TRUE	0.0070676	401	1024	41	0.0400391	0.102244	GO:0016055	GO:BP	Wnt signaling pathway	22715	5660	2.26805
100	query_1	TRUE	0.00761488	1868	1024	128	0.125	0.0685225	GO:0009888	GO:BP	tissue development	22715	4210	1.52001
101	query_1	TRUE	0.00803488	403	1024	41	0.0400391	0.101737	GO:0198738	GO:BP	cell-cell signaling by wnt	22715	23354	2.25679
102	query_1	TRUE	0.00863715	907	1024	73	0.0712891	0.0804851	GO:0051093	GO:BP	negative regulation of developmental process	22715	15585	1.78537
103	query_1	TRUE	0.00964907	860	1024	70	0.0683594	0.0813953	GO:0035239	GO:BP	tube morphogenesis	22715	10264	1.80556
104	query_1	TRUE	0.0101443	511	1024	48	0.046875	0.0939335	GO:1905114	GO:BP	cell surface receptor signaling pathway involved in cell-cell signaling	22715	28028	2.08369
105	query_1	TRUE	0.0101851	1114	1024	85	0.0830078	0.0763016	GO:0048646	GO:BP	anatomical structure formation involved in morphogenesis	22715	14961	1.69257
106	query_1	TRUE	0.0103893	683	1024	59	0.0576172	0.0863836	GO:0032990	GO:BP	cell part morphogenesis	22715	9186	1.91621
107	query_1	TRUE	0.010912	1519	1024	108	0.105469	0.0710994	GO:1902531	GO:BP	regulation of intracellular signal transduction	22715	25714	1.57717
108	query_1	TRUE	0.0119067	1504	1024	107	0.104492	0.0711436	GO:0006468	GO:BP	protein phosphorylation	22715	2448	1.57815
109	query_1	TRUE	0.0120703	166	1024	23	0.0224609	0.138554	GO:0048592	GO:BP	eye morphogenesis	22715	14916	3.0735
110	query_1	TRUE	0.0133399	1019	1024	79	0.0771484	0.077527	GO:0009887	GO:BP	animal organ morphogenesis	22715	4209	1.71975
111	query_1	TRUE	0.0146964	1351	1024	98	0.0957031	0.0725389	GO:0051094	GO:BP	positive regulation of developmental process	22715	15586	1.6091
112	query_1	TRUE	0.0147748	739	1024	62	0.0605469	0.0838972	GO:0000904	GO:BP	cell morphogenesis involved in differentiation	22715	308	1.86106
113	query_1	TRUE	0.0150489	5653	1024	319	0.311523	0.0564302	GO:0034641	GO:BP	cellular nitrogen compound metabolic process	22715	10007	1.25177
114	query_1	TRUE	0.0166461	400	1024	40	0.0390625	0.1	GO:0030900	GO:BP	forebrain development	22715	8052	2.21826
115	query_1	TRUE	0.0173182	662	1024	57	0.0556641	0.0861027	GO:0045596	GO:BP	negative regulation of cell differentiation	22715	13340	1.90998
116	query_1	TRUE	0.018552	1993	1024	133	0.129883	0.0667336	GO:0048584	GO:BP	positive regulation of response to stimulus	22715	14910	1.48033
117	query_1	TRUE	0.0185992	977	1024	76	0.0742188	0.0777892	GO:0040007	GO:BP	growth	22715	11466	1.72557
118	query_1	TRUE	0.021537	5325	1024	302	0.294922	0.0567136	GO:1901360	GO:BP	organic cyclic compound metabolic process	22715	24668	1.25806
119	query_1	TRUE	0.0235538	10693	1024	553	0.540039	0.0517161	GO:0050794	GO:BP	regulation of cellular process	22715	15340	1.1472
120	query_1	TRUE	0.0266371	769	1024	63	0.0615234	0.0819246	GO:0032989	GO:BP	cellular component morphogenesis	22715	9185	1.8173
121	query_1	TRUE	0.0275276	640	1024	55	0.0537109	0.0859375	GO:0048812	GO:BP	neuron projection morphogenesis	22715	15117	1.90632
122	query_1	TRUE	0.0307182	267	1024	30	0.0292969	0.11236	GO:0021537	GO:BP	telencephalon development	22715	7084	2.49243
123	query_1	TRUE	0.0325836	2015	1024	133	0.129883	0.066005	GO:0051649	GO:BP	establishment of localization in cell	22715	16023	1.46416
124	query_1	TRUE	0.0329771	64	1024	13	0.0126953	0.203125	GO:2000179	GO:BP	positive regulation of neural precursor cell proliferation	22715	29409	4.50584
125	query_1	TRUE	0.0335878	925	1024	72	0.0703125	0.0778378	GO:1902533	GO:BP	positive regulation of intracellular signal transduction	22715	25716	1.72665
126	query_1	TRUE	0.0364865	1256	1024	91	0.0888672	0.0724522	GO:0071495	GO:BP	cellular response to endogenous stimulus	22715	19534	1.60718
127	query_1	TRUE	0.0364895	1908	1024	127	0.124023	0.0665618	GO:1901575	GO:BP	organic substance catabolic process	22715	24866	1.47652
128	query_1	TRUE	0.0416389	5119	1024	290	0.283203	0.0566517	GO:0006725	GO:BP	cellular aromatic compound metabolic process	22715	2694	1.25668
129	query_1	TRUE	0.0465079	1460	1024	102	0.0996094	0.069863	GO:0120036	GO:BP	plasma membrane bounded cell projection organization	22715	22797	1.54974
130	query_1	TRUE	0.0479417	604	1024	52	0.0507812	0.0860927	GO:0048514	GO:BP	blood vessel morphogenesis	22715	14850	1.90976
131	query_1	TRUE	1.8112e-21	12911	1024	736	0.71875	0.0570057	GO:0005622	GO:CC	intracellular anatomical structure	22715	283	1.26453
132	query_1	TRUE	4.72566e-20	10352	1024	620	0.605469	0.0598918	GO:0005737	GO:CC	cytoplasm	22715	384	1.32856
133	query_1	TRUE	1.11321e-16	11812	1024	672	0.65625	0.0568913	GO:0043226	GO:CC	organelle	22715	2123	1.262
134	query_1	TRUE	4.29426e-16	11521	1024	657	0.641602	0.0570263	GO:0043229	GO:CC	intracellular organelle	22715	2126	1.26499
135	query_1	TRUE	1.09577e-14	10502	1024	606	0.591797	0.0577033	GO:0043231	GO:CC	intracellular membrane-bounded organelle	22715	2128	1.28001
136	query_1	TRUE	2.79321e-14	10897	1024	622	0.607422	0.0570799	GO:0043227	GO:CC	membrane-bounded organelle	22715	2124	1.26618
137	query_1	TRUE	3.89833e-11	17201	1024	871	0.850586	0.0506366	GO:0110165	GO:CC	cellular anatomical entity	22715	3854	1.12325
138	query_1	TRUE	1.38708e-09	6589	1024	399	0.389648	0.0605555	GO:0005634	GO:CC	nucleus	22715	294	1.34328
139	query_1	TRUE	5.01943e-06	3698	1024	236	0.230469	0.0638183	GO:0005829	GO:CC	cytosol	22715	469	1.41566
140	query_1	TRUE	2.71472e-05	2003	1024	142	0.138672	0.0708937	GO:0030054	GO:CC	cell junction	22715	1025	1.57261
141	query_1	TRUE	0.000107592	3793	1024	234	0.228516	0.0616926	GO:0031981	GO:CC	nuclear lumen	22715	1450	1.3685
142	query_1	TRUE	0.000172675	3874	1024	237	0.231445	0.0611771	GO:0012505	GO:CC	endomembrane system	22715	816	1.35707
143	query_1	TRUE	0.000461456	4299	1024	256	0.25	0.0595487	GO:0070013	GO:CC	intracellular organelle lumen	22715	2716	1.32095
144	query_1	TRUE	0.000470496	4300	1024	256	0.25	0.0595349	GO:0031974	GO:CC	membrane-enclosed lumen	22715	1444	1.32064
145	query_1	TRUE	0.000470496	4300	1024	256	0.25	0.0595349	GO:0043233	GO:CC	organelle lumen	22715	2130	1.32064
146	query_1	TRUE	0.000627998	3387	1024	209	0.204102	0.0617065	GO:0005654	GO:CC	nucleoplasm	22715	311	1.36881
147	query_1	TRUE	0.00238614	463	1024	44	0.0429688	0.0950324	GO:0015629	GO:CC	actin cytoskeleton	22715	836	2.10807
148	query_1	TRUE	0.00493604	20018	1024	945	0.922852	0.0472075	GO:0005575	GO:CC	cellular_component	22715	239	1.04719
149	query_1	TRUE	0.00657165	2282	1024	146	0.142578	0.063979	GO:0120025	GO:CC	plasma membrane bounded cell projection	22715	3858	1.41922
150	query_1	TRUE	0.0074976	4941	1024	280	0.273438	0.0566687	GO:0032991	GO:CC	protein-containing complex	22715	1568	1.25706
151	query_1	TRUE	0.0114872	1432	1024	99	0.0966797	0.0691341	GO:0045202	GO:CC	synapse	22715	2443	1.53357
152	query_1	TRUE	0.0140865	1512	1024	103	0.100586	0.0681217	GO:0043005	GO:CC	neuron projection	22715	2090	1.51112
153	query_1	TRUE	0.014359	2374	1024	149	0.145508	0.0627633	GO:0042995	GO:CC	cell projection	22715	2089	1.39225
154	query_1	TRUE	0.0200913	4127	1024	237	0.231445	0.0574267	GO:0043228	GO:CC	non-membrane-bounded organelle	22715	2125	1.27387
155	query_1	TRUE	0.0200913	4127	1024	237	0.231445	0.0574267	GO:0043232	GO:CC	intracellular non-membrane-bounded organelle	22715	2129	1.27387
156	query_1	TRUE	0.036374	1715	1024	112	0.109375	0.0653061	GO:0005783	GO:CC	endoplasmic reticulum	22715	426	1.44866
157	query_1	TRUE	0.0414163	2098	1024	132	0.128906	0.0629171	GO:0005856	GO:CC	cytoskeleton	22715	491	1.39567
158	query_1	TRUE	3.49859e-19	9481	1024	578	0.564453	0.060964	GO:0005515	GO:MF	protein binding	22715	1875	1.35234
159	query_1	TRUE	3.81192e-14	13451	1024	733	0.71582	0.0544941	GO:0005488	GO:MF	binding	22715	1858	1.20882
160	query_1	TRUE	7.66888e-07	5446	1024	330	0.322266	0.0605949	GO:0043167	GO:MF	ion binding	22715	6761	1.34415
161	query_1	TRUE	2.77411e-06	5244	1024	317	0.30957	0.06045	GO:0003824	GO:MF	catalytic activity	22715	509	1.34094
162	query_1	TRUE	9.75056e-05	2046	1024	143	0.139648	0.0698925	GO:0000166	GO:MF	nucleotide binding	22715	35	1.5504
163	query_1	TRUE	9.75056e-05	2046	1024	143	0.139648	0.0698925	GO:1901265	GO:MF	nucleoside phosphate binding	22715	11971	1.5504
164	query_1	TRUE	0.000177088	2268	1024	154	0.150391	0.0679012	GO:0043168	GO:MF	anion binding	22715	6762	1.50623
165	query_1	TRUE	0.000299153	2380	1024	159	0.155273	0.0668067	GO:0036094	GO:MF	small molecule binding	22715	6379	1.48195
166	query_1	TRUE	0.000679774	1804	1024	126	0.123047	0.0698448	GO:0032553	GO:MF	ribonucleotide binding	22715	5396	1.54934
167	query_1	TRUE	0.00112249	1785	1024	124	0.121094	0.0694678	GO:0032555	GO:MF	purine ribonucleotide binding	22715	5398	1.54098
168	query_1	TRUE	0.00131754	1450	1024	105	0.102539	0.0724138	GO:0032559	GO:MF	adenyl ribonucleotide binding	22715	5402	1.60633
169	query_1	TRUE	0.00167603	1799	1024	124	0.121094	0.0689272	GO:0017076	GO:MF	purine nucleotide binding	22715	3952	1.52899
170	query_1	TRUE	0.00198718	1463	1024	105	0.102539	0.0717703	GO:0030554	GO:MF	adenyl nucleotide binding	22715	4874	1.59205
171	query_1	TRUE	0.00940876	2124	1024	138	0.134766	0.0649718	GO:0097367	GO:MF	carbohydrate derivative binding	22715	10312	1.44124
172	query_1	TRUE	0.0123932	5165	1024	291	0.28418	0.0563408	GO:0097159	GO:MF	organic cyclic compound binding	22715	10279	1.24979
173	query_1	TRUE	0.012609	5084	1024	287	0.280273	0.0564516	GO:1901363	GO:MF	heterocyclic compound binding	22715	11974	1.25224
174	query_1	TRUE	0.0154371	13	1024	6	0.00585938	0.461538	GO:0016717	GO:MF	oxidoreductase activity, acting on paired donors, with oxidation of a pair of donors resulting in the reduction of molecular oxygen to two molecules of water	22715	3687	10.2381
175	query_1	TRUE	0.0156272	266	1024	29	0.0283203	0.109023	GO:0050839	GO:MF	cell adhesion molecule binding	22715	9067	2.41841
176	query_1	TRUE	0.021472	1710	1024	114	0.111328	0.0666667	GO:0035639	GO:MF	purine ribonucleoside triphosphate binding	22715	6332	1.47884
177	query_1	TRUE	0.0281354	2152	1024	137	0.133789	0.0636617	GO:0042802	GO:MF	identical protein binding	22715	6676	1.41218
178	query_1	TRUE	0.0328788	2102	1024	134	0.130859	0.0637488	GO:0016740	GO:MF	transferase activity	22715	3709	1.41412
179	query_1	TRUE	0.0358136	85	1024	14	0.0136719	0.164706	GO:0008013	GO:MF	beta-catenin binding	22715	1922	3.65361
180	query_1	TRUE	0.0396535	1385	1024	95	0.0927734	0.0685921	GO:0005524	GO:MF	ATP binding	22715	1884	1.52155
181	query_1	TRUE	1.90459e-10	3319	1024	238	0.232422	0.0717083	HP:0033127	HP	Abnormality of the musculoskeletal system	22715	13080	1.59068
182	query_1	TRUE	2.6005e-09	3418	1024	239	0.233398	0.0699239	HP:0000707	HP	Abnormality of the nervous system	22715	551	1.5511
183	query_1	TRUE	1.08278e-08	3205	1024	225	0.219727	0.0702028	HP:0012638	HP	Abnormal nervous system physiology	22715	9059	1.55728
184	query_1	TRUE	1.93129e-08	2534	1024	187	0.182617	0.0737964	HP:0003011	HP	Abnormality of the musculature	22715	2186	1.637
185	query_1	TRUE	3.21548e-08	2283	1024	172	0.167969	0.0753395	HP:0012443	HP	Abnormality of brain morphology	22715	8866	1.67123
186	query_1	TRUE	3.34035e-08	2443	1024	181	0.176758	0.0740892	HP:0012759	HP	Neurodevelopmental abnormality	22715	9180	1.64349
187	query_1	TRUE	3.8412e-08	1703	1024	138	0.134766	0.0810335	HP:0001250	HP	Seizure	22715	954	1.79753
188	query_1	TRUE	6.31316e-08	2497	1024	183	0.178711	0.0732879	HP:0002011	HP	Morphological central nervous system abnormality	22715	1478	1.62572
189	query_1	TRUE	1.08102e-07	2711	1024	194	0.189453	0.0715603	HP:0011842	HP	Abnormality of skeletal morphology	22715	8274	1.58739
190	query_1	TRUE	1.27449e-07	1800	1024	142	0.138672	0.0788889	HP:0100547	HP	Abnormality of forebrain morphology	22715	15045	1.74996
191	query_1	TRUE	1.27654e-07	2807	1024	199	0.194336	0.0708942	HP:0000924	HP	Abnormality of the skeletal system	22715	725	1.57262
192	query_1	TRUE	1.90623e-07	1607	1024	130	0.126953	0.0808961	HP:0001263	HP	Global developmental delay	22715	964	1.79449
193	query_1	TRUE	2.27863e-07	2303	1024	170	0.166016	0.0738168	HP:0009121	HP	Abnormal axial skeleton morphology	22715	5703	1.63745
194	query_1	TRUE	2.77656e-07	4420	1024	283	0.276367	0.0640271	HP:0000118	HP	Phenotypic abnormality	22715	102	1.42029
195	query_1	TRUE	2.99504e-07	4423	1024	283	0.276367	0.0639837	HP:0000001	HP	HP root	22715	1	1.41933
196	query_1	TRUE	5.05951e-07	1430	1024	118	0.115234	0.0825175	HP:0000240	HP	Abnormality of skull size	22715	203	1.83045
197	query_1	TRUE	5.69639e-07	2636	1024	187	0.182617	0.0709408	HP:0012639	HP	Abnormal nervous system morphology	22715	9060	1.57365
198	query_1	TRUE	6.03779e-07	1401	1024	116	0.113281	0.082798	HP:0007364	HP	Aplasia/Hypoplasia of the cerebrum	22715	4728	1.83668
199	query_1	TRUE	6.67429e-07	1774	1024	138	0.134766	0.0777903	HP:0002060	HP	Abnormal cerebral morphology	22715	1518	1.72559
200	query_1	TRUE	6.76123e-07	1723	1024	135	0.131836	0.0783517	HP:0001249	HP	Intellectual disability	22715	953	1.73805
201	query_1	TRUE	1.17881e-06	2050	1024	153	0.149414	0.0746341	HP:0000929	HP	Abnormal skull morphology	22715	729	1.65558
202	query_1	TRUE	2.44244e-06	4138	1024	264	0.257812	0.0637989	HP:0000005	HP	Mode of inheritance	22715	4	1.41523
203	query_1	TRUE	4.24602e-06	1651	1024	128	0.125	0.0775288	HP:0002977	HP	Aplasia/Hypoplasia involving the central nervous system	22715	2164	1.71979
204	query_1	TRUE	6.06447e-06	2205	1024	159	0.155273	0.0721088	HP:0012373	HP	Abnormal eye physiology	22715	8797	1.59956
205	query_1	TRUE	8.24851e-06	1983	1024	146	0.142578	0.0736258	HP:0012758	HP	Neurodevelopmental delay	22715	9179	1.63321
206	query_1	TRUE	1.30574e-05	2211	1024	158	0.154297	0.0714609	HP:0011804	HP	Abnormal muscle physiology	22715	8237	1.58519
207	query_1	TRUE	1.64502e-05	2693	1024	184	0.179688	0.0683253	HP:0000478	HP	Abnormality of the eye	22715	363	1.51563
208	query_1	TRUE	3.2132e-05	1882	1024	138	0.134766	0.0733262	HP:0003808	HP	Abnormal muscle tone	22715	2701	1.62657
209	query_1	TRUE	7.50897e-05	1522	1024	116	0.113281	0.0762155	HP:0000366	HP	Abnormality of the nose	22715	289	1.69066
210	query_1	TRUE	9.21103e-05	1737	1024	128	0.125	0.0736903	HP:0000006	HP	Autosomal dominant inheritance	22715	5	1.63464
211	query_1	TRUE	9.70157e-05	2405	1024	165	0.161133	0.0686071	HP:0011446	HP	Abnormality of higher mental function	22715	7883	1.52188
212	query_1	TRUE	0.000114855	2895	1024	191	0.186523	0.0659758	HP:0000152	HP	Abnormality of head or neck	22715	133	1.46352
213	query_1	TRUE	0.000116342	820	1024	73	0.0712891	0.0890244	HP:0010938	HP	Abnormality of the external nose	22715	7392	1.97479
214	query_1	TRUE	0.000155289	2869	1024	189	0.18457	0.0658766	HP:0000234	HP	Abnormality of the head	22715	197	1.46132
215	query_1	TRUE	0.000247488	2587	1024	173	0.168945	0.0668728	HP:0025031	HP	Abnormality of the digestive system	22715	9521	1.48341
216	query_1	TRUE	0.000293762	887	1024	76	0.0742188	0.0856821	HP:0002683	HP	Abnormality of the calvaria	22715	1955	1.90065
217	query_1	TRUE	0.000317625	1864	1024	133	0.129883	0.0713519	HP:0100022	HP	Abnormality of movement	22715	14533	1.58277
218	query_1	TRUE	0.000428574	1176	1024	93	0.0908203	0.0790816	HP:0005105	HP	Abnormal nasal morphology	22715	3479	1.75424
219	query_1	TRUE	0.000503085	1197	1024	94	0.0917969	0.0785297	HP:0040195	HP	Decreased head circumference	22715	14159	1.74199
220	query_1	TRUE	0.000584894	1184	1024	93	0.0908203	0.0785473	HP:0000252	HP	Microcephaly	22715	211	1.74238
221	query_1	TRUE	0.000594123	2304	1024	156	0.152344	0.0677083	HP:0000119	HP	Abnormality of the genitourinary system	22715	103	1.50195
222	query_1	TRUE	0.000621585	1814	1024	129	0.125977	0.0711136	HP:0011442	HP	Abnormal central motor function	22715	7879	1.57748
223	query_1	TRUE	0.00100097	1318	1024	100	0.0976562	0.0758725	HP:0001760	HP	Abnormal foot morphology	22715	1286	1.68305
224	query_1	TRUE	0.00112041	1066	1024	85	0.0830078	0.0797373	HP:0009115	HP	Aplasia/hypoplasia involving the skeleton	22715	5697	1.76878
225	query_1	TRUE	0.00135661	128	1024	21	0.0205078	0.164062	HP:0001832	HP	Abnormal metatarsal morphology	22715	1335	3.63934
226	query_1	TRUE	0.00144808	1734	1024	123	0.120117	0.0709343	HP:0000079	HP	Abnormality of the urinary system	22715	74	1.57351
227	query_1	TRUE	0.00148628	714	1024	63	0.0615234	0.0882353	HP:0007370	HP	Aplasia/Hypoplasia of the corpus callosum	22715	4733	1.95729
228	query_1	TRUE	0.00157567	1594	1024	115	0.112305	0.0721455	HP:0001252	HP	Hypotonia	22715	956	1.60038
229	query_1	TRUE	0.0017176	829	1024	70	0.0683594	0.0844391	HP:0011283	HP	Abnormal metencephalon morphology	22715	7725	1.87308
230	query_1	TRUE	0.0017176	829	1024	70	0.0683594	0.0844391	HP:0011282	HP	Abnormality of hindbrain morphology	22715	7724	1.87308
231	query_1	TRUE	0.00175706	944	1024	77	0.0751953	0.0815678	HP:0000422	HP	Abnormal nasal bridge morphology	22715	327	1.80939
232	query_1	TRUE	0.00176576	2626	1024	171	0.166992	0.0651181	HP:0000271	HP	Abnormality of the face	22715	224	1.44449
233	query_1	TRUE	0.0018756	1564	1024	113	0.110352	0.0722506	HP:0002814	HP	Abnormality of the lower limb	22715	2043	1.60271
234	query_1	TRUE	0.00190295	2329	1024	155	0.151367	0.0665522	HP:0001507	HP	Growth abnormality	22715	1121	1.4763
235	query_1	TRUE	0.00190721	735	1024	64	0.0625	0.0870748	HP:0033725	HP	Thin corpus callosum	22715	13676	1.93155
236	query_1	TRUE	0.00245013	1002	1024	80	0.078125	0.0798403	HP:0001367	HP	Abnormal joint morphology	22715	1034	1.77107
237	query_1	TRUE	0.00270597	823	1024	69	0.0673828	0.0838396	HP:0001317	HP	Abnormal cerebellum morphology	22715	1000	1.85978
238	query_1	TRUE	0.00276491	955	1024	77	0.0751953	0.0806283	HP:0002500	HP	Abnormal cerebral white matter morphology	22715	1817	1.78855
239	query_1	TRUE	0.00276732	525	1024	50	0.0488281	0.0952381	HP:0000309	HP	Abnormality of the midface	22715	253	2.11263
240	query_1	TRUE	0.00288337	1331	1024	99	0.0966797	0.0743802	HP:0000925	HP	Abnormality of the vertebral column	22715	726	1.64995
241	query_1	TRUE	0.00320712	2034	1024	138	0.134766	0.0678466	HP:0000598	HP	Abnormality of the ear	22715	464	1.50502
242	query_1	TRUE	0.00330354	381	1024	40	0.0390625	0.104987	HP:0011337	HP	Abnormality of mouth size	22715	7778	2.32888
243	query_1	TRUE	0.00332058	779	1024	66	0.0644531	0.084724	HP:0002118	HP	Abnormal cerebral ventricle morphology	22715	1563	1.8794
244	query_1	TRUE	0.00339101	1494	1024	108	0.105469	0.0722892	HP:0040068	HP	Abnormality of limb bone	22715	14044	1.60356
245	query_1	TRUE	0.00339101	1494	1024	108	0.105469	0.0722892	HP:0002813	HP	Abnormality of limb bone morphology	22715	2042	1.60356
246	query_1	TRUE	0.00372283	1966	1024	134	0.130859	0.0681587	HP:0025032	HP	Abnormality of digestive system physiology	22715	9522	1.51194
247	query_1	TRUE	0.00379989	913	1024	74	0.0722656	0.0810515	HP:0100886	HP	Abnormality of globe location	22715	15350	1.79793
248	query_1	TRUE	0.00382154	1047	1024	82	0.0800781	0.078319	HP:0010993	HP	Abnormality of the cerebral subcortex	22715	7445	1.73732
249	query_1	TRUE	0.00389089	815	1024	68	0.0664062	0.0834356	HP:0001273	HP	Abnormal corpus callosum morphology	22715	973	1.85082
250	query_1	TRUE	0.00441227	1017	1024	80	0.078125	0.0786627	HP:0001276	HP	Hypertonia	22715	975	1.74495
251	query_1	TRUE	0.00488254	223	1024	28	0.0273438	0.125561	HP:0000520	HP	Proptosis	22715	398	2.78526
252	query_1	TRUE	0.00542649	2072	1024	139	0.135742	0.0670849	HP:0040064	HP	Abnormality of limbs	22715	14043	1.48812
253	query_1	TRUE	0.00552858	346	1024	37	0.0361328	0.106936	HP:0002007	HP	Frontal bossing	22715	1475	2.37213
254	query_1	TRUE	0.00624856	777	1024	65	0.0634766	0.0836551	HP:0002648	HP	Abnormality of calvarial morphology	22715	1927	1.85569
255	query_1	TRUE	0.00625919	1603	1024	113	0.110352	0.0704928	HP:0011844	HP	Abnormal appendicular skeleton morphology	22715	8276	1.56372
256	query_1	TRUE	0.00680339	349	1024	37	0.0361328	0.106017	HP:0011218	HP	Abnormal shape of the frontal region	22715	7660	2.35174
257	query_1	TRUE	0.00839584	2294	1024	150	0.146484	0.065388	HP:0001574	HP	Abnormality of the integument	22715	1158	1.45048
258	query_1	TRUE	0.00856037	1120	1024	85	0.0830078	0.0758929	HP:0002493	HP	Upper motor neuron dysfunction	22715	1813	1.6835
259	query_1	TRUE	0.0102062	691	1024	59	0.0576172	0.0853835	HP:0001371	HP	Flexion contracture	22715	1037	1.89403
260	query_1	TRUE	0.0108418	973	1024	76	0.0742188	0.0781089	HP:0012719	HP	Functional abnormality of the gastrointestinal tract	22715	9140	1.73266
261	query_1	TRUE	0.0109947	613	1024	54	0.0527344	0.0880914	HP:0000429	HP	Abnormality of the nasal alae	22715	329	1.9541
262	query_1	TRUE	0.0112942	111	1024	18	0.0175781	0.162162	HP:0000453	HP	Choanal atresia	22715	343	3.59718
263	query_1	TRUE	0.01165	1861	1024	126	0.123047	0.0677055	HP:0031816	HP	Abnormal oral morphology	22715	11821	1.50189
264	query_1	TRUE	0.01165	1861	1024	126	0.123047	0.0677055	HP:0000163	HP	Abnormal oral cavity morphology	22715	143	1.50189
265	query_1	TRUE	0.0126057	1131	1024	85	0.0830078	0.0751547	HP:0011729	HP	Abnormality of joint mobility	22715	8163	1.66713
266	query_1	TRUE	0.0128138	2349	1024	152	0.148438	0.0647084	HP:0001626	HP	Abnormality of the cardiovascular system	22715	1188	1.4354
267	query_1	TRUE	0.0128688	1201	1024	89	0.0869141	0.0741049	HP:0000077	HP	Abnormality of the kidney	22715	72	1.64384
268	query_1	TRUE	0.0129188	373	1024	38	0.0371094	0.101877	HP:0000769	HP	Abnormality of the breast	22715	603	2.25989
269	query_1	TRUE	0.0130759	1939	1024	130	0.126953	0.0670449	HP:0000153	HP	Abnormality of the mouth	22715	134	1.48723
270	query_1	TRUE	0.0137575	1648	1024	114	0.111328	0.0691748	HP:0002597	HP	Abnormality of the vasculature	22715	1888	1.53448
271	query_1	TRUE	0.0138792	433	1024	42	0.0410156	0.0969977	HP:0040194	HP	Increased head circumference	22715	14158	2.15166
272	query_1	TRUE	0.0147386	1542	1024	108	0.105469	0.0700389	HP:0030680	HP	Abnormality of cardiovascular system morphology	22715	10745	1.55365
273	query_1	TRUE	0.0164194	466	1024	44	0.0429688	0.0944206	HP:0002079	HP	Hypoplasia of the corpus callosum	22715	1536	2.0945
274	query_1	TRUE	0.0165704	1546	1024	108	0.105469	0.0698577	HP:0000496	HP	Abnormality of eye movement	22715	379	1.54963
275	query_1	TRUE	0.0171693	320	1024	34	0.0332031	0.10625	HP:0011792	HP	Neoplasm by histology	22715	8225	2.3569
276	query_1	TRUE	0.0173364	719	1024	60	0.0585938	0.0834492	HP:0100261	HP	Abnormal tendon morphology	22715	14769	1.85112
277	query_1	TRUE	0.0184921	453	1024	43	0.0419922	0.0949227	HP:0000494	HP	Downslanted palpebral fissures	22715	377	2.10563
278	query_1	TRUE	0.0205645	1717	1024	117	0.114258	0.0681421	HP:0000708	HP	Behavioral abnormality	22715	552	1.51157
279	query_1	TRUE	0.0217936	1376	1024	98	0.0957031	0.0712209	HP:0031703	HP	Abnormal ear morphology	22715	11711	1.57987
280	query_1	TRUE	0.023337	228	1024	27	0.0263672	0.118421	HP:0000160	HP	Narrow mouth	22715	140	2.62689
281	query_1	TRUE	0.0251693	369	1024	37	0.0361328	0.100271	HP:0031093	HP	Abnormal breast morphology	22715	11130	2.22427
282	query_1	TRUE	0.0255723	1417	1024	100	0.0976562	0.0705716	HP:0011843	HP	Abnormality of musculoskeletal physiology	22715	8275	1.56546
283	query_1	TRUE	0.0266699	1617	1024	111	0.108398	0.0686456	HP:0011805	HP	Abnormal skeletal muscle morphology	22715	8238	1.52274
284	query_1	TRUE	0.028197	1619	1024	111	0.108398	0.0685608	HP:0001510	HP	Growth delay	22715	1123	1.52086
285	query_1	TRUE	0.0288072	461	1024	43	0.0419922	0.0932755	HP:0002269	HP	Abnormality of neuronal migration	22715	1677	2.06909
286	query_1	TRUE	0.0303768	1805	1024	121	0.118164	0.067036	HP:0002086	HP	Abnormality of the respiratory system	22715	1541	1.48703
287	query_1	TRUE	0.0312112	119	1024	18	0.0175781	0.151261	HP:0000415	HP	Abnormality of the choanae	22715	321	3.35535
288	query_1	TRUE	0.032183	1229	1024	89	0.0869141	0.0724166	HP:0010935	HP	Abnormality of the upper urinary tract	22715	7389	1.60639
289	query_1	TRUE	0.0338985	2239	1024	144	0.140625	0.0643144	HP:0001939	HP	Abnormality of metabolism/homeostasis	22715	1415	1.42666
290	query_1	TRUE	0.0361452	836	1024	66	0.0644531	0.0789474	HP:0001257	HP	Spasticity	22715	959	1.75126
291	query_1	TRUE	0.0430934	1345	1024	95	0.0927734	0.070632	HP:0000002	HP	Abnormality of body height	22715	2	1.5668
292	query_1	TRUE	0.0431837	263	1024	29	0.0283203	0.110266	HP:0011800	HP	Midface retrusion	22715	8233	2.44599
293	query_1	TRUE	0.0434735	277	1024	30	0.0292969	0.108303	HP:0100360	HP	Contractures of the joints of the upper limbs	22715	14861	2.40245
294	query_1	TRUE	0.0451761	68	1024	13	0.0126953	0.191176	HP:0002898	HP	Embryonal neoplasm	22715	2109	4.24079
295	query_1	TRUE	0.0455392	842	1024	66	0.0644531	0.0783848	HP:0033353	HP	Abnormal blood vessel morphology	22715	13305	1.73878
296	query_1	TRUE	0.0465956	693	1024	57	0.0556641	0.0822511	HP:0000316	HP	Hypertelorism	22715	256	1.82454
297	query_1	TRUE	0.00486368	164	1024	21	0.0205078	0.128049	KEGG:04310	KEGG	Wnt signaling pathway	22715	279	2.84046
298	query_1	TRUE	0.0074063	131	1024	18	0.0175781	0.137405	KEGG:04371	KEGG	Apelin signaling pathway	22715	288	3.04799
299	query_1	TRUE	0.0288887	73	1024	12	0.0117188	0.164384	KEGG:04971	KEGG	Gastric acid secretion	22715	381	3.64646
300	query_1	TRUE	0.0375489	110	1024	15	0.0146484	0.136364	KEGG:04724	KEGG	Glutamatergic synapse	22715	334	3.0249
301	query_1	TRUE	4.20031e-46	6719	1024	522	0.509766	0.0776901	MIRNA:000000	MIRNA	MIRNA root	22715	1	1.72337
302	query_1	TRUE	9.23479e-06	243	1024	33	0.0322266	0.135802	MIRNA:mmu-miR-758-3p	MIRNA	mmu-miR-758-3p	22715	894	3.01245
303	query_1	TRUE	1.28077e-05	376	1024	43	0.0419922	0.114362	MIRNA:mmu-miR-425-5p	MIRNA	mmu-miR-425-5p	22715	539	2.53684
304	query_1	TRUE	3.12775e-05	458	1024	48	0.046875	0.104803	MIRNA:mmu-miR-181a-5p	MIRNA	mmu-miR-181a-5p	22715	116	2.32482
305	query_1	TRUE	3.69083e-05	390	1024	43	0.0419922	0.110256	MIRNA:mmu-miR-466l-5p	MIRNA	mmu-miR-466l-5p	22715	591	2.44578
306	query_1	TRUE	4.93642e-05	394	1024	43	0.0419922	0.109137	MIRNA:mmu-miR-466k	MIRNA	mmu-miR-466k	22715	589	2.42095
307	query_1	TRUE	4.93642e-05	394	1024	43	0.0419922	0.109137	MIRNA:mmu-miR-466i-5p	MIRNA	mmu-miR-466i-5p	22715	587	2.42095
308	query_1	TRUE	4.93642e-05	394	1024	43	0.0419922	0.109137	MIRNA:mmu-miR-466d-5p	MIRNA	mmu-miR-466d-5p	22715	577	2.42095
309	query_1	TRUE	0.000139844	496	1024	49	0.0478516	0.0987903	MIRNA:mmu-miR-15a-5p	MIRNA	mmu-miR-15a-5p	22715	110	2.19143
310	query_1	TRUE	0.000229307	402	1024	42	0.0410156	0.104478	MIRNA:mmu-miR-26a-5p	MIRNA	mmu-miR-26a-5p	22715	275	2.31759
311	query_1	TRUE	0.000685427	333	1024	36	0.0351562	0.108108	MIRNA:mmu-miR-34b-5p	MIRNA	mmu-miR-34b-5p	22715	477	2.39812
312	query_1	TRUE	0.000735726	334	1024	36	0.0351562	0.107784	MIRNA:mmu-miR-297a-5p	MIRNA	mmu-miR-297a-5p	22715	302	2.39094
313	query_1	TRUE	0.000826301	294	1024	33	0.0322266	0.112245	MIRNA:mmu-miR-223-3p	MIRNA	mmu-miR-223-3p	22715	264	2.48989
314	query_1	TRUE	0.00329776	507	1024	46	0.0449219	0.0907298	MIRNA:mmu-miR-9-5p	MIRNA	mmu-miR-9-5p	22715	950	2.01262
315	query_1	TRUE	0.00505958	408	1024	39	0.0380859	0.0955882	MIRNA:mmu-miR-149-5p	MIRNA	mmu-miR-149-5p	22715	100	2.1204
316	query_1	TRUE	0.00711614	282	1024	30	0.0292969	0.106383	MIRNA:mmu-miR-541-5p	MIRNA	mmu-miR-541-5p	22715	698	2.35985
317	query_1	TRUE	0.00892629	358	1024	35	0.0341797	0.0977654	MIRNA:mmu-miR-30e-5p	MIRNA	mmu-miR-30e-5p	22715	398	2.16869
318	query_1	TRUE	0.0107918	205	1024	24	0.0234375	0.117073	MIRNA:mmu-miR-669f-3p	MIRNA	mmu-miR-669f-3p	22715	752	2.59699
319	query_1	TRUE	0.0135073	263	1024	28	0.0273438	0.106464	MIRNA:mmu-miR-362-5p	MIRNA	mmu-miR-362-5p	22715	487	2.36165
320	query_1	TRUE	0.0186854	559	1024	47	0.0458984	0.0840787	MIRNA:mmu-miR-340-5p	MIRNA	mmu-miR-340-5p	22715	446	1.86509
321	query_1	TRUE	0.0337223	321	1024	31	0.0302734	0.0965732	MIRNA:mmu-let-7b-5p	MIRNA	mmu-let-7b-5p	22715	3	2.14225
322	query_1	TRUE	0.0413141	280	1024	28	0.0273438	0.1	MIRNA:mmu-miR-136-5p	MIRNA	mmu-miR-136-5p	22715	78	2.21826
323	query_1	TRUE	1.60674e-05	8195	1024	454	0.443359	0.0553996	REAC:0000000	REAC	REACTOME root term	22715	1700	1.22891
324	query_1	TRUE	0.000176011	2006	1024	139	0.135742	0.0692921	REAC:R-MMU-162582	REAC	Signal Transduction	22715	1358	1.53708
325	query_1	TRUE	0.0155681	216	1024	25	0.0244141	0.115741	REAC:R-MMU-425407	REAC	SLC-mediated transmembrane transport	22715	1305	2.56743
326	query_1	TRUE	7.37284e-50	13597	1024	837	0.817383	0.0615577	TF:M00716	TF	Factor: ZF5; motif: GSGCGCGR	22715	3824	1.36551
327	query_1	TRUE	3.87767e-48	11210	1024	738	0.720703	0.0658341	TF:M00716_1	TF	Factor: ZF5; motif: GSGCGCGR; match class: 1	22715	3825	1.46037
328	query_1	TRUE	3.87983e-45	11756	1024	754	0.736328	0.0641375	TF:M04662_1	TF	Factor: FOXN4; motif: NNWANNCGWMCGCGTCNNNNMT; match class: 1	22715	1157	1.42274
329	query_1	TRUE	2.36485e-43	13046	1024	802	0.783203	0.0614748	TF:M10209	TF	Factor: E2F-1; motif: GNGGGCGGGRMN	22715	728	1.36367
330	query_1	TRUE	8.65952e-43	13206	1024	807	0.788086	0.0611086	TF:M00333	TF	Factor: ZF5; motif: NRNGNGCGCGCWN	22715	3826	1.35555
331	query_1	TRUE	3.56471e-39	14495	1024	848	0.828125	0.0585029	TF:M04662	TF	Factor: FOXN4; motif: NNWANNCGWMCGCGTCNNNNMT	22715	1156	1.29775
332	query_1	TRUE	3.39036e-38	9666	1024	646	0.630859	0.0668322	TF:M00803	TF	Factor: E2F; motif: GGCGSG	22715	774	1.48251
333	query_1	TRUE	4.60224e-38	12311	1024	760	0.742188	0.0617334	TF:M10276	TF	Factor: Kaiso; motif: SARNYCTCGCGAGAN	22715	3790	1.36941
334	query_1	TRUE	8.74105e-38	10404	1024	678	0.662109	0.0651672	TF:M02089	TF	Factor: E2F-3; motif: GGCGGGN	22715	752	1.44558
335	query_1	TRUE	3.12939e-37	10369	1024	675	0.65918	0.0650979	TF:M00333_1	TF	Factor: ZF5; motif: NRNGNGCGCGCWN; match class: 1	22715	3827	1.44404
336	query_1	TRUE	1.77161e-36	6529	1024	490	0.478516	0.0750498	TF:M00803_1	TF	Factor: E2F; motif: GGCGSG; match class: 1	22715	775	1.6648
337	query_1	TRUE	4.03451e-36	9876	1024	650	0.634766	0.0658161	TF:M10209_1	TF	Factor: E2F-1; motif: GNGGGCGGGRMN; match class: 1	22715	729	1.45997
338	query_1	TRUE	3.30303e-35	8822	1024	599	0.584961	0.0678984	TF:M02933	TF	Factor: ZF5; motif: GYCGCGCARNGCNN	22715	3838	1.50617
339	query_1	TRUE	4.31226e-34	9210	1024	614	0.599609	0.0666667	TF:M10276_1	TF	Factor: Kaiso; motif: SARNYCTCGCGAGAN; match class: 1	22715	3791	1.47884
340	query_1	TRUE	6.77104e-34	11052	1024	696	0.679688	0.062975	TF:M01240_1	TF	Factor: BEN; motif: CAGCGRNV; match class: 1	22715	279	1.39695
341	query_1	TRUE	8.5952e-33	13891	1024	810	0.791016	0.0583111	TF:M07991	TF	Factor: Hes1; motif: NNCACGYGNN	22715	1436	1.29349
342	query_1	TRUE	8.43116e-31	5448	1024	418	0.408203	0.0767254	TF:M02933_1	TF	Factor: ZF5; motif: GYCGCGCARNGCNN; match class: 1	22715	3839	1.70197
343	query_1	TRUE	4.06685e-30	9851	1024	632	0.617188	0.0641559	TF:M10375	TF	Factor: Sp1; motif: GGNGGGGGNGGGGGMGGGGCNGGG	22715	3226	1.42315
344	query_1	TRUE	5.47269e-30	14620	1024	831	0.811523	0.0568399	TF:M01240	TF	Factor: BEN; motif: CAGCGRNV	22715	278	1.26086
345	query_1	TRUE	3.81999e-29	12956	1024	763	0.745117	0.0588916	TF:M08995	TF	Factor: CTCF; motif: NAGGGGGCGCNNKNNNN	22715	612	1.30637
346	query_1	TRUE	4.87857e-29	8667	1024	574	0.560547	0.0662282	TF:M08995_1	TF	Factor: CTCF; motif: NAGGGGGCGCNNKNNNN; match class: 1	22715	613	1.46912
347	query_1	TRUE	8.3699e-28	10293	1024	645	0.629883	0.0626639	TF:M07991_1	TF	Factor: Hes1; motif: NNCACGYGNN; match class: 1	22715	1437	1.39005
348	query_1	TRUE	1.99441e-27	8475	1024	560	0.546875	0.0660767	TF:M07395	TF	Factor: Sp1; motif: NGGGGCGGGGN	22715	3230	1.46575
349	query_1	TRUE	3.54782e-27	17494	1024	927	0.905273	0.0529896	TF:M01822_1	TF	Factor: CPBP; motif: SNCCCNN; match class: 1	22715	543	1.17545
350	query_1	TRUE	4.52836e-27	12137	1024	723	0.706055	0.0595699	TF:M02874	TF	Factor: IRF6; motif: NNNACTCYCGGKNNN	22715	1766	1.32142
351	query_1	TRUE	9.71827e-27	12446	1024	735	0.717773	0.0590551	TF:M02844	TF	Factor: BCL6B; motif: NNNNCCGCCCCWNNNN	22715	262	1.31
352	query_1	TRUE	1.89322e-26	6836	1024	477	0.46582	0.0697776	TF:M10375_1	TF	Factor: Sp1; motif: GGNGGGGGNGGGGGMGGGGCNGGG; match class: 1	22715	3227	1.54785
353	query_1	TRUE	7.6322e-26	9720	1024	613	0.598633	0.0630658	TF:M07380	TF	Factor: E2F-4; motif: NTTTCSCGCC	22715	760	1.39897
354	query_1	TRUE	1.55984e-25	6993	1024	482	0.470703	0.0689261	TF:M02036	TF	Factor: WT1; motif: CGCCCCCNCN	22715	3742	1.52896
355	query_1	TRUE	4.91265e-25	8026	1024	531	0.518555	0.06616	TF:M00931	TF	Factor: Sp1; motif: GGGGCGGGGC	22715	3236	1.4676
356	query_1	TRUE	5.76933e-25	16451	1024	886	0.865234	0.0538569	TF:M00378	TF	Factor: Pax-4; motif: NNNNNYCACCCB	22715	2614	1.19469
357	query_1	TRUE	2.3806e-24	6431	1024	450	0.439453	0.0699736	TF:M02089_1	TF	Factor: E2F-3; motif: GGCGGGN; match class: 1	22715	753	1.5522
358	query_1	TRUE	4.29669e-24	9494	1024	597	0.583008	0.0628818	TF:M02090	TF	Factor: E2F-4; motif: GCGGGAAANA	22715	762	1.39488
359	query_1	TRUE	4.57944e-24	5671	1024	410	0.400391	0.0722977	TF:M07354	TF	Factor: Egr-1; motif: GCGGGGGCGG	22715	834	1.60375
360	query_1	TRUE	5.60695e-24	6199	1024	437	0.426758	0.0704952	TF:M01219	TF	Factor: SP1:SP3; motif: CCSCCCCCYCC	22715	3220	1.56377
361	query_1	TRUE	9.24532e-24	7107	1024	482	0.470703	0.0678205	TF:M01104	TF	Factor: MOVO-B; motif: GNGGGGG	22715	2110	1.50444
362	query_1	TRUE	9.53913e-24	7453	1024	499	0.487305	0.0669529	TF:M00189	TF	Factor: AP-2; motif: MKCCCSCNGGCG	22715	118	1.48519
363	query_1	TRUE	1.03509e-23	6196	1024	436	0.425781	0.070368	TF:M03893	TF	Factor: WT1; motif: GNGGGGGCGGGG	22715	3744	1.56095
364	query_1	TRUE	2.41485e-23	6713	1024	461	0.450195	0.0686727	TF:M05494	TF	Factor: Egr-2; motif: GCGTGGGCGG	22715	840	1.52334
365	query_1	TRUE	6.58799e-23	8276	1024	536	0.523438	0.0647656	TF:M00932	TF	Factor: Sp1; motif: NNGGGGCGGGGNN	22715	3232	1.43667
366	query_1	TRUE	2.17047e-22	8166	1024	529	0.516602	0.0647808	TF:M00196	TF	Factor: Sp1; motif: NGGGGGCGGGGYN	22715	3234	1.43701
367	query_1	TRUE	2.58051e-22	7880	1024	515	0.50293	0.0653553	TF:M02844_1	TF	Factor: BCL6B; motif: NNNNCCGCCCCWNNNN; match class: 1	22715	263	1.44975
368	query_1	TRUE	1.35573e-21	18289	1024	941	0.918945	0.0514517	TF:M01160_1	TF	Factor: Kid3; motif: CCACN; match class: 1	22715	1821	1.14133
369	query_1	TRUE	1.84128e-21	18298	1024	941	0.918945	0.0514264	TF:M01822	TF	Factor: CPBP; motif: SNCCCNN	22715	542	1.14077
370	query_1	TRUE	2.58511e-21	8327	1024	533	0.520508	0.0640086	TF:M07250	TF	Factor: E2F-1; motif: NNNSSCGCSAANN	22715	736	1.41988
371	query_1	TRUE	5.78882e-21	13677	1024	768	0.75	0.0561527	TF:M07289	TF	Factor: GKLF; motif: NNNRGGNGNGGSN	22715	1350	1.24561
372	query_1	TRUE	1.11327e-20	6591	1024	446	0.435547	0.067668	TF:M02874_1	TF	Factor: IRF6; motif: NNNACTCYCGGKNNN; match class: 1	22715	1767	1.50105
373	query_1	TRUE	1.18457e-20	6553	1024	444	0.433594	0.0677552	TF:M00322	TF	Factor: c-Myc:Max; motif: GCCAYGYGSN	22715	2180	1.50299
374	query_1	TRUE	2.1001e-20	10164	1024	615	0.600586	0.0605077	TF:M03876	TF	Factor: Kaiso; motif: GCMGGGRGCRGS	22715	1818	1.34222
375	query_1	TRUE	2.16211e-20	8904	1024	557	0.543945	0.0625562	TF:M12470	TF	Factor: Foxn1; motif: RGAMGC	22715	1154	1.38766
376	query_1	TRUE	2.44999e-20	13240	1024	748	0.730469	0.0564955	TF:M01981	TF	Factor: ELK-1; motif: ACCGGAWRTN	22715	910	1.25322
377	query_1	TRUE	4.23789e-20	4812	1024	352	0.34375	0.0731505	TF:M00938	TF	Factor: E2F-1; motif: TTGGCGCGRAANNGNM	22715	732	1.62267
378	query_1	TRUE	6.44561e-20	5391	1024	382	0.373047	0.0708588	TF:M08878	TF	Factor: EGR; motif: CGCCCCCGCNN	22715	860	1.57183
379	query_1	TRUE	1.76708e-19	6217	1024	423	0.413086	0.0680392	TF:M05547	TF	Factor: ZAC; motif: KGGGCCR	22715	3772	1.50929
380	query_1	TRUE	5.13348e-19	5411	1024	380	0.371094	0.0702273	TF:M03876_1	TF	Factor: Kaiso; motif: GCMGGGRGCRGS; match class: 1	22715	1819	1.55783
381	query_1	TRUE	6.17976e-19	3079	1024	252	0.246094	0.0818448	TF:M01104_1	TF	Factor: MOVO-B; motif: GNGGGGG; match class: 1	22715	2111	1.81553
382	query_1	TRUE	8.61091e-19	7495	1024	484	0.472656	0.0645764	TF:M10212	TF	Factor: E2F-7; motif: GRGGCGGGAANNN	22715	766	1.43247
383	query_1	TRUE	1.01601e-18	5935	1024	406	0.396484	0.0684078	TF:M01199	TF	Factor: RNF96; motif: BCCCGCRGCC	22715	2914	1.51746
384	query_1	TRUE	1.02896e-18	13036	1024	734	0.716797	0.0563056	TF:M02872	TF	Factor: IRF4; motif: NNNAYTCTCGGWNNN	22715	1748	1.24901
385	query_1	TRUE	2.58807e-18	18638	1024	945	0.922852	0.0507029	TF:M01160	TF	Factor: Kid3; motif: CCACN	22715	1820	1.12472
386	query_1	TRUE	2.65583e-18	9979	1024	599	0.584961	0.0600261	TF:M07289_1	TF	Factor: GKLF; motif: NNNRGGNGNGGSN; match class: 1	22715	1351	1.33153
387	query_1	TRUE	8.17193e-18	7466	1024	479	0.467773	0.0641575	TF:M02872_1	TF	Factor: IRF4; motif: NNNAYTCTCGGWNNN; match class: 1	22715	1749	1.42318
388	query_1	TRUE	9.12075e-18	4676	1024	337	0.329102	0.0720701	TF:M01873	TF	Factor: Egr-1; motif: GCGGGGGCGG	22715	836	1.5987
389	query_1	TRUE	1.075e-17	5538	1024	382	0.373047	0.068978	TF:M00982	TF	Factor: KROX; motif: CCCGCCCCCRCCCC	22715	1854	1.53011
390	query_1	TRUE	1.72936e-17	7801	1024	494	0.482422	0.0633252	TF:M04157	TF	Factor: Tfap2a; motif: TGCCCYNRGGGCA	22715	3624	1.40472
391	query_1	TRUE	3.95873e-17	6805	1024	444	0.433594	0.0652461	TF:M10278	TF	Factor: KLF3; motif: NNNNNNGGGCGGGGCNNGN	22715	1834	1.44733
392	query_1	TRUE	4.38916e-17	18756	1024	946	0.923828	0.0504372	TF:M00000	TF	Transfac	22715	1	1.11883
393	query_1	TRUE	6.43083e-17	4693	1024	335	0.327148	0.0713829	TF:M01858	TF	Factor: AP-2beta; motif: GCNNNGGSCNGVGGGN	22715	100	1.58346
394	query_1	TRUE	6.51125e-17	8034	1024	503	0.491211	0.0626089	TF:M01865	TF	Factor: BTEB3; motif: BNRNGGGAGGNGT	22715	336	1.38883
395	query_1	TRUE	8.81864e-17	10840	1024	632	0.617188	0.0583026	TF:M00144	TF	Factor: Pax-5; motif: RRMSWGANWYCTNRAGCGKRACSRYNSM	22715	2624	1.2933
396	query_1	TRUE	1.04119e-16	5704	1024	387	0.37793	0.0678471	TF:M01857	TF	Factor: AP-2alpha; motif: NGCCYSNNGSN	22715	98	1.50503
397	query_1	TRUE	1.0501e-16	18753	1024	945	0.922852	0.0503919	TF:M03851	TF	Factor: Spi-B; motif: TTCYBC	22715	3288	1.11783
398	query_1	TRUE	1.17671e-16	16608	1024	869	0.848633	0.0523242	TF:M02941	TF	Factor: ZIC3; motif: NNNCACAGCAKGNNN	22715	4130	1.16069
399	query_1	TRUE	1.36535e-16	6066	1024	405	0.395508	0.0667656	TF:M02835_1	TF	Factor: Zic1; motif: NNCCCCCGGGGGGG; match class: 1	22715	4123	1.48104
400	query_1	TRUE	1.59669e-16	7484	1024	475	0.463867	0.0634687	TF:M01783	TF	Factor: SP2; motif: GGGCGGGAC	22715	3238	1.4079
401	query_1	TRUE	1.88212e-16	8683	1024	532	0.519531	0.0612691	TF:M02835	TF	Factor: Zic1; motif: NNCCCCCGGGGGGG	22715	4122	1.35911
402	query_1	TRUE	3.03996e-16	7713	1024	485	0.473633	0.0628809	TF:M07040_1	TF	Factor: GKLF; motif: NNRRGRRNGNSNNN; match class: 1	22715	1349	1.39486
403	query_1	TRUE	3.29358e-16	6233	1024	412	0.402344	0.0660998	TF:M00800	TF	Factor: AP-2; motif: GSCCSCRGGCNRNRNN	22715	114	1.46627
404	query_1	TRUE	3.8959e-16	6699	1024	435	0.424805	0.0649351	TF:M08867	TF	Factor: AP2; motif: GCCYGSGGSN	22715	116	1.44043
405	query_1	TRUE	4.73657e-16	12908	1024	719	0.702148	0.0557019	TF:M00378_1	TF	Factor: Pax-4; motif: NNNNNYCACCCB; match class: 1	22715	2615	1.23561
406	query_1	TRUE	6.16636e-16	18719	1024	942	0.919922	0.0503232	TF:M03851_1	TF	Factor: Spi-B; motif: TTCYBC; match class: 1	22715	3289	1.1163
407	query_1	TRUE	7.16365e-16	7433	1024	470	0.458984	0.0632315	TF:M07397	TF	Factor: ZBP89; motif: CCCCKCCCCCNN	22715	3778	1.40264
408	query_1	TRUE	7.27153e-16	3438	1024	263	0.256836	0.076498	TF:M00189_1	TF	Factor: AP-2; motif: MKCCCSCNGGCG; match class: 1	22715	119	1.69693
409	query_1	TRUE	1.33633e-15	2633	1024	216	0.210938	0.0820357	TF:M05494_1	TF	Factor: Egr-2; motif: GCGTGGGCGG; match class: 1	22715	841	1.81977
410	query_1	TRUE	1.51524e-15	7749	1024	484	0.472656	0.0624597	TF:M02913	TF	Factor: SP100; motif: NNCGTCGNNTAAWNN	22715	3218	1.38552
411	query_1	TRUE	2.28821e-15	7084	1024	451	0.44043	0.0636646	TF:M07436	TF	Factor: WT1; motif: NNGGGNGGGSGN	22715	3738	1.41225
412	query_1	TRUE	2.36971e-15	6458	1024	420	0.410156	0.0650356	TF:M10211	TF	Factor: E2F-4; motif: NGGGGGCGGGRMNN	22715	758	1.44266
413	query_1	TRUE	3.11817e-15	6608	1024	427	0.416992	0.0646186	TF:M03807	TF	Factor: SP2; motif: GNNGGGGGCGGGGSN	22715	3242	1.43341
414	query_1	TRUE	3.2287e-15	4095	1024	297	0.290039	0.0725275	TF:M10213	TF	Factor: Egr-1; motif: NNGCGKGGGCGGGG	22715	832	1.60885
415	query_1	TRUE	3.81548e-15	5505	1024	371	0.362305	0.0673933	TF:M09682	TF	Factor: E2F-4; motif: GNNGGCGGGAAN	22715	756	1.49496
416	query_1	TRUE	1.14762e-14	5973	1024	393	0.383789	0.0657961	TF:M03567	TF	Factor: Sp2; motif: NYSGCCCCGCCCCCY	22715	3240	1.45953
417	query_1	TRUE	1.36958e-14	5004	1024	343	0.334961	0.0685452	TF:M07380_1	TF	Factor: E2F-4; motif: NTTTCSCGCC; match class: 1	22715	761	1.52051
418	query_1	TRUE	1.38766e-14	7025	1024	445	0.43457	0.0633452	TF:M07277	TF	Factor: BTEB2; motif: RGGGNGKGGN	22715	332	1.40516
419	query_1	TRUE	3.4655e-14	3305	1024	250	0.244141	0.075643	TF:M02742	TF	Factor: E2F-2; motif: NNNANGGCGCGCNNN	22715	742	1.67796
420	query_1	TRUE	4.19969e-14	15075	1024	801	0.782227	0.0531343	TF:M07322	TF	Factor: HSF4; motif: CTGCMRN	22715	1678	1.17866
421	query_1	TRUE	4.94781e-14	8107	1024	495	0.483398	0.0610583	TF:M00933	TF	Factor: Sp1; motif: CCCCGCCCCN	22715	3228	1.35443
422	query_1	TRUE	5.71451e-14	11659	1024	657	0.641602	0.0563513	TF:M07040	TF	Factor: GKLF; motif: NNRRGRRNGNSNNN	22715	1348	1.25002
423	query_1	TRUE	5.79781e-14	5574	1024	370	0.361328	0.0663796	TF:M00245	TF	Factor: Egr-3; motif: NTGCGTGGGCGK	22715	850	1.47247
424	query_1	TRUE	6.52685e-14	11505	1024	650	0.634766	0.0564972	TF:M00327	TF	Factor: Pax-3; motif: NNNNNNCGTCACGSTYNNNNN	22715	2612	1.25326
425	query_1	TRUE	6.57402e-14	2568	1024	207	0.202148	0.0806075	TF:M01199_1	TF	Factor: RNF96; motif: BCCCGCRGCC; match class: 1	22715	2915	1.78808
426	query_1	TRUE	7.0906e-14	5995	1024	391	0.381836	0.065221	TF:M10203	TF	Factor: ctcf; motif: YGGCCASCAGRGGGCGCYNN	22715	616	1.44677
427	query_1	TRUE	7.44883e-14	5154	1024	348	0.339844	0.0675204	TF:M01598	TF	Factor: ZBED6; motif: NRRGCTCGCCNN	22715	3774	1.49778
428	query_1	TRUE	7.85946e-14	5702	1024	376	0.367188	0.0659418	TF:M07329	TF	Factor: Osx; motif: CCNCCCCCNNN	22715	2550	1.46276
429	query_1	TRUE	1.47896e-13	4868	1024	332	0.324219	0.0682005	TF:M00246	TF	Factor: Egr-2; motif: NTGCGTRGGCGK	22715	838	1.51287
430	query_1	TRUE	2.13955e-13	6494	1024	414	0.404297	0.0637512	TF:M03811	TF	Factor: AP-2gamma; motif: GCCYNCRGSN	22715	110	1.41417
431	query_1	TRUE	3.595e-13	7681	1024	471	0.459961	0.0613201	TF:M00008	TF	Factor: Sp1; motif: GGGGCGGGGT	22715	3222	1.36024
432	query_1	TRUE	4.60223e-13	6441	1024	410	0.400391	0.0636547	TF:M00470	TF	Factor: AP-2gamma; motif: GCCYNNGGS	22715	102	1.41203
433	query_1	TRUE	5.83535e-13	5969	1024	386	0.376953	0.0646674	TF:M04155	TF	Factor: Tfap2a; motif: TGCCCYNRGGCA	22715	3620	1.43449
434	query_1	TRUE	7.49118e-13	5819	1024	378	0.369141	0.0649596	TF:M08005	TF	Factor: Tcfl5; motif: NNCNCGNGNN	22715	3590	1.44097
435	query_1	TRUE	7.49118e-13	5819	1024	378	0.369141	0.0649596	TF:M08005_1	TF	Factor: Tcfl5; motif: NNCNCGNGNN; match class: 1	22715	3591	1.44097
436	query_1	TRUE	9.08941e-13	4946	1024	333	0.325195	0.0673271	TF:M05599	TF	Factor: WT1; motif: NGCGGGGGGGTSMMCYN	22715	3734	1.49349
437	query_1	TRUE	1.09438e-12	7620	1024	466	0.455078	0.0611549	TF:M07461	TF	Factor: KLF; motif: GGGNGGGG	22715	1852	1.35657
438	query_1	TRUE	1.23528e-12	13965	1024	750	0.732422	0.0537057	TF:M01835	TF	Factor: GKLF; motif: CCTCCYN	22715	1352	1.19133
439	query_1	TRUE	1.62803e-12	4354	1024	301	0.293945	0.0691318	TF:M07597	TF	Factor: Egr-1; motif: GCGTGGGCGT	22715	828	1.53352
440	query_1	TRUE	1.85442e-12	6573	1024	414	0.404297	0.0629849	TF:M01303	TF	Factor: SP1; motif: GGGGYGGGGNS	22715	3224	1.39717
441	query_1	TRUE	1.93789e-12	2877	1024	220	0.214844	0.0764685	TF:M10212_1	TF	Factor: E2F-7; motif: GRGGCGGGAANNN; match class: 1	22715	767	1.69627
442	query_1	TRUE	1.98016e-12	4398	1024	303	0.295898	0.068895	TF:M02090_1	TF	Factor: E2F-4; motif: GCGGGAAANA; match class: 1	22715	763	1.52827
443	query_1	TRUE	2.44106e-12	7589	1024	463	0.452148	0.0610094	TF:M01855	TF	Factor: AHR; motif: CACGCN	22715	16	1.35335
444	query_1	TRUE	2.56598e-12	7301	1024	449	0.438477	0.0614984	TF:M00428	TF	Factor: E2F-1; motif: NKTSSCGC	22715	730	1.3642
445	query_1	TRUE	2.64918e-12	3845	1024	273	0.266602	0.0710013	TF:M07250_1	TF	Factor: E2F-1; motif: NNNSSCGCSAANN; match class: 1	22715	737	1.57499
446	query_1	TRUE	3.37983e-12	10017	1024	576	0.5625	0.0575022	TF:M07322_1	TF	Factor: HSF4; motif: CTGCMRN; match class: 1	22715	1679	1.27555
447	query_1	TRUE	3.4285e-12	2945	1024	223	0.217773	0.0757216	TF:M02036_1	TF	Factor: WT1; motif: CGCCCCCNCN; match class: 1	22715	3743	1.6797
448	query_1	TRUE	3.54809e-12	4626	1024	314	0.306641	0.0678772	TF:M00244	TF	Factor: NGFI-C; motif: WTGCGTGGGYGG	22715	2356	1.50569
449	query_1	TRUE	6.91245e-12	12808	1024	698	0.681641	0.0544972	TF:M10219	TF	Factor: Elk-1; motif: NCCGGAAGTGN	22715	912	1.20889
450	query_1	TRUE	8.6129e-12	6692	1024	417	0.407227	0.0623132	TF:M05301	TF	Factor: CPBP; motif: NGGGCGG	22715	540	1.38227
451	query_1	TRUE	8.6129e-12	6692	1024	417	0.407227	0.0623132	TF:M05455	TF	Factor: SP6; motif: WGGGCGG	22715	3264	1.38227
452	query_1	TRUE	8.6129e-12	6692	1024	417	0.407227	0.0623132	TF:M05665	TF	Factor: Sp3; motif: AGGGCGG	22715	3244	1.38227
453	query_1	TRUE	8.6129e-12	6692	1024	417	0.407227	0.0623132	TF:M05391	TF	Factor: LKLF; motif: NGGGCGG	22715	1916	1.38227
454	query_1	TRUE	8.85211e-12	8333	1024	496	0.484375	0.0595224	TF:M07261	TF	Factor: LKLF; motif: GGGGTGGKSN	22715	1918	1.32036
455	query_1	TRUE	9.82618e-12	8295	1024	494	0.482422	0.0595539	TF:M01981_1	TF	Factor: ELK-1; motif: ACCGGAWRTN; match class: 1	22715	911	1.32106
456	query_1	TRUE	1.09419e-11	5342	1024	349	0.34082	0.0653313	TF:M00237	TF	Factor: AhR:Arnt; motif: GRGKATYGCGTGMCWNSCC	22715	8	1.44922
457	query_1	TRUE	1.56079e-11	6451	1024	404	0.394531	0.0626259	TF:M00915	TF	Factor: AP-2; motif: SNNNCCNCAGGCN	22715	120	1.38921
458	query_1	TRUE	1.56859e-11	12380	1024	678	0.662109	0.0547658	TF:M00450	TF	Factor: Zic3; motif: NGGGKGGTC	22715	4126	1.21485
459	query_1	TRUE	2.07387e-11	6381	1024	400	0.390625	0.0626861	TF:M00430	TF	Factor: E2F-1; motif: NTTSGCGG	22715	734	1.39054
460	query_1	TRUE	2.21328e-11	7407	1024	450	0.439453	0.0607533	TF:M01118	TF	Factor: WT1; motif: SMCNCCNSC	22715	3740	1.34767
461	query_1	TRUE	3.61825e-11	2654	1024	203	0.198242	0.0764883	TF:M01073	TF	Factor: HIC1; motif: NNNGGKTGCCCSNNNNNN	22715	1460	1.69671
462	query_1	TRUE	4.10792e-11	5825	1024	371	0.362305	0.063691	TF:M05541	TF	Factor: Zfp536; motif: NCGGAKG	22715	3968	1.41283
463	query_1	TRUE	5.81726e-11	12647	1024	687	0.670898	0.0543212	TF:M02885	TF	Factor: MYF6; motif: NNNRACAGNCNCNCC	22715	2192	1.20499
464	query_1	TRUE	7.02051e-11	6938	1024	425	0.415039	0.0612568	TF:M01177	TF	Factor: SREBP-2; motif: NNGYCACNNSMN	22715	3306	1.35884
465	query_1	TRUE	9.63983e-11	5087	1024	332	0.324219	0.0652644	TF:M00144_1	TF	Factor: Pax-5; motif: RRMSWGANWYCTNRAGCGKRACSRYNSM; match class: 1	22715	2625	1.44774
466	query_1	TRUE	1.00443e-10	9596	1024	550	0.537109	0.0573155	TF:M00143	TF	Factor: Pax-5; motif: BCNNNRNGCANBGNTGNRTAGCSGCHNB	22715	2622	1.27141
467	query_1	TRUE	1.09727e-10	4036	1024	277	0.270508	0.0686323	TF:M12470_1	TF	Factor: Foxn1; motif: RGAMGC; match class: 1	22715	1155	1.52244
468	query_1	TRUE	1.16934e-10	5487	1024	352	0.34375	0.0641516	TF:M00431	TF	Factor: E2F-1; motif: TTTSGCGS	22715	740	1.42305
469	query_1	TRUE	1.68746e-10	12603	1024	683	0.666992	0.0541934	TF:M02941_1	TF	Factor: ZIC3; motif: NNNCACAGCAKGNNN; match class: 1	22715	4131	1.20215
470	query_1	TRUE	1.80171e-10	2226	1024	176	0.171875	0.0790656	TF:M00800_1	TF	Factor: AP-2; motif: GSCCSCRGGCNRNRNN; match class: 1	22715	115	1.75388
471	query_1	TRUE	1.85682e-10	9493	1024	544	0.53125	0.0573054	TF:M01993	TF	Factor: TEL1; motif: CNCGGAANNN	22715	3616	1.27118
472	query_1	TRUE	2.23755e-10	9719	1024	554	0.541016	0.0570017	TF:M01660	TF	Factor: GABP-alpha; motif: CTTCCK	22715	1232	1.26445
473	query_1	TRUE	3.00081e-10	3862	1024	266	0.259766	0.0688762	TF:M01972	TF	Factor: EGR-1; motif: TGCGTGGGCGK	22715	820	1.52786
474	query_1	TRUE	7.41208e-10	3986	1024	271	0.264648	0.067988	TF:M00196_1	TF	Factor: Sp1; motif: NGGGGGCGGGGYN; match class: 1	22715	3235	1.50815
475	query_1	TRUE	8.59321e-10	11785	1024	644	0.628906	0.0546457	TF:M10233	TF	Factor: Pet-1; motif: GCNGGAAGYG	22715	2670	1.21219
476	query_1	TRUE	1.59891e-09	4432	1024	293	0.286133	0.0661101	TF:M10376	TF	Factor: Sp5; motif: RNGGRGGNGGRGNNGGGGGAGGRG	22715	3260	1.4665
477	query_1	TRUE	1.91007e-09	9491	1024	539	0.526367	0.0567906	TF:M01770	TF	Factor: XBP-1; motif: WNNGMCACGTC	22715	3746	1.25977
478	query_1	TRUE	2.03074e-09	5378	1024	341	0.333008	0.0634065	TF:M08874	TF	Factor: E2F1; motif: NNNNNGCGSSAAAN	22715	738	1.40652
479	query_1	TRUE	2.61845e-09	4086	1024	274	0.267578	0.0670582	TF:M00932_1	TF	Factor: Sp1; motif: NNGGGGCGGGGNN; match class: 1	22715	3233	1.48753
480	query_1	TRUE	2.71501e-09	4259	1024	283	0.276367	0.0664475	TF:M07395_1	TF	Factor: Sp1; motif: NGGGGCGGGGN; match class: 1	22715	3231	1.47398
481	query_1	TRUE	5.67419e-09	4769	1024	308	0.300781	0.0645838	TF:M08875	TF	Factor: E2F; motif: NNTTTCGCGCN	22715	782	1.43264
482	query_1	TRUE	6.14888e-09	2352	1024	178	0.173828	0.0756803	TF:M05547_1	TF	Factor: ZAC; motif: KGGGCCR; match class: 1	22715	3773	1.67879
483	query_1	TRUE	6.76321e-09	2478	1024	185	0.180664	0.074657	TF:M08867_1	TF	Factor: AP2; motif: GCCYGSGGSN; match class: 1	22715	117	1.65609
484	query_1	TRUE	6.79093e-09	5267	1024	333	0.325195	0.0632238	TF:M08819	TF	Factor: LKLF; motif: CNCCACCCS	22715	1920	1.40247
485	query_1	TRUE	7.04701e-09	3704	1024	252	0.246094	0.0680346	TF:M07436_1	TF	Factor: WT1; motif: NNGGGNGGGSGN; match class: 1	22715	3739	1.50918
486	query_1	TRUE	7.12938e-09	4045	1024	270	0.263672	0.0667491	TF:M00243	TF	Factor: Egr-1; motif: WTGCGTGGGCGK	22715	818	1.48067
487	query_1	TRUE	8.75652e-09	9498	1024	536	0.523438	0.0564329	TF:M00257	TF	Factor: RREB-1; motif: CCCCAAACMMCCCC	22715	2934	1.25183
488	query_1	TRUE	9.20744e-09	2647	1024	194	0.189453	0.0732905	TF:M01072	TF	Factor: HIC1; motif: NSNNNNTGCCCSSNN	22715	1458	1.62578
489	query_1	TRUE	9.73037e-09	3715	1024	252	0.246094	0.0678331	TF:M08996	TF	Factor: EGR-1; motif: NGCGKGGGCGKNN	22715	830	1.50472
490	query_1	TRUE	1.06093e-08	3493	1024	240	0.234375	0.0687088	TF:M02836	TF	Factor: Zic2; motif: NMCCCCCGGGGGGGN	22715	4124	1.52414
491	query_1	TRUE	1.39602e-08	7246	1024	429	0.418945	0.0592051	TF:M02023	TF	Factor: MAZ; motif: NKGGGAGGGGRGGR	22715	2026	1.31332
492	query_1	TRUE	1.54346e-08	10579	1024	584	0.570312	0.0552037	TF:M07041	TF	Factor: HDAC1; motif: KGCARGGTC	22715	1424	1.22456
493	query_1	TRUE	1.79501e-08	1380	1024	119	0.116211	0.0862319	TF:M00938_1	TF	Factor: E2F-1; motif: TTGGCGCGRAANNGNM; match class: 1	22715	733	1.91285
494	query_1	TRUE	2.42029e-08	8089	1024	468	0.457031	0.0578563	TF:M00446	TF	Factor: Spz1; motif: DNNGGRGGGWWNNNN	22715	3292	1.28341
495	query_1	TRUE	2.47629e-08	3918	1024	261	0.254883	0.0666156	TF:M00931_1	TF	Factor: Sp1; motif: GGGGCGGGGC; match class: 1	22715	3237	1.47771
496	query_1	TRUE	3.42103e-08	11423	1024	620	0.605469	0.0542765	TF:M00360	TF	Factor: Pax-3; motif: TCGTCACRCTTHM	22715	2610	1.20399
497	query_1	TRUE	3.43057e-08	3142	1024	219	0.213867	0.0697008	TF:M01219_1	TF	Factor: SP1:SP3; motif: CCSCCCCCYCC; match class: 1	22715	3221	1.54615
498	query_1	TRUE	4.0659e-08	5961	1024	364	0.355469	0.0610636	TF:M10257	TF	Factor: HIF-1alpha; motif: GNACGTGM	22715	1470	1.35455
499	query_1	TRUE	4.90413e-08	8998	1024	509	0.49707	0.0565681	TF:M00444	TF	Factor: VDR; motif: GGGKNARNRRGGWSA	22715	3730	1.25483
500	query_1	TRUE	7.22893e-08	5483	1024	339	0.331055	0.0618275	TF:M00516	TF	Factor: E2F-1; motif: TTTSGCGCGMNR	22715	772	1.3715
501	query_1	TRUE	8.55616e-08	1987	1024	153	0.149414	0.0770005	TF:M07354_1	TF	Factor: Egr-1; motif: GCGGGGGCGG; match class: 1	22715	835	1.70807
502	query_1	TRUE	1.04996e-07	3742	1024	249	0.243164	0.066542	TF:M00933_1	TF	Factor: Sp1; motif: CCCCGCCCCN; match class: 1	22715	3229	1.47607
503	query_1	TRUE	1.07902e-07	3217	1024	221	0.21582	0.0686975	TF:M02744	TF	Factor: Egr1; motif: NCCGCCCCCGCANN	22715	824	1.52389
504	query_1	TRUE	1.10342e-07	4030	1024	264	0.257812	0.0655087	TF:M04506	TF	Factor: Egr1; motif: NNMCGCCCMCTCAMWN	22715	826	1.45315
505	query_1	TRUE	1.11998e-07	4436	1024	285	0.27832	0.0642471	TF:M00920	TF	Factor: E2F; motif: NKCGCGCSAAAN	22715	784	1.42517
506	query_1	TRUE	1.86236e-07	3050	1024	211	0.206055	0.0691803	TF:M02837	TF	Factor: Zic3; motif: NMCCCCCGGGGGGGN	22715	4128	1.5346
507	query_1	TRUE	1.96943e-07	4732	1024	299	0.291992	0.0631868	TF:M02834	TF	Factor: Zfp740; motif: NNNCCCCCCCCMNNNN	22715	4046	1.40165
508	query_1	TRUE	2.15988e-07	6999	1024	411	0.401367	0.0587227	TF:M08870	TF	Factor: DEC1; motif: NCNCACRTGNSC	22715	644	1.30262
509	query_1	TRUE	2.66174e-07	3719	1024	246	0.240234	0.0661468	TF:M02810	TF	Factor: Sp4; motif: NNNNMCGCCCCCTNNNN	22715	3248	1.46731
510	query_1	TRUE	2.72574e-07	4706	1024	297	0.290039	0.0631109	TF:M09681	TF	Factor: ctcf; motif: YGGCCASYAGGGGGCGCYNN	22715	614	1.39997
511	query_1	TRUE	3.5105e-07	5231	1024	323	0.31543	0.0617473	TF:M01145	TF	Factor: c-Myc; motif: RACCACGTGCTC	22715	496	1.36972
512	query_1	TRUE	4.28139e-07	5001	1024	311	0.303711	0.0621876	TF:M00939	TF	Factor: E2F; motif: TTTSGCGSG	22715	780	1.37948
513	query_1	TRUE	4.33873e-07	3060	1024	210	0.205078	0.0686275	TF:M00469	TF	Factor: AP-2alpha; motif: GCCNNNRGS	22715	90	1.52234
514	query_1	TRUE	4.35926e-07	17191	1024	857	0.836914	0.0498517	TF:M01266	TF	Factor: Elf-1; motif: AGGAAG	22715	888	1.10584
515	query_1	TRUE	4.35926e-07	17191	1024	857	0.836914	0.0498517	TF:M02031	TF	Factor: PU.1; motif: AGGAAG	22715	3280	1.10584
516	query_1	TRUE	4.44943e-07	5082	1024	315	0.307617	0.0619835	TF:M07249	TF	Factor: ctcf; motif: CCNCNAGRKGGCRSTN	22715	618	1.37496
517	query_1	TRUE	4.65176e-07	4085	1024	264	0.257812	0.0646267	TF:M03944_1	TF	Factor: Zfp740; motif: NCCCCCCCAC; match class: 1	22715	4051	1.43359
518	query_1	TRUE	4.89864e-07	1689	1024	133	0.129883	0.0787448	TF:M02743	TF	Factor: E2F-3; motif: NNNANGGCGCGCSNW	22715	746	1.74677
519	query_1	TRUE	4.93803e-07	2407	1024	174	0.169922	0.0722892	TF:M03893_1	TF	Factor: WT1; motif: GNGGGGGCGGGG; match class: 1	22715	3745	1.60356
520	query_1	TRUE	5.38065e-07	1439	1024	118	0.115234	0.0820014	TF:M01873_1	TF	Factor: Egr-1; motif: GCGGGGGCGG; match class: 1	22715	837	1.81901
521	query_1	TRUE	5.54814e-07	1473	1024	120	0.117188	0.0814664	TF:M08891	TF	Factor: NFKAPPAB; motif: NNGGGANTTCCCN	22715	2328	1.80714
522	query_1	TRUE	6.06235e-07	6429	1024	381	0.37207	0.0592627	TF:M00119_1	TF	Factor: Max; motif: NNANCACGTGNTNN; match class: 1	22715	2013	1.3146
523	query_1	TRUE	6.06235e-07	6429	1024	381	0.37207	0.0592627	TF:M00119	TF	Factor: Max; motif: NNANCACGTGNTNN	22715	2012	1.3146
524	query_1	TRUE	6.27333e-07	2289	1024	167	0.163086	0.0729576	TF:M02836_1	TF	Factor: Zic2; motif: NMCCCCCGGGGGGGN; match class: 1	22715	4125	1.61839
525	query_1	TRUE	6.4049e-07	6023	1024	361	0.352539	0.0599369	TF:M05407	TF	Factor: Klf17; motif: NGGGCGG	22715	1830	1.32956
526	query_1	TRUE	6.9495e-07	1596	1024	127	0.124023	0.0795739	TF:M05541_1	TF	Factor: Zfp536; motif: NCGGAKG; match class: 1	22715	3969	1.76516
527	query_1	TRUE	6.98004e-07	4745	1024	297	0.290039	0.0625922	TF:M02820_1	TF	Factor: Tcfap2b; motif: NYGCCYNARGGCAN; match class: 1	22715	3577	1.38846
528	query_1	TRUE	7.15337e-07	5724	1024	346	0.337891	0.0604472	TF:M02012	TF	Factor: HIF-1alpha; motif: NCACGT	22715	1476	1.34088
529	query_1	TRUE	7.43539e-07	6851	1024	401	0.391602	0.0585316	TF:M01652	TF	Factor: p53; motif: RGRCWWGYCYNGRCWWGYYY	22715	2584	1.29838
530	query_1	TRUE	7.85241e-07	6647	1024	391	0.381836	0.0588235	TF:M03944	TF	Factor: Zfp740; motif: NCCCCCCCAC	22715	4050	1.30486
531	query_1	TRUE	8.25855e-07	6567	1024	387	0.37793	0.058931	TF:M01721	TF	Factor: PUR1; motif: GGGNCAGNN	22715	2824	1.30724
532	query_1	TRUE	8.67134e-07	5976	1024	358	0.349609	0.0599063	TF:M03572	TF	Factor: DEC1; motif: CNCACRTGASC	22715	642	1.32888
533	query_1	TRUE	1.11758e-06	7141	1024	414	0.404297	0.0579751	TF:M01588	TF	Factor: GKLF; motif: GCCMCRCCCNNN	22715	1342	1.28604
534	query_1	TRUE	1.14985e-06	1901	1024	144	0.140625	0.0757496	TF:M02837_1	TF	Factor: Zic3; motif: NMCCCCCGGGGGGGN; match class: 1	22715	4129	1.68032
535	query_1	TRUE	1.16355e-06	2254	1024	164	0.160156	0.0727595	TF:M00915_1	TF	Factor: AP-2; motif: SNNNCCNCAGGCN; match class: 1	22715	121	1.614
536	query_1	TRUE	1.20884e-06	4650	1024	291	0.28418	0.0625806	TF:M01100	TF	Factor: LRF; motif: GGGGKYNNB	22715	1926	1.3882
537	query_1	TRUE	1.30616e-06	2204	1024	161	0.157227	0.073049	TF:M00322_1	TF	Factor: c-Myc:Max; motif: GCCAYGYGSN; match class: 1	22715	2181	1.62042
538	query_1	TRUE	1.51215e-06	5516	1024	334	0.326172	0.0605511	TF:M07601	TF	Factor: C-Myc; motif: NGCCACGTGNN	22715	504	1.34318
539	query_1	TRUE	1.51291e-06	4857	1024	301	0.293945	0.0619724	TF:M01154	TF	Factor: c-Myc; motif: KACCACGTGSYY	22715	498	1.37471
540	query_1	TRUE	1.63276e-06	9070	1024	504	0.492188	0.0555678	TF:M01991	TF	Factor: PEA3; motif: RCCGGAAGYN	22715	2656	1.23264
541	query_1	TRUE	1.66263e-06	6395	1024	377	0.368164	0.0589523	TF:M00615_1	TF	Factor: c-Myc:Max; motif: NNNNNNNCACGTGNNNNNNN; match class: 1	22715	2179	1.30772
542	query_1	TRUE	1.66263e-06	6395	1024	377	0.368164	0.0589523	TF:M00615	TF	Factor: c-Myc:Max; motif: NNNNNNNCACGTGNNNNNNN	22715	2178	1.30772
543	query_1	TRUE	1.69756e-06	8130	1024	460	0.449219	0.0565806	TF:M09692	TF	Factor: GKLF; motif: WGGGYGKGGCCN	22715	1344	1.25511
544	query_1	TRUE	1.71912e-06	3694	1024	241	0.235352	0.0652409	TF:M00217	TF	Factor: USF; motif: NCACGTGN	22715	3714	1.44721
545	query_1	TRUE	1.86776e-06	15919	1024	803	0.78418	0.0504429	TF:M01886	TF	Factor: NFATc3; motif: GGAAAA	22715	2296	1.11895
546	query_1	TRUE	1.86776e-06	15919	1024	803	0.78418	0.0504429	TF:M03555	TF	Factor: NFATc2; motif: GGAAAA	22715	2280	1.11895
547	query_1	TRUE	1.86776e-06	15919	1024	803	0.78418	0.0504429	TF:M01281	TF	Factor: NFATc2; motif: GGAAAA	22715	2284	1.11895
548	query_1	TRUE	1.885e-06	4394	1024	277	0.270508	0.0630405	TF:M00918	TF	Factor: E2F; motif: TTTSGCGSG	22715	776	1.3984
549	query_1	TRUE	1.90315e-06	5587	1024	337	0.329102	0.0603186	TF:M00050	TF	Factor: E2F; motif: TTTSGCGC	22715	770	1.33802
550	query_1	TRUE	1.91201e-06	8349	1024	470	0.458984	0.0562942	TF:M10279	TF	Factor: GKLF; motif: NNNRNWGGGTGKGGC	22715	1346	1.24875
551	query_1	TRUE	2.3303e-06	4757	1024	295	0.288086	0.0620139	TF:M00919	TF	Factor: E2F; motif: NCSCGCSAAAN	22715	778	1.37563
552	query_1	TRUE	2.34671e-06	6494	1024	381	0.37207	0.0586695	TF:M09705	TF	Factor: REST; motif: YCAGCACCATGGACAGCNCCC	22715	2854	1.30144
553	query_1	TRUE	2.40445e-06	5618	1024	338	0.330078	0.0601638	TF:M00327_1	TF	Factor: Pax-3; motif: NNNNNNCGTCACGSTYNNNNN; match class: 1	22715	2613	1.33459
554	query_1	TRUE	2.7799e-06	11097	1024	595	0.581055	0.0536181	TF:M00646	TF	Factor: LF-A1; motif: GGGSTCWR	22715	1882	1.18939
555	query_1	TRUE	2.83224e-06	2156	1024	157	0.15332	0.07282	TF:M03811_1	TF	Factor: AP-2gamma; motif: GCCYNCRGSN; match class: 1	22715	111	1.61534
556	query_1	TRUE	2.88663e-06	7629	1024	435	0.424805	0.0570193	TF:M00649	TF	Factor: MAZ; motif: GGGGAGGG	22715	2024	1.26484
557	query_1	TRUE	2.94306e-06	5587	1024	336	0.328125	0.0601396	TF:M00726_1	TF	Factor: USF2; motif: CASGYG; match class: 1	22715	3707	1.33405
558	query_1	TRUE	2.94306e-06	5587	1024	336	0.328125	0.0601396	TF:M00726	TF	Factor: USF2; motif: CASGYG	22715	3706	1.33405
559	query_1	TRUE	3.63663e-06	3060	1024	206	0.201172	0.0673203	TF:M01783_1	TF	Factor: SP2; motif: GGGCGGGAC; match class: 1	22715	3239	1.49334
560	query_1	TRUE	3.73794e-06	3495	1024	229	0.223633	0.0655222	TF:M10412	TF	Factor: ZNF151; motif: GGSGGNGGGGGAGGGGMGG	22715	2094	1.45345
561	query_1	TRUE	4.08743e-06	1271	1024	105	0.102539	0.0826121	TF:M01598_1	TF	Factor: ZBED6; motif: NRRGCTCGCCNN; match class: 1	22715	3775	1.83255
562	query_1	TRUE	4.13055e-06	2257	1024	162	0.158203	0.0717767	TF:M10211_1	TF	Factor: E2F-4; motif: NGGGGGCGGGRMNN; match class: 1	22715	759	1.59219
563	query_1	TRUE	4.32293e-06	13420	1024	696	0.679688	0.0518629	TF:M03818	TF	Factor: egr-3; motif: GTGGGY	22715	854	1.15045
564	query_1	TRUE	4.65207e-06	2496	1024	175	0.170898	0.0701122	TF:M01253	TF	Factor: CNOT3; motif: GGCCGCGSSS	22715	508	1.55527
565	query_1	TRUE	4.74021e-06	4335	1024	272	0.265625	0.0627451	TF:M04157_1	TF	Factor: Tfap2a; motif: TGCCCYNRGGGCA; match class: 1	22715	3625	1.39185
566	query_1	TRUE	4.86332e-06	7111	1024	409	0.399414	0.0575165	TF:M02820	TF	Factor: Tcfap2b; motif: NYGCCYNARGGCAN	22715	3576	1.27587
567	query_1	TRUE	5.11462e-06	3469	1024	227	0.22168	0.0654367	TF:M07261_1	TF	Factor: LKLF; motif: GGGGTGGKSN; match class: 1	22715	1919	1.45156
568	query_1	TRUE	5.17065e-06	4280	1024	269	0.262695	0.0628505	TF:M10363	TF	Factor: DRRS; motif: GNNGGGWGGG	22715	710	1.39419
569	query_1	TRUE	5.29979e-06	2193	1024	158	0.154297	0.0720474	TF:M05391_1	TF	Factor: LKLF; motif: NGGGCGG; match class: 1	22715	1917	1.5982
570	query_1	TRUE	5.29979e-06	2193	1024	158	0.154297	0.0720474	TF:M05301_1	TF	Factor: CPBP; motif: NGGGCGG; match class: 1	22715	541	1.5982
571	query_1	TRUE	5.29979e-06	2193	1024	158	0.154297	0.0720474	TF:M05665_1	TF	Factor: Sp3; motif: AGGGCGG; match class: 1	22715	3245	1.5982
572	query_1	TRUE	5.29979e-06	2193	1024	158	0.154297	0.0720474	TF:M05455_1	TF	Factor: SP6; motif: WGGGCGG; match class: 1	22715	3265	1.5982
573	query_1	TRUE	5.32739e-06	5413	1024	326	0.318359	0.0602254	TF:M12438	TF	Factor: Wt1; motif: NNCCTCCCCCACNN	22715	3736	1.33596
574	query_1	TRUE	5.82073e-06	7016	1024	404	0.394531	0.0575827	TF:M00118_1	TF	Factor: c-Myc:Max; motif: NNACCACGTGGTNN; match class: 1	22715	2175	1.27733
575	query_1	TRUE	5.82073e-06	7016	1024	404	0.394531	0.0575827	TF:M00118	TF	Factor: c-Myc:Max; motif: NNACCACGTGGTNN	22715	2174	1.27733
576	query_1	TRUE	6.38931e-06	3842	1024	246	0.240234	0.0640292	TF:M07601_1	TF	Factor: C-Myc; motif: NGCCACGTGNN; match class: 1	22715	505	1.42033
577	query_1	TRUE	6.71993e-06	4665	1024	288	0.28125	0.0617363	TF:M08868	TF	Factor: ARNTLIKE; motif: NNNSCACGTG	22715	150	1.36947
578	query_1	TRUE	7.29814e-06	4236	1024	266	0.259766	0.0627951	TF:M01118_1	TF	Factor: WT1; motif: SMCNCCNSC; match class: 1	22715	3741	1.39296
579	query_1	TRUE	8.21039e-06	2996	1024	201	0.196289	0.0670895	TF:M10277	TF	Factor: Klf15; motif: RGGGMGGRGNNGGGGGNGG	22715	1826	1.48822
580	query_1	TRUE	8.4741e-06	1870	1024	139	0.135742	0.0743316	TF:M02786	TF	Factor: Plagl1; motif: NNNGGGGSSCCCCNNN	22715	2712	1.64887
581	query_1	TRUE	8.61273e-06	2923	1024	197	0.192383	0.0673965	TF:M04155_1	TF	Factor: Tfap2a; motif: TGCCCYNRGGCA; match class: 1	22715	3621	1.49503
582	query_1	TRUE	9.0377e-06	3282	1024	216	0.210938	0.0658135	TF:M02011	TF	Factor: HES-1; motif: GSCACGMGMC	22715	1444	1.45992
583	query_1	TRUE	9.34982e-06	1681	1024	128	0.125	0.0761452	TF:M02786_1	TF	Factor: Plagl1; motif: NNNGGGGSSCCCCNNN; match class: 1	22715	2713	1.6891
584	query_1	TRUE	1.19663e-05	3598	1024	232	0.226562	0.0644803	TF:M07397_1	TF	Factor: ZBP89; motif: CCCCKCCCCCNN; match class: 1	22715	3779	1.43034
585	query_1	TRUE	1.23393e-05	13899	1024	714	0.697266	0.0513706	TF:M03819	TF	Factor: Elk-1; motif: GGAAGN	22715	916	1.13953
586	query_1	TRUE	1.334e-05	8948	1024	493	0.481445	0.0550961	TF:M00025	TF	Factor: Elk-1; motif: NNNNCCGGAARTNN	22715	904	1.22218
587	query_1	TRUE	1.44931e-05	1921	1024	141	0.137695	0.0733993	TF:M00982_1	TF	Factor: KROX; motif: CCCGCCCCCRCCCC; match class: 1	22715	1855	1.62819
588	query_1	TRUE	1.48208e-05	2046	1024	148	0.144531	0.0723363	TF:M01857_1	TF	Factor: AP-2alpha; motif: NGCCYSNNGSN; match class: 1	22715	99	1.60461
589	query_1	TRUE	1.56945e-05	1678	1024	127	0.124023	0.0756853	TF:M01721_1	TF	Factor: PUR1; motif: GGGNCAGNN; match class: 1	22715	2825	1.6789
590	query_1	TRUE	1.72583e-05	6285	1024	366	0.357422	0.0582339	TF:M00539	TF	Factor: Arnt; motif: NNNNNRTCACGTGAYNNNNN	22715	156	1.29178
591	query_1	TRUE	1.72583e-05	6285	1024	366	0.357422	0.0582339	TF:M00539_1	TF	Factor: Arnt; motif: NNNNNRTCACGTGAYNNNNN; match class: 1	22715	157	1.29178
592	query_1	TRUE	1.76221e-05	3194	1024	210	0.205078	0.0657483	TF:M00470_1	TF	Factor: AP-2gamma; motif: GCCYNNGGS; match class: 1	22715	103	1.45847
593	query_1	TRUE	1.81918e-05	4869	1024	296	0.289062	0.0607928	TF:M00114	TF	Factor: Tax/CREB; motif: GGGGGTTGACGYANA	22715	3458	1.34854
594	query_1	TRUE	2.3743e-05	2496	1024	172	0.167969	0.0689103	TF:M07617	TF	Factor: Sp4; motif: SCCCCKCCCCCSN	22715	3254	1.52861
595	query_1	TRUE	2.51194e-05	7893	1024	442	0.431641	0.055999	TF:M07980	TF	Factor: Atf-1; motif: RTGACGTA	22715	192	1.2422
596	query_1	TRUE	2.71312e-05	1572	1024	120	0.117188	0.0763359	TF:M05599_1	TF	Factor: WT1; motif: NGCGGGGGGGTSMMCYN; match class: 1	22715	3735	1.69333
597	query_1	TRUE	3.0916e-05	2839	1024	190	0.185547	0.066925	TF:M00797	TF	Factor: HIF1; motif: GNNKACGTGCGGNN	22715	1478	1.48457
598	query_1	TRUE	3.12148e-05	2802	1024	188	0.183594	0.0670949	TF:M00649_1	TF	Factor: MAZ; motif: GGGGAGGG; match class: 1	22715	2025	1.48834
599	query_1	TRUE	3.18741e-05	4557	1024	279	0.272461	0.0612245	TF:M01837	TF	Factor: FKLF; motif: BGGGNGGVMD	22715	1062	1.35812
600	query_1	TRUE	3.38321e-05	1805	1024	133	0.129883	0.0736842	TF:M10376_1	TF	Factor: Sp5; motif: RNGGRGGNGGRGNNGGGGGAGGRG; match class: 1	22715	3261	1.63451
601	query_1	TRUE	3.38576e-05	3834	1024	242	0.236328	0.0631195	TF:M00055	TF	Factor: N-Myc; motif: NNCCACGTGNNN	22715	2412	1.40015
602	query_1	TRUE	3.81751e-05	4784	1024	290	0.283203	0.0606187	TF:M02925	TF	Factor: TCFAP2C; motif: NNGCCCNAGGGCWN	22715	3582	1.34468
603	query_1	TRUE	4.10792e-05	2552	1024	174	0.169922	0.0681818	TF:M07996	TF	Factor: Mitf; motif: NRTCACGNGN	22715	2086	1.51245
604	query_1	TRUE	4.25776e-05	4889	1024	295	0.288086	0.0603395	TF:M02881	TF	Factor: MAX; motif: NNGNCACGCGACNN	22715	2014	1.33849
605	query_1	TRUE	4.26819e-05	5778	1024	339	0.331055	0.0586708	TF:M01175	TF	Factor: CKROX; motif: SCCCTCCCC	22715	476	1.30147
606	query_1	TRUE	4.28766e-05	6788	1024	388	0.378906	0.0571597	TF:M03867	TF	Factor: c-Myc; motif: CACGTGGC	22715	506	1.26795
607	query_1	TRUE	4.39636e-05	4552	1024	278	0.271484	0.0610721	TF:M00799	TF	Factor: Myc; motif: CACGTGS	22715	2186	1.35474
608	query_1	TRUE	4.49566e-05	1047	1024	88	0.0859375	0.0840497	TF:M02742_1	TF	Factor: E2F-2; motif: NNNANGGCGCGCNNN; match class: 1	22715	743	1.86444
609	query_1	TRUE	6.8612e-05	1494	1024	114	0.111328	0.0763052	TF:M10203_1	TF	Factor: ctcf; motif: YGGCCASCAGRGGGCGCYNN; match class: 1	22715	617	1.69265
610	query_1	TRUE	6.8727e-05	6502	1024	373	0.364258	0.057367	TF:M00665	TF	Factor: Sp3; motif: ASMCTTGGGSRGGG	22715	3246	1.27255
611	query_1	TRUE	6.9156e-05	5987	1024	348	0.339844	0.0581259	TF:M01241	TF	Factor: BEN; motif: CWGCGAYA	22715	280	1.28939
612	query_1	TRUE	7.02073e-05	2720	1024	182	0.177734	0.0669118	TF:M00807	TF	Factor: Egr; motif: GTGGGSGCRRS	22715	862	1.48428
613	query_1	TRUE	8.63563e-05	4188	1024	258	0.251953	0.0616046	TF:M00113	TF	Factor: CREB; motif: NNGNTGACGTNN	22715	568	1.36655
614	query_1	TRUE	9.46868e-05	3723	1024	234	0.228516	0.0628525	TF:M07042	TF	Factor: HES-1; motif: NNCKYGTGNNN	22715	1440	1.39423
615	query_1	TRUE	0.000109162	3807	1024	238	0.232422	0.0625164	TF:M02023_1	TF	Factor: MAZ; motif: NKGGGAGGGGRGGR; match class: 1	22715	2027	1.38678
616	query_1	TRUE	0.000120002	2834	1024	187	0.182617	0.0659845	TF:M01865_1	TF	Factor: BTEB3; motif: BNRNGGGAGGNGT; match class: 1	22715	337	1.46371
617	query_1	TRUE	0.000166672	3017	1024	196	0.191406	0.0649652	TF:M07461_1	TF	Factor: KLF; motif: GGGNGGGG; match class: 1	22715	1853	1.4411
618	query_1	TRUE	0.000166679	5238	1024	309	0.301758	0.058992	TF:M01820	TF	Factor: CREM; motif: TGACGTCASYN	22715	586	1.3086
619	query_1	TRUE	0.000174998	428	1024	46	0.0449219	0.107477	TF:M01072_1	TF	Factor: HIC1; motif: NSNNNNTGCCCSSNN; match class: 1	22715	1459	2.38411
620	query_1	TRUE	0.000181689	14976	1024	753	0.735352	0.0502804	TF:M04624	TF	Factor: Pax-4; motif: DTTTTCCACCN	22715	2620	1.11535
621	query_1	TRUE	0.000182159	8284	1024	455	0.444336	0.0549252	TF:M00072	TF	Factor: CP2; motif: GCHCDAMCCAG	22715	532	1.21838
622	query_1	TRUE	0.000194107	2386	1024	162	0.158203	0.0678961	TF:M03867_1	TF	Factor: c-Myc; motif: CACGTGGC; match class: 1	22715	507	1.50611
623	query_1	TRUE	0.000195866	4424	1024	268	0.261719	0.0605787	TF:M07041_1	TF	Factor: HDAC1; motif: KGCARGGTC; match class: 1	22715	1425	1.34379
624	query_1	TRUE	0.000203108	16691	1024	824	0.804688	0.0493679	TF:M02027	TF	Factor: PARP; motif: TTTCYN	22715	2604	1.09511
625	query_1	TRUE	0.000205706	7653	1024	425	0.415039	0.0555338	TF:M01986	TF	Factor: c-ets-1; motif: ACCGGAWRYN	22715	452	1.23188
626	query_1	TRUE	0.000212888	2334	1024	159	0.155273	0.0681234	TF:M03567_1	TF	Factor: Sp2; motif: NYSGCCCCGCCCCCY; match class: 1	22715	3241	1.51116
627	query_1	TRUE	0.00021844	2952	1024	192	0.1875	0.0650407	TF:M10278_1	TF	Factor: KLF3; motif: NNNNNNGGGCGGGGCNNGN; match class: 1	22715	1835	1.44277
628	query_1	TRUE	0.000219483	3469	1024	219	0.213867	0.0631306	TF:M00444_1	TF	Factor: VDR; motif: GGGKNARNRRGGWSA; match class: 1	22715	3731	1.4004
629	query_1	TRUE	0.000261228	9232	1024	498	0.486328	0.0539428	TF:M01733	TF	Factor: MZF-1; motif: TGGGGAR	22715	2226	1.19659
630	query_1	TRUE	0.000268239	1959	1024	138	0.134766	0.0704441	TF:M01177_1	TF	Factor: SREBP-2; motif: NNGYCACNNSMN; match class: 1	22715	3307	1.56263
631	query_1	TRUE	0.000276491	8245	1024	452	0.441406	0.0548211	TF:M10220	TF	Factor: SAP-1a; motif: NRRCCGGAAGYRN	22715	2992	1.21608
632	query_1	TRUE	0.000296206	4305	1024	261	0.254883	0.0606272	TF:M00056_1	TF	Factor: myogenin; motif: CRSCTGTTBNNTTTGGCACGSNGCCARCH; match class: 1	22715	2219	1.34487
633	query_1	TRUE	0.00029679	5410	1024	316	0.308594	0.0584104	TF:M00179	TF	Factor: ATF2; motif: VGTGACGTMACN	22715	564	1.29569
634	query_1	TRUE	0.00033675	3643	1024	227	0.22168	0.0623113	TF:M02831	TF	Factor: Zfp281; motif: NNCCCCCCCCCCMYC	22715	3872	1.38223
635	query_1	TRUE	0.000344536	481	1024	49	0.0478516	0.101871	TF:M05437	TF	Factor: Klf7; motif: NGGGCGGGGG	22715	1844	2.25977
636	query_1	TRUE	0.000356729	1541	1024	114	0.111328	0.0739779	TF:M00245_1	TF	Factor: Egr-3; motif: NTGCGTGGGCGK; match class: 1	22715	851	1.64102
637	query_1	TRUE	0.000359515	3336	1024	211	0.206055	0.0632494	TF:M01154_1	TF	Factor: c-Myc; motif: KACCACGTGSYY; match class: 1	22715	499	1.40304
638	query_1	TRUE	0.000365916	6180	1024	353	0.344727	0.0571197	TF:M00450_1	TF	Factor: Zic3; motif: NGGGKGGTC; match class: 1	22715	4127	1.26707
639	query_1	TRUE	0.000394066	6329	1024	360	0.351562	0.056881	TF:M02885_1	TF	Factor: MYF6; motif: NNNRACAGNCNCNCC; match class: 1	22715	2193	1.26177
640	query_1	TRUE	0.000397871	3944	1024	242	0.236328	0.061359	TF:M00257_1	TF	Factor: RREB-1; motif: CCCCAAACMMCCCC; match class: 1	22715	2935	1.3611
641	query_1	TRUE	0.00044168	2791	1024	182	0.177734	0.0652096	TF:M09695	TF	Factor: Mxi1; motif: NCACGTGGSNGNNNN	22715	2144	1.44652
642	query_1	TRUE	0.000458879	6942	1024	389	0.379883	0.0560357	TF:M10354	TF	Factor: REST; motif: KTCAGCACCAYGGACAGCKCCN	22715	2856	1.24302
643	query_1	TRUE	0.000496046	2739	1024	179	0.174805	0.0653523	TF:M00261	TF	Factor: Olf-1; motif: NNCDABTCCCYAGRGARBNKGN	22715	2528	1.44969
644	query_1	TRUE	0.000498062	1446	1024	108	0.105469	0.0746888	TF:M07356	TF	Factor: HIF2A; motif: ACGTGNNN	22715	1486	1.65679
645	query_1	TRUE	0.000508481	3506	1024	219	0.213867	0.0624643	TF:M01770_1	TF	Factor: XBP-1; motif: WNNGMCACGTC; match class: 1	22715	3747	1.38562
646	query_1	TRUE	0.000573562	1226	1024	95	0.0927734	0.0774878	TF:M07249_1	TF	Factor: ctcf; motif: CCNCNAGRKGGCRSTN; match class: 1	22715	619	1.71888
647	query_1	TRUE	0.000660349	2357	1024	158	0.154297	0.0670344	TF:M10210	TF	Factor: E2F-3; motif: GGGCGGGARN	22715	750	1.487
648	query_1	TRUE	0.000672621	1316	1024	100	0.0976562	0.0759878	TF:M00050_1	TF	Factor: E2F; motif: TTTSGCGC; match class: 1	22715	771	1.68561
649	query_1	TRUE	0.000681322	1738	1024	124	0.121094	0.0713464	TF:M08878_1	TF	Factor: EGR; motif: CGCCCCCGCNN; match class: 1	22715	861	1.58265
650	query_1	TRUE	0.000689939	1473	1024	109	0.106445	0.0739986	TF:M01241_1	TF	Factor: BEN; motif: CWGCGAYA; match class: 1	22715	281	1.64148
651	query_1	TRUE	0.000704029	2772	1024	180	0.175781	0.0649351	TF:M10280	TF	Factor: BTEB2; motif: NGGGSWGGGNGGGGC	22715	328	1.44043
652	query_1	TRUE	0.000766521	5298	1024	308	0.300781	0.0581351	TF:M00224	TF	Factor: STAT1; motif: NNNSANTTCCGGGAANTGNSN	22715	3356	1.28959
653	query_1	TRUE	0.000767604	7605	1024	419	0.40918	0.0550953	TF:M00947	TF	Factor: CP2/LBP-1c/LSF; motif: GCTGGNTNGNNCYNG	22715	534	1.22216
654	query_1	TRUE	0.000780766	2644	1024	173	0.168945	0.0654312	TF:M00235	TF	Factor: AhR:Arnt; motif: KNNKNNTYGCGTGCMS	22715	6	1.45143
655	query_1	TRUE	0.000837463	2836	1024	183	0.178711	0.0645275	TF:M02913_1	TF	Factor: SP100; motif: NNCGTCGNNTAAWNN; match class: 1	22715	3219	1.43139
656	query_1	TRUE	0.000908776	2556	1024	168	0.164062	0.0657277	TF:M07349	TF	Factor: AP-2gamma; motif: NNNNWGCCYNCRGSCN	22715	106	1.45801
657	query_1	TRUE	0.000920415	2897	1024	186	0.181641	0.0642043	TF:M07277_1	TF	Factor: BTEB2; motif: RGGGNGKGGN; match class: 1	22715	333	1.42422
658	query_1	TRUE	0.000968228	16613	1024	817	0.797852	0.0491784	TF:M03848	TF	Factor: Sox-18; motif: CAAWGBB	22715	3136	1.0909
659	query_1	TRUE	0.00108107	8009	1024	437	0.426758	0.0545636	TF:M03831	TF	Factor: MRF4; motif: CASCTGC	22715	2114	1.21036
660	query_1	TRUE	0.00108107	8009	1024	437	0.426758	0.0545636	TF:M02018	TF	Factor: HTF4; motif: CASCTGB	22715	1682	1.21036
661	query_1	TRUE	0.00114171	5157	1024	300	0.292969	0.0581734	TF:M08885	TF	Factor: HAIRYLIKE; motif: NNNNCANGTG	22715	1416	1.29044
662	query_1	TRUE	0.00114772	4572	1024	271	0.264648	0.0592738	TF:M00177	TF	Factor: CREB; motif: NSTGACGTAANN	22715	570	1.31485
663	query_1	TRUE	0.00116723	4794	1024	282	0.275391	0.0588235	TF:M01045	TF	Factor: AP-2alphaA; motif: ANNGCCTNAGGSNNT	22715	92	1.30486
664	query_1	TRUE	0.00117089	4055	1024	245	0.239258	0.0604192	TF:M01993_1	TF	Factor: TEL1; motif: CNCGGAANNN; match class: 1	22715	3617	1.34026
665	query_1	TRUE	0.0012809	9225	1024	493	0.481445	0.0534417	TF:M07602	TF	Factor: CP2; motif: NNNNCCAGNCNN	22715	536	1.18548
666	query_1	TRUE	0.00130579	10673	1024	559	0.545898	0.0523752	TF:M00056	TF	Factor: myogenin; motif: CRSCTGTTBNNTTTGGCACGSNGCCARCH	22715	2218	1.16182
667	query_1	TRUE	0.00133491	4620	1024	273	0.266602	0.0590909	TF:M00706	TF	Factor: TFII-I; motif: RGAGGKAGG	22715	3642	1.31079
668	query_1	TRUE	0.00134421	4460	1024	265	0.258789	0.059417	TF:M00691	TF	Factor: ATF-1; motif: CYYTGACGTCA	22715	196	1.31803
669	query_1	TRUE	0.00136531	880	1024	73	0.0712891	0.0829545	TF:M08996_1	TF	Factor: EGR-1; motif: NGCGKGGGCGKNN; match class: 1	22715	831	1.84015
670	query_1	TRUE	0.00145561	3166	1024	199	0.194336	0.0628553	TF:M00778	TF	Factor: AhR; motif: NTNGCGTGNNN	22715	14	1.3943
671	query_1	TRUE	0.00157376	8892	1024	477	0.46582	0.0536437	TF:M02111	TF	Factor: NR1B2; motif: NTGACCY	22715	2426	1.18996
672	query_1	TRUE	0.00158161	1117	1024	87	0.0849609	0.0778872	TF:M00246_1	TF	Factor: Egr-2; motif: NTGCGTRGGCGK; match class: 1	22715	839	1.72774
673	query_1	TRUE	0.00161697	3893	1024	236	0.230469	0.0606216	TF:M01973	TF	Factor: PLAG1; motif: CCCCCKWNNNGGSCCC	22715	2708	1.34475
674	query_1	TRUE	0.00165139	4591	1024	271	0.264648	0.0590285	TF:M01299	TF	Factor: MECP2; motif: CCGGNNTTWA	22715	2030	1.30941
675	query_1	TRUE	0.00165551	8658	1024	466	0.455078	0.0538231	TF:M10254	TF	Factor: GLI; motif: NSTGGGTGGTCY	22715	1356	1.19394
676	query_1	TRUE	0.0017147	13030	1024	663	0.647461	0.0508826	TF:M10285	TF	Factor: Lyl-1; motif: NCAKCTGYTNYCNN	22715	1954	1.12871
677	query_1	TRUE	0.0017337	9768	1024	517	0.504883	0.0529279	TF:M01113	TF	Factor: CACD; motif: CCACRCCC	22715	346	1.17408
678	query_1	TRUE	0.00183679	7384	1024	406	0.396484	0.0549837	TF:M03846	TF	Factor: SMAD5; motif: GSGGCAGM	22715	3076	1.21968
679	query_1	TRUE	0.00192802	4559	1024	269	0.262695	0.0590042	TF:M03814	TF	Factor: BTEB2; motif: GNAGGGGGNGGGSSNN	22715	330	1.30887
680	query_1	TRUE	0.00194455	7557	1024	414	0.404297	0.0547836	TF:M00024	TF	Factor: E2F-1; motif: TWSGCGCGAAAAYKR	22715	768	1.21524
681	query_1	TRUE	0.00195998	14704	1024	735	0.717773	0.0499864	TF:M02895	TF	Factor: RXR-ALPHA; motif: KCNCRWAGKTYRNNNN	22715	2950	1.10883
682	query_1	TRUE	0.00200948	3746	1024	228	0.222656	0.0608649	TF:M00976	TF	Factor: AhR,; motif: NRCGTGNGN	22715	10	1.35014
683	query_1	TRUE	0.0022151	1741	1024	122	0.119141	0.0700747	TF:M08869	TF	Factor: CLOCKBMAL; motif: NNNWCACGTGGN	22715	480	1.55444
684	query_1	TRUE	0.00224945	1832	1024	127	0.124023	0.0693231	TF:M06457	TF	Factor: ZN451; motif: CKGGGGGG	22715	4150	1.53777
685	query_1	TRUE	0.00260392	5653	1024	322	0.314453	0.0569609	TF:M07348	TF	Factor: AP-2alpha; motif: NSCCNCRGGSN	22715	96	1.26354
686	query_1	TRUE	0.00289312	3489	1024	214	0.208984	0.0613356	TF:M02834_1	TF	Factor: Zfp740; motif: NNNCCCCCCCCMNNNN; match class: 1	22715	4047	1.36058
687	query_1	TRUE	0.00319282	1899	1024	130	0.126953	0.0684571	TF:M08870_1	TF	Factor: DEC1; motif: NCNCACRTGNSC; match class: 1	22715	645	1.51856
688	query_1	TRUE	0.00322918	3144	1024	196	0.191406	0.062341	TF:M00008_1	TF	Factor: Sp1; motif: GGGGCGGGGT; match class: 1	22715	3223	1.38289
689	query_1	TRUE	0.00338769	7296	1024	400	0.390625	0.0548246	TF:M00981	TF	Factor: CREB,; motif: NTGACGTNA	22715	558	1.21615
690	query_1	TRUE	0.00339251	4690	1024	274	0.267578	0.0584222	TF:M00178	TF	Factor: CREB; motif: NSTGACGTMANN	22715	576	1.29596
691	query_1	TRUE	0.0035964	6564	1024	365	0.356445	0.0556063	TF:M01979	TF	Factor: ELF4; motif: CCCGGAARTN	22715	892	1.23349
692	query_1	TRUE	0.00381192	3171	1024	197	0.192383	0.0621255	TF:M00187	TF	Factor: USF; motif: GYCACGTGNC	22715	3716	1.37811
693	query_1	TRUE	0.00393473	16123	1024	793	0.774414	0.0491844	TF:M03564	TF	Factor: SATB1; motif: NTTTAT	22715	2998	1.09104
694	query_1	TRUE	0.00393576	4557	1024	267	0.260742	0.0585912	TF:M10295	TF	Factor: MITF; motif: NCNYGTGACY	22715	2088	1.29971
695	query_1	TRUE	0.0039954	6906	1024	381	0.37207	0.0551694	TF:M10219_1	TF	Factor: Elk-1; motif: NCCGGAAGTGN; match class: 1	22715	913	1.2238
696	query_1	TRUE	0.00410368	2885	1024	182	0.177734	0.0630849	TF:M02938	TF	Factor: ZFP740; motif: NNNTWCCCCCCGGNRNN	22715	4048	1.39939
697	query_1	TRUE	0.00418953	9566	1024	505	0.493164	0.0527911	TF:M00448	TF	Factor: Zic1; motif: KGGGTGGTC	22715	4120	1.17105
698	query_1	TRUE	0.0046973	2340	1024	153	0.149414	0.0653846	TF:M00796	TF	Factor: USF; motif: NRCCACGTGASN	22715	3718	1.4504
699	query_1	TRUE	0.00479376	3651	1024	221	0.21582	0.0605314	TF:M00143_1	TF	Factor: Pax-5; motif: BCNNNRNGCANBGNTGNRTAGCSGCHNB; match class: 1	22715	2623	1.34274
700	query_1	TRUE	0.0053704	5285	1024	302	0.294922	0.0571429	TF:M02924	TF	Factor: TCFAP2B; motif: NTWGCCKSMGGCRNN	22715	3578	1.26758
701	query_1	TRUE	0.00546717	3149	1024	195	0.19043	0.0619244	TF:M01145_1	TF	Factor: c-Myc; motif: RACCACGTGCTC; match class: 1	22715	497	1.37365
702	query_1	TRUE	0.00564913	5637	1024	319	0.311523	0.0565904	TF:M01861	TF	Factor: ATF-1; motif: TNACGTCAN	22715	198	1.25532
703	query_1	TRUE	0.00589386	1648	1024	115	0.112305	0.0697816	TF:M01778	TF	Factor: PLAG1; motif: GRGGCNNHNNNRRGGG	22715	2706	1.54794
704	query_1	TRUE	0.00596276	1119	1024	85	0.0830078	0.0759607	TF:M07347	TF	Factor: AhR; motif: NNNKNGCGTGNSNNNNN	22715	18	1.68501
705	query_1	TRUE	0.00597188	3662	1024	221	0.21582	0.0603495	TF:M04627	TF	Factor: Rfx1; motif: GTTGCYNNGGARMS	22715	2882	1.33871
706	query_1	TRUE	0.00618805	1417	1024	102	0.0996094	0.0719831	TF:M01858_1	TF	Factor: AP-2beta; motif: GCNNNGGSCNGVGGGN; match class: 1	22715	101	1.59677
707	query_1	TRUE	0.00677668	5958	1024	334	0.326172	0.0560591	TF:M00712	TF	Factor: myogenin; motif: RGCAGSTG	22715	2214	1.24354
708	query_1	TRUE	0.00812714	7015	1024	384	0.375	0.0547398	TF:M00341	TF	Factor: GABP; motif: VCCGGAAGNGCR	22715	1236	1.21427
709	query_1	TRUE	0.00861491	9268	1024	489	0.477539	0.0527622	TF:M00966	TF	Factor: VDR,; motif: RRTGNMCYTNNTGAMCCNYNT	22715	698	1.1704
710	query_1	TRUE	0.00876097	4019	1024	238	0.232422	0.0592187	TF:M02891	TF	Factor: RARA; motif: NKNGYSGGGTCANNNN	22715	2828	1.31363
711	query_1	TRUE	0.00894035	11766	1024	602	0.587891	0.0511644	TF:M02101	TF	Factor: myogenin; motif: CAGCTG	22715	2216	1.13496
712	query_1	TRUE	0.00894035	11766	1024	602	0.587891	0.0511644	TF:M02101_1	TF	Factor: myogenin; motif: CAGCTG; match class: 1	22715	2217	1.13496
713	query_1	TRUE	0.00895151	4100	1024	242	0.236328	0.0590244	TF:M03557	TF	Factor: P50; motif: GGRRANTCCCNN	22715	2574	1.30932
714	query_1	TRUE	0.00935951	2558	1024	163	0.15918	0.0637217	TF:M01303_1	TF	Factor: SP1; motif: GGGGYGGGGNS; match class: 1	22715	3225	1.41351
715	query_1	TRUE	0.00946073	5298	1024	301	0.293945	0.0568139	TF:M00916	TF	Factor: CREB; motif: NNTKACGTCANNNS	22715	572	1.26028
716	query_1	TRUE	0.00993226	1099	1024	83	0.0810547	0.0755232	TF:M10213_1	TF	Factor: Egr-1; motif: NNGCGKGGGCGGGG; match class: 1	22715	833	1.6753
717	query_1	TRUE	0.0101918	1905	1024	128	0.125	0.0671916	TF:M00469_1	TF	Factor: AP-2alpha; motif: GCCNNNRGS; match class: 1	22715	91	1.49049
718	query_1	TRUE	0.0103302	1541	1024	108	0.105469	0.0700844	TF:M09682_1	TF	Factor: E2F-4; motif: GNNGGCGGGAAN; match class: 1	22715	757	1.55465
719	query_1	TRUE	0.0103939	813	1024	66	0.0644531	0.0811808	TF:M07597_1	TF	Factor: Egr-1; motif: GCGTGGGCGT; match class: 1	22715	829	1.8008
720	query_1	TRUE	0.0104648	1906	1024	128	0.125	0.0671563	TF:M10190	TF	Factor: BMAL1; motif: MCACGTGMN	22715	310	1.4897
721	query_1	TRUE	0.0105656	15007	1024	743	0.725586	0.0495102	TF:M01337	TF	Factor: HOXA3; motif: NNNNRNTAATTARY	22715	1600	1.09827
722	query_1	TRUE	0.0106657	4572	1024	265	0.258789	0.0579615	TF:M04617	TF	Factor: LRF; motif: NGNAGNGGGTYN	22715	1930	1.28574
723	query_1	TRUE	0.0108626	3574	1024	215	0.209961	0.0601567	TF:M03860	TF	Factor: USF2; motif: NNNCCACGTGACN	22715	3708	1.33443
724	query_1	TRUE	0.0113339	4233	1024	248	0.242188	0.0585873	TF:M06842	TF	Factor: Sall3; motif: NGGTMCKRGKRA	22715	2984	1.29962
725	query_1	TRUE	0.0115071	2396	1024	154	0.150391	0.0642738	TF:M01256	TF	Factor: REST; motif: NNNNGGNGCTGTCCATGGTGCT	22715	2852	1.42576
726	query_1	TRUE	0.0121629	1637	1024	113	0.110352	0.0690287	TF:M08885_1	TF	Factor: HAIRYLIKE; motif: NNNNCANGTG; match class: 1	22715	1417	1.53124
727	query_1	TRUE	0.0123161	10720	1024	554	0.541016	0.0516791	TF:M08888	TF	Factor: MAFB; motif: NTCAGCN	22715	1978	1.14638
728	query_1	TRUE	0.0134259	7770	1024	418	0.408203	0.0537967	TF:M00749	TF	Factor: SREBP-1; motif: CACSCCA	22715	3302	1.19335
729	query_1	TRUE	0.0134874	2785	1024	174	0.169922	0.0624776	TF:M03807_1	TF	Factor: SP2; motif: GNNGGGGGCGGGGSN; match class: 1	22715	3243	1.38592
730	query_1	TRUE	0.0138026	7008	1024	382	0.373047	0.0545091	TF:M04156	TF	Factor: Tfap2a; motif: NGCCYSAGGCN	22715	3622	1.20916
731	query_1	TRUE	0.0138433	6966	1024	380	0.371094	0.0545507	TF:M03852	TF	Factor: SREBP-2; motif: NTCACCYNNNN	22715	3308	1.21008
732	query_1	TRUE	0.0148821	2445	1024	156	0.152344	0.0638037	TF:M08868_1	TF	Factor: ARNTLIKE; motif: NNNSCACGTG; match class: 1	22715	151	1.41533
733	query_1	TRUE	0.0158438	2315	1024	149	0.145508	0.0643629	TF:M10227	TF	Factor: ER-beta; motif: RGGTCASCNTGMCCY	22715	994	1.42774
734	query_1	TRUE	0.017115	5047	1024	287	0.280273	0.0568655	TF:M04156_1	TF	Factor: Tfap2a; motif: NGCCYSAGGCN; match class: 1	22715	3623	1.26142
735	query_1	TRUE	0.0174535	2471	1024	157	0.15332	0.063537	TF:M01855_1	TF	Factor: AHR; motif: CACGCN; match class: 1	22715	17	1.40942
736	query_1	TRUE	0.0176686	4298	1024	250	0.244141	0.0581666	TF:M07992	TF	Factor: Hes2; motif: NNNNGRCACGTGN	22715	1446	1.29029
737	query_1	TRUE	0.0180059	5895	1024	328	0.320312	0.0556404	TF:M03816	TF	Factor: c-MAF; motif: CNNNCTCAGCA	22715	490	1.23425
738	query_1	TRUE	0.0201714	5509	1024	309	0.301758	0.05609	TF:M10233_1	TF	Factor: Pet-1; motif: GCNGGAAGYG; match class: 1	22715	2671	1.24422
739	query_1	TRUE	0.0208973	16117	1024	788	0.769531	0.0488925	TF:M02188	TF	Factor: Prrx2; motif: AATTA	22715	2806	1.08456
740	query_1	TRUE	0.0216667	1897	1024	126	0.123047	0.0664207	TF:M07329_1	TF	Factor: Osx; motif: CCNCCCCCNNN; match class: 1	22715	2551	1.47338
741	query_1	TRUE	0.0217606	798	1024	64	0.0625	0.0802005	TF:M00243_1	TF	Factor: Egr-1; motif: WTGCGTGGGCGK; match class: 1	22715	819	1.77906
742	query_1	TRUE	0.0227023	866	1024	68	0.0664062	0.0785219	TF:M01002	TF	Factor: DEAF1; motif: RNNNRTTCGGGNRTTTCCGGRRNKN	22715	638	1.74182
743	query_1	TRUE	0.0257868	5072	1024	287	0.280273	0.0565852	TF:M07475	TF	Factor: Tbx5; motif: SNAGGTGTGRNGGSS	22715	3514	1.25521
744	query_1	TRUE	0.0276372	804	1024	64	0.0625	0.079602	TF:M09695_1	TF	Factor: Mxi1; motif: NCACGTGGSNGNNNN; match class: 1	22715	2145	1.76578
745	query_1	TRUE	0.0286317	1668	1024	113	0.110352	0.0677458	TF:M09722	TF	Factor: USF2; motif: NGTCACGTGRNSN	22715	3704	1.50278
746	query_1	TRUE	0.0293418	3527	1024	210	0.205078	0.0595407	TF:M00491	TF	Factor: MAZR; motif: NSGGGGGGGGMCN	22715	2020	1.32077
747	query_1	TRUE	0.0308044	1080	1024	80	0.078125	0.0740741	TF:M00244_1	TF	Factor: NGFI-C; motif: WTGCGTGGGYGG; match class: 1	22715	2357	1.64316
748	query_1	TRUE	0.0313746	1274	1024	91	0.0888672	0.0714286	TF:M03553	TF	Factor: KLF3; motif: CCMCACCCNG	22715	1836	1.58447
749	query_1	TRUE	0.032082	8454	1024	447	0.436523	0.0528744	TF:M00115	TF	Factor: Tax/CREB; motif: RTGACGCATAYCCCC	22715	3460	1.17289
750	query_1	TRUE	0.032834	1187	1024	86	0.0839844	0.0724516	TF:M00237_1	TF	Factor: AhR:Arnt; motif: GRGKATYGCGTGMCWNSCC; match class: 1	22715	9	1.60717
751	query_1	TRUE	0.0337651	2215	1024	142	0.138672	0.0641084	TF:M01587	TF	Factor: FPM315; motif: SRGGGAGGAGGN	22715	1196	1.42209
752	query_1	TRUE	0.0345321	6649	1024	362	0.353516	0.0544443	TF:M01078	TF	Factor: c-Ets-1; motif: NNNRCCGGAWRYNNNN	22715	450	1.20772
753	query_1	TRUE	0.035334	11623	1024	591	0.577148	0.0508475	TF:M01227	TF	Factor: MafB; motif: GNTGAC	22715	1962	1.12793
754	query_1	TRUE	0.0367877	2049	1024	133	0.129883	0.0649097	TF:M00054	TF	Factor: NF-kappaB; motif: GGGAMTTYCC	22715	2324	1.43987
755	query_1	TRUE	0.0395697	4284	1024	247	0.241211	0.0576564	TF:M00806	TF	Factor: NF-1; motif: NTGGNNNNNNGCCAANN	22715	2276	1.27897
756	query_1	TRUE	0.0400267	2701	1024	167	0.163086	0.061829	TF:M00428_1	TF	Factor: E2F-1; motif: NKTSSCGC; match class: 1	22715	731	1.37153
757	query_1	TRUE	0.041259	8408	1024	444	0.433594	0.0528069	TF:M01835_1	TF	Factor: GKLF; motif: CCTCCYN; match class: 1	22715	1353	1.17139
758	query_1	TRUE	0.0425685	2898	1024	177	0.172852	0.0610766	TF:M07067	TF	Factor: USF1; motif: NNNNGTCACGTGGN	22715	3702	1.35484
759	query_1	TRUE	0.04657	1075	1024	79	0.0771484	0.0734884	TF:M00217_1	TF	Factor: USF; motif: NCACGTGN; match class: 1	22715	3715	1.63016
760	query_1	TRUE	0.0482028	3753	1024	220	0.214844	0.0586198	TF:M01843	TF	Factor: DEC2; motif: SNTCACGTGS	22715	646	1.30034
761	query_1	TRUE	5.22203e-09	4342	1024	280	0.273438	0.0644864	WP:000000	WP	WIKIPATHWAYS	22715	1	1.43048
762	query_1	TRUE	0.000392508	52	1024	12	0.0117188	0.230769	WP:WP4346	WP	Cholesterol metabolism with Bloch and Kandutsch-Russell pathways	22715	66	5.11907
763	query_1	TRUE	0.015253	96	1024	14	0.0136719	0.145833	WP:WP723	WP	Wnt signaling pathway and pluripotency	22715	153	3.23497
764	query_1	TRUE	0.0416144	144	1024	17	0.0166016	0.118056	WP:WP523	WP	Regulation of actin cytoskeleton	22715	114	2.61878
